# Supplementary material for: Med14 phosphorylation shapes genomic response to GLP-1 Agonist
Source: bioRxiv. 2025 Jun 23:2025.06.17.660196. Preprint. [Version 1] doi: 10.1101/2025.06.17.660196 (PMC12262311; doi:10.1101/2025.06.17.660196)
Supplement: Supplement 1 [file media-1.xlsx]

## Sheet: TableS1_DE_WT_1h_Ex_vs_WT_CON_a
log2FoldChange	pvalue	padj	GeneSymbol
5.02073	0	0	Nr4a1
4.89498	1.63679e-306	9.37965e-303	Sik1
4.09757	2.32628e-279	8.88717e-276	Junb
5.84019	2.23453e-201	6.40247e-198	Fosl2
6.94094	1.50683e-173	3.45396e-170	Fosb
4.33107	1.46512e-168	2.79862e-165	Rgs2
3.14716	1.35474e-141	2.21809e-138	Rasd1
4.56746	6.25204e-133	8.95683e-130	Fos
2.61786	3.50283e-127	4.46066e-124	Id4
2.89609	4.53565e-126	5.19831e-123	Dusp1
2.65296	2.24365e-114	2.33768e-111	LOC689986
2.9127	3.04541e-111	2.90862e-108	Nfil3
2.50861	4.74133e-110	4.18003e-107	Mest
3.52909	1.05415e-107	8.62973e-105	Cebpd
3.22353	1.18118e-106	9.02502e-104	Klf4
2.33908	4.32928e-88	3.10112e-85	Hbegf
2.46639	8.05047e-87	5.42744e-84	Per1
3.07356	1.22979e-83	7.83036e-81	Egr1
2.25393	1.10443e-81	6.66204e-79	Diras2
5.71409	6.05047e-80	3.46722e-77	Nr4a3
-2.02434	7.8236e-79	4.26982e-76	Txnip
2.11507	6.52395e-73	3.39868e-70	Btg2
5.26061	4.3355e-72	2.1604e-69	Fst
2.09196	1.28762e-67	6.14893e-65	Ppp1r15a
2.21543	3.19933e-67	1.4667e-64	Tiparp
3.68373	1.70556e-66	7.51824e-64	Prdm1
3.36132	4.9828e-66	2.11511e-63	Lrrtm2
2.02801	9.65724e-66	3.95292e-63	Irs2
1.92502	3.90002e-65	1.54131e-62	Slc25a25
2.29754	5.98119e-65	2.28501e-62	Spata2L
1.91698	2.93577e-59	1.08538e-56	Cry2
2.33461	1.13196e-58	4.0542e-56	Dyrk3
2.51701	7.87786e-58	2.736e-55	Sstr1
2.3002	7.16675e-56	2.41583e-53	Nedd9
1.92739	6.97278e-55	2.28329e-52	Midn
1.87535	9.9527e-54	3.16855e-51	Coq10b
3.65676	1.24723e-53	3.86339e-51	Crem
2.66065	2.31791e-52	6.99094e-50	Maff
2.18577	3.4351e-52	1.00948e-49	Ackr3
4.47818	3.30002e-49	9.45538e-47	Tent5b
4.4925	3.10231e-47	8.67209e-45	Egr4
1.91328	1.07047e-45	2.92111e-43	Cwc25
2.40597	6.39813e-45	1.70532e-42	Csrnp1
3.88233	1.99577e-43	5.19853e-41	Nr4a2
2.4961	2.5956e-41	6.6107e-39	Cebpb
1.45322	2.02934e-38	5.05614e-36	Btg1
1.42865	5.08884e-38	1.24092e-35	Jund
1.92922	3.47982e-36	8.30879e-34	Gadd45b
-1.53262	2.56499e-35	5.99947e-33	Klf6
2.36979	2.43864e-34	5.58985e-32	Atf3
2.02387	1.04422e-32	2.32969e-30	Pard6a
1.30962	1.05701e-32	2.32969e-30	Usp42
1.4291	1.60411e-31	3.46882e-29	Barhl1
1.43925	2.6939e-31	5.71756e-29	Dusp10
2.13735	9.51928e-31	1.98364e-28	Cartpt
1.3331	1.57259e-28	3.21847e-26	Gpr6
1.48882	5.17321e-28	1.04018e-25	Il1r1
2.11749	2.23376e-27	4.41399e-25	Runx1
1.75126	4.33144e-27	8.414e-25	Tp53rk
1.24903	7.61532e-27	1.45465e-24	Neurod2
1.51584	4.20074e-26	7.89257e-24	Plk3
1.21921	6.21161e-26	1.14825e-23	Tob1
3.63787	1.93197e-25	3.51466e-23	Ccn2
1.19117	3.94522e-25	7.06502e-23	Pnrc1
1.41452	1.79673e-24	3.16804e-22	Ddit4
1.17796	3.47233e-24	6.02975e-22	Pim3
1.1655	8.97596e-24	1.53542e-21	Zfp395
1.65454	4.50313e-22	7.58975e-20	Neurod4
1.15293	5.44168e-22	9.03872e-20	Enc1
1.52567	6.36375e-22	1.04193e-19	Plk2
1.8746	1.95943e-21	3.16296e-19	Lrrc10b
-1.21237	6.04809e-21	9.62739e-19	Rsrp1
1.15806	1.91694e-20	3.00959e-18	Syt4
1.15202	2.06107e-20	3.19215e-18	Ldhb
2.47544	8.7484e-20	1.33687e-17	Gem
1.1846	2.18539e-19	3.29562e-17	Fbxo34
1.05726	4.13987e-19	6.16195e-17	Rgs16
0.995595	6.22603e-19	9.14828e-17	Slc7a5
2.29308	1.02922e-18	1.49315e-16	Gpr88
2.02407	3.04277e-18	4.35915e-16	Bhlhe22
1.40667	3.18839e-18	4.51138e-16	Ccdc184
1.02291	3.84002e-18	5.36714e-16	Ppp1r11
0.964743	7.12033e-18	9.83206e-16	Mapkapk2
1.11376	1.00965e-17	1.37757e-15	Siah2
2.41841	3.24251e-17	4.37204e-15	Kdr
2.9622	3.92419e-17	5.22967e-15	Dlx2
1.08049	4.22927e-17	5.57145e-15	Mfsd2a
1.00974	4.79715e-17	6.24775e-15	Emd
1.01058	1.07e-16	1.3779e-14	Dusp5
0.902804	1.60651e-16	2.0458e-14	Net1
2.2532	2.97971e-16	3.7528e-14	Lfng
2.04054	6.23102e-16	7.76236e-14	Nap1l5
1.64856	6.86657e-16	8.46212e-14	Actn2
0.99378	1.0374e-15	1.26485e-13	B3gnt2
1.13325	2.18224e-15	2.6327e-13	B3galt2
1.66888	2.49395e-15	2.97741e-13	Tac1
0.953518	4.18749e-15	4.94771e-13	Rem2
1.2608	5.7566e-15	6.73229e-13	Id3
0.827914	8.74e-15	1.01181e-12	Vegfa
-0.912167	9.48581e-15	1.08717e-12	Trim59
1.20352	2.30253e-14	2.6128e-12	Id1
1.15768	2.88482e-14	3.24146e-12	Zfp703
1.04925	3.63553e-14	4.04532e-12	Cbx8
1.62116	3.9587e-14	4.36257e-12	Spry1
1.08471	4.89709e-14	5.34529e-12	Ypel4
-1.15177	9.25502e-14	1.00068e-11	Sall2
-0.820201	1.85693e-13	1.98899e-11	Anks4b
0.946135	4.1912e-13	4.44771e-11	Lrp12
1.51734	8.91842e-13	9.37743e-11	Ier2
1.06096	9.5344e-13	9.93398e-11	Jun
-1.3625	2.00703e-12	2.0723e-10	Six4
0.969932	2.06686e-12	2.11503e-10	Tent5a
-0.850761	2.47699e-12	2.51228e-10	Dact2
-0.783504	2.98303e-12	2.99899e-10	Klf10
1.18377	1.30922e-11	1.30478e-09	Zc3h12c
0.838208	1.33977e-11	1.32372e-09	Mafk
1.10527	1.49827e-11	1.46766e-09	Cck
1.48553	1.5979e-11	1.552e-09	Sertad2
1.40403	2.04798e-11	1.97243e-09	Zrsr1
1.42216	1.49602e-10	1.42883e-08	Ppargc1a
0.854328	1.93063e-10	1.82867e-08	Adra2a
4.28662	2.16685e-10	2.0356e-08	Uncx
0.946787	2.30009e-10	2.14319e-08	Foxa3
1.10666	2.92855e-10	2.70678e-08	Dnaaf2
-1.31207	3.82674e-10	3.50866e-08	Bbs10
0.762702	4.14454e-10	3.76988e-08	Fam220a
4.08248	4.2658e-10	3.84964e-08	Gpr135
0.75278	4.50057e-10	4.02977e-08	Dusp8
0.764594	5.37398e-10	4.77451e-08	Ripk4
-1.06709	7.34499e-10	6.47545e-08	Mafb
-1.33852	2.12546e-09	1.85954e-07	Kctd11
0.776498	2.15239e-09	1.86883e-07	Znrd1
-1.67017	2.96234e-09	2.55273e-07	Ppp1r3c
1.06701	3.33631e-09	2.85354e-07	Dusp4
3.67436	3.91842e-09	3.3266e-07	Gpr3
-0.706284	4.06454e-09	3.42527e-07	Ogt
-0.787216	5.30261e-09	4.436e-07	Ovol2
-0.705596	6.36918e-09	5.28965e-07	Tmem215
-0.703601	8.60119e-09	7.09196e-07	Casp2
1.16926	1.08233e-08	8.86043e-07	Dio2
-0.746706	1.10529e-08	8.98424e-07	Adora2b
-1.12331	1.20287e-08	9.70851e-07	Exo5
-0.664016	1.43874e-08	1.14785e-06	Ankrd10
1.23606	1.44219e-08	1.14785e-06	Fzd1
1.20001	1.49953e-08	1.18525e-06	Cd274
-0.892935	1.90038e-08	1.4918e-06	Zkscan8
0.660837	2.31131e-08	1.80204e-06	Insig1
-0.795172	2.84204e-08	2.20085e-06	Zfp503
-0.615751	2.92851e-08	2.24236e-06	Luc7l3
0.714913	2.93476e-08	2.24236e-06	Vps18
0.770657	3.02474e-08	2.2958e-06	Cln8
-0.70129	4.26974e-08	3.21944e-06	Sesn1
-0.635285	4.47869e-08	3.35492e-06	Myc
-0.738552	4.59505e-08	3.41973e-06	Rab33b
1.29549	5.5964e-08	4.13808e-06	RGD1565844
-0.704098	5.80568e-08	4.26532e-06	Vhl
1.09729	6.43906e-08	4.70051e-06	Arl5b
-0.794257	6.71091e-08	4.86796e-06	Dph2
1.34282	8.31047e-08	5.99033e-06	Slc26a2
-0.712223	1.45502e-07	1.04225e-05	Fbxo5
0.606524	1.58061e-07	1.12518e-05	Cdkn1b
0.695826	1.87146e-07	1.324e-05	Bcl2l11
0.62712	1.98043e-07	1.3925e-05	Lyar
-0.656975	2.0202e-07	1.4118e-05	Zfp467
0.952825	2.38612e-07	1.65742e-05	RGD1311188
-1.02773	2.52762e-07	1.74513e-05	Phlda1
1.48038	3.00191e-07	2.06017e-05	Zc3h12a
0.922089	3.19939e-07	2.17399e-05	RGD1564664
-0.64507	3.20568e-07	2.17399e-05	Ypel5
0.796121	3.22625e-07	2.17506e-05	Arl4a
0.638441	3.31468e-07	2.22161e-05	Srxn1
1.23234	3.54535e-07	2.3624e-05	Bmp2
0.562957	3.85368e-07	2.55301e-05	Zfand2a
-0.927593	4.0571e-07	2.67232e-05	Eid2b
0.896786	4.16693e-07	2.72898e-05	Slc1a4
0.594093	4.63886e-07	3.02079e-05	Litaf
0.739641	4.68747e-07	3.0352e-05	Stc1
-0.621583	4.72328e-07	3.04121e-05	Gadd45a
-0.614674	6.2771e-07	4.0191e-05	Pnisr
1.8872	6.61653e-07	4.21289e-05	Ccnd1
-0.554257	6.73421e-07	4.26413e-05	Gipr
-0.90812	7.69886e-07	4.84817e-05	Zfp956
-0.77892	8.92176e-07	5.58756e-05	Ier5
-0.745639	9.22171e-07	5.74402e-05	Snx11
-0.70408	9.60936e-07	5.95313e-05	Mgme1
0.693972	1.01062e-06	6.22726e-05	Dffb
-0.840877	1.07538e-06	6.59084e-05	RGD1566386
5.82202	1.09145e-06	6.65378e-05	Mir132
-0.565381	1.15335e-06	6.99394e-05	Grb7
-0.607334	1.16311e-06	7.01598e-05	Dmrta1
-0.671731	1.37348e-06	8.24157e-05	Tfap4
-0.609834	1.40613e-06	8.39357e-05	Trim46
-0.809615	1.43052e-06	8.49491e-05	Zfp46
-0.556005	1.68235e-06	9.9389e-05	Fam193b
2.03317	1.69215e-06	9.94549e-05	Gprc5a
-0.609152	1.71999e-06	0.000100575	Ccnt2
-0.7243	2.05854e-06	0.000119761	Pdik1l
-0.991126	2.20256e-06	0.000127493	Arrdc3
0.625934	2.23078e-06	0.000128477	Fam204a
-0.550478	2.32707e-06	0.000133353	Vps37d
-0.608347	2.49011e-06	0.000141986	Anks3
0.637572	2.50762e-06	0.000142277	Luzp1
0.545479	2.85148e-06	0.000160989	Noct
-0.617341	2.91563e-06	0.000163804	Syde2
0.801243	2.96872e-06	0.000165973	Helz2
0.653708	3.14729e-06	0.000175102	Nptx1
0.862019	3.27106e-06	0.000181109	Id2
0.546895	3.40744e-06	0.000187753	Cxcl16
-0.688791	3.52337e-06	0.000193212	Upf2
0.516027	3.91568e-06	0.000213703	Fhdc1
-0.541023	3.98645e-06	0.000216534	Neurod1
-0.785126	4.0329e-06	0.000218024	Zc3h8
-0.685231	4.40579e-06	0.000237065	Cdca7
-0.677034	4.536e-06	0.000242931	Nrip1
-0.6918	4.59987e-06	0.000245205	Zfp84
-0.479632	4.66864e-06	0.000247719	Shc2
-0.848642	4.83681e-06	0.00025546	Mterf1
-0.636804	4.94339e-06	0.000258845	Mapk1ip1
-0.750318	4.94608e-06	0.000258845	Mrm2
-0.768925	5.75595e-06	0.000299859	Pars2
0.582981	5.87375e-06	0.000304611	Nkx2-2
0.835736	6.04032e-06	0.000310447	Trib2
-0.713081	6.04045e-06	0.000310447	Zfp189
-0.618686	6.57141e-06	0.000336227	Trim11
-0.647725	6.88955e-06	0.000350939	Pex26
-0.510089	7.46447e-06	0.000378541	Ffar3
0.681981	7.56481e-06	0.000381939	Ppp1r17
-0.555451	7.86377e-06	0.000395292	Mrm1
-0.535621	8.136e-06	0.000407191	Misp3
0.483318	8.43884e-06	0.000420511	Tuba4a
-0.579654	8.76686e-06	0.000434965	Cdc7
-0.600338	1.05964e-05	0.000523471	Irf1
-0.542956	1.08967e-05	0.000535998	Gigyf1
-0.584701	1.12334e-05	0.000550196	Cipc
0.568426	1.17041e-05	0.00057081	Tmub1
-0.73082	1.18941e-05	0.00057762	Fignl1
-0.581052	1.1975e-05	0.000578185	Kiaa0408L
-0.496	1.20066e-05	0.000578185	Pkdcc
-0.765631	1.20843e-05	0.000579489	Rnd3
-0.545383	1.24662e-05	0.000595312	Cdc42ep4
-0.683575	1.25807e-05	0.000598288	Dusp7
-0.550839	1.31349e-05	0.000619503	Cep55
0.701008	1.30861e-05	0.000619503	Pde4d
-0.566765	1.33237e-05	0.000625831	Taf8
-0.551906	1.50893e-05	0.000703	Ric3
-0.556265	1.50574e-05	0.000703	Zfp346
0.518616	1.58323e-05	0.000734629	Scand1
0.470099	1.66639e-05	0.0007701	Ccdc86
-1.19564	1.71656e-05	0.0007901	Dnajc28
0.573996	1.72603e-05	0.000791281	Tspyl4
0.597561	1.76563e-05	0.00080621	Mustn1
0.498007	1.8553e-05	0.000843795	Ninj1
0.473435	1.86274e-05	0.000843829	Ube2z
-0.491076	2.00194e-05	0.000903315	Vsig10
0.96562	2.07554e-05	0.000932852	Pcdh9
-0.503514	2.27135e-05	0.00101687	Uck1
0.583361	2.42754e-05	0.00108257	Ptp4a1
-0.526163	2.66644e-05	0.0011845	Chka
-0.534737	2.6979e-05	0.00119384	Upf3b
-0.604607	2.74373e-05	0.00120946	S100pbp
-0.560243	2.77318e-05	0.00121776	Hars2
-0.607322	2.79722e-05	0.00122362	Gpank1
-0.508889	2.89774e-05	0.00126278	Ap5z1
-0.55793	3.03899e-05	0.00131931	Lto1
6.17566	3.18663e-05	0.00137819	Fosl1
-0.490926	3.362e-05	0.00144857	Nfrkb
-0.615734	3.44425e-05	0.00147845	Pwwp2a
1.48643	3.57681e-05	0.00152962	Prox1
0.489378	3.67085e-05	0.001564	Bcor
-0.528774	3.82302e-05	0.00161892	Camkk1
-0.617013	3.82801e-05	0.00161892	Zfp775
-0.451921	3.87705e-05	0.00163364	Sstr3
-0.573575	4.17243e-05	0.00175166	Zfp668
-0.474155	4.2189e-05	0.0017647	Zc3h7a
0.684414	4.31606e-05	0.00179878	Nefl
0.509409	4.37725e-05	0.0018132	Gla
-0.75988	4.38232e-05	0.0018132	Kctd7
-0.48964	4.44065e-05	0.00183073	Rhob
-0.581631	4.48292e-05	0.00183496	Ccdc117
-0.721256	4.4708e-05	0.00183496	Zfp763
-0.721066	4.61685e-05	0.00188305	Klhl25
-0.486697	4.78632e-05	0.00194525	Ccnf
2.32685	5.60158e-05	0.00226055	Cxcl1
-1.21305	5.58816e-05	0.00226055	Zfp870
1.14593	5.65557e-05	0.00227433	Cldn23
-0.500731	5.90202e-05	0.00236514	Tab1
0.883933	6.07116e-05	0.00242444	Ciart
-0.554536	6.28331e-05	0.00250045	Sertad4
0.560278	6.37896e-05	0.00252973	Otud4
-0.459428	6.80318e-05	0.00268866	Spop
-0.598387	6.97429e-05	0.00274682	Zfp329
0.674029	7.29574e-05	0.00286358	Gpatch2l
-0.583902	7.65928e-05	0.00299601	Tmem265
-0.448439	7.76924e-05	0.00302868	Frmd8
0.468226	7.88378e-05	0.00306292	Rnf185
0.550931	8.16906e-05	0.00316303	Spry4
0.740201	8.49669e-05	0.00327042	Pim1
-0.674885	8.5035e-05	0.00327042	Sgk1
0.468579	9.34162e-05	0.00358075	Ifrd1
-0.564411	9.52993e-05	0.00363473	P2ry1
0.623967	9.54589e-05	0.00363473	Rell2
-0.415896	0.000101439	0.00384963	Sox4
0.413225	0.00010262	0.0038816	Vgf
0.461777	0.000104298	0.00393212	Efnb1
-0.674992	0.000108891	0.0040918	Zfp133
-0.49999	0.000111761	0.00418593	Med18
-0.733741	0.00011459	0.0042779	Ctu1
-0.604465	0.000115018	0.00427995	Fam43a
-0.711102	0.000126748	0.00470118	Bbc3
-0.467704	0.000141849	0.0052443	Cstf1
-0.673541	0.000143002	0.00526991	MGC95210
-0.487396	0.000146284	0.0053736	Tsc22d3
-0.530461	0.000147761	0.00541049	F3
-0.572309	0.000151492	0.00552944	Gemin4
-0.590378	0.000154439	0.00561912	Ccdc115
-0.499551	0.000159581	0.00578783	Sgo2
-0.580423	0.000161467	0.00583778	Slx1b
-0.446058	0.000163004	0.00585639	Get1
-0.62558	0.000162996	0.00585639	Zfp90
-0.507885	0.000177576	0.00636001	Akr1c19
0.436518	0.000184125	0.00652232	Mllt11
-0.81497	0.000184167	0.00652232	Mylip
-0.48745	0.000183205	0.00652232	Rnf215
0.615822	0.000184385	0.00652232	Wnt4
-0.435346	0.000191553	0.00675503	Kcnh6
0.513378	0.000192174	0.00675616	Cpeb4
-0.518671	0.000194875	0.00683018	Zfp316
-0.55722	0.00019792	0.00691574	Coil
-0.961158	0.000200923	0.00699934	Wdr89
1.41366	0.000203235	0.00705842	Zfp36l2
0.667857	0.000208333	0.00721363	Bach1
-0.477166	0.000211748	0.00730977	Arl4d
-0.488522	0.000212815	0.00732453	Klhl23
-0.82654	0.000215003	0.00733379	Tincr
-0.49104	0.000214529	0.00733379	Tmem186
-0.618559	0.000213914	0.00733379	Zfp689
-0.607697	0.000224665	0.00764062	Gtpbp3
-0.525173	0.000225894	0.00765966	Pla2g15
-0.488671	0.000234539	0.00792934	Ccdc77
-0.555127	0.000244191	0.00823138	Armc7
-0.43113	0.000251542	0.00845432	Uhrf2
-0.627975	0.000263429	0.00882795	Jrkl
-0.457143	0.000292332	0.00976798	C2cd4c
2.35333	0.000294671	0.00978907	Lif
-0.84069	0.000294459	0.00978907	Pik3ip1
-0.599108	0.000305059	0.0101049	Zswim3
-0.473651	0.000309312	0.0102162	Zfp142
0.409501	0.000310303	0.0102195	Sdc1
-0.693747	0.000312568	0.0102644	Gata3
-0.558612	0.00031391	0.0102644	Iffo1
0.406592	0.000314354	0.0102644	Traf4
-2.18628	0.00031848	0.0103696	Lnc215
-1.18085	0.000320897	0.0104187	LOC680200
-0.746763	0.000324777	0.0105149	Ccdc62
-0.613284	0.000327272	0.0105658	Harbi1
-0.498024	0.000338436	0.0108956	Fam76b
0.44581	0.000342443	0.0109937	Nfkb2
0.47976	0.000344172	0.0110183	Stard4
-0.445062	0.000346777	0.0110708	Traf2
0.473301	0.000349313	0.0111108	Fam222a
0.979076	0.00034997	0.0111108	Nrarp
-0.904594	0.000357973	0.0113335	Plp1
-0.556096	0.000363902	0.0114895	Fbxo46
-0.510718	0.000376271	0.0118474	Polr3f
-0.544028	0.000379265	0.0119089	Rdh13
0.835823	0.000399027	0.0124952	Epha2
-0.437653	0.000406781	0.0127033	Gxylt1
0.476176	0.00040794	0.0127049	Dgcr6
-0.393395	0.00041246	0.0128108	Rnf112
0.485172	0.000415696	0.0128765	Zbtb21
0.734328	0.000419203	0.0129153	Gdf15
0.864409	0.0004182	0.0129153	Ier3
0.389437	0.000439064	0.0134909	Tp53inp2
0.600356	0.000446647	0.0136872	Lsm11
0.481655	0.000488562	0.0149317	Ttc9
-0.558964	0.000495146	0.0150927	Brf2
-0.517622	0.000503432	0.0153046	Ahdc1
1.16856	0.000511768	0.0155168	Vstm5
1.04857	0.000520048	0.0157263	Adra2b
-0.454233	0.000534332	0.016084	Tigar
-0.436992	0.000534682	0.016084	Tmem129
-0.536046	0.000546228	0.0163883	Nr1d1
4.47372	0.000556788	0.016623	Neurod6
-0.390782	0.00055837	0.016623	Rfx6
-0.568314	0.000558403	0.016623	Tigd2
-0.461168	0.000568769	0.0168877	Ap4b1
-0.370021	0.000586541	0.0173704	Elf3
0.399387	0.000597616	0.0176528	Lrrc73
-0.743001	0.000614494	0.0181047	Slc17a4
-0.438801	0.000639821	0.0188025	Pdrg1
0.503339	0.000658551	0.0193035	Arc
0.422833	0.000718688	0.0210125	Socs5
0.489225	0.000742546	0.0216548	Srrd
-0.476274	0.000747013	0.0217297	Wdr92
-0.41071	0.000755457	0.0219197	Arglu1
-0.456837	0.00076058	0.0220126	Ypel2
0.36291	0.000767639	0.022161	Pja1
0.410271	0.000771079	0.0222043	Slc35c1
0.678128	0.000773311	0.0222128	Atp1a2
-0.82237	0.000790315	0.0226445	Zbtb3
-0.396263	0.000796265	0.0227581	Aurka
-0.745637	0.000799727	0.0228002	Fzd7
-0.523898	0.000811456	0.0230772	Plpp7
-0.857899	0.000820305	0.023176	Cish
-0.401298	0.000820997	0.023176	Rnf19a
-0.513457	0.000820004	0.023176	Zfyve1
-0.436685	0.000841061	0.023684	Tepsin
1.58724	0.00084328	0.0236883	Atoh7
-0.578211	0.000864313	0.0242198	Rrp8
0.423464	0.000867009	0.0242361	Hps4
-0.370985	0.000870017	0.024261	Dync1li2
-0.789591	0.000878227	0.0244305	LOC257650
0.821947	0.000889441	0.0246825	Apold1
-0.460646	0.000893893	0.0247461	Eri2
-0.401893	0.000897053	0.0247738	Dstyk
-0.49674	0.000906608	0.0249775	Rbak
0.42857	0.000936102	0.0257282	Gtf3c4
2.26489	0.000940091	0.025776	Prr18
-1.17571	0.000943094	0.0257967	Bcar3
-0.452719	0.000951254	0.0259579	Adprm
-0.381977	0.000955676	0.0260166	Flcn
-1.04699	0.000959993	0.0260722	Rwdd3
0.396778	0.000965593	0.0261006	Rtn4rl1
-0.510867	0.000965509	0.0261006	Tbc1d2b
-0.521027	0.000996031	0.026797	Slc25a42
-0.517328	0.000994645	0.026797	Zup1
-0.80158	0.00100011	0.0268436	Sema3g
-0.483698	0.0010056	0.026928	Tmem138
-0.388092	0.00101317	0.0270211	N4bp1
-0.433371	0.00101379	0.0270211	Rnf168
0.382501	0.0010284	0.0273467	Syt7
-0.438897	0.00103349	0.0274185	Trim23
0.620957	0.00103624	0.0274281	Rpp38
-0.443466	0.0010466	0.0276383	Fut4
-0.50348	0.00107391	0.0282945	Mzf1
-0.728982	0.00112919	0.0296828	Adat1
-0.540682	0.00113396	0.0297399	Zfp111
-1.20568	0.00113705	0.0297529	Mss51
-0.366055	0.00115451	0.0300041	Kansl3
-0.491856	0.00115011	0.0300041	Ppp1r3b
-1.02198	0.0011527	0.0300041	Zfp978
0.542547	0.00115902	0.0300533	Zbtb49
-0.447837	0.00116508	0.0301193	Notch1
0.417122	0.00116683	0.0301193	Zc3hav1
-0.702517	0.00117843	0.0303505	Ccdc51
-0.556651	0.00118544	0.0304626	Trmt5
-0.414116	0.00119784	0.0307124	Snrnp35
-0.481368	0.00122507	0.0313404	Rit1
-0.573028	0.00122963	0.031387	Zfp579
-0.702007	0.00123565	0.0314707	Rdh14
-0.616358	0.00125286	0.0317679	Alkbh4
-1.13743	0.00125216	0.0317679	Pitx2
0.72735	0.00125788	0.0318246	Epop
-0.41664	0.00126138	0.0318428	Snapc2
0.550973	0.00127727	0.0321732	Zbtb10
-0.406174	0.00129265	0.0324711	Hdac11
-0.445171	0.00129476	0.0324711	Zfp692
-0.417368	0.00130982	0.0327181	Tcta
-0.407621	0.00131032	0.0327181	Tut1
-0.720418	0.00132763	0.0330782	Zfp455
-0.454839	0.00133451	0.0331774	Rsbn1
-0.465695	0.00134098	0.0332661	Clk4
-0.377285	0.00135581	0.0335614	Lgalsl
-0.425099	0.00136232	0.0336499	Nfxl1
-1.09168	0.00137964	0.0338587	Mycn
-1.13367	0.00137956	0.0338587	Nuak2
-0.514807	0.00137509	0.0338587	Rab40c
-0.741805	0.00142105	0.0348005	Zfp39
-0.577118	0.00142995	0.034904	Ppp1r18
-0.392032	0.00143136	0.034904	Rbm5
-0.384595	0.00144323	0.0351185	Leng8
-0.416096	0.00145331	0.035289	Camlg
-0.398078	0.00149934	0.0363297	Srek1
-0.405543	0.00155724	0.037653	Ptcd1
-0.432582	0.00156279	0.0376706	Nsl1
-0.833965	0.00156454	0.0376706	RGD1566325
-0.43085	0.00159002	0.0382039	Ap5b1
-0.713725	0.00159463	0.0382343	Rad52
-0.423727	0.0016207	0.0387783	Ttf2
-0.441382	0.0016807	0.0401303	Inip
-0.5898	0.00171816	0.0409394	Zfp94
-0.49773	0.00176098	0.0418726	Bbs4
0.413559	0.00176866	0.0419681	Prickle1
-0.405936	0.00177784	0.0420989	Fam207a
0.384401	0.00181357	0.0428564	Nr2f6
-0.429812	0.00183345	0.0432371	Trim32
-0.708754	0.00184898	0.0435137	Zfp322a
-0.476331	0.00187566	0.044051	Zbtb7b
-0.592166	0.00189412	0.0443936	Klhdc8b
-0.3567	0.00193511	0.0452617	Pprc1
0.396868	0.00197967	0.0462097	Zfp612
-0.356141	0.00200145	0.0466233	Zfp266
-0.425254	0.00200639	0.0466434	Trnt1
-0.490462	0.00203433	0.0471973	Caskin2
-0.442451	0.00206741	0.0478678	Slitrk6
0.400744	0.00214052	0.0494608	Ccdc107
-0.385242	0.00215702	0.0497416	Zfp282
-0.374163	0.00217194	0.0499851	Kpna4
0.36385	0.00221515	0.0508773	Gstm4
0.403014	0.00226386	0.0518923	Pdxk
-0.537329	0.00230912	0.0528241	Nudt13
-0.531961	0.00232259	0.0530264	Rbm48
-0.457153	0.00233367	0.0531733	Zfp641
-0.448708	0.00239616	0.054381	E4f1
-0.508423	0.00239511	0.054381	Ptcd2
-0.353417	0.00242304	0.0548823	Gtse1
-0.344411	0.00244376	0.0552425	Klhdc8a
-0.380229	0.00246611	0.055638	Trit1
-0.54945	0.00249967	0.0562844	Zfp772
-0.496287	0.00254018	0.0570844	Tceanc2
-0.422677	0.00258028	0.057872	Kdm8
1.07004	0.00264424	0.0591907	Plat
1.34615	0.00265979	0.0594228	Npas4
-0.376144	0.00267286	0.0595985	Sapcd2
-0.414829	0.00270572	0.0602141	Aagab
-0.399937	0.00271957	0.060405	G2e3
-0.421021	0.00273534	0.0606378	Trmt1l
-0.375103	0.00279761	0.0618985	Ckap2
-0.55449	0.00280406	0.0619217	Arid5b
-0.761551	0.00282287	0.0622171	Mansc1
0.330426	0.00284797	0.0625299	Slc9a3r1
-0.449377	0.00284778	0.0625299	Smg6
-1.23206	0.00290327	0.0636222	Npff
-0.412014	0.00295045	0.0645327	Mcat
-0.36072	0.00303361	0.0662251	Eri1
-0.32726	0.00307403	0.0669799	Rimbp2
-0.42566	0.00309215	0.0672469	Mavs
-0.422978	0.0031127	0.0675656	Trub2
-0.332183	0.00311919	0.0675785	Lzts2
-0.361343	0.00313428	0.0677773	Slc35d3
-0.661059	0.00314404	0.0678604	Fan1
-1.19899	0.00316666	0.0682201	Foxq1
-0.355926	0.00317463	0.0682635	Eif2ak2
-0.364447	0.00320123	0.0687065	Adar
-0.362637	0.00323444	0.0692896	Ngrn
-0.335608	0.00325191	0.0695339	Atf7ip
-0.588585	0.00326113	0.069601	Csk
-0.379335	0.00328123	0.0698999	Capn15
2.54232	0.00329903	0.0701487	Rxfp3
0.539231	0.00336432	0.0714046	Rell1
0.326409	0.00337544	0.0715082	Ufm1
3.24018	0.00343448	0.0726248	Snai3
-0.425914	0.00346474	0.0731296	Mex3b
-0.458494	0.00348924	0.0735114	Cenpa
0.756709	0.0034957	0.0735124	Arid5a
-0.371548	0.0035092	0.0736611	Zbtb11
-0.384168	0.00352177	0.0737898	Edrf1
-0.349961	0.00354812	0.0741881	Mtmr4
-0.441285	0.00355373	0.0741881	Zdhhc24
-1.06109	0.00363128	0.0756692	Abhd18
-0.632229	0.00371952	0.0772273	Setmar
-0.739019	0.00371913	0.0772273	Xkr8
-0.405519	0.00376813	0.078095	Yju2
-0.393003	0.00381508	0.0788288	Cdca2
-0.374333	0.00381729	0.0788288	Rnd1
-0.377757	0.00384761	0.0793119	Zbtb45
-0.460815	0.0038605	0.0794349	Rad51d
-0.36862	0.00389039	0.0797635	Ccng2
0.496225	0.00388562	0.0797635	Stk17b
-0.339704	0.00393225	0.0804778	Usp30
0.651426	0.00404546	0.0826471	Phospho1
-0.477581	0.00406169	0.0828311	Engase
0.317783	0.00421203	0.0857444	Isca1
-0.360828	0.00432164	0.0878196	Arf2
-0.733533	0.0043476	0.0880351	Rbm43
-0.439713	0.00434501	0.0880351	Zfp35
-0.309553	0.00437932	0.088521	Baz1b
-0.356628	0.00440803	0.0889444	Rnf34
-0.343131	0.00443525	0.0893365	Rfx1
-0.454838	0.00444323	0.0893402	Rpusd4
-0.377655	0.00452377	0.0908003	Cnppd1
-0.339602	0.00454904	0.0911478	Chordc1
-0.42805	0.00457211	0.0912909	Cdk20
-0.68824	0.00456905	0.0912909	Trmo
-0.392234	0.00461844	0.0918958	Prpf39
-0.743306	0.00461275	0.0918958	Zfp879
0.450198	0.00468791	0.0931164	Camk2n2
-0.355797	0.00472939	0.0937777	Kmt5c
-0.556415	0.00473859	0.0937979	Zbtb8b
-0.570323	0.00482864	0.0954156	Tent5c
-0.363953	0.00491397	0.096888	Slc31a2
-0.36436	0.00492852	0.096888	Zfp955a
-0.393987	0.00492527	0.096888	Zmym1
-1.79575	0.00495454	0.0972328	LOC100364673
-0.486917	0.00498264	0.0976172	Fastkd3
-0.466529	0.00499965	0.0977832	Ybey
1.69477	0.00508192	0.0992231	Lnc056
0.364993	0.00512015	0.0997994	Map9
-0.389768	0.00514896	0.100191	Angptl8
-0.340804	0.00521503	0.101304	Kmt5b
-0.3177	0.00523437	0.101336	Gls
-0.408559	0.00522683	0.101336	Hps5
-0.436091	0.00538126	0.104004	Gli4
-0.493639	0.00542658	0.104704	Slc25a19
-0.446502	0.00544772	0.104935	Dennd2d
-0.473137	0.00545982	0.104992	Tmem169
-0.458726	0.00560178	0.107541	Lrrc14
-0.472233	0.00562906	0.107884	RGD1311847
-0.332024	0.00566398	0.108372	Trappc5
0.92342	0.00571429	0.109153	Trib3
-0.792995	0.00578207	0.110263	Zfp382
-0.330039	0.00582805	0.11087	Rprd1b
-0.478519	0.00583323	0.11087	Zfp40
-0.386062	0.00586151	0.111223	Tmem86a
-0.319817	0.00590743	0.111909	Rilpl2
-0.777999	0.00595996	0.112718	Nhlrc1
-0.363897	0.00598235	0.112819	Otud7b
-0.334962	0.00598497	0.112819	Ska1
1.55122	0.0060013	0.112941	Gcnt3
-0.764221	0.0060939	0.114495	Oxld1
-0.386472	0.00614724	0.115308	Rnf8
-0.354889	0.0062735	0.117485	Slc15a4
-0.3761	0.00628838	0.117571	Rflna
-0.345146	0.00633502	0.11825	Tex10
1.02258	0.00636029	0.118529	Smad9
-0.30228	0.00637171	0.118549	Adcy6
-0.334626	0.00638563	0.118615	Ing4
-0.40652	0.00641814	0.118834	Armt1
-0.353909	0.00641505	0.118834	Zfp157
-0.386508	0.00646828	0.119377	Jakmip3
-0.568913	0.00646399	0.119377	Nr0b2
-0.409144	0.00648739	0.119399	Brpf3
-0.323671	0.00649029	0.119399	Phf20l1
-0.285302	0.00652158	0.119782	Klhl7
-0.348445	0.00659594	0.12076	Fam83d
-0.648402	0.00658718	0.12076	Sirt4
0.424568	0.00660747	0.120779	Nfkbie
0.331417	0.00662404	0.120889	Mnt
0.395949	0.00664748	0.121124	Nfkbia
-0.289278	0.00667495	0.121239	Aacs
-0.415538	0.00666888	0.121239	Tbc1d25
0.287282	0.00671824	0.121832	Mid1ip1
-0.33823	0.00675011	0.122216	Zfp451
0.455956	0.00679156	0.122764	Arl4c
-0.317588	0.0068018	0.122764	Ppp4r3b
-0.344066	0.00683003	0.12297	Ankrd54
-0.617272	0.00683462	0.12297	Kbtbd3
-0.577649	0.00690083	0.123966	Mtnr1a
-0.365778	0.00694561	0.124381	Hps6
0.33263	0.00694412	0.124381	Uspl1
-0.318903	0.00701503	0.12497	Aspm
-0.423261	0.00702214	0.12497	Hdac10
-0.485237	0.00701024	0.12497	Rhobtb1
-0.317513	0.00701744	0.12497	Tnk2
-0.401741	0.00704244	0.125137	Gtf2e1
-0.406732	0.00708722	0.125543	Bloc1s5
-0.347173	0.00708478	0.125543	Pagr1
-1.12136	0.00717506	0.126903	Snai2
-0.318268	0.0072578	0.128169	Blcap
-0.398109	0.00727583	0.128256	Cep162
-0.334847	0.00729211	0.128256	Gmip
-0.461077	0.00729628	0.128256	Zfp354a
-0.534823	0.00731565	0.128399	Adam1a
0.29272	0.00733127	0.128477	Ubl3
-0.337	0.00742444	0.129911	Ammecr1l
-0.35793	0.0074824	0.130725	Mxd3
-0.529661	0.00750382	0.1309	Atg14
-0.406929	0.00764455	0.133152	Ghdc
-0.326687	0.0077057	0.134014	Wdr81
-0.484868	0.0077271	0.134182	Rassf1
0.362866	0.00774621	0.134311	Itpkb
-0.345167	0.00783841	0.135704	Clk1
-0.483973	0.00785674	0.135816	Gata6
-0.485462	0.00787935	0.136002	Aurkc
-0.306665	0.00793019	0.136673	Kif20a
-0.473954	0.0079746	0.137033	Bcdin3d
0.429887	0.00797494	0.137033	Myo16
-0.322368	0.00799059	0.137096	LOC100911177
-0.520425	0.00801719	0.137347	Utp23
-1.00186	0.00805072	0.137715	RGD1564171
-0.29314	0.00810044	0.138153	Cggbp1
-0.387505	0.00809713	0.138153	Nck1
-0.39974	0.00812958	0.138444	Ccnq
0.284536	0.00816607	0.13886	Eif1
-0.337597	0.00819042	0.139067	Fam110a
-0.363192	0.00829344	0.140608	Zfp787
-0.36588	0.00832241	0.140891	Klhl26
0.878946	0.00836272	0.141054	Grasp
-0.394758	0.00835586	0.141054	Gtpbp2
-0.363329	0.00836898	0.141054	Zfp386
0.316265	0.00839271	0.141246	Ttpal
-0.355429	0.00847279	0.142385	Slco4a1
-0.306509	0.00855338	0.143333	Tef
-0.414311	0.00855422	0.143333	Tmem60
-0.470018	0.00861326	0.144112	Zfp202
-0.521926	0.00872025	0.145689	Klf2
-0.32407	0.00878135	0.146496	Pwwp3a
-0.371751	0.00885044	0.147434	Bles03
0.299162	0.00886593	0.147478	Cbarp
-0.564332	0.00889957	0.147823	Irf9
0.326805	0.00893829	0.148251	Akap12
-0.331182	0.00897835	0.148701	Pcmtd2
-0.31815	0.0089918	0.148709	Stard5
-0.37559	0.00907684	0.149899	Oard1
-0.463835	0.00911191	0.150045	Kbtbd7
0.680042	0.0091089	0.150045	Notch4
0.29574	0.00914224	0.150329	Aff4
-0.38944	0.00916003	0.150406	Shisa4
0.438521	0.00923163	0.151364	Synm
-0.295208	0.0093097	0.152426	Asb8
-0.390929	0.00935712	0.152984	Bambi
-0.404519	0.00948399	0.154617	Cdc25c
-0.387147	0.00947838	0.154617	Xrcc2
0.299324	0.00951742	0.154942	Btg3
-0.394083	0.0095464	0.155193	Trim39
0.312642	0.00959038	0.155687	Nt5dc3
-0.33825	0.00962273	0.155992	Asb6
-0.30482	0.00968989	0.156858	Stk38
-0.318258	0.0097444	0.157518	Rnf181
0.542009	0.00977464	0.157785	Tal1
-0.371922	0.00983997	0.158393	Mis12
-0.35038	0.00983249	0.158393	Tfcp2
-0.334161	0.00992386	0.159519	Cenpc
-0.417142	0.00995492	0.159795	Kcnj14
-0.314429	0.0100118	0.160483	Dhx37
0.319479	0.0100298	0.160546	Tesk1
-0.37204	0.0101642	0.162471	Nvl
-0.396438	0.0101856	0.162587	Zcchc7
-0.382472	0.0102123	0.162786	Mul1
-0.276128	0.010272	0.163366	Adgrg1
-0.384169	0.0102772	0.163366	Kctd9
-0.43104	0.0102916	0.163369	Fbxl8
-0.295091	0.010336	0.163847	Slc25a44
0.3187	0.010384	0.164154	Mef2d
0.337006	0.010375	0.164154	Slc7a8
-0.281454	0.0105318	0.165803	Cdc20
-0.324838	0.0105082	0.165803	Luc7l
-0.296099	0.0105228	0.165803	Pogz
-0.301427	0.0105827	0.166376	Kdm2a
-0.337272	0.0106255	0.166593	LOC100909675
1.37022	0.0106119	0.166593	Sstr2
-0.779158	0.0106506	0.166757	Parp16
-0.327287	0.0107013	0.167322	Ighmbp2
-0.293333	0.0107617	0.168038	Troap
1.46272	0.0107888	0.168233	Usp2
0.328298	0.0108352	0.168726	Fbxo33
0.287478	0.0108869	0.169302	Gjd2
-0.480772	0.0109254	0.16967	Iba57
-0.291819	0.0109906	0.170451	Rassf6
1.68573	0.0110342	0.170666	Areg
0.302365	0.0110261	0.170666	Sema4b
0.314844	0.0110587	0.170814	Usp38
-0.315806	0.0110969	0.171174	Mageh1
-0.377421	0.0111537	0.171818	Psrc1
-0.305239	0.011437	0.175756	Scaf4
-0.414504	0.01144	0.175756	Swt1
-0.304213	0.0115083	0.176568	Arvcf
-0.303348	0.0116689	0.178794	Nek9
-0.306515	0.0117087	0.179164	Letmd1
-0.291928	0.0117558	0.179405	Irgq
-0.282608	0.0117468	0.179405	Zfp68
-0.31449	0.0118926	0.181011	Gzf1
-0.674797	0.011886	0.181011	Ptch2
0.319669	0.0119333	0.181389	Grm2
-0.503232	0.0120723	0.183259	Mmp11
-1.6141	0.0121428	0.184085	Gpr81
-0.284882	0.0121693	0.184243	Plk1
-0.397704	0.0122204	0.184773	Cep95
0.506481	0.0122409	0.184839	Lysmd3
0.934122	0.0123601	0.186393	Kcna2
0.400525	0.0123984	0.186644	Ago2
1.55274	0.0124093	0.186644	Msantd1
-0.397265	0.0124477	0.186976	Trmu
-0.320448	0.0125277	0.187932	Crebl2
-0.945467	0.0125585	0.188148	Ftx
0.547468	0.0126104	0.18861	Cep85l
-0.387181	0.0126223	0.18861	Prr11
-0.585402	0.0127101	0.189675	Zfp786
0.366614	0.0127422	0.189907	Fem1b
-0.405258	0.0128051	0.190597	Fam118a
-0.469756	0.0128484	0.190814	Ap3m2
-0.334209	0.012853	0.190814	Uqcc3
-0.361689	0.0129318	0.191488	Med7
-0.295582	0.0129198	0.191488	Vav2
-0.345548	0.0130552	0.192816	Trmt13
-0.369077	0.0130504	0.192816	Tsen15
-0.369542	0.0130864	0.193029	Cdk10
-0.595895	0.0131193	0.193265	Arrdc2
-0.343522	0.0132767	0.195333	Atpaf1
-0.373791	0.0133249	0.195791	Hspbap1
-0.543406	0.013548	0.198813	Arhgef37
-1.00574	0.013627	0.199718	Hsd17b1
-0.32216	0.0137427	0.201155	Phkg2
-0.27255	0.0138706	0.202511	Brd8
-0.737709	0.013862	0.202511	Zfp112
0.418638	0.0139475	0.203375	Rmdn3
-0.30715	0.0139958	0.203819	Coasy
3.38516	0.014157	0.205906	Mir212
0.701647	0.0143913	0.207954	Klf13
-0.413676	0.014398	0.207954	Lars2
-0.444528	0.0143763	0.207954	Lime1
-0.450971	0.0143439	0.207954	Pde4c
-0.329453	0.0144068	0.207954	Pex11b
-0.346045	0.0143765	0.207954	Tube1
0.830076	0.0145708	0.210058	Gpr156
-0.424026	0.0146693	0.211212	Cenpl
-0.327342	0.0147067	0.211485	Mtif2
-0.669213	0.0147813	0.212026	Zfp52
-0.318237	0.0147709	0.212026	Zkscan1
-0.809891	0.014914	0.213395	LOC688765
-0.345594	0.0149016	0.213395	Nudt7
-0.362995	0.0149678	0.213898	Lurap1l
-0.343014	0.0150691	0.214935	Bhlha15
-0.541749	0.0150967	0.214935	Rtp4
-0.323466	0.0150788	0.214935	Snx18
-0.36787	0.0151685	0.215156	Borcs8
-0.335915	0.0151481	0.215156	Brca1
-0.293269	0.0151537	0.215156	Ctnnal1
-0.347789	0.0153524	0.216959	Hus1
-0.518403	0.0153346	0.216959	Rnaseh1
-0.420048	0.0153283	0.216959	Zfp518a
0.263023	0.0153925	0.217259	Tpm4
-0.458586	0.0155263	0.218877	Tsku
-0.344939	0.015588	0.219208	Dgkq
-0.307706	0.0155785	0.219208	Trim5
-0.269246	0.0156777	0.21922	Abhd17c
-0.300777	0.0156845	0.21922	Kdm5b
-0.334675	0.0156645	0.21922	Slc22a15
-0.310824	0.0156796	0.21922	Smg9
-0.472477	0.0156751	0.21922	Zfp105
-0.510523	0.0158365	0.221075	Tmem18
-0.375817	0.0158888	0.221534	Kbtbd4
-0.440192	0.0159799	0.222534	Tia1
-0.290412	0.0160447	0.223166	Atg12
-0.263181	0.0161237	0.223993	Sord
-0.276882	0.0161486	0.224067	Psmd5
-0.391076	0.0162291	0.224912	Zfp161
0.295903	0.0162984	0.225103	Erf
-0.804653	0.0163215	0.225103	Slc27a3
-0.353329	0.0163164	0.225103	Zbtb6
0.617678	0.0162752	0.225103	Zfp707
-0.298055	0.0165432	0.227613	Depdc1
-0.278077	0.0165375	0.227613	Setdb1
-0.31496	0.0166798	0.228668	Foxj2
-0.289598	0.0166736	0.228668	Mrps18b
-0.283594	0.0166544	0.228668	Phrf1
-0.276887	0.0167107	0.228819	Ip6k2
-0.89287	0.0169277	0.231426	RGD1560436
-0.338221	0.0169415	0.231426	Rtn4r
-1.21938	0.0169652	0.231474	Mir3064
-0.432087	0.0170712	0.232643	Rnf135
-0.293362	0.0170916	0.232645	Eml4
-0.338919	0.0171511	0.233045	Gpr22
-0.4001	0.0171617	0.233045	Nemp2
-0.286308	0.0171868	0.23311	Arrdc4
-0.433198	0.0172378	0.233525	Gen1
-0.514743	0.0173809	0.235186	Trmt9b
0.291559	0.0175292	0.236913	Kdm6b
-0.437846	0.0176029	0.237349	Wdr53
-0.360341	0.0175859	0.237349	Zbtb9
0.315617	0.0178792	0.240791	Jade2
-0.327948	0.0179868	0.241956	Tsen54
-0.318691	0.0180246	0.242181	Hjurp
-0.3058	0.0183142	0.245497	Ddx20
-0.283157	0.0182995	0.245497	Rtel1
-0.440461	0.0185235	0.248011	Nckipsd
1.17791	0.0185565	0.248163	Asb4
-0.33329	0.0186859	0.249603	LOC102549471
-0.423736	0.0187234	0.249813	Thumpd2
-0.375822	0.018833	0.250982	Zfp846
-0.566658	0.0189215	0.251869	Poli
-0.745029	0.0189623	0.25212	Mesp2
-1.31851	0.0190298	0.2526	Prickle3
-0.254652	0.0190425	0.2526	Safb
-0.311942	0.0191136	0.2532	Dbt
-0.277015	0.019154	0.2532	Dgcr8
-0.32211	0.0191407	0.2532	Nat10
-0.267317	0.0191987	0.253467	RGD1561149
-0.279341	0.0192184	0.253467	Zranb2
-0.419855	0.0193534	0.254954	Gcfc2
0.288897	0.0194756	0.256269	Trim26
-0.30476	0.0196915	0.258812	Hbp1
-0.276792	0.0198008	0.259951	Fnbp4
0.397546	0.0198688	0.260545	Gorab
-0.486663	0.0198933	0.260568	Prorsd1
0.263925	0.0199599	0.261142	Srsf5
0.297554	0.0200058	0.261147	Nrtn
-0.307327	0.0199993	0.261147	Spout1
-0.334458	0.0201083	0.26132	A3galt2
-0.460954	0.0201103	0.26132	Cyren
-0.518365	0.0200796	0.26132	Dbndd1
-0.415217	0.0200998	0.26132	Ska2
-0.478233	0.0202388	0.262692	Bora
-0.328221	0.0202959	0.263134	Fbxo30
-0.328816	0.0203904	0.264061	Cbx2
0.544947	0.0204415	0.264424	Hic2
-0.344679	0.0204727	0.264529	Pop1
-0.480436	0.0205345	0.26503	Arid3b
-0.284304	0.020634	0.266014	Rasgrp3
-0.375047	0.0206881	0.266278	Kbtbd11
0.360482	0.020701	0.266278	Prag1
-0.357372	0.0207668	0.266825	Slfn13
-0.520663	0.0208679	0.267257	Gjb6
-0.296183	0.0208704	0.267257	Kif18a
-0.317786	0.0208572	0.267257	Mat2b
0.343104	0.0208982	0.267315	Ddi2
-0.319625	0.0209862	0.268141	Mon1b
-0.375081	0.021015	0.268211	Fam160b2
-0.310456	0.0210696	0.268607	Zkscan3
-0.316792	0.0211009	0.268708	Sfi1
-0.30371	0.0211815	0.269436	Gga3
-0.330966	0.0212414	0.269897	Tk2
0.310693	0.0213211	0.270611	Kpna1
-0.277915	0.0214056	0.271382	Slc35f5
-0.668236	0.021571	0.272938	Mob3c
-1.08292	0.02162	0.272938	Msc
-0.262685	0.0216236	0.272938	Shroom3
-0.268937	0.0216191	0.272938	Tssc4
0.623048	0.0216685	0.273114	Ankrd9
-0.322989	0.0217091	0.273114	Clk2
-0.293933	0.0217329	0.273114	Pnma2
-0.352529	0.0217097	0.273114	Tgs1
0.515296	0.0218864	0.274742	Dennd2c
-0.262953	0.0219193	0.274854	Mau2
-0.251557	0.0220537	0.276238	Ccnb1
-0.320717	0.0221383	0.276995	Gorasp1
-0.436484	0.022364	0.279513	Cebpa
-0.627033	0.0224251	0.279972	Dll1
-0.453255	0.0225491	0.281213	Tmem268
-0.272259	0.0226597	0.282286	Rbbp5
-0.282146	0.0227147	0.282664	Med9
-0.332253	0.0227583	0.282899	Gfer
-0.394229	0.0228608	0.283765	Brca2
-0.296332	0.0228775	0.283765	Smim29
-0.516489	0.0229072	0.283826	Zfp865
-0.341891	0.0229756	0.284366	Tmem39b
-0.279176	0.0231097	0.285717	Ccp110
-0.260471	0.0231372	0.28575	Imp4
-0.278092	0.023248	0.286809	Tuft1
-0.272316	0.0233747	0.288062	Klhl24
-0.264906	0.0234176	0.288281	Sephs2
-0.29669	0.0235005	0.288991	Bivm
0.247812	0.0236354	0.290325	Slc3a2
0.280221	0.0236596	0.290325	Tpst2
-0.265477	0.0236886	0.290368	Plec
-0.332779	0.0237336	0.29061	Zfp426
-0.349837	0.0237824	0.290897	Slc35e4
0.465337	0.0238153	0.290989	Tgif1
-0.252728	0.0238697	0.291342	Tnpo2
-0.268454	0.0239018	0.291424	Cnnm3
-0.534372	0.0239854	0.292133	Etfbkmt
-0.277529	0.024092	0.292498	Ezh1
-0.275606	0.0240568	0.292498	Ric8a
0.284651	0.0240816	0.292498	Slc30a7
-0.317553	0.0241855	0.293322	Pdcl
-0.326517	0.0242736	0.29408	Mettl3
-0.254624	0.0243982	0.295277	Espl1
-0.323494	0.0244391	0.29546	Irf3
0.250478	0.0246239	0.295995	Akap17a
-0.276722	0.0246587	0.295995	Mlst8
-0.523217	0.0246641	0.295995	Naa80
-0.59449	0.0245326	0.295995	Rabif
0.383304	0.0246428	0.295995	RGD1560010
-0.38614	0.0245833	0.295995	Tmem80
-0.320947	0.0245602	0.295995	Txnl4b
-0.283701	0.0246987	0.2961	Rbsn
-0.277081	0.024757	0.296489	Kdm4b
-0.295676	0.0248099	0.296813	Orai3
-0.374186	0.0248901	0.297219	Amigo1
0.276827	0.02491	0.297219	Bag3
-0.264932	0.0249217	0.297219	Ppil1
-0.577981	0.024999	0.297831	Mettl18
-0.622941	0.0250717	0.298078	Fhl4
-0.318948	0.0250461	0.298078	Haus3
1.77078	0.0251355	0.298527	Maf
0.277738	0.025382	0.300819	Fam122a
0.350445	0.0255385	0.300819	Igfbp4
-0.387883	0.025532	0.300819	Itpkc
-1.73542	0.0254638	0.300819	Lat
0.245503	0.0254921	0.300819	Nudt4
-0.298112	0.0255292	0.300819	Pxk
-0.29598	0.0254595	0.300819	RGD1306227
0.273131	0.0253814	0.300819	Usp22
-1.16328	0.0256008	0.301243	Pnldc1
-0.276304	0.0256602	0.301633	Thap11
-0.292725	0.0257508	0.302387	Trim25
-0.378082	0.0259117	0.303654	Oxsm
-0.264156	0.0259085	0.303654	Sec24b
-0.265274	0.0259926	0.304291	Kif18b
-0.280843	0.0261005	0.305243	Rnf146
-0.372448	0.0262237	0.306371	Wdr83
-0.257362	0.0263277	0.307273	Brpf1
-0.318051	0.0266429	0.310583	Hmgcl
-0.277223	0.0266655	0.310583	Trim3
-0.319855	0.026706	0.310739	Polrmt
-0.321328	0.0268433	0.312019	Arl14ep
-0.484292	0.0269369	0.312791	Cfp
-0.362383	0.0269998	0.313203	Abraxas1
-0.354019	0.0271782	0.314953	Zfp213
0.296933	0.0272711	0.315392	RGD1359108
-0.321697	0.027248	0.315392	Vcpip1
-0.290345	0.0273239	0.315685	Commd8
-0.267983	0.027527	0.317391	Grpel2
-0.314522	0.0275184	0.317391	Mcm10
-0.266893	0.027612	0.318051	Zfp638
-0.312995	0.0276454	0.318117	Nif3l1
-0.323472	0.027743	0.318707	Cnpy4
-0.255497	0.0277523	0.318707	Lmnb2
-0.283847	0.0278029	0.318757	Msantd4
-0.334293	0.0278123	0.318757	Osbpl11
-0.262253	0.0280171	0.320783	Nfat5
-0.32736	0.0280575	0.320925	Zbtb12
-0.294358	0.0281214	0.321197	Epc1
-0.258953	0.0281373	0.321197	Rnf14
-0.424184	0.028167	0.321216	LOC100125367
-0.339003	0.0281963	0.32123	Arl13b
-0.338872	0.0282553	0.321263	Pex12
-0.322196	0.0282329	0.321263	Zbtb5
0.336642	0.0282874	0.32131	Kcnb1
-0.310889	0.0283477	0.321677	Zfp799
0.267621	0.0284024	0.321978	Tmem30a
-0.358282	0.0285018	0.322786	Armc6
-0.371281	0.028551	0.323024	Eif4ebp3
-0.386392	0.0286337	0.323321	Ccdc126
-0.479552	0.0286167	0.323321	Pex11g
-0.546105	0.0286915	0.323336	Cyp2u1
0.326132	0.0286644	0.323336	Twist1
0.284334	0.0289929	0.326412	Rras2
-0.248432	0.0290781	0.32705	Prpf18
-0.727367	0.0294674	0.330456	Amt
0.350467	0.0294607	0.330456	Pdzrn3
-0.464933	0.0294611	0.330456	RGD1561157
-0.713199	0.0296167	0.330513	Cited4
-0.275622	0.0295944	0.330513	Elmo3
0.34051	0.0296147	0.330513	Gpr27
-0.475	0.0295891	0.330513	Taf1c
0.27662	0.0295074	0.330513	Usp36
-0.269428	0.0298927	0.333269	Zfp422
-0.291748	0.0299374	0.333443	Sh2b2
-0.277679	0.0300909	0.334111	Cdt1
-0.272506	0.0300883	0.334111	Ddx55
0.248552	0.0301016	0.334111	Pdlim1
-0.29916	0.030114	0.334111	RGD1305938
0.313019	0.0301842	0.334243	Birc2
-0.523306	0.0301555	0.334243	Vamp1
-0.284762	0.0302556	0.33471	Kif15
-0.272272	0.030488	0.336956	Twnk
0.263575	0.0306351	0.338255	Idi1
-0.349852	0.0310516	0.342195	Mlycd
-0.260398	0.0310375	0.342195	Plk5
-0.286698	0.0315045	0.346853	Dcaf5
-0.285612	0.0315967	0.347534	B4galt7
-0.256114	0.0316465	0.347747	Mrpl49
-0.867194	0.0317009	0.348011	Ankrd16
0.618666	0.0318379	0.34855	Gsc
-0.241213	0.0318286	0.34855	Kifc1
-0.25175	0.0318411	0.34855	Srrm3
-0.269288	0.0318837	0.348683	Abraxas2
-0.660811	0.0319662	0.348836	Ager
-0.34778	0.0320195	0.348836	Elac1
-0.369359	0.0319723	0.348836	Lrig2
-0.274182	0.0320125	0.348836	Morc3
-0.259058	0.0322111	0.349926	Cstf2t
-0.339753	0.0321968	0.349926	LOC499331
-0.250795	0.0321843	0.349926	Mfsd11
-0.343491	0.0322432	0.349943	Depdc1b
-0.281084	0.0323146	0.350386	Osbpl7
-0.251571	0.0323473	0.350408	Retreg3
-0.36424	0.0324802	0.351516	Fkbpl
-0.408398	0.0325524	0.351881	Det1
-0.273352	0.0325753	0.351881	Gas5
-0.382941	0.0327604	0.353547	Arid3a
-0.38989	0.0328147	0.353638	Amacr
0.258993	0.0328305	0.353638	Ccnd3
-0.273696	0.032989	0.354678	Sh2b1
-0.332327	0.0329747	0.354678	Tefm
-0.305642	0.0331155	0.355705	Rara
-0.467358	0.033148	0.35572	Bcl2l14
-0.331717	0.0335757	0.359972	Toe1
-0.241753	0.0336381	0.360093	Kif20b
-0.276708	0.0336672	0.360093	Mrpl50
-0.246854	0.0336811	0.360093	mrpl9
-0.245812	0.0337174	0.360145	Rab24
-0.27063	0.0339321	0.362101	Rbm4
-0.238306	0.0340251	0.362755	Ddx17
-0.252371	0.0344828	0.367293	Zzz3
-0.256976	0.034521	0.367358	Krr1
-0.24249	0.0346152	0.36802	B4galnt4
1.15732	0.0347174	0.368371	Cpa4
-0.244551	0.0347447	0.368371	L3mbtl2
-0.360867	0.0347406	0.368371	Pask
-0.306963	0.0348278	0.368911	Tmem69
-0.732741	0.0349314	0.369667	Tmem140
-0.23286	0.0350767	0.370582	Arfgap2
-0.247724	0.0350861	0.370582	Ints5
-0.276567	0.0351796	0.370582	Rgs3
-0.274496	0.0351562	0.370582	Slc35g1
0.242868	0.0351452	0.370582	Tmem189
-0.249963	0.0352183	0.370649	Zfp292
-0.260295	0.0353041	0.371212	Coq5
-0.460455	0.0354699	0.372613	Slc25a27
-0.373611	0.0355595	0.373212	Arhgap39
-0.275121	0.0356876	0.374213	Tada2a
-0.236047	0.035772	0.374574	Mcrip1
-0.261154	0.0357873	0.374574	Tstd2
0.419542	0.0360209	0.376674	Hoxb13
-0.246561	0.0361164	0.376986	Egln2
-0.451717	0.0361156	0.376986	Xpnpep3
-0.298432	0.0361995	0.377284	Arhgef39
0.241103	0.0362108	0.377284	Rprml
-0.24316	0.0362776	0.377294	Aktip
0.250678	0.0362618	0.377294	Tes
-0.251741	0.0364558	0.378748	Keap1
-0.276227	0.0365166	0.378748	Tgfbr1
-0.352913	0.0364895	0.378748	Tor4a
-0.232675	0.0365769	0.37903	Cabp7
-0.292562	0.0368558	0.381576	Sirt1
-0.406916	0.0369655	0.382366	Igtp
-0.259859	0.0370757	0.383161	Zkscan5
1.16627	0.0372928	0.384141	Hs3st3b1
-0.225938	0.0372465	0.384141	Ldb1
-0.276059	0.0372854	0.384141	Lpin3
-0.26883	0.0373047	0.384141	Terf1
-0.287114	0.0373862	0.384635	Ccdc137
-0.476573	0.0375784	0.386265	Fes
-0.265143	0.0377265	0.38744	Arpc5l
-0.275584	0.0380192	0.389748	Ffar1
-0.325627	0.0379881	0.389748	Rhod
-0.396535	0.038076	0.389982	Nkiras1
-0.363487	0.0381305	0.390191	Tmem106a
0.248158	0.0383035	0.391612	Taf10
-0.381009	0.0383464	0.391701	LOC308990
-0.306888	0.0384939	0.392857	Recql5
-0.600764	0.0385986	0.392975	Doc2a
-0.547941	0.0386083	0.392975	Pigv
-0.2648	0.0385574	0.392975	Zfp592
-0.279329	0.0386538	0.393089	Ptbp2
-0.240758	0.0387601	0.39326	C2cd5
-0.266797	0.0387736	0.39326	Mtf2
0.77095	0.038792	0.39326	Rasd2
-0.449721	0.0388079	0.39326	Zfp691
0.250802	0.0389081	0.393927	Chpf
-0.351234	0.0389489	0.393992	Slc8b1
-0.25601	0.0391746	0.395917	Clcc1
-0.341293	0.0392083	0.395917	Mocs1
0.362099	0.0393152	0.396648	Paqr3
-0.468758	0.0394032	0.396711	Adamts15
-0.325296	0.0394253	0.396711	Cep44
-0.259706	0.0393642	0.396711	Otub2
-1.08677	0.0395676	0.397445	Ankrd34a
-0.277145	0.0395551	0.397445	Zfp445
0.636185	0.0396744	0.398168	St8sia4
0.263834	0.0398032	0.399112	Sos1
-0.385343	0.0398623	0.399306	Asb7
-0.224626	0.0398923	0.399306	Fen1
0.292377	0.0402226	0.402261	Prdm2
-0.228141	0.0403064	0.402397	Deaf1
-0.229598	0.0402914	0.402397	Metap1
0.636204	0.0403564	0.402546	Wnt3
-0.285941	0.0406115	0.404386	Cbll1
-0.426614	0.0405827	0.404386	Slc25a32
-0.241863	0.0407922	0.405489	Rad50
-0.336884	0.040793	0.405489	RT1-M3-1
-0.24969	0.0409036	0.405711	Plekhm1
0.264771	0.0409291	0.405711	Purb
-0.323035	0.0409181	0.405711	Smim5
-0.791791	0.0409569	0.405711	Tnni3
-0.289503	0.0410818	0.405895	Poglut2
-0.267505	0.0410558	0.405895	Rpia
-0.2812	0.0410649	0.405895	Usp40
-0.265899	0.0411938	0.406609	Bfar
-0.234423	0.041225	0.406609	Cnot9
-0.240301	0.04129	0.4069	Oip5-as1
-0.684416	0.0415262	0.408877	Lrrc18
-0.237251	0.0415993	0.408893	Luc7l2
-0.233405	0.0415891	0.408893	Usp20
-0.229633	0.041798	0.410134	Kdm4a
-0.656569	0.0418329	0.410134	Lcat
-0.262911	0.0417994	0.410134	Usf1
-0.26067	0.0418807	0.410252	Tmem11
-0.264851	0.0421071	0.411766	Pxylp1
-0.368678	0.0420821	0.411766	Trim34
-0.248979	0.0422497	0.412456	Fitm2
-0.273849	0.0422188	0.412456	Rassf7
-0.259104	0.0423158	0.412751	Taz
-0.231169	0.0425389	0.414573	Cpt2
-0.29899	0.0426577	0.415378	Nupl2
-0.389909	0.042765	0.41607	Klhl20
-0.260013	0.0429821	0.417827	Acvr1b
-0.499498	0.0431391	0.418998	Zfp53
-0.447919	0.0432733	0.419716	Mutyh
-0.281907	0.0432863	0.419716	Tiprl
-0.236117	0.0434026	0.420488	Vezf1
-0.224908	0.043521	0.420958	Ube2g2
-0.875403	0.0435246	0.420958	Zc2hc1c
-0.245902	0.0435897	0.421021	Crbn
-0.342879	0.0436414	0.421021	Dqx1
-0.333677	0.0436069	0.421021	Recql4
-0.424466	0.0436918	0.421154	Zfp949
0.308735	0.0437566	0.421424	Lypd3
0.232179	0.0438217	0.421696	Saraf
-0.308458	0.0438633	0.421743	Ccdc174
-0.393065	0.0440779	0.422035	Fancb
-0.391817	0.044033	0.422035	Gemin2
-0.489523	0.0440062	0.422035	Rnf144b
0.231431	0.0440539	0.422035	Tspan13
0.261377	0.043973	0.422035	Zfp868
-0.224621	0.044129	0.422172	Nelfb
-0.463692	0.0442411	0.422892	Oas1b
-0.248126	0.0443977	0.424035	Timm22
-0.308243	0.0445744	0.425368	Ptdss2
0.24852	0.0447338	0.426374	Crb3
-0.268372	0.0447914	0.426374	Nol3
-0.261432	0.044775	0.426374	Specc1l
-0.389629	0.0449191	0.426881	Eepd1
-0.22932	0.0448965	0.426881	Naa40
-0.65936	0.0449638	0.426951	Trip6
-0.264385	0.0452277	0.429101	Dsn1
0.231951	0.0453033	0.429108	Cyp51
-0.262896	0.0452983	0.429108	Siah1
-1.36931	0.0453467	0.429165	Pabpc4l
-0.245938	0.045444	0.42967	Mfap3
-0.315502	0.0454751	0.42967	Mis18bp1
-0.328732	0.0455883	0.429821	Mtif3
-0.311921	0.0456224	0.429821	Pheta1
0.334659	0.045641	0.429821	Rhov
-0.31803	0.0455384	0.429821	Zfp287
-0.223769	0.0457699	0.430681	Cd2bp2
-0.306764	0.0459764	0.432269	Lrsam1
-0.32114	0.0460864	0.432947	Zfp507
-0.240246	0.0462159	0.433809	Prpf38b
-0.361183	0.0462789	0.434044	Gin1
-0.230371	0.0463192	0.434068	Kdm3a
-0.247907	0.0463694	0.434183	Slf2
-0.274199	0.0464683	0.434754	Zbtb18
-1.40589	0.0467404	0.436943	Lag3
-0.339427	0.046857	0.437675	Nadk2
-1.8033	0.0470419	0.437861	Bglap
-0.315229	0.0470597	0.437861	Klf3
-0.322811	0.0469579	0.437861	Lyrm7
-0.252725	0.0471099	0.437861	Rxrb
-0.223715	0.0469826	0.437861	Tpx2
-0.238464	0.0471443	0.437861	Trafd1
-0.250411	0.0471039	0.437861	Wdr37
-0.261987	0.0474164	0.440032	Tmem70
-1.93688	0.0476983	0.442289	Tdh
-0.282504	0.0478199	0.442498	Shpk
-0.410455	0.0478366	0.442498	Thap3
0.247695	0.0477853	0.442498	Vps37b
-0.252091	0.0483672	0.447046	Commd7
-0.347101	0.0484683	0.447306	Rhno1
-0.265055	0.0484734	0.447306	Tdp2
-0.221588	0.0485177	0.447354	Kdm5a
-0.240391	0.0486401	0.448123	Gtf2ird2
-0.288015	0.0489075	0.450224	Cd3eap
-0.704095	0.0491577	0.452164	Arhgap4
-0.211497	0.0493345	0.453426	Gabarapl1
-0.244502	0.0494076	0.453735	Pcgf6
-0.227594	0.0496222	0.454007	Fam13b
-0.407856	0.0496353	0.454007	Polm
0.277006	0.0495411	0.454007	Rbm33
-0.37829	0.0496326	0.454007	RGD1311517
-0.661908	0.0496085	0.454007	Tceanc
-0.326582	0.0496946	0.454187	Ccdc127
-0.226584	0.0497997	0.454785	Amz2
-0.419369	0.0498586	0.45496	Rnf152
-0.231021	0.0503932	0.459427	Dhx8
-0.266707	0.0504283	0.459427	Tmem161a
0.276108	0.0506308	0.460905	Lrrn3
-0.409736	0.0511275	0.464689	Ttc30b
-0.241646	0.0511128	0.464689	Tubgcp6
-0.293015	0.0511894	0.464883	Msrb2
-0.396492	0.0514225	0.465938	B3galt4
-0.41615	0.0514022	0.465938	Kcna4
-0.236896	0.0514276	0.465938	Selenoo
-0.229117	0.0515434	0.466619	Ung
-0.20999	0.0517374	0.466861	Gcgr
0.300857	0.0516261	0.466861	Gpr19
-0.327162	0.0517018	0.466861	Hyal2
-0.271013	0.0517401	0.466861	Jrk
-0.244125	0.0517739	0.466861	Ttll12
-0.348052	0.0518483	0.467164	Palb2
-0.417309	0.0519563	0.46777	Dtwd1
-0.231574	0.0520367	0.46794	Asf1b
-0.274612	0.0521168	0.46794	Bet1l
-0.247456	0.0521308	0.46794	Fam210a
0.330482	0.0521535	0.46794	Pvr
-0.286566	0.0521793	0.46794	Usp21
0.258341	0.0523312	0.468583	Cirbp
-0.239456	0.0523328	0.468583	Gramd2b
-0.292933	0.0524035	0.46885	Zmym6
-0.300191	0.0526209	0.470061	Ddx28
-0.49738	0.0526192	0.470061	Tbxa2r
-0.679056	0.0527064	0.470092	Jmjd8
-0.24351	0.0526767	0.470092	Prkacb
-0.222875	0.0528565	0.471064	Cks2
-0.466359	0.052983	0.471824	Nr2f1
-0.257943	0.0531079	0.47257	Rcbtb1
-0.248181	0.0531781	0.472828	Urgcp
-0.495293	0.0532743	0.473315	LOC682870
0.211556	0.0533357	0.473494	RGD1310352
-0.728786	0.0535284	0.474836	Cyb5d1
-0.221217	0.0536208	0.475289	Tbc1d10b
-0.271292	0.0537264	0.475623	Kank1
-0.246278	0.0537416	0.475623	Sft2d2
-0.377435	0.0538975	0.476635	Fam217b
-0.303158	0.054013	0.477289	Arhgef40
-0.20741	0.0542349	0.478877	Trabd
0.261963	0.0542764	0.478877	Trpc1
0.794549	0.0543474	0.479135	Rsad2
-0.230316	0.0544387	0.479349	Nob1
-0.249869	0.0544553	0.479349	Proser3
-0.255931	0.0545054	0.479422	Zfp746
0.266216	0.0545877	0.479777	Phf13
-0.263521	0.0547978	0.481254	Asb3
-0.290077	0.0550178	0.482817	Fbxw9
-0.337016	0.0550749	0.482948	Cfap97
-0.351643	0.055204	0.48371	LOC498265
-0.26765	0.0553259	0.484038	Gins3
-0.214439	0.055298	0.484038	Tnpo1
-0.24856	0.0555112	0.485289	Proser1
0.247425	0.0555627	0.485369	Spock2
-0.257097	0.0556386	0.485662	Lrch3
0.418814	0.0558659	0.486724	Cpa2
-0.222305	0.0558877	0.486724	Kbtbd2
-0.278163	0.055873	0.486724	Zfp709
0.225207	0.0561038	0.487495	Pom121
-0.265344	0.0560582	0.487495	Swsap1
-0.252154	0.0560648	0.487495	Tubgcp5
-0.447289	0.0562448	0.48835	LOC500877
0.241811	0.0564272	0.489152	Pigm
-0.37132	0.0564653	0.489152	Rad54b
-0.279256	0.0563952	0.489152	Tmem17
-0.242005	0.056556	0.489568	Urb1
-0.276502	0.0568486	0.49173	Rad1
0.256672	0.0569345	0.492102	Bcl7c
-0.21934	0.0570806	0.492894	Cand2
-0.53729	0.057128	0.492894	Il18bp
-0.216027	0.0571552	0.492894	Secisbp2
0.538756	0.057201	0.492918	Rhbdf1
-0.264913	0.0572942	0.493102	C1d
0.271916	0.0573084	0.493102	Chst11
0.210897	0.0573832	0.493375	Akirin1
-0.249117	0.0574398	0.493491	Cdc23
-0.218912	0.0575522	0.494086	Plpbp
0.389911	0.0576594	0.494636	Cidec
-0.2521	0.0577883	0.495371	Fam133b
-0.240311	0.0578893	0.495496	Smg7
0.236236	0.0578668	0.495496	Zfpm1
-0.202194	0.0579659	0.495781	Vwa5b2
-0.205371	0.0581555	0.495922	Cenpf
-1.43	0.058042	0.495922	Naaladl1
-0.472122	0.0581285	0.495922	Nmnat1
-0.39589	0.0580841	0.495922	Polg2
-0.234796	0.0582456	0.495961	Impa2
0.234478	0.0582483	0.495961	Mapk6
0.366143	0.0582898	0.495961	Nrn1
0.210198	0.0587124	0.499186	Gch1
-0.236249	0.0588492	0.499978	Golph3l
-0.326956	0.0589243	0.500245	Faap20
-0.384977	0.0589932	0.50046	Cdc42ep1
-0.245836	0.0592725	0.502457	Wrap53
-0.23424	0.059533	0.504293	Fam222b
1.1058	0.0598908	0.505828	Ccn1
-0.26929	0.0597862	0.505828	Gnpda2
-0.246537	0.0598463	0.505828	Mapk11
-0.325537	0.059851	0.505828	Tonsl
-0.249245	0.0601828	0.50792	Ganc
-1.66034	0.0602347	0.507984	Depp1
-0.227819	0.0604107	0.509093	RGD1311345
2.87541	0.0606689	0.510519	Egr3
-0.206634	0.0606448	0.510519	Scd2
-0.211542	0.0608008	0.511253	Bcl7b
-0.23907	0.0609591	0.512208	Stk25
-0.233323	0.0615031	0.5164	Rev1
-0.293921	0.061756	0.518144	Rwdd2b
-0.227546	0.0619142	0.519092	Htra2
-0.825748	0.0622713	0.521323	Igflr1
-0.234527	0.0622444	0.521323	Mrpl51
-0.260855	0.0623302	0.521435	Ubp1
-0.311857	0.0626791	0.522797	Arl10
-0.220725	0.0625635	0.522797	Casp3
-0.270755	0.0626521	0.522797	Cntf
-0.32993	0.0627202	0.522797	Snapc4
-0.369943	0.0627211	0.522797	Zfp354c
0.370004	0.0629719	0.52383	Fgl2
0.417891	0.0629821	0.52383	Inafm1
-0.245932	0.0629719	0.52383	Noc3l
1.4852	0.063295	0.524635	Egr2
-1.54618	0.063274	0.524635	Itgb1bp2
-2.2809	0.0633077	0.524635	Myom2
0.3485	0.0632035	0.524635	Pfkfb3
-0.206278	0.0632876	0.524635	Pygo2
-0.262956	0.0634284	0.525255	Timm10
-0.222402	0.0635584	0.525951	Ripply3
-1.01185	0.0637916	0.5275	Doc2g
-0.230138	0.0639234	0.528209	Eml5
-0.222191	0.0641004	0.528909	Anks1a
0.256243	0.064093	0.528909	Kcnk1
-0.251933	0.0641562	0.528989	Dclre1b
1.99472	0.064261	0.52903	Nmu
-0.245405	0.0642996	0.52903	Trmt10b
-0.289694	0.0642735	0.52903	Ttc14
-0.269651	0.0643975	0.529454	Pggt1b
0.207282	0.0646011	0.530748	Cntfr
-0.335695	0.0646604	0.530854	Fzd2
-0.316111	0.0652681	0.53546	Itfg2
-0.213476	0.0653331	0.53561	Camsap3
-0.222189	0.0655265	0.536811	Nmral1
-0.333712	0.0658523	0.538326	Cptp
-0.257407	0.065849	0.538326	Crocc
-0.239238	0.0657672	0.538326	Snrnp48
-0.295603	0.0659508	0.538747	Snap23
-0.279851	0.0660269	0.538984	Agbl5
-0.282206	0.0661893	0.539926	Arntl
-0.274796	0.066337	0.540369	Cbwd1
-0.254665	0.0663379	0.540369	Ppid
-0.323723	0.0664407	0.540821	Scrn2
-0.204151	0.0665448	0.541178	Ahctf1
-0.240444	0.066579	0.541178	Cep85
-0.243948	0.0666385	0.541278	Clk3
-0.624516	0.0667571	0.541529	Kcnj2
-0.371191	0.0667907	0.541529	Rab26
-0.37912	0.0668372	0.541529	Tnfsf10
1.10369	0.0668583	0.541529	Zbtb16
-0.239004	0.0669761	0.541717	Dhx57
0.235177	0.066956	0.541717	Tspyl2
-0.315851	0.0670851	0.542216	Trip10
-0.228579	0.0672092	0.542454	Akap1
-0.317928	0.0672052	0.542454	RGD1310429
0.202499	0.0673642	0.542941	Hmgcr
-0.204515	0.0673422	0.542941	Trim8
-0.224366	0.0676104	0.544242	Cep295
-0.289829	0.0676206	0.544242	Trmt10a
-0.24019	0.0677084	0.544565	Apbb3
0.607534	0.067898	0.545708	Hoxb3
-0.21053	0.0680955	0.546912	Ltn1
-0.29211	0.0681636	0.547075	Pank4
-0.268988	0.0682504	0.547389	Prkrip1
-0.498703	0.0685462	0.549376	MGC105567
1.22456	0.0686744	0.550019	LRRTM1
0.567678	0.0687844	0.550516	Irs1
-0.280965	0.0691248	0.552853	Zbtb43
-0.211171	0.0692063	0.553119	Map3k12
-0.275328	0.069393	0.553839	Cdk5rap1
-0.323258	0.0693787	0.553839	Stx3
-0.348468	0.0698099	0.556779	Hs3st1
-0.212171	0.0698818	0.556901	Elp1
-0.240847	0.0699224	0.556901	Wfs1
0.196813	0.0701241	0.558119	Vdac1
-0.23041	0.0702542	0.55838	Abcc3
-0.290098	0.0702461	0.55838	Eme1
-0.229139	0.0705224	0.560123	Zfp629
-0.236935	0.0706695	0.560902	Gtf3c3
-0.195882	0.0707765	0.561363	Baiap3
-0.430326	0.0712151	0.564451	Dtx3l
-0.217725	0.0712648	0.564454	Rfc1
0.341848	0.0713491	0.564732	Shc3
-0.207373	0.0714314	0.564994	Rrp7a
-0.195381	0.071544	0.565494	Zfp358
0.808584	0.0718029	0.565772	Gnat1
0.251029	0.071826	0.565772	Kif26a
-0.205978	0.0716997	0.565772	Marcks
-0.242818	0.0716776	0.565772	Osbpl8
-0.199158	0.0717498	0.565772	Tfip11
0.509543	0.0720564	0.567197	Tmem158
-0.219278	0.0721378	0.567448	Arhgef3
-0.350708	0.0722225	0.567725	Ddn
-0.226506	0.0726146	0.569634	Armc10
-0.41371	0.0726018	0.569634	Nrbp2
-0.291123	0.0725992	0.569634	Slc19a2
-0.327112	0.0726816	0.56977	Ccdc71
0.229214	0.072863	0.570801	Ccnl1
-0.319782	0.0731163	0.572395	Kin
-0.2567	0.0733167	0.573536	Abtb1
-0.345446	0.0733622	0.573536	Apc2
-0.240373	0.0734506	0.573836	Adamts10
-0.207945	0.0736955	0.575145	Bub1b
-0.218029	0.0737185	0.575145	Enoph1
-0.202334	0.0742775	0.579112	Prkag1
-0.276933	0.074636	0.581511	Cbr3
-0.236054	0.074936	0.583227	Lrwd1
-0.337698	0.0749837	0.583227	Paox
-0.204765	0.0750089	0.583227	Ppp1r12c
0.398494	0.0751825	0.584181	Bc1
-0.216688	0.0752483	0.584296	Ncbp3
0.220741	0.0756993	0.587002	Mt1
0.253628	0.07565	0.587002	Pwwp2b
-0.356074	0.0757721	0.58717	Stbd1
-0.230445	0.0758629	0.587476	Pelo
0.178009	0.0759197	0.587519	Rps2
-0.263155	0.0763282	0.589486	Cdc6
-0.220376	0.0762462	0.589486	Elf2
-0.495928	0.0763196	0.589486	Inka2
-0.210852	0.0764144	0.589755	Pcyox1l
-0.234093	0.0765433	0.590352	Cybc1
-0.315751	0.0769939	0.593428	Zfp397
-0.230143	0.0772873	0.595289	Ngly1
-0.230837	0.0773545	0.595406	Actr5
-0.506977	0.0776396	0.596799	Phactr3
-0.223734	0.0776323	0.596799	Ublcp1
-0.291411	0.0780263	0.599033	Hsdl1
-0.260114	0.0780348	0.599033	Klf11
-0.285185	0.0786243	0.600651	Cox18
-0.194119	0.0783559	0.600651	Eif4a2
0.363558	0.0786235	0.600651	Marcksl1
-0.20822	0.0785765	0.600651	Megf8
-0.285623	0.0786905	0.600651	Rhobtb2
-0.253724	0.0787172	0.600651	Smcr8
-0.24854	0.0786372	0.600651	Ttc4
-0.210121	0.0786436	0.600651	Wee1
-0.478327	0.0783004	0.600651	Zfp583
-0.283584	0.0788219	0.60105	Mt3
-0.199818	0.0789563	0.601674	Cdc42bpg
-0.200329	0.0790181	0.601745	Rpap3
-0.341846	0.0792273	0.602893	Mblac1
-0.215334	0.0792741	0.602893	Pnrc2
-0.868782	0.079737	0.605862	Ihh
-0.221743	0.0798705	0.605862	Klhl9
-0.215327	0.0798759	0.605862	Mob2
-0.362738	0.0798341	0.605862	Thnsl1
-0.210642	0.0800449	0.606341	Alms1
-0.257067	0.0800234	0.606341	Klhl12
0.20521	0.0801889	0.607031	Surf4
-0.257504	0.080307	0.607523	Bsn
-0.206644	0.0805901	0.609263	Mtmr1
-0.392472	0.0806605	0.609393	Il4r
-0.199607	0.0807755	0.60986	Ncdn
-0.267312	0.0809644	0.610884	Bcorl1
-0.221204	0.081099	0.611497	Gcdh
-0.295704	0.0813342	0.612714	Qtrt2
-0.208719	0.0813673	0.612714	Shfl
1.44929	0.0815733	0.613862	Thbs1
-0.207687	0.0818223	0.614673	Daxx
0.217889	0.0817995	0.614673	Fem1a
-0.210131	0.081842	0.614673	Mapk8ip3
-0.463294	0.0823802	0.617635	G4
-0.251944	0.0823981	0.617635	Ppwd1
-0.249018	0.082311	0.617635	RGD1563365
-0.599516	0.0825003	0.617997	Nemp1
-0.275544	0.0826574	0.618521	Cxcl12
-1.50954	0.0827939	0.618521	Mir25
0.245414	0.0828198	0.618521	Pdp1
-0.334448	0.0827368	0.618521	Ppp2r3c
2.28663	0.0828401	0.618521	Vill
-0.247652	0.0830118	0.6194	Tfb2m
-0.211605	0.0831207	0.619809	Tmem63c
-0.215083	0.0832321	0.620236	Ipo13
-0.210488	0.0833887	0.620999	RGD1309748
-0.252275	0.0837282	0.623123	Tmem67
-0.598586	0.0839246	0.624179	Zfp458
-0.238371	0.0841377	0.624548	Mtfr2
-0.256219	0.0841145	0.624548	Rab43
0.244828	0.0841357	0.624548	Rxra
-0.335669	0.0842843	0.625231	Speg
-0.245187	0.0844779	0.626262	Lzic
0.210012	0.0846432	0.627082	Abhd17a
-0.293524	0.0847575	0.627368	Nepro
-0.224498	0.0847913	0.627368	Nfyb
-0.247486	0.0850963	0.629218	Borcs6
-0.202592	0.085908	0.634402	Kif2c
-0.332955	0.0858612	0.634402	Lipe
-0.205232	0.0859922	0.634615	Trpm7
-0.195218	0.0860807	0.634859	Arhgap11a
-0.217467	0.0862889	0.635985	Ranbp10
1.06202	0.086407	0.636446	Alkal2
-0.201038	0.0865682	0.637224	Uap1l1
-0.245783	0.0866774	0.637619	Fbxl3
0.360866	0.0870256	0.637724	Asic2
0.232515	0.086853	0.637724	Fam76a
-0.257437	0.0869469	0.637724	Klhl42
-0.274165	0.0869676	0.637724	Pou3f2
-0.287136	0.086981	0.637724	Pus3
-0.221174	0.0868816	0.637724	Tmem128
-0.201087	0.0870973	0.637841	Ankhd1
-0.245785	0.0881614	0.640913	Atg16l1
-0.227992	0.0877196	0.640913	Brwd1
0.265514	0.0881877	0.640913	Cflar
0.198438	0.0880094	0.640913	Epm2aip1
-0.220344	0.087835	0.640913	Ercc2
0.328017	0.0879183	0.640913	Kcna5
0.264341	0.0880189	0.640913	Mphosph6
-0.22492	0.0879499	0.640913	Nedd1
-0.269415	0.0880418	0.640913	Ppfia4
0.201051	0.0881266	0.640913	St18
0.231533	0.0879971	0.640913	Suco
-0.208118	0.0878341	0.640913	Uhrf1
0.235713	0.0883566	0.641471	Myo5a
0.303255	0.0883765	0.641471	Sat1
-0.308101	0.0886365	0.642022	Bicdl2
-0.235696	0.0885177	0.642022	Idua
-0.208263	0.0886765	0.642022	Ints2
-0.260692	0.0886207	0.642022	Yae1
-0.204342	0.0889238	0.64232	Ciao1
-0.220978	0.0890256	0.64232	Csad
0.333335	0.0889652	0.64232	Erc2
-0.270535	0.0891099	0.64232	Ifrd2
-0.193107	0.0888285	0.64232	Men1
-0.24007	0.0890863	0.64232	Plekhj1
-0.21764	0.0888708	0.64232	Prr3
0.238374	0.0894147	0.643125	Igf1r
-0.204991	0.089446	0.643125	Plcg1
-0.272256	0.0894389	0.643125	Smug1
-0.196186	0.0893463	0.643125	Ubl4a
-0.379712	0.0896107	0.643905	Rgs14
-0.201713	0.0897491	0.644121	Birc5
0.924126	0.0897532	0.644121	Rasl11a
0.182165	0.0900149	0.645272	Gars
-0.241707	0.0900262	0.645272	Stat2
0.347268	0.0901026	0.645416	Jag1
0.573036	0.0903049	0.646462	Ascl1
-0.190157	0.0904092	0.646804	Nxf1
-1.78679	0.0904742	0.646865	Cd46
-0.345201	0.0906277	0.647559	Zfp51
-0.211458	0.0909302	0.649315	Gpr107
-0.198907	0.0910149	0.649516	Osbpl2
0.185156	0.0912274	0.650627	Rwdd1
-0.252227	0.0913865	0.651356	Mmachc
-0.201637	0.0914881	0.651675	Mtmr11
-0.299688	0.0916002	0.652068	Wbp4
0.298344	0.0917213	0.652525	LOC689959
-0.199312	0.0920358	0.654356	Epn2
-0.310327	0.0923292	0.656035	Otulinl
-0.186724	0.0927233	0.658427	Unc119b
-0.186873	0.092796	0.658535	Llgl2
-0.286875	0.0928715	0.658663	Tigd3
-0.199501	0.093048	0.659507	Gtf2h3
-0.185827	0.0932276	0.659652	Ap3b2
-0.223248	0.0932411	0.659652	Tmtc3
0.184216	0.0931711	0.659652	Tubb4a
0.200348	0.0934348	0.660615	Cul2
-0.238836	0.0935241	0.660838	Ilkap
-0.476035	0.0938088	0.662442	Tmem220
-0.305778	0.0941786	0.664023	Lysmd1
-0.220499	0.0941782	0.664023	Slc2a8
-0.312767	0.0942065	0.664023	Trmt12
-0.403435	0.0944113	0.664386	Antkmt
-0.237829	0.09449	0.664386	Pan2
-0.257705	0.0943378	0.664386	Sdc4
-0.186249	0.0944574	0.664386	Thumpd1
-0.336418	0.0947633	0.6659	Polr3g
0.319916	0.0949073	0.666095	Clcn5
-0.325251	0.094883	0.666095	Slc38a9
-0.199073	0.0950777	0.666882	Phf23
0.252766	0.0954099	0.668803	Dact3
-0.281811	0.0957499	0.670776	Adora2a
-0.842467	0.0958279	0.670913	Olr419
-0.24837	0.0959675	0.67107	Tdrp
0.301513	0.0959599	0.67107	Tmem160
-0.319402	0.0960532	0.671259	Trim9
-0.191435	0.0961325	0.671404	Patz1
2.02038	0.096246	0.671787	Ehf
-0.218433	0.0963419	0.672048	Mllt10
-0.311275	0.0965146	0.672843	Sec14l2
-0.310287	0.0966632	0.673469	Slc25a38
-0.259797	0.097049	0.675442	MGC116121
-0.221925	0.0970642	0.675442	Rab9a
-0.185877	0.0971306	0.675494	Mlxipl
0.48248	0.0974306	0.677169	Ccnt1
-0.232636	0.0976498	0.678282	Fn3krp
-0.198808	0.09782	0.679052	Yeats2
-0.78018	0.0984096	0.680311	Chst14
-0.255502	0.0983443	0.680311	Matk
-0.244743	0.0984168	0.680311	Nanp
-0.181634	0.0983224	0.680311	Nsd2
0.432544	0.0982316	0.680311	Sertad1
0.207123	0.0981616	0.680311	Trib1
-0.268933	0.0981854	0.680311	Zgpat
-0.22074	0.098481	0.680344	Ciao2a
-0.259775	0.0989943	0.68074	Acot8
-0.721676	0.0990729	0.68074	Cysrt1
-0.198887	0.0987555	0.68074	LOC361646
-0.252389	0.0989812	0.68074	Mfsd9
-0.216255	0.0987541	0.68074	Nr2c2ap
0.205136	0.0990198	0.68074	Prr7
0.369117	0.098951	0.68074	Snapc1
-0.194997	0.0990041	0.68074	Snx8
-0.2191	0.0987825	0.68074	Thoc1
-1.31376	0.0996744	0.684463	Slc23a3
-0.180913	0.0998127	0.685002	Mbd1
-0.204533	0.0999367	0.685442	RGD1302996
-0.226341	0.100351	0.687872	Alg8
0.773527	0.100613	0.689256	Ephx4
-0.463287	0.100749	0.689725	Amer1
-0.791417	0.100819	0.689725	Il23a
-0.200006	0.100862	0.689725	Smpd4
-0.209087	0.101227	0.690886	Dvl2
2.02485	0.101273	0.690886	Jph2
-0.239196	0.101162	0.690886	LOC361346
-0.200145	0.101187	0.690886	Morc2
-0.219749	0.101507	0.69207	Bod1
-0.823972	0.101643	0.692176	Acrbp
-0.196612	0.101587	0.692176	Fbxl15
-0.244367	0.101844	0.692179	Ddias
-0.186455	0.101851	0.692179	Gck
-0.210826	0.101885	0.692179	Pck2
-0.209718	0.101807	0.692179	Zfp219
-0.259126	0.102127	0.693	Nfya
-0.219663	0.102089	0.693	Tmem242
-0.195328	0.102293	0.693308	Rab22a
0.738102	0.102275	0.693308	Sema7a
0.180368	0.102431	0.693828	Ckb
0.188438	0.102542	0.694175	Camk2n1
0.182152	0.102782	0.694954	Desi1
-0.241348	0.102742	0.694954	Slc26a8
0.270156	0.102839	0.694954	Wdyhv1
0.275845	0.102997	0.695612	Naf1
-0.196322	0.103117	0.696007	Bcl9
-0.205611	0.103509	0.696194	Cbx7
0.217717	0.103497	0.696194	Hivep1
-0.26627	0.103372	0.696194	Ndufaf1
-0.236855	0.103275	0.696194	Sco1
-1.20548	0.103305	0.696194	Traf1
-0.28605	0.103406	0.696194	Tram1l1
-0.173631	0.103607	0.696449	Rangap1
-0.205378	0.103706	0.696699	RGD1310127
-0.223872	0.104007	0.697532	Clcn7
-0.259829	0.103929	0.697532	Fam131b
0.181483	0.104012	0.697532	H3f3b
-0.198079	0.104162	0.698128	Cenpt
-0.212697	0.104229	0.698171	Cwf19l2
0.186051	0.104373	0.698725	Itga3
-0.761498	0.104601	0.699845	Lca5
-0.203021	0.104676	0.699936	Rcc1l
-0.191418	0.104808	0.700052	Agfg2
-0.228561	0.104938	0.700052	Prickle2
-0.292896	0.104837	0.700052	Rpain
-0.197432	0.104918	0.700052	Sh3bp5l
-0.207839	0.105822	0.701882	Abcc5
-0.183927	0.105984	0.701882	Ankrd46
-0.24756	0.105573	0.701882	Ap4m1
-0.252383	0.10614	0.701882	Arl6ip6
-0.25602	0.105792	0.701882	Ccdc82
-0.265015	0.105878	0.701882	Epc2
-0.240735	0.106192	0.701882	Lin37
-0.607517	0.10589	0.701882	Lrr1
-0.211948	0.105868	0.701882	Med20
-0.197356	0.105758	0.701882	Mms19
-0.292288	0.1055	0.701882	Mus81
-0.258343	0.106134	0.701882	Pced1a
-0.233318	0.106097	0.701882	RGD1307947
-0.182053	0.106091	0.701882	Smc4
-0.272124	0.106158	0.701882	Traip
-0.203214	0.105418	0.701882	Ube3a
0.193575	0.106597	0.703884	Map1lc3a
0.191242	0.106618	0.703884	Tmub2
-0.192845	0.106693	0.703977	Tti1
-0.200291	0.106761	0.704018	Cspp1
-0.269981	0.106914	0.704217	Prkd2
-0.192312	0.106893	0.704217	Rprd1a
-0.182705	0.107062	0.704792	Klhl22
-0.201452	0.107276	0.70517	Kank2
-0.239123	0.107215	0.70517	Prkag2
-0.191384	0.107304	0.70517	Stk32c
-0.310219	0.107524	0.706209	Pik3r3
-0.404299	0.107667	0.706745	Senp8
-0.188804	0.107735	0.706787	Setd5
0.270266	0.107949	0.707376	Lhfpl4
0.2044	0.107894	0.707376	Ncald
-0.187677	0.108112	0.708039	Wdr91
-0.228776	0.108429	0.709016	Bicral
-0.240088	0.108381	0.709016	Coa4
-0.208576	0.108447	0.709016	Tbc1d17
-0.236599	0.108583	0.709504	Polk
-0.343031	0.109086	0.710235	Atp6v0a4
-0.229162	0.10918	0.710235	Dgat1
0.235564	0.109099	0.710235	Gspt2
-0.206766	0.108763	0.710235	Hsd17b8
-0.983236	0.109282	0.710235	Lcn12
-0.201379	0.108953	0.710235	Miga2
0.208391	0.109315	0.710235	Ocel1
-0.537248	0.109233	0.710235	Sbsn
-0.288426	0.108844	0.710235	Tmem177
-0.199231	0.10926	0.710235	Zfp414
-0.183832	0.109454	0.710362	Pgap6
0.199497	0.109458	0.710362	Usp53
0.196591	0.109833	0.71239	G0s2
-0.265119	0.109996	0.713047	Mlh3
-0.207606	0.110144	0.713598	Ddx51
-0.429457	0.110233	0.713761	Galnt5
-0.241393	0.110454	0.713761	Ing3
-0.221083	0.110546	0.713761	Kat14
-1.2236	0.110605	0.713761	Mir186
-0.329682	0.110398	0.713761	Tert
-0.193032	0.110553	0.713761	Tfcp2l1
-0.230658	0.110443	0.713761	Zbtb17
-0.384736	0.110792	0.714165	Prelid3a
0.18091	0.110746	0.714165	Zcrb1
-0.260078	0.111018	0.714658	Ankrd37
-0.253587	0.111617	0.714658	Anks6
-0.350955	0.111321	0.714658	Gstt2
0.241673	0.111496	0.714658	Mad2l1bp
-0.192596	0.111258	0.714658	Oxr1
-0.235813	0.111257	0.714658	Pms1
0.321919	0.111013	0.714658	Rab12
-0.188839	0.111424	0.714658	Scn3b
-0.301705	0.111589	0.714658	Tmem42
0.181067	0.111494	0.714658	Xbp1
0.22095	0.111092	0.714658	Zfp516
-0.191014	0.11129	0.714658	Zmym4
-0.386008	0.112208	0.714844	Atrip
-0.178617	0.112336	0.714844	Brap
-0.22248	0.112203	0.714844	Cacna1b
-0.406404	0.112004	0.714844	Corin
-0.373921	0.112376	0.714844	Ets1
0.424786	0.112289	0.714844	Extl2
-0.243526	0.112127	0.714844	Helq
0.373876	0.111745	0.714844	LOC691995
-0.259478	0.111978	0.714844	Rnpc3
0.186275	0.112221	0.714844	Sfxn3
-0.223708	0.112432	0.714844	Taf5
0.208418	0.112456	0.714844	Trmt10c
-0.181545	0.112185	0.714844	Wtap
-0.224685	0.112799	0.716625	Zfp280d
-0.196778	0.113159	0.718515	Zfp777
-0.180505	0.113231	0.718574	Prkab1
-0.212376	0.11362	0.720639	Trim24
-0.178531	0.113709	0.720805	Nup62
-0.219702	0.11388	0.721491	Eef1aknmt
-0.211459	0.11396	0.721597	Inpp4a
-0.181225	0.114128	0.721973	Hsph1
-1.30515	0.114208	0.721973	Tmc3
-0.184375	0.114159	0.721973	Tnrc6a
0.18009	0.114625	0.722614	Hnrnph2
0.170669	0.114452	0.722614	Mapk8ip1
-0.532438	0.114447	0.722614	Nlrp3
-0.201803	0.11455	0.722614	Plekha8
-0.18828	0.114596	0.722614	Rpusd1
-0.187487	0.114797	0.723144	Cenpn
-1.80266	0.114961	0.723144	Ephb1
-0.396276	0.114917	0.723144	Gemin7
-0.446363	0.114882	0.723144	Plvap
-0.632997	0.11513	0.723445	Dhrs3
0.227763	0.115135	0.723445	Tsc22d2
-0.793285	0.115384	0.724291	Cdc42ep2
-0.653347	0.115396	0.724291	Kifc2
-0.205101	0.115625	0.724408	Bbs1
-0.206848	0.11572	0.724408	Dolpp1
-0.199152	0.115524	0.724408	RGD1305807
-0.205302	0.115726	0.724408	Trmt2a
-0.416791	0.115731	0.724408	Wfikkn1
-0.214999	0.115797	0.724426	Hgh1
-0.523788	0.115945	0.724955	Rasl11b
-0.891429	0.116085	0.725438	Tmco4
-0.246418	0.116676	0.727273	Arel1
0.198143	0.116963	0.727273	Fgfr1
-0.25274	0.116567	0.727273	Insrr
-0.238458	0.116916	0.727273	Kctd18
-0.363268	0.117013	0.727273	Mmaa
-0.229794	0.116913	0.727273	Ndor1
0.232406	0.116979	0.727273	Pak3
-0.225899	0.116636	0.727273	RGD1306746
-0.271756	0.116685	0.727273	Rgl3
-0.20425	0.116853	0.727273	Zhx1
-0.284989	0.117351	0.728304	Chac2
-0.220982	0.11737	0.728304	Hdhd5
0.235022	0.117248	0.728304	Slc16a14
-0.329901	0.117438	0.72833	Slc29a1
-0.417171	0.117504	0.728349	Gabpb1l
-0.179062	0.117903	0.729834	Acbd3
-0.284582	0.117935	0.729834	Cryz
-0.187519	0.117915	0.729834	Polr1a
-0.22781	0.118049	0.730144	Gskip
-0.209304	0.118327	0.731049	Arfrp1
-0.244751	0.118368	0.731049	Capn10
-0.208719	0.118386	0.731049	Crcp
1.23801	0.118491	0.731299	Prrg4
-0.302938	0.118846	0.733095	Kctd21
-0.194762	0.119095	0.733693	Narf
-0.192948	0.119135	0.733693	Rpa2
-0.179561	0.119029	0.733693	Sfswap
0.182851	0.119271	0.734052	Cebpz
-0.265731	0.119378	0.734052	Fbxo41
-0.272537	0.119385	0.734052	Nt5c
-0.315168	0.119603	0.734997	Pwwp3b
-0.393335	0.119842	0.736072	Chml
-0.253343	0.120176	0.737673	Fam83f
-0.217987	0.120296	0.737673	Pskh1
-0.195972	0.120241	0.737673	Rhot2
-0.287939	0.12088	0.740554	Slitrk5
-0.548274	0.120895	0.740554	Zpbp2
-1.26746	0.121114	0.741499	C4bpb
0.192972	0.121214	0.741719	Brsk1
-0.183746	0.121762	0.742181	Arfgap1
-0.339107	0.121573	0.742181	B3gat1
0.212264	0.122132	0.742181	Chic2
-0.230492	0.121906	0.742181	Cldn9
-0.352314	0.121943	0.742181	LOC497940
-0.184005	0.121901	0.742181	Map1s
-0.88612	0.12176	0.742181	Paqr6
-0.178581	0.121769	0.742181	Pkd1
-0.238857	0.122012	0.742181	RGD1562310
-0.203123	0.121425	0.742181	Tctn1
-0.188381	0.121664	0.742181	Tmem41a
-0.318207	0.121886	0.742181	Zbtb26
-0.187089	0.122106	0.742181	Zfp644
0.378868	0.122274	0.742259	Gsdma
-0.507792	0.122267	0.742259	Nfkbiz
-0.21761	0.122386	0.742544	Prdm4
-0.232486	0.122589	0.742602	Cnep1r1
-0.192833	0.122571	0.742602	Sde2
-0.193693	0.12259	0.742602	Synj2bp
0.187184	0.123012	0.743587	Basp1
-0.346239	0.122941	0.743587	Mppe1
-0.3058	0.122934	0.743587	Mterf2
-0.362858	0.122955	0.743587	Slc46a1
-0.201809	0.123082	0.74362	Relch
-0.217652	0.123502	0.745367	Orc2
-1.875	0.123437	0.745367	Tcirg1
-0.195488	0.123726	0.746329	Lyrm2
-0.272371	0.12418	0.746584	Axin2
-0.678974	0.124019	0.746584	Egf
-0.928131	0.12416	0.746584	Fam227a
-0.285231	0.124012	0.746584	Limd1
0.237784	0.124224	0.746584	Lzts3
-0.427568	0.124171	0.746584	Rap2b
-0.232117	0.123931	0.746584	Slc19a1
-0.177738	0.124363	0.747027	Dopey2
-0.240692	0.124442	0.747107	Vars2
0.197381	0.124588	0.747296	Rpl35al1
-0.242828	0.124604	0.747296	Snx24
-0.187892	0.124678	0.747348	Zfp180
-0.182065	0.124841	0.747939	Nup50
-0.195397	0.124927	0.748062	Limk2
-0.17681	0.125201	0.748935	Thoc2
-0.193371	0.125204	0.748935	Vps26c
-0.469961	0.125412	0.749312	Fam219b
-0.287108	0.125512	0.749312	Hexim2
0.170702	0.125377	0.749312	Rcn1
-0.182748	0.125528	0.749312	Tars2
-0.583467	0.12561	0.749409	Apoe
-0.276326	0.126087	0.751473	Fcsk
0.209826	0.126052	0.751473	Tulp4
-0.284436	0.126329	0.752256	Irgm
0.17881	0.12635	0.752256	Msmo1
-0.227672	0.126472	0.752289	Mitd1
-0.283755	0.126552	0.752289	Pnpla3
-0.171376	0.126487	0.752289	Sgsm1
0.166881	0.12676	0.752615	Nsg1
-0.2484	0.126804	0.752615	Rbbp9
-0.163655	0.126786	0.752615	Tollip
-0.174283	0.126873	0.752635	Fam111a
-0.569868	0.127548	0.754261	Ccl27
-0.207356	0.127374	0.754261	Fbxl19
0.165357	0.127477	0.754261	Prkar1a
-0.17373	0.127562	0.754261	Rabep1
0.22032	0.127583	0.754261	Scarf2
-0.469902	0.127343	0.754261	Tnip2
-0.347465	0.127608	0.754261	Wdr5b
-0.355874	0.127792	0.754959	Atf7ip2
1.04952	0.127951	0.755119	Hhip
-0.174078	0.12793	0.755119	Phc2
-0.231135	0.12805	0.755319	Pyroxd1
-0.187609	0.128468	0.755747	Armc5
0.174128	0.128501	0.755747	Cul4b
-0.180019	0.12868	0.755747	Exosc2
-0.19332	0.128643	0.755747	Gpn3
-0.635581	0.128686	0.755747	Lhx5
-0.784127	0.128191	0.755747	Plxna4
-0.207873	0.128677	0.755747	Rps6kc1
-0.200789	0.128716	0.755747	Shox2
0.169148	0.128484	0.755747	Tmem248
0.328123	0.129216	0.758292	Eva1a
-0.521157	0.129372	0.75882	Alx1
-1.48697	0.129445	0.75886	Erbb3
-0.268854	0.129814	0.760063	Fancc
0.183315	0.129849	0.760063	Ndel1
-0.206769	0.129816	0.760063	Sox13
-0.997751	0.130279	0.760084	Asb5
-0.273361	0.130486	0.760084	Dbf4
-0.174834	0.130271	0.760084	Glis2
-0.183851	0.130176	0.760084	Orai2
-0.321786	0.130002	0.760084	Pacsin3
0.180189	0.130485	0.760084	Rbpms
-0.188324	0.130516	0.760084	Tjap1
-0.192396	0.130502	0.760084	Trim14
-0.204087	0.12998	0.760084	Ube2t
-0.175588	0.130327	0.760084	Wdr5
-0.233996	0.130688	0.760698	Pdcd7
-0.182173	0.130787	0.76089	Stk4
0.465859	0.130939	0.761386	Aldoc
-0.24704	0.131287	0.763025	Alkbh1
-0.678926	0.131447	0.763563	Dclre1c
-0.176406	0.13193	0.765983	Hmmr
-0.689411	0.13238	0.766654	Abcg8
-0.195421	0.13218	0.766654	Ddx56
-0.18323	0.132291	0.766654	Gtf2h1
-0.185449	0.132358	0.766654	Pold1
-0.203586	0.132147	0.766654	RGD1308147
-0.196572	0.132632	0.767726	Polr1b
0.372855	0.132908	0.767842	Acot7
-0.183605	0.133097	0.767842	Arid1a
-0.198145	0.133202	0.767842	Cdc40
-0.298889	0.132846	0.767842	F8
-0.194685	0.13323	0.767842	Fiz1
-0.177526	0.133154	0.767842	Foxm1
-0.198218	0.133255	0.767842	Lrrc40
-0.192944	0.13315	0.767842	Rpap1
0.161685	0.133078	0.767842	Syt5
0.16494	0.133391	0.768238	Chgb
-0.166606	0.133519	0.768587	Inppl1
-0.268863	0.133807	0.769859	Ss18l1
-0.179832	0.133971	0.770418	Acads
-1.25915	0.134337	0.771212	Ankrd61
-0.340511	0.134394	0.771212	Cttnbp2
-1.66197	0.134358	0.771212	Gnrh1
-0.463959	0.134513	0.771212	Hspa2
-0.2079	0.134501	0.771212	Kctd1
-0.986768	0.134277	0.771212	Shd
[truncated: 15,457 more rows]
