# Supplementary material for: Med14 phosphorylation shapes genomic response to GLP-1 Agonist
Source: bioRxiv. 2025 Jun 23:2025.06.17.660196. Preprint. [Version 1] doi: 10.1101/2025.06.17.660196 (PMC12262311; doi:10.1101/2025.06.17.660196)
Supplement: Supplement 2 [file media-2.xlsx]

## Sheet: TableS2_DE_group_WT_8h_Ex_vs_WT
log2FoldChange	pvalue	padj	GeneSymbol
3.4317	3.31297e-103	3.81124e-99	Cck
3.1846	5.43159e-101	3.12425e-97	Mest
3.01893	5.23831e-83	2.00872e-79	Stc1
4.2583	8.84329e-79	2.54333e-75	Plat
-2.6347	1.97805e-74	4.5511e-71	Txnip
4.16756	6.5255e-70	1.25116e-66	Kdr
3.16995	5.02478e-66	8.25787e-63	Cartpt
2.56872	1.12584e-63	1.61896e-60	Tmem163
3.46913	1.08905e-61	1.39205e-58	Oxtr
-2.653	1.40592e-59	1.61736e-56	Gas7
2.47819	1.15893e-53	1.21204e-50	Gcg
2.74483	8.07172e-49	7.73809e-46	Fyb1
-2.12682	5.20925e-48	4.60979e-45	Pgm5
2.366	2.0029e-46	1.64581e-43	Crem
2.55281	7.41789e-44	5.68903e-41	Sik1
1.94033	6.7453e-42	4.84987e-39	Id4
4.11675	5.01206e-41	3.39169e-38	Slc7a11
4.08122	6.57365e-38	4.20129e-35	Sv2c
2.02984	2.52419e-36	1.52833e-33	Mfsd2a
2.19647	6.53337e-36	3.75799e-33	Camk4
2.00455	3.11344e-34	1.70557e-31	Pde1c
3.63474	4.31826e-34	2.25806e-31	Ccnd1
2.35013	1.83838e-33	9.19509e-31	Cpa2
4.1216	2.22746e-31	1.0677e-28	Fst
3.75698	2.59625e-31	1.19469e-28	Gprc5a
-1.75922	1.62208e-30	7.17709e-28	Hspa12a
1.7356	2.07714e-30	8.85015e-28	Cd200
2.53486	4.56365e-29	1.87501e-26	Hcn1
2.44068	5.06111e-29	2.00769e-26	Ppargc1a
1.76004	7.53388e-29	2.88899e-26	Nr4a1
1.69675	9.13409e-29	3.38963e-26	Mllt11
-2.22168	2.54926e-28	9.16458e-26	Nr1d1
1.51223	5.81754e-27	2.02803e-24	Creld2
1.67972	1.53096e-26	5.18004e-24	Pde10a
2.24558	1.74186e-26	5.72523e-24	Cebpd
2.9977	5.47856e-26	1.7507e-23	Skap1
-1.82541	1.31558e-25	4.09038e-23	Adora2b
1.74495	2.26558e-25	6.85876e-23	Trpc4
1.78752	2.49491e-25	7.35935e-23	Gpr158
2.28908	3.41775e-25	9.82946e-23	Runx1
1.75173	3.78336e-25	1.06155e-22	Nap1l5
-1.72567	4.2084e-25	1.1527e-22	Col9a1
-1.76016	4.03116e-24	1.07848e-21	Dpysl3
2.03145	1.03769e-23	2.71309e-21	Pcsk5
1.50166	3.00974e-23	7.69423e-21	Gucy2c
2.03248	3.86351e-23	9.66214e-21	LOC691995
1.52606	7.83384e-23	1.91746e-20	Srxn1
1.4331	1.4786e-22	3.54372e-20	Vgf
1.7287	2.27444e-22	5.33982e-20	Plk3
2.5167	3.55845e-22	8.18728e-20	Nr4a3
2.82985	4.04068e-22	9.1145e-20	Fosl2
1.4801	7.66191e-22	1.69505e-19	Igf1r
1.49461	1.01872e-21	2.2112e-19	Pak3
1.44107	1.07181e-21	2.28335e-19	Irs2
1.96442	1.0115e-20	2.11568e-18	Epha2
-1.88252	1.39161e-20	2.85875e-18	Cyp4f1
2.37842	1.48217e-20	2.99139e-18	P2rx2
1.76659	4.01073e-20	7.95508e-18	Fgl2
1.38979	5.31807e-20	1.03693e-17	Diras2
2.79141	7.18902e-20	1.37837e-17	Il18
1.42807	1.04584e-19	1.97234e-17	Sdf2l1
1.92094	1.22099e-19	2.26552e-17	Sncaip
2.45803	1.35057e-19	2.46618e-17	Gpr88
1.62593	1.65057e-19	2.9669e-17	Nedd9
-1.7069	1.99847e-19	3.53698e-17	Ptprm
1.45538	2.03033e-19	3.53893e-17	Mustn1
1.29041	2.53371e-19	4.35042e-17	Hspa5
-1.57771	3.97965e-19	6.73263e-17	Phkg1
1.51655	7.21188e-19	1.2024e-16	Wnt4
-1.31322	1.35568e-18	2.22796e-16	Slc8a2
1.41117	1.80663e-18	2.92725e-16	Slc7a8
-1.43233	1.93389e-18	3.08993e-16	Dmrta1
5.22604	3.10009e-18	4.8854e-16	Nmu
2.12194	3.35893e-18	5.22177e-16	Slc2a9
-1.29784	7.7651e-18	1.19106e-15	Tef
1.2156	8.34848e-18	1.2637e-15	Hyou1
1.56726	1.14224e-17	1.70654e-15	Ccdc184
1.57721	1.30111e-17	1.91898e-15	Stk17b
1.53483	1.3235e-17	1.92728e-15	Smoc1
-1.5295	1.73627e-17	2.49676e-15	Lrrc39
1.32868	1.8543e-17	2.63356e-15	Ncald
-2.37193	2.06797e-17	2.90122e-15	Igfbp1
2.13171	2.43666e-17	3.37727e-15	Bhlhe22
-1.42394	5.25399e-17	7.19547e-15	Ttc25
1.77786	7.90737e-17	1.07019e-14	Tac1
2.02751	8.40143e-17	1.12384e-14	Bco2
-1.68054	9.83131e-17	1.29999e-14	Cpne5
-1.14289	2.40561e-16	3.14479e-14	Myh10
-1.13785	2.85009e-16	3.68399e-14	Shc2
-1.65833	3.63992e-16	4.65262e-14	Mafb
1.32747	4.15751e-16	5.25582e-14	Tent5a
1.30493	5.54352e-16	6.93181e-14	Mcu
1.22001	5.98475e-16	7.32431e-14	Cul4b
-1.45842	5.9284e-16	7.32431e-14	Fgd6
1.35702	6.06788e-16	7.34789e-14	Igfbp4
1.14717	1.80328e-15	2.16093e-13	Ptprn
-1.43573	2.18192e-15	2.58771e-13	Tcp11l2
1.74145	4.12927e-15	4.75399e-13	Cyp2s1
1.15024	4.16732e-15	4.75399e-13	Insig1
-1.73925	4.17379e-15	4.75399e-13	Olfml2b
1.69277	4.1637e-15	4.75399e-13	Pter
1.1868	4.91662e-15	5.54518e-13	Clstn3
1.63291	5.67014e-15	6.33294e-13	Gdf15
-2.42086	6.09155e-15	6.73819e-13	Col5a3
2.22942	6.28147e-15	6.8821e-13	Prdm1
-1.59035	1.07583e-14	1.16758e-12	Insrr
1.17053	1.17515e-14	1.26037e-12	Ldlr
1.73283	1.18324e-14	1.26037e-12	Maff
1.73753	1.28854e-14	1.35994e-12	Ngfr
-1.31572	1.3402e-14	1.4016e-12	Tm6sf2
1.20002	1.38883e-14	1.43938e-12	Rad18
1.76733	1.43162e-14	1.45747e-12	Actn2
1.19964	1.42106e-14	1.45747e-12	Sec23b
1.15472	1.45868e-14	1.47199e-12	Smim14
1.7974	1.70951e-14	1.7101e-12	Tsga10
-1.42259	1.80073e-14	1.78583e-12	Slc2a4
-1.1305	1.93912e-14	1.90663e-12	Klhl24
-1.28439	1.97604e-14	1.92647e-12	Crebrf
-1.86276	2.20247e-14	2.12918e-12	Per3
1.14914	2.23973e-14	2.14715e-12	Cd47
-1.23624	2.4012e-14	2.28293e-12	Plcxd3
1.21681	2.82638e-14	2.66513e-12	Manf
1.1028	3.93051e-14	3.67614e-12	Calu
-1.12269	4.71374e-14	4.37313e-12	Lingo4
1.12451	5.83748e-14	5.37235e-12	LOC689986
-1.17274	7.06084e-14	6.44666e-12	Plk5
-2.02331	1.15062e-13	1.04226e-11	Pik3ip1
-2.39132	1.183e-13	1.06322e-11	Prok2
4.54365	1.29259e-13	1.15271e-11	Rxfp3
1.11435	1.38988e-13	1.22994e-11	Pdia4
-1.18714	1.55303e-13	1.36382e-11	Rasgrp3
-1.13244	1.7464e-13	1.52202e-11	Plcl1
1.07355	1.77298e-13	1.53356e-11	Mapkapk2
-1.48709	2.312e-13	1.98487e-11	Coq8a
1.38257	2.40252e-13	2.0473e-11	Plk2
1.07248	2.50505e-13	2.11898e-11	Zfand2a
1.12388	2.54879e-13	2.14024e-11	Msmo1
1.12303	2.76251e-13	2.30289e-11	Idi1
1.06749	3.1428e-13	2.60106e-11	Ostc
1.18296	3.18613e-13	2.61809e-11	Prss53
1.69894	3.61511e-13	2.94952e-11	Clcnka
1.71893	5.45094e-13	4.41603e-11	Cebpb
-1.89739	5.51477e-13	4.4365e-11	Spata13
1.34241	5.7677e-13	4.60775e-11	Myo16
1.07727	7.51104e-13	5.95911e-11	Sucla2
4.09481	8.31137e-13	6.54891e-11	Klhl1
-1.18649	9.20163e-13	7.20106e-11	Vipr1
1.04414	9.54538e-13	7.4196e-11	Hmgcs1
1.0924	1.0397e-12	8.0273e-11	Syt4
1.12874	1.12428e-12	8.62248e-11	Bhlha15
1.1106	1.20448e-12	9.05791e-11	Ccdc107
1.6066	1.20468e-12	9.05791e-11	Lrrc10b
-1.09911	1.19075e-12	9.05791e-11	Misp3
-1.16414	1.22208e-12	9.12907e-11	Camkk1
1.02281	1.24716e-12	9.25632e-11	Ufm1
1.08061	1.66336e-12	1.22662e-10	Cd82
-1.34269	1.87433e-12	1.3734e-10	Zmat4
1.13223	2.05257e-12	1.49448e-10	Dnajc3
-1.05026	2.13696e-12	1.54614e-10	Tmem215
-0.995168	2.61977e-12	1.88362e-10	Adh5
-1.02384	2.73825e-12	1.95657e-10	Cabp7
-1.10734	2.76958e-12	1.96674e-10	Cadps
1.083	3.11345e-12	2.19737e-10	Xbp1
-1.04753	3.16753e-12	2.22191e-10	Plppr3
-1.08969	3.29284e-12	2.29581e-10	Ypel3
1.198	3.75357e-12	2.60127e-10	Cdr2
-1.001	3.94451e-12	2.71723e-10	Abca1
0.986626	4.2218e-12	2.89093e-10	Slc3a2
1.65617	4.64236e-12	3.1601e-10	Stk32a
-1.21265	4.85225e-12	3.28355e-10	Slc12a6
-1.16812	5.27474e-12	3.54857e-10	Prxl2a
1.72786	5.34645e-12	3.57591e-10	Mme
1.9927	5.58439e-12	3.69286e-10	Fos
1.20719	5.58551e-12	3.69286e-10	Kcnip1
1.22759	5.67863e-12	3.73297e-10	Spata2L
-1.03825	5.90882e-12	3.86222e-10	Nr1d2
2.77562	6.12137e-12	3.97854e-10	Padi4
0.994049	7.1981e-12	4.65207e-10	Lrrc59
-1.18538	8.14038e-12	5.23167e-10	Selenop
0.987281	1.21997e-11	7.79698e-10	Saraf
1.02828	1.29047e-11	8.20199e-10	Gla
1.00073	1.30153e-11	8.2268e-10	Surf4
1.17963	1.49047e-11	9.36963e-10	Met
1.08494	1.656e-11	1.03536e-09	Dusp5
-1.38778	2.34992e-11	1.46127e-09	Gabrd
-1.53489	2.99546e-11	1.85268e-09	Cecr2
1.8296	3.09626e-11	1.90478e-09	Gast
1.12406	3.309e-11	2.02483e-09	Neto2
1.25305	3.4363e-11	2.0916e-09	Slc17a9
-1.27468	3.60347e-11	2.1818e-09	Klf11
0.984866	3.75952e-11	2.26437e-09	Got1
-0.947746	4.18634e-11	2.50832e-09	Pklr
0.970855	4.31444e-11	2.57168e-09	Zfp395
1.57056	4.46834e-11	2.64968e-09	Rgs2
-1.81241	4.54946e-11	2.68395e-09	Gjb6
1.09911	4.67858e-11	2.74604e-09	Spry4
0.984734	4.74035e-11	2.76817e-09	Zcchc12
-1.22188	6.19327e-11	3.59835e-09	Tmem86a
0.952729	6.63786e-11	3.83728e-09	Gstm4
1.02221	7.0122e-11	4.03342e-09	Man2a1
-1.04471	7.43245e-11	4.25388e-09	Fstl4
-1.15095	7.47759e-11	4.25852e-09	Mgat5b
0.92573	8.08905e-11	4.58406e-09	Etv1
-0.996138	9.49335e-11	5.35351e-09	Arrdc4
-1.2285	1.04833e-10	5.88291e-09	Crp
-1.12454	1.05821e-10	5.90952e-09	Crocc
-1.14955	1.2704e-10	7.06023e-09	Cspg5
0.988052	1.35898e-10	7.51621e-09	Tspan13
-0.917497	1.75242e-10	9.64585e-09	Vsig10
-1.5788	1.9757e-10	1.0823e-08	Kcnab3
-1.02252	2.14358e-10	1.16871e-08	Lima1
2.67339	2.22044e-10	1.2049e-08	Cpa4
1.09573	2.47589e-10	1.33721e-08	Ppp1r17
0.919418	2.55655e-10	1.37433e-08	Cyp51
0.979105	2.87162e-10	1.53652e-08	Snap25
1.01143	2.9567e-10	1.57472e-08	Tnfrsf12a
2.10077	3.3427e-10	1.77209e-08	Clca5
-1.06248	3.71564e-10	1.96077e-08	RT1-S3
-1.25176	3.96478e-10	2.08269e-08	Cxcl12
1.36718	4.50623e-10	2.35635e-08	Derl3
-0.993113	4.67503e-10	2.43355e-08	Bai1
-1.1697	5.97955e-10	3.09859e-08	Olfm2
1.1201	6.52983e-10	3.36857e-08	Hmox1
0.905003	6.79057e-10	3.48744e-08	Dnajb11
-0.993114	7.03195e-10	3.59536e-08	Efnb3
-1.10871	7.08916e-10	3.60857e-08	Msrb2
-1.00956	8.28454e-10	4.19847e-08	Grm2
0.903378	8.71468e-10	4.39709e-08	Cry2
-1.22775	9.59254e-10	4.81889e-08	Lzts1
2.01079	9.71006e-10	4.85672e-08	Cngb1
-1.46904	1.0202e-09	5.08066e-08	Gria2
1.15293	1.03943e-09	5.15416e-08	Zfp703
0.986915	1.07358e-09	5.30064e-08	Txndc11
1.50601	1.22934e-09	6.01802e-08	Bcan
0.989344	1.22781e-09	6.01802e-08	Tspyl2
0.876193	1.28665e-09	6.27186e-08	Sec61a1
0.908059	1.35321e-09	6.56849e-08	Itga3
-1.02284	1.38695e-09	6.68645e-08	Bckdha
0.912857	1.38913e-09	6.68645e-08	Pde3b
1.01228	1.47481e-09	7.06924e-08	Lpl
0.897209	1.50349e-09	7.16227e-08	Plekhh3
2.03194	1.50667e-09	7.16227e-08	Scn1b
-1.30136	1.91424e-09	9.0623e-08	Arhgef2
0.874531	2.14687e-09	1.0122e-07	Tars1
1.15537	2.2355e-09	1.04968e-07	Gem
0.838397	2.46183e-09	1.15125e-07	Aldoa
-2.02133	2.51431e-09	1.17104e-07	Ubd
-0.9554	2.5398e-09	1.17814e-07	Hbp1
-1.4335	3.08922e-09	1.42724e-07	Eepd1
-1.05286	3.29999e-09	1.51853e-07	Sh2b2
1.06831	4.07949e-09	1.86974e-07	Nfil3
0.888057	4.12492e-09	1.88306e-07	Slc7a5
0.929079	4.21425e-09	1.91623e-07	Hbegf
1.08867	4.37998e-09	1.98375e-07	Arl4c
0.866095	4.45402e-09	2.00937e-07	Enc1
-1.00781	4.53522e-09	2.03802e-07	Klhl23
0.873983	4.94946e-09	2.21551e-07	Ssr1
0.955572	5.10524e-09	2.27638e-07	Adra2a
-0.848364	5.16474e-09	2.29402e-07	Hdac5
-0.865288	5.56721e-09	2.45384e-07	Prpf18
1.75717	5.5668e-09	2.45384e-07	Tgfb2
1.86308	5.60844e-09	2.46258e-07	Pam
-0.878114	5.78431e-09	2.53014e-07	Ccdc61
-0.985958	6.37937e-09	2.77986e-07	Calb1
2.07933	6.89554e-09	2.99344e-07	Ccdc85a
1.1253	6.96884e-09	3.01389e-07	Dyrk3
-1.11815	7.42344e-09	3.19848e-07	Ryr2
1.08852	7.58012e-09	3.25379e-07	Pgm3
0.878917	8.66576e-09	3.70598e-07	Crb3
1.16455	8.96053e-09	3.81785e-07	Gng2
0.861007	9.24929e-09	3.9223e-07	Hid1
-0.992619	9.28438e-09	3.9223e-07	Rps6ka5
-0.995958	9.30796e-09	3.9223e-07	Serping1
-0.859742	9.86046e-09	4.13995e-07	B4galnt4
2.13008	1.1174e-08	4.67437e-07	Sgk2
0.900742	1.2257e-08	5.10885e-07	Coq10b
3.36178	1.23425e-08	5.12591e-07	Sim1
1.88394	1.44088e-08	5.96254e-07	Rasd2
0.862972	1.48741e-08	6.13305e-07	Bet1
-1.72206	1.55221e-08	6.37736e-07	Ppp1r3c
-1.07559	1.61351e-08	6.56957e-07	Kdsr
-0.830207	1.61199e-08	6.56957e-07	Ldb1
0.819114	1.61612e-08	6.56957e-07	Tmem130
-0.841183	1.65242e-08	6.69345e-07	Psd
-1.04839	1.7145e-08	6.89636e-07	Matk
-0.817636	1.70868e-08	6.89636e-07	Mcf2l
-1.29679	1.90462e-08	7.6344e-07	Pde4c
-0.824391	1.91137e-08	7.63486e-07	Ffar3
-1.30622	1.94756e-08	7.75249e-07	Eml2
0.838317	2.11837e-08	8.40335e-07	Ube2c
-0.836555	2.15725e-08	8.52817e-07	Eml5
-0.951897	2.31593e-08	9.12413e-07	Rhebl1
0.889321	2.47334e-08	9.71104e-07	Tmem39a
0.987916	2.54002e-08	9.93892e-07	Bckdhb
-0.814057	2.70875e-08	1.05632e-06	Dopey2
0.809656	2.82588e-08	1.09827e-06	Creb3
0.902637	2.83674e-08	1.09878e-06	Ddit3
0.790767	2.8975e-08	1.11855e-06	Selenos
0.808737	2.99581e-08	1.15263e-06	Atf4
0.884736	3.04802e-08	1.16881e-06	Slc26a2
0.936952	3.17762e-08	1.21446e-06	Creb3l2
-1.56574	3.21389e-08	1.22426e-06	Mmp17
-0.892556	3.27557e-08	1.24364e-06	Glb1l2
1.00789	3.39413e-08	1.28441e-06	B3galt2
0.808353	3.4599e-08	1.30501e-06	Slc25a25
1.02065	3.69345e-08	1.38402e-06	Camk2d
0.907208	3.69035e-08	1.38402e-06	Prrc1
0.818936	3.7585e-08	1.40383e-06	Ghr
0.786079	4.1159e-08	1.53234e-06	Nsg1
-0.859516	4.31041e-08	1.59958e-06	Thra
0.860231	5.07405e-08	1.87691e-06	Slc30a7
1.29151	5.39285e-08	1.98844e-06	Gsdma
-0.842301	5.77054e-08	2.1209e-06	Heca
0.788003	5.91974e-08	2.16881e-06	Atp1b1
0.798515	6.29306e-08	2.2884e-06	Edem1
-0.964147	6.30584e-08	2.2884e-06	Notch1
-0.819754	6.2692e-08	2.2884e-06	Svil
0.841591	6.36146e-08	2.30133e-06	Rab3a
0.935476	6.72186e-08	2.42249e-06	Cckar
0.781261	6.73849e-08	2.42249e-06	Mylk
-0.846692	6.76719e-08	2.42523e-06	Hes6
0.961719	6.83005e-08	2.43975e-06	Etv5
1.11829	6.85015e-08	2.43975e-06	Wnk4
-0.846009	7.71295e-08	2.72745e-06	Ccng2
0.840823	7.70032e-08	2.72745e-06	Stard4
-0.797892	7.72904e-08	2.72745e-06	Vps37d
0.770183	7.91087e-08	2.77459e-06	Atf5
-0.950938	7.89613e-08	2.77459e-06	Slit2
0.930296	8.01268e-08	2.80176e-06	Lmo1
-0.911614	8.49512e-08	2.96145e-06	Foxo4
-0.927698	9.00348e-08	3.12918e-06	Klc4
0.77969	9.15374e-08	3.17183e-06	Sdc1
-0.954383	9.22438e-08	3.18671e-06	Abtb1
1.27908	9.47654e-08	3.26401e-06	Lin7a
0.967228	9.75165e-08	3.34875e-06	Arl4a
-0.9471	9.79518e-08	3.35368e-06	Prickle2
0.792748	9.91486e-08	3.38459e-06	Usp42
1.1373	1.00265e-07	3.40681e-06	Asic2
0.752039	1.00392e-07	3.40681e-06	Rcn1
2.53059	1.02397e-07	3.46463e-06	Gcnt3
0.759837	1.03839e-07	3.50314e-06	Selenok
-1.43461	1.06042e-07	3.56698e-06	Cttnbp2
0.926562	1.0771e-07	3.61253e-06	Dnajc25
0.889296	1.11746e-07	3.73701e-06	Arntl
1.21644	1.15267e-07	3.84356e-06	Csrnp1
1.17357	1.16998e-07	3.89e-06	Atp1a2
0.867651	1.18726e-07	3.93608e-06	Ms4a8
-0.982507	1.23502e-07	4.08266e-06	Cep162
-0.814747	1.31819e-07	4.34512e-06	Mxi1
-0.981053	1.36864e-07	4.49854e-06	Tgm2
0.791202	1.46555e-07	4.80332e-06	Anxa5
1.15625	1.56337e-07	5.10939e-06	Kdelr3
0.764391	1.58001e-07	5.14914e-06	Rab5if
-1.01962	1.62405e-07	5.27771e-06	Scn7a
0.757567	1.71224e-07	5.54863e-06	Syt5
2.93747	1.72679e-07	5.58007e-06	Kcnk13
0.788837	1.74656e-07	5.62812e-06	Ifrd1
0.75442	1.82385e-07	5.86077e-06	Calr
1.60842	1.86719e-07	5.98333e-06	Epha5
-0.759965	1.87923e-07	6.00517e-06	Tenm3
-0.878582	1.97087e-07	6.28058e-06	Sertad4
-0.793926	1.97768e-07	6.28488e-06	Ret
2.35815	2.00493e-07	6.35391e-06	Fosb
0.704036	2.02144e-07	6.38863e-06	Atp5mc1
0.953893	2.0534e-07	6.47185e-06	Slc2a13
0.928065	2.10342e-07	6.61142e-06	Car2
0.7913	2.13016e-07	6.65906e-06	Ccnd3
0.785736	2.12618e-07	6.65906e-06	Tes
0.765284	2.15231e-07	6.69193e-06	Cabp1
0.839033	2.14783e-07	6.69193e-06	Hivep1
-0.839921	2.24077e-07	6.94818e-06	Ypel5
-0.813699	2.26398e-07	7.00131e-06	Unc5a
0.721534	2.48085e-07	7.65139e-06	Serp1
0.89004	2.54085e-07	7.81549e-06	Slc38a3
-1.54645	2.61779e-07	8.03069e-06	Cilp2
3.17091	2.68794e-07	8.20254e-06	Cd7
-0.73705	2.68807e-07	8.20254e-06	Prex1
0.918356	2.75638e-07	8.37632e-06	Ggct
-2.22306	2.75958e-07	8.37632e-06	Ptpn14
0.804533	2.76753e-07	8.37832e-06	Spcs3
0.877579	2.89052e-07	8.72771e-06	Slc41a2
0.758448	2.95027e-07	8.88481e-06	Oat
0.953395	3.02239e-07	9.07822e-06	Rit2
0.781235	3.12051e-07	9.34851e-06	Erp44
0.760237	3.37679e-07	1.009e-05	Tuba4a
0.777354	3.4373e-07	1.02442e-05	Tmed7
0.790828	3.50548e-07	1.04204e-05	Fam204a
0.770144	3.55498e-07	1.05403e-05	Maged1
1.20104	3.69642e-07	1.09315e-05	Zfp9
0.842754	3.7083e-07	1.09385e-05	Arhgap24
0.841337	3.76393e-07	1.10704e-05	Ntrk2
0.775373	3.77224e-07	1.10704e-05	Uso1
-1.08292	3.83843e-07	1.1236e-05	C1r
-0.865507	4.14338e-07	1.20978e-05	Enpp3
0.941157	4.44527e-07	1.29464e-05	RGD1311946
0.756794	5.01416e-07	1.45664e-05	Tram1
0.741916	5.033e-07	1.45843e-05	Tpm4
-1.11773	5.12273e-07	1.4807e-05	Tfdp2
0.776508	5.32256e-07	1.53461e-05	Cldnd1
-0.774073	5.36309e-07	1.54243e-05	Myc
0.951756	5.61955e-07	1.61215e-05	Ttc39b
0.74329	5.68682e-07	1.62739e-05	Uba1
0.900392	5.76926e-07	1.64689e-05	Filip1
0.75341	5.79734e-07	1.65081e-05	Acsl5
0.861604	5.90407e-07	1.67705e-05	Magt1
-0.770154	5.9491e-07	1.68568e-05	Fhod3
-1.31852	5.9757e-07	1.68902e-05	Adamts15
0.773575	5.99028e-07	1.68902e-05	Brsk1
1.13954	6.06974e-07	1.70724e-05	Amigo3
1.09616	6.41748e-07	1.80065e-05	Pard6a
-0.761288	6.57276e-07	1.83527e-05	C2cd4c
1.97574	6.57052e-07	1.83527e-05	Pde3a
-0.702956	6.79991e-07	1.8941e-05	Sncb
0.782817	6.8498e-07	1.90338e-05	Slc35d1
0.789288	6.98925e-07	1.93745e-05	Dhrs7
0.782105	7.19927e-07	1.99088e-05	Neu1
-0.76792	7.29837e-07	2.01344e-05	Tspan17
0.70752	7.33413e-07	2.01847e-05	Pdia6
1.27868	7.96933e-07	2.18805e-05	Ralyl
-1.56555	8.32081e-07	2.27911e-05	Kcnn3
0.828858	8.39228e-07	2.29322e-05	Cdk14
-0.814907	9.02947e-07	2.46149e-05	Adarb1
0.768906	9.15962e-07	2.49107e-05	Cdk2ap2
-0.965886	9.80663e-07	2.66074e-05	Fgfr3
-0.704945	1.03083e-06	2.79026e-05	Cacna1a
-0.704522	1.04537e-06	2.82299e-05	Mlxipl
0.711229	1.11632e-06	3.00752e-05	Selenot
0.834389	1.13159e-06	3.04153e-05	Olfm1
0.816398	1.14715e-06	3.07618e-05	Sdc4
0.776491	1.16719e-06	3.12264e-05	Gnpnat1
-0.926429	1.19495e-06	3.18949e-05	Slc19a2
-0.905137	1.19877e-06	3.19064e-05	Cdk5r1
0.709073	1.20093e-06	3.19064e-05	Mthfd2
0.720347	1.22915e-06	3.25811e-05	Kpna2
0.762128	1.26755e-06	3.35215e-05	Lyar
0.792163	1.27384e-06	3.35381e-05	Mmp15
0.764339	1.274e-06	3.35381e-05	Tceal8
0.879247	1.30026e-06	3.41512e-05	Osbpl6
-1.2517	1.31519e-06	3.44645e-05	Id2
0.781849	1.33421e-06	3.48835e-05	Ppp1r15a
0.727606	1.3558e-06	3.53675e-05	Spock2
0.960744	1.38239e-06	3.59796e-05	Pvr
0.729643	1.41617e-06	3.67756e-05	Slc30a5
-0.672093	1.4422e-06	3.73674e-05	Rap1gap2
-1.087	1.4605e-06	3.77563e-05	Cebpa
0.794939	1.51568e-06	3.9095e-05	Epas1
-0.698055	1.55045e-06	3.99023e-05	Chd7
-0.864221	1.5616e-06	4.00996e-05	Serinc5
-1.06661	1.57077e-06	4.02454e-05	Srcin1
0.705793	1.59786e-06	4.08483e-05	Mlec
1.64645	1.63201e-06	4.16289e-05	Metrnl
0.90558	1.63701e-06	4.16641e-05	Fam214b
0.78762	1.65192e-06	4.19508e-05	Ifngr1
0.697277	1.67793e-06	4.25175e-05	Cycs
2.93922	1.69402e-06	4.28307e-05	Pappa1
0.872859	1.71415e-06	4.32447e-05	Dnajb9
-0.887301	1.76855e-06	4.45195e-05	Gpr176
-0.682605	1.83348e-06	4.60531e-05	Gas6
0.747691	1.85032e-06	4.6375e-05	Map9
0.93428	1.91932e-06	4.79997e-05	Pmp22
-1.13266	1.96449e-06	4.90227e-05	Tnfsf10
0.697109	2.04211e-06	5.08494e-05	Ckap4
-1.34676	2.11018e-06	5.24308e-05	Ets1
0.702441	2.22662e-06	5.52048e-05	Ttpal
0.671975	2.27905e-06	5.63832e-05	Ppib
0.698735	2.30019e-06	5.6784e-05	Lman1
-1.06329	2.31214e-06	5.69068e-05	Otulinl
-0.743202	2.31505e-06	5.69068e-05	Slc35g1
0.735993	2.35863e-06	5.78544e-05	Slc35c1
0.705866	2.36495e-06	5.7886e-05	Btg3
1.05114	2.43273e-06	5.94184e-05	Ikbip
-1.29774	2.46608e-06	6.01055e-05	Wnt5a
0.780737	2.61144e-06	6.35137e-05	Gfpt1
0.731157	2.6897e-06	6.52792e-05	Tob1
-0.705092	2.77358e-06	6.71733e-05	Tmem38a
0.743024	2.80775e-06	6.7858e-05	Exoc6
0.744744	2.89305e-06	6.9773e-05	Gtf2a2
-0.706782	2.99569e-06	7.19467e-05	Mtss1
1.13693	2.99273e-06	7.19467e-05	Pde4b
1.95762	3.03911e-06	7.28373e-05	Ism1
0.682997	3.16541e-06	7.57067e-05	Pdia3
0.818491	3.25127e-06	7.75987e-05	Ramp2
-0.859428	3.27131e-06	7.77544e-05	Igsf3
0.70476	3.26934e-06	7.77544e-05	Kdelr2
-0.69766	3.34548e-06	7.91901e-05	Grb7
-0.662322	3.34213e-06	7.91901e-05	Raly
1.01334	3.45259e-06	8.15578e-05	Kcnh1
0.719307	3.55841e-06	8.3885e-05	Cdk16
0.719069	3.58848e-06	8.44211e-05	Rem2
0.7148	3.63368e-06	8.51456e-05	Arl1
-0.818546	3.63408e-06	8.51456e-05	Vgll4
0.652126	3.82403e-06	8.9414e-05	Sqstm1
0.809692	3.83546e-06	8.94992e-05	Lrrn3
-1.02269	3.8591e-06	8.98687e-05	Slc35d2
-0.924533	3.89054e-06	9.04177e-05	Ccdc187
0.708767	4.17863e-06	9.69174e-05	Fkbp11
-1.30149	4.25871e-06	9.83779e-05	Adamts16
0.783105	4.25025e-06	9.83779e-05	Gmppb
1.42073	4.27312e-06	9.8513e-05	Fn1
6.92324	4.29634e-06	9.88501e-05	St6galnac1
-0.661619	4.36187e-06	9.99582e-05	Fgfr4
0.734209	4.35373e-06	9.99582e-05	Litaf
2.7798	4.38565e-06	0.000100303	Calcr
0.674132	4.5089e-06	0.000102714	Ica1
0.6824	4.50093e-06	0.000102714	Unc13a
0.772279	4.5621e-06	0.00010372	Arhgef39
0.683518	4.67455e-06	0.000106067	Tp53inp2
-1.146	4.76988e-06	0.000108017	Trmt9b
0.665552	4.9252e-06	0.000111315	Hsp90b1
1.16398	4.98604e-06	0.000112469	Papss2
-0.710432	5.22733e-06	0.000117452	Lama5
0.693272	5.21921e-06	0.000117452	Tmed3
-1.08778	5.2572e-06	0.000117892	Kitlg
0.683434	5.27723e-06	0.000118111	Arf4
0.631944	5.35633e-06	0.000119649	Tmed9
0.806121	5.46372e-06	0.000121811	Lrrk2
2.00349	5.80285e-06	0.000129122	Sema3a
-0.696974	5.87443e-06	0.000130462	Gabbr2
0.652405	6.02546e-06	0.000133559	Map1a
0.671452	6.14717e-06	0.000135994	Ugt8
0.704461	6.27923e-06	0.000138649	Tmem97
-0.893274	6.35343e-06	0.000140019	Syt12
-0.774264	6.57483e-06	0.000144621	Pip4k2a
-0.630684	6.79325e-06	0.00014914	Slc43a2
0.684142	6.93106e-06	0.000151876	P4ha1
-0.642498	6.96258e-06	0.000152277	Rimbp2
0.645548	7.04527e-06	0.000153793	Hdlbp
0.672181	7.14864e-06	0.000155754	Nrip3
2.45178	7.24192e-06	0.000157488	LRRTM1
-0.766008	7.72492e-06	0.000167674	Galnt18
-0.67179	7.81776e-06	0.00016937	Wnk2
0.691873	7.89662e-06	0.000170437	Dhcr24
0.720039	7.89248e-06	0.000170437	Slc35a2
-0.724278	7.96838e-06	0.000171663	Gmip
1.42453	8.18178e-06	0.000175931	Trib3
-1.38841	8.36677e-06	0.000179573	Prex2
1.01544	8.42612e-06	0.00018051	Etv4
0.666503	8.56443e-06	0.000183132	Ugdh
0.65315	8.59492e-06	0.000183443	Agfg2
1.00226	8.653e-06	0.000184341	Gpr85
-1.6649	8.71811e-06	0.000185385	Hrh3
2.06323	8.82757e-06	0.000187366	Angpt2
0.656775	8.96655e-06	0.000189965	Yipf5
0.628583	9.0089e-06	0.000190512	Eprs
-0.708322	9.14633e-06	0.000193063	Rnd1
-0.690653	9.49666e-06	0.000200091	Rxrb
2.76553	9.55867e-06	0.000201029	Tpm2
0.864479	9.80393e-06	0.000205811	Sema3c
0.671337	1.02969e-05	0.000215765	Chpf2
2.53287	1.03195e-05	0.000215846	Dab2
0.63863	1.06472e-05	0.000222296	Rgs9
0.751331	1.06706e-05	0.000222381	Ficd
-0.6772	1.07579e-05	0.000223392	Ankrd44
0.681637	1.0757e-05	0.000223392	Emd
0.988251	1.08099e-05	0.000224066	Mrc2
-0.740472	1.10354e-05	0.00022833	Ptp4a3
0.699185	1.14206e-05	0.000235876	Mcfd2
0.8287	1.14723e-05	0.000236519	Marchf11
-1.31214	1.1534e-05	0.000237366	Dpyd
-0.803099	1.19179e-05	0.000244827	Igsf9
-0.635913	1.19427e-05	0.0002449	Lzts2
-0.95095	1.20205e-05	0.000246057	Gab1
-0.774312	1.21193e-05	0.000247638	Apba2
1.77263	1.29419e-05	0.000263979	Ppp1r32
0.623024	1.29847e-05	0.000264383	Nars1
0.72749	1.3294e-05	0.000270202	Ago2
0.64141	1.37168e-05	0.000278304	Ift20
0.758485	1.41197e-05	0.000285974	Cflar
-0.636137	1.41989e-05	0.000287072	Osbpl1a
0.600677	1.47476e-05	0.000297122	Ins1
-1.16553	1.47425e-05	0.000297122	Sult1d1
-1.74188	1.48692e-05	0.000299049	Ptpre
-0.679586	1.50104e-05	0.000300835	Ceacam1
0.651943	1.49889e-05	0.000300835	Ninj1
0.700398	1.51082e-05	0.000301221	Gne
1.11865	1.5099e-05	0.000301221	Ier3
0.641746	1.50795e-05	0.000301221	Resp18
0.641047	1.51908e-05	0.000302344	Txndc5
0.620982	1.56799e-05	0.000311443	Clic1
0.828731	1.57021e-05	0.000311443	Sat1
0.670017	1.58774e-05	0.000314378	Ctbs
0.767687	1.60781e-05	0.000317805	Pdgfrl
-0.638387	1.61431e-05	0.000318542	Dbp
0.636249	1.6172e-05	0.000318566	Cyb561
1.11114	1.63633e-05	0.000321783	Gas2
0.790068	1.64641e-05	0.000323214	Ccdc68
0.662441	1.73961e-05	0.000340348	Isg20
-0.664861	1.7372e-05	0.000340348	Tox3
-0.883526	1.75189e-05	0.000342169	Aldh1a1
0.740066	1.75522e-05	0.000342238	Mapk10
0.643509	1.77251e-05	0.000344994	Septin9
-0.592776	1.77535e-05	0.000344994	Tmem109
0.619727	1.80394e-05	0.000349958	Sel1l
0.768515	1.86551e-05	0.000361294	Slc31a1
-0.641388	1.87929e-05	0.000363351	Cemip2
0.613735	1.88611e-05	0.000364056	Cmas
-0.856898	1.89267e-05	0.000364711	Afp
1.28505	1.92195e-05	0.000368502	Lrrtm2
-0.685609	1.91981e-05	0.000368502	Slc31a2
-0.760004	1.91591e-05	0.000368502	Snx29
-0.881329	1.98459e-05	0.00037875	Arid5b
0.702185	1.98528e-05	0.00037875	Tmem214
-0.859132	1.98051e-05	0.00037875	Wnk3
0.611568	1.99696e-05	0.000380348	Morf4l2
0.637004	2.00932e-05	0.00038207	Btg1
0.70183	2.01909e-05	0.000383294	Ttc9
0.886192	2.04127e-05	0.000386866	Trpa1
0.628156	2.04862e-05	0.000387621	Nr2f6
-0.745583	2.15524e-05	0.000407125	Glrx
-0.961042	2.2197e-05	0.000418614	Sptbn2
-1.67375	2.22888e-05	0.000419658	Mgll
0.673284	2.28406e-05	0.000429343	Ass1
0.653112	2.29655e-05	0.000430987	Fam111a
-0.81268	2.30232e-05	0.000431366	Kcnk3
-0.670888	2.33262e-05	0.000436334	Ypel2
0.611173	2.35119e-05	0.000439091	Scd2
0.599355	2.37794e-05	0.000443369	Jund
0.654092	2.40621e-05	0.000447913	Sqle
0.619355	2.42946e-05	0.00045151	Eif6
-0.683072	2.50451e-05	0.000464708	Rpia
0.646132	2.51095e-05	0.000465123	Cltrn
0.654801	2.51483e-05	0.000465123	Mafk
0.685096	2.58173e-05	0.000476729	Ttc7a
-0.901746	2.58824e-05	0.000477166	St8sia2
-0.729914	2.61097e-05	0.000480586	Sh3kbp1
0.689863	2.62827e-05	0.000482997	Per1
0.626682	2.64084e-05	0.000484533	Eaf1
-0.703974	2.6614e-05	0.000487527	Lynx1
-1.01291	2.72428e-05	0.000498252	Cdc42ep1
0.590083	2.76975e-05	0.000504964	Slc25a3
0.63635	2.76768e-05	0.000504964	Slc2a1
0.661233	2.84101e-05	0.00051662	Plpp5
0.634965	2.84267e-05	0.00051662	Srp54a
-0.649054	2.87405e-05	0.000521499	Ak3
-0.621777	2.97464e-05	0.000538902	Cnnm3
0.680665	2.99685e-05	0.000542072	Gramd2b
-0.881453	3.04179e-05	0.000549338	Trim34
0.621976	3.06842e-05	0.000553278	Aco2
2.02691	3.0809e-05	0.000554659	Cyth4
-0.649448	3.18252e-05	0.000572058	Rab40b
1.00473	3.34463e-05	0.00060026	Gstm1
1.5999	3.35482e-05	0.00060115	F13a1
-0.609673	3.36432e-05	0.000601915	Glul
1.15871	3.37884e-05	0.000603574	Thsd7a
-0.634268	3.38768e-05	0.000604216	Klf10
-0.883833	3.43818e-05	0.000612272	Fhl1
-0.668065	3.46849e-05	0.000616716	Ppfibp1
0.898019	3.50505e-05	0.000622255	Grm4
0.790849	3.51603e-05	0.000623241	Elavl2
1.2152	3.62237e-05	0.000641103	Tgfb1
0.596327	3.6443e-05	0.000643993	Canx
-0.601984	3.65972e-05	0.000644739	MAST1
0.664107	3.65601e-05	0.000644739	Uba5
-0.651935	3.729e-05	0.000655939	Prkacb
-0.642903	3.79996e-05	0.0006674	Gad1
0.595476	3.84347e-05	0.000674014	Pfkp
2.06223	3.94679e-05	0.000691079	Egr4
1.8816	3.97206e-05	0.000694446	Spry1
1.05728	3.99901e-05	0.000698097	Apold1
0.734695	4.01617e-05	0.00070003	Pde8a
0.611952	4.08922e-05	0.000711684	Cdkn1b
0.618867	4.26518e-05	0.000741188	Cux2
0.621019	4.36166e-05	0.000756484	Arfgap3
0.624699	4.36636e-05	0.000756484	Nab1
-0.616196	4.3935e-05	0.000760043	Rfx6
2.12959	4.50196e-05	0.000777635	Akap3
0.6143	4.64957e-05	0.000801185	Eif2ak3
0.688862	4.65222e-05	0.000801185	Sting1
-0.623811	4.68007e-05	0.000804777	Utrn
0.587963	4.9181e-05	0.000844446	Arl6ip1
-0.587261	4.93063e-05	0.000845334	Vps13a
0.622442	4.98255e-05	0.000852966	Arcn1
2.98089	5.02363e-05	0.000858719	Gpr3
0.773833	5.22282e-05	0.000891444	Slc1a4
1.05633	5.2341e-05	0.000892046	Sdcbp2
0.612939	5.33261e-05	0.000906171	Fam3c
0.943	5.33273e-05	0.000906171	PCOLCE2
-0.643903	5.3941e-05	0.000915246	Arl4d
0.591065	5.41879e-05	0.000918083	Nudt4
-0.680666	5.45762e-05	0.000923301	Rasa3
0.664513	5.51594e-05	0.000931797	Iqsec3
0.722136	5.70594e-05	0.000962481	P3h1
0.764678	5.77449e-05	0.000972618	Pde4d
-1.03834	5.80603e-05	0.000976499	Ptprv
0.584831	5.87973e-05	0.000987451	Psma1
-1.00901	5.92226e-05	0.000993144	Rab6b
0.702763	5.9832e-05	0.0010019	Mad2l1bp
0.581418	6.07621e-05	0.00101474	Gars
0.638499	6.07752e-05	0.00101474	Mkln1
-0.872192	6.2882e-05	0.0010484	Flrt3
0.590469	6.4721e-05	0.0010775	Ssr3
-0.91021	6.57488e-05	0.00109303	Rasgrp2
0.57057	6.73858e-05	0.00111862	Ckb
-0.609018	6.80816e-05	0.00112794	Gigyf1
-0.616279	6.81428e-05	0.00112794	Mageh1
-0.577031	6.84209e-05	0.00113091	Smarca2
-0.699068	6.88272e-05	0.00113599	Bcas3
0.582281	6.99406e-05	0.00115272	Nus1
0.623671	7.10555e-05	0.00116942	Pbdc1
-0.806994	7.34058e-05	0.00120637	Atp2c2
0.608924	7.45248e-05	0.00122301	Rab22a
-0.691746	7.50343e-05	0.00122962	Evpl
0.915001	7.5304e-05	0.00123229	Creb3l1
0.744958	7.61818e-05	0.00124488	Gorab
0.59773	7.72482e-05	0.00126052	Hsd3b7
0.643511	7.73669e-05	0.00126066	Nqo1
0.632801	7.9727e-05	0.00129718	Midn
-0.746091	7.98334e-05	0.00129718	Slc25a42
-0.587496	8.033e-05	0.00130341	Hook2
-0.942144	8.08589e-05	0.00131014	Itgal
-0.866587	8.10504e-05	0.0013114	Epha7
0.741654	8.12702e-05	0.00131311	Myrip
1.03185	8.14924e-05	0.00131485	Cldn1
0.587563	8.41548e-05	0.00135401	Ncoa4
1.36065	8.40899e-05	0.00135401	Nid2
1.23059	8.44802e-05	0.00135735	Cd164l2
-1.15229	8.57334e-05	0.00137556	Plpp3
0.580412	8.59288e-05	0.00137678	Armcx2
-0.622155	8.65617e-05	0.00138306	Ap5z1
-1.00176	8.65439e-05	0.00138306	Bcl2l14
0.678017	8.69172e-05	0.00138682	RGD1305347
-0.824152	8.85521e-05	0.00140732	Micalcl
0.616464	8.85692e-05	0.00140732	Nt5c3a
0.645563	8.85327e-05	0.00140732	Srprb
0.598095	8.89194e-05	0.00141094	Pdha1
0.73235	9.07224e-05	0.00143756	Gca
0.610757	9.13042e-05	0.00144479	Tmem30a
0.645955	9.21773e-05	0.0014566	Prickle1
0.576296	9.28027e-05	0.00146447	Spcs2
-0.756897	9.34004e-05	0.00147189	Ntrk3
0.569557	9.5741e-05	0.00150671	Copg1
0.641401	9.6066e-05	0.00150976	Kcnmb2
-0.621621	9.65272e-05	0.00151494	Csad
0.815287	9.87444e-05	0.00154762	Ccdc163
0.625654	0.000100984	0.00158057	Hspa13
0.597059	0.000101742	0.00159028	Pde2a
0.669191	0.00010198	0.00159183	Tnfrsf21
0.946295	0.000102979	0.00160524	Fzd1
-0.661024	0.000104548	0.00162749	Cnksr3
-0.584683	0.000105515	0.00164032	Ung
-0.898687	0.000106014	0.00164586	Mmp11
-0.72839	0.000107979	0.00167411	Chrm4
1.7831	0.000109072	0.00168879	Asb4
0.56369	0.000110115	0.00170264	P4hb
0.654244	0.000110421	0.00170508	Rhpn2
0.635364	0.000113368	0.00174824	Ube2j1
0.818945	0.000115835	0.00178389	Atp10a
0.557888	0.000119359	0.00183571	Wdr1
0.692965	0.000120797	0.00185534	Septin6
-0.651677	0.000121216	0.00185929	Kif26a
0.572853	0.000122783	0.00188082	Higd1a
-0.610007	0.000123531	0.00188976	Snn
-0.711197	0.000123883	0.00189263	Mturn
-0.628966	0.00012549	0.00191464	Dock8
0.57776	0.000129146	0.00196781	Nt5dc3
0.628274	0.000131259	0.00199737	Rai2
0.5815	0.000132157	0.00200837	Cdc25b
-0.747067	0.000132452	0.0020102	Mmachc
0.55745	0.000133187	0.00201603	Cltc
0.571083	0.000133062	0.00201603	Kirrel3
-0.996188	0.000134309	0.00203034	Foxn4
3.04622	0.000138229	0.00208686	Gpr135
0.581827	0.00014067	0.00211744	Pip5k1b
0.535907	0.000140807	0.00211744	Prkar1a
0.628286	0.000140562	0.00211744	Yif1a
2.14031	0.000143517	0.00215537	Hhip
0.585245	0.000144192	0.00216268	Rad23b
-0.541649	0.000145213	0.00217517	Nsg2
0.570666	0.000145718	0.00217706	Ddost
0.577515	0.000145609	0.00217706	Scg3
-0.761906	0.000147985	0.00220807	Adora2a
0.688527	0.000150276	0.00223934	Rell2
-0.595293	0.000150777	0.00224391	Pcmtd2
0.589348	0.00015103	0.00224477	Tmem41b
-0.611896	0.000151891	0.00225465	Nmt2
0.591503	0.000153934	0.00228203	Idh3a
-0.565837	0.00015486	0.0022928	Ulk1
2.13166	0.00015656	0.002315	Adra1b
0.715316	0.000158913	0.00234677	Prkcz
0.576068	0.000162874	0.00240218	Mccc2
-0.865214	0.000164719	0.00242628	Pfkfb3
0.60494	0.000166209	0.00244509	Tmcc2
-0.839992	0.000169663	0.00249273	Slc38a6
-0.583049	0.000170176	0.00249707	Manba
0.579375	0.000172587	0.00252923	Sgsm2
0.540263	0.000174168	0.00254591	Fdps
-0.698397	0.000174052	0.00254591	Hdac10
0.569589	0.000183653	0.00268115	Galnt10
0.562256	0.000186546	0.00271993	Prr7
-1.00588	0.000187748	0.002734	Nrbp2
0.617198	0.000188965	0.00274823	Clu
-0.7211	0.000190074	0.00276087	Vmac
-0.733806	0.000194267	0.00281258	Inpp5k
0.583121	0.00019418	0.00281258	Tmem120a
0.542837	0.000194367	0.00281258	Vasp
-0.552993	0.00019762	0.00285606	Cnot6l
-0.545542	0.000197908	0.00285663	Maob
-0.774896	0.000198854	0.00286669	Kcnb2
-0.62029	0.000203688	0.0029327	Gcnt2
0.573279	0.000204314	0.00293803	Slco3a1
-0.627905	0.000206231	0.00295452	Baz2b
-2.39921	0.000206146	0.00295452	Ihh
0.549668	0.000205778	0.00295452	Sec22b
0.573872	0.000207887	0.00297454	Tesk1
1.64875	0.000209792	0.00299522	Ldb3
-0.579762	0.000209853	0.00299522	Sez6
1.21328	0.000210363	0.00299878	Ascl1
0.544835	0.000210909	0.00300284	Taf10
0.57095	0.000213134	0.00303077	Socs5
-1.04799	0.000215604	0.00306212	Ndst4
0.564538	0.000216181	0.00306652	Ptprz1
0.673149	0.0002168	0.00307152	Ephx1
-0.577092	0.000218184	0.00308732	Bhlhe40
0.97883	0.000221357	0.00312836	Nuak1
-0.548895	0.000222638	0.00314261	Rev3l
0.598707	0.000224464	0.00316063	Barhl1
-0.599988	0.000224368	0.00316063	Xylt1
-0.612963	0.000231888	0.00326118	Galnt14
-0.789193	0.000234702	0.00329672	Gpr146
0.5395	0.000243973	0.00340991	Acsl4
-0.55766	0.000243418	0.00340991	Arvcf
-1.08745	0.000244339	0.00340991	Kremen1
-0.551431	0.000243611	0.00340991	Nrgn
0.569231	0.000244539	0.00340991	Polr3d
-0.568784	0.000243755	0.00340991	Slit1
-0.664276	0.000246086	0.00342733	Mfsd9
-0.921277	0.000248627	0.00345661	Limd1
-0.608608	0.000249089	0.00345661	Ppl
-0.686441	0.000248965	0.00345661	Slc12a4
0.856508	0.00025086	0.00347698	Dennd2c
0.534087	0.000253823	0.00351382	Zwint
0.559281	0.000256863	0.00355163	Plcl2
0.762874	0.000258129	0.00356485	Dusp4
0.61141	0.000260509	0.0035934	Rbm47
-0.56148	0.000262263	0.00361326	Psph
-0.671731	0.000264171	0.00363366	Mapk13
0.559391	0.000264376	0.00363366	Tmem165
-0.629393	0.000268134	0.00368092	Ppp1r3b
-0.604878	0.000277126	0.00379983	Ganc
0.592477	0.000280039	0.0038352	Gstm5
-0.530478	0.000283091	0.0038724	Jmjd1c
0.525615	0.000284724	0.0038901	Psmc1
1.41107	0.000286083	0.00390404	Rsad2
-0.585169	0.000287863	0.00392366	Pdk2
-0.537555	0.000290899	0.00396036	Tp53i11
0.580944	0.000294712	0.00400753	Zc3hav1
-0.656726	0.000298309	0.00405165	Pgm2l1
0.565578	0.000300092	0.00407106	Chpf
0.529605	0.000302785	0.00410275	Edem2
0.54375	0.000303233	0.00410399	Stt3a
0.521611	0.000303608	0.00410424	Odc1
0.543763	0.000305512	0.00412513	Trappc9
-0.558634	0.000309116	0.00416402	Impa2
0.724118	0.000309093	0.00416402	Tm6sf1
0.597229	0.00031134	0.00418906	Sec24a
-0.507335	0.000312149	0.00419505	Rph3al
-0.556545	0.000314962	0.00422791	Mapk3
-0.591823	0.00031594	0.00423609	Ndst1
0.590376	0.000318251	0.00426212	Kcnk1
0.508569	0.000319387	0.00427236	Tubb4b
0.75253	0.000320209	0.00427839	Gadd45b
-0.534422	0.000322273	0.00430096	Fam102b
-0.894688	0.000324297	0.00432296	Chrm3
-0.903586	0.000326168	0.00434287	Slc29a1
-0.937512	0.000329868	0.00438705	Il4r
-0.598482	0.000333364	0.00442843	Gatm
0.594963	0.000334416	0.00443729	Dync1i1
-0.623751	0.000339847	0.00450414	Gpr22
0.542344	0.000342624	0.00453573	Pls1
0.643537	0.000343305	0.00453952	Whamm
-0.616509	0.000350843	0.00462855	Adamts10
0.606081	0.000350742	0.00462855	Ehd4
0.545129	0.000358311	0.00472167	Syt7
0.511442	0.000359864	0.0047367	S100a10
-0.901726	0.00036051	0.00473978	Fbxl20
0.611	0.00036109	0.0047415	Abca5
-0.777636	0.000361465	0.0047415	Ophn1
0.525139	0.000363213	0.004759	Lamb3
-0.818039	0.000364373	0.00476782	Drc1
0.519612	0.000364715	0.00476782	Itpr3
-0.677589	0.000368928	0.00481742	Il10rb
-0.684287	0.000373816	0.00487571	Fras1
2.7018	0.00037536	0.00489031	Rbp2
1.57334	0.000376679	0.00490194	Ca9
-0.720556	0.00038437	0.00499638	Carmil3
-0.684135	0.000385668	0.00500759	Scrn1
0.590166	0.000387189	0.00501632	Shoc2
0.561588	0.000387212	0.00501632	Ufsp2
-0.696527	0.000389641	0.00504211	Il17rb
0.520501	0.000391476	0.00506016	Srpra
-0.529885	0.000392557	0.00506843	Acaca
-0.53808	0.000396886	0.00511859	Hpca
-1.52093	0.000404874	0.00521576	Upk3a
-0.523621	0.000406937	0.00523647	Pgap6
0.553359	0.000408696	0.00525015	Cdc14a
0.571837	0.000408913	0.00525015	Tiam1
0.791861	0.000411896	0.00528255	Eva1a
-0.822801	0.00041716	0.00533589	Adcy1
-0.933841	0.000416522	0.00533589	Sema3g
-1.28774	0.000417446	0.00533589	Tcp11
-0.917179	0.000419573	0.00535712	Il15
-0.701083	0.000426831	0.00544375	Mical2
-0.536569	0.00042858	0.00546001	H2az2
-0.55079	0.000436157	0.00555039	Sepsecs
-0.755828	0.000439895	0.00559176	Pde1b
0.513964	0.000442846	0.00562307	Atp2a2
0.913184	0.000444327	0.00563565	Camk1g
0.520776	0.000445116	0.00563944	Rpn2
-0.513299	0.000455355	0.0057524	Cdh22
0.502009	0.000454861	0.0057524	Eif1
0.569953	0.000455532	0.0057524	Scfd1
0.507499	0.000459724	0.00579898	Ubl3
2.02929	0.000462444	0.00582085	Msantd1
0.531784	0.00046247	0.00582085	Tmed10
-0.592329	0.000465701	0.00585511	Adgrl2
1.33338	0.0004675	0.00587131	Ecel1
0.509166	0.000472045	0.00592192	Rab1a
-0.534017	0.000474188	0.00594233	Sdk2
0.489017	0.000477491	0.00597721	Ube2s
0.523372	0.000479097	0.0059908	Ppp1r2
-0.511299	0.000481481	0.00600504	Camk2n1
0.50265	0.000482189	0.00600504	Eif1a
0.556917	0.000480884	0.00600504	Plaa
0.511355	0.000482324	0.00600504	Ssr2
0.541212	0.000483319	0.00601092	Sec31a
0.524409	0.00048901	0.00607513	Nucb2
-0.880766	0.00049157	0.00610035	Cpne9
0.494352	0.000494816	0.00613401	Tmed2
0.568366	0.000499881	0.00619013	Itpkb
0.504923	0.000506453	0.00626477	Psmc4
-0.603914	0.00050983	0.00629977	Itgb5
0.535569	0.000510951	0.00630684	Dph3
0.534804	0.000511764	0.00631011	Ogdh
0.583421	0.000518013	0.00638032	Pex3
-0.530678	0.000524722	0.00645604	Cacna1c
0.529978	0.000527109	0.00647848	Usp16
0.493718	0.000535736	0.00657749	Tor1b
-0.905158	0.000537628	0.00659368	Kcnd2
0.542286	0.00054104	0.00662847	Crat
0.56319	0.000542899	0.00664416	Trpc1
-0.948961	0.0005448	0.00666034	Pnpla7
1.30282	0.000545408	0.00666069	Pah
-0.488372	0.000549387	0.00670217	Elf3
0.528389	0.000552634	0.00673464	Scand1
-0.745405	0.000557701	0.0067892	Ago4
0.492268	0.00055919	0.00679295	Prkar1b
0.542413	0.000559176	0.00679295	Rbpms
-0.490701	0.000562558	0.00682666	Shmt1
0.500666	0.000564765	0.00684621	Dusp3
-0.513843	0.000571294	0.00691807	Oga
-0.553375	0.000574038	0.00694399	Tspan2
-0.520256	0.000575718	0.00695699	Asic1
-0.674031	0.000586333	0.00707042	Brca2
0.741551	0.000586329	0.00707042	Nt5dc2
-0.592265	0.000587391	0.00707575	Mex3b
-0.555242	0.000591613	0.00711916	Reep3
0.519626	0.000596043	0.00716497	Rab6a
0.5066	0.000600524	0.0072113	Psmd14
0.721149	0.000602331	0.00722546	Mid2
0.531215	0.000604986	0.00724975	Hmx1
-0.507841	0.000606923	0.00726539	Siae
-0.493259	0.000609106	0.00727638	Hmgn3
0.964193	0.000608767	0.00727638	Prlr
0.490382	0.000610563	0.00728622	Aars
0.524445	0.000615513	0.00733116	Alg2
-0.601303	0.000615603	0.00733116	Cpne2
-0.492359	0.000624671	0.00743146	Klhdc8a
1.34422	0.000629925	0.00748621	Osgin1
-0.78281	0.000632633	0.00751064	Rasgef1c
0.516904	0.000642284	0.00761735	Pdlim1
0.49376	0.000644911	0.00764064	Chgb
0.523402	0.000646081	0.00764662	Ssu72
-0.480437	0.000654381	0.0077369	Klhl7
-0.669248	0.000657055	0.00776053	Phldb3
0.479723	0.000667773	0.00786389	Lmna
0.478751	0.000667856	0.00786389	Mdh1
0.577468	0.000667831	0.00786389	Rita1
0.506051	0.000674945	0.00793923	Sars1
-0.564325	0.000675735	0.0079404	Pclo
0.492612	0.00068064	0.00798988	Ppa1
0.509963	0.000684508	0.00801892	Prelid3b
-0.499404	0.000684081	0.00801892	Vil1
0.507233	0.000690544	0.00808141	Cul3
0.489253	0.000707136	0.00826717	Man1b1
-1.12038	0.000709386	0.00828505	Slc1a5
0.532281	0.000727501	0.00848801	Tnfrsf1a
0.503818	0.00073167	0.00852434	Ccng1
0.505934	0.000732097	0.00852434	Ubr3
-0.607406	0.000733221	0.00852879	Lurap1l
-1.00316	0.00074678	0.00865152	Cyp2f4
0.559086	0.000745036	0.00865152	Fads3
0.876271	0.0007463	0.00865152	Pcdh15
0.56305	0.000746204	0.00865152	RGD1304884
0.508462	0.000749313	0.00867213	Erlec1
0.512276	0.000757354	0.00875638	Enah
0.511715	0.000762918	0.00881185	Rab21
0.522448	0.000764683	0.00882339	Mrps10
-1.46957	0.000773472	0.00891585	Syt10
0.523635	0.000783943	0.00902751	Slc33a1
1.29589	0.000786478	0.00904765	Tubb6
2.08924	0.000800307	0.00919753	C1ql3
-0.564093	0.000802768	0.00921661	Dyrk1b
0.547851	0.000809607	0.00928587	Cds1
-0.484662	0.000816788	0.00935798	Akap13
-0.46754	0.000817522	0.00935798	Baiap3
0.613899	0.000818839	0.00936374	Rhov
0.470251	0.000821624	0.00937695	Hmgcr
0.541264	0.0008215	0.00937695	LOC100125364
-0.572053	0.000824306	0.00939823	Dnph1
0.539522	0.000831905	0.00947548	Syndig1l
0.50097	0.000834754	0.00948914	Pofut2
-0.506422	0.000834452	0.00948914	Rfx1
-0.485085	0.000850254	0.0096558	Fxyd6
-0.496932	0.000859269	0.00974856	Chd6
-0.48739	0.000865841	0.00981343	Cacnb3
0.615978	0.000897062	0.0101573	Praf2
0.913149	0.000900864	0.0101903	RGD1565844
0.491467	0.00090534	0.0102309	Copb2
-0.472881	0.00091044	0.0102683	Megf8
-0.593151	0.000909857	0.0102683	Rapgef5
0.482357	0.000929777	0.0104762	Ccnb1
-0.540783	0.000936658	0.0105434	Oas1f
0.478934	0.000945571	0.0106333	Tagln2
-0.484518	0.00096343	0.0108235	Tmprss6
-0.518379	0.000976405	0.0109559	Grk3
0.506901	0.000977114	0.0109559	Nploc4
-0.505772	0.000984022	0.0110226	Cep131
3.93994	0.000990758	0.0110872	Fosl1
1.02211	0.000992067	0.0110911	F2rl1
0.721071	0.000995718	0.0111211	Klf4
0.493819	0.00101539	0.0113298	Cbarp
0.501818	0.00102441	0.0114194	Pld3
0.770034	0.00102692	0.0114363	Cpm
0.850752	0.00103065	0.0114557	Ccdc134
-0.529934	0.00103036	0.0114557	Klhl8
-0.565344	0.00103209	0.0114606	A3galt2
-0.516061	0.00103545	0.0114868	Arhgef3
0.514205	0.00103934	0.0115188	Vmp1
0.537587	0.00104504	0.0115709	Pkib
0.481831	0.00105041	0.0116191	Nans
0.593976	0.00105422	0.0116501	Sgk1
0.463994	0.00106859	0.0117975	Eif5
-0.592309	0.00107578	0.0118655	Ntn1
-0.696058	0.00107724	0.0118702	Lrrc56
0.48657	0.00108929	0.0119916	Slc35b1
0.506463	0.0010941	0.0120331	Spart
-0.559348	0.00109631	0.0120458	Nrtn
-0.664492	0.00111033	0.0121882	Foxo3
0.47441	0.00111404	0.0122056	Osbp
-0.465496	0.00111364	0.0122056	Sox4
-0.547608	0.00112688	0.0123345	Rnf8
-0.677087	0.00112816	0.0123368	Sh3bp5
-2.06028	0.00113941	0.012448	Wdr93
0.772353	0.0011416	0.0124565	Cep85l
-0.519259	0.00114235	0.0124565	Rab3b
0.99108	0.00115554	0.0125884	Niban1
0.465955	0.00116481	0.0126774	Hars1
0.50271	0.0011721	0.0127447	Tm9sf2
0.472899	0.0011816	0.0128237	Ivns1abp
-0.707759	0.00118152	0.0128237	Pink1
-0.649674	0.00118661	0.0128659	Klhl5
0.481079	0.00119906	0.0129886	Dnajc10
0.484519	0.00120807	0.013074	Rpl36al
0.644299	0.0012294	0.0132923	Tuba1c
0.462895	0.00123926	0.0133737	RGD1562987
1.01195	0.00123916	0.0133737	Unc13c
-0.526448	0.00124215	0.0133924	Hsd17b8
1.07391	0.00124773	0.01344	Wdr63
-0.585735	0.00125745	0.013532	Adgrb3
0.484725	0.00127616	0.0137205	Arl2bp
0.500449	0.0012782	0.0137296	Ero1a
0.473985	0.00128534	0.0137934	Rpn1
-0.57448	0.00129538	0.0138882	Rab43
0.466713	0.00129753	0.0138983	Copa
-0.580267	0.00130384	0.0139141	B3gnt3
0.476701	0.00130238	0.0139141	Cfap36
0.625583	0.00130045	0.0139141	Gpatch2l
-0.495496	0.0013029	0.0139141	Oxr1
0.720434	0.00131378	0.0140072	Egr1
0.517295	0.00131682	0.0140266	Gclm
0.630512	0.00133307	0.0141473	Ackr3
-0.525117	0.00132986	0.0141473	Apbb3
0.543835	0.00133155	0.0141473	Cep41
0.463402	0.00133235	0.0141473	Sec16a
-0.441935	0.00134608	0.0142591	Adcy6
0.855989	0.00134507	0.0142591	Cgnl1
-0.617995	0.00135601	0.014351	Smarcd3
-0.49616	0.00136284	0.01441	Med23
0.448567	0.0013675	0.014446	Slc39a7
0.520309	0.00137368	0.014498	Fndc3b
0.508935	0.00138663	0.0146213	Atp1a3
0.531016	0.00138956	0.0146387	Junb
0.492269	0.00141149	0.0148561	Arl8b
-0.542767	0.001419	0.0149212	Cln3
-0.466846	0.00142027	0.0149212	Scg2
1.34156	0.00142966	0.0150062	Entpd2
-0.467695	0.00144465	0.0151407	Carhsp1
0.534749	0.00144642	0.0151407	Fam222a
0.487049	0.00144571	0.0151407	Ptprk
-2.60055	0.0014479	0.0151424	Fbxo32
-0.539246	0.00144932	0.0151434	Hormad2
0.490242	0.00145463	0.0151845	Cast
0.440574	0.00145589	0.0151845	Trabd
0.460385	0.00146447	0.0152464	Fth1
-0.500037	0.00146394	0.0152464	Jade3
0.878756	0.00148256	0.0154207	Bmp2
-0.509078	0.00149597	0.0155462	Adcy8
0.529153	0.00149818	0.0155551	Psma3
-0.530975	0.00151362	0.0156733	Cntn1
0.455306	0.00151226	0.0156733	Ftl1
0.458021	0.00151365	0.0156733	Slc35e1
-0.509648	0.00152951	0.0158091	Mgat4a
0.589768	0.00152896	0.0158091	Uap1
0.631447	0.00153784	0.0158666	Crip2
-0.599706	0.00153754	0.0158666	Trpm3
0.501869	0.00154201	0.0158841	Man1a2
0.907492	0.00154229	0.0158841	Rasl11b
0.487813	0.00154478	0.0158955	Tpd52
-0.690153	0.00154756	0.0159099	Fam89a
0.529936	0.0015594	0.0160172	Magi3
-0.466339	0.00157101	0.0161221	Ppm1l
1.30796	0.00158624	0.0162639	Pycr1
0.535176	0.00159503	0.0163394	Dsel
-0.623071	0.00160059	0.0163818	Mycl
0.46538	0.00160601	0.0164227	Psmd1
-0.528899	0.00160868	0.0164354	Tfap4
3.10928	0.00162246	0.0165615	Megf10
0.470503	0.00164527	0.0167794	Fam98a
0.502795	0.00165247	0.016823	Golph3
-0.483382	0.00165133	0.016823	Smarcd2
-0.504927	0.00167218	0.0170086	Sesn1
0.45631	0.001687	0.0171442	Dnajc22
-0.546221	0.00169325	0.0171925	Fstl5
-0.924769	0.00170835	0.0173306	Ciart
-0.459618	0.00171594	0.0173922	Rnf5
-0.4681	0.0017279	0.0174751	Kcnh6
0.755282	0.001729	0.0174751	Pou6f2
-0.725771	0.00173019	0.0174751	St6gal1
-0.575948	0.00172652	0.0174751	Tep1
-0.454841	0.00173815	0.0175401	Maf1
-0.533218	0.00174123	0.0175506	Rgl2
-0.561295	0.00174225	0.0175506	Upf2
0.486984	0.00174666	0.0175797	Arpc2
-1.12492	0.00177662	0.0178656	Sync
0.616982	0.0017842	0.0179261	Taf1a
0.488334	0.0017938	0.0180068	Nsf
0.442122	0.00179565	0.0180097	Fam219a
0.53509	0.00181403	0.0181745	Il1r1
0.429256	0.00181524	0.0181745	Pgam1
0.547852	0.00181736	0.0181782	Nfkbib
-0.577935	0.00181877	0.0181782	Parp14
-0.875343	0.00182222	0.0181969	Cacng6
-0.67924	0.00182804	0.0182392	Lmo2
-0.423566	0.00184633	0.0184057	Krt8
-0.512712	0.00186636	0.0185893	Mxd3
0.624429	0.00188118	0.0187156	Klf2
0.435557	0.00188229	0.0187156	Psmd12
0.479986	0.00188889	0.0187649	Mbnl2
0.705644	0.00190012	0.0188602	Plet1
0.480148	0.00190384	0.0188809	Micu1
3.35064	0.00191275	0.0189529	Acot12
0.439182	0.00193616	0.0191684	Vcp
0.468887	0.00194692	0.0192583	Eef1e1
0.473792	0.00196269	0.0193976	Yipf2
6.14205	0.00196809	0.0194343	Eya2
-0.646369	0.00197884	0.0195236	Adgrl3
0.6079	0.00198259	0.0195439	Prkca
0.603747	0.00198629	0.0195636	Slc6a9
-1.4232	0.00199649	0.0196472	Kcnq3
0.508192	0.00201661	0.0198283	Mgat2
-0.741598	0.00203131	0.0199217	Hivep3
0.466184	0.0020299	0.0199217	Hsd17b12
-0.988651	0.00203085	0.0199217	Marchf10
0.448278	0.00203621	0.0199528	Tomm20
0.469876	0.00203936	0.0199667	Ppp1r11
0.443334	0.00205168	0.0200702	Sec13
-1.168	0.00206149	0.020149	N4bp2l1
-0.440103	0.00207361	0.0202503	Map4k4
-0.512156	0.00207627	0.020259	Plxnb1
0.748302	0.00208213	0.020299	Sez6l
-0.937897	0.0021033	0.020488	Hdac9
-0.543339	0.00210638	0.0205007	Ntrk1
-0.471177	0.00211103	0.0205285	Spns2
0.547301	0.00213817	0.0207749	Mindy3
0.451562	0.00214822	0.0208549	Pcsk2
-1.68814	0.00215037	0.0208582	Pth1r
-0.579515	0.00215913	0.0209256	Mrap2
1.33609	0.00216662	0.0209805	Stk32b
0.50283	0.00216866	0.0209825	Grin1
-2.33757	0.00218978	0.0211513	Camkv
0.469705	0.00218926	0.0211513	Hm13
0.9441	0.00219173	0.0211524	Piga
-0.447718	0.00220387	0.0212517	Nme3
0.440137	0.00221496	0.0213408	Txnl1
0.719767	0.00222385	0.0214085	Slc15a2
0.511598	0.00223223	0.0214712	Dusp10
-0.447544	0.0022352	0.0214818	Ankrd10
1.26185	0.00225695	0.0216727	Guca1b
0.449217	0.00226611	0.0217425	Fnta
0.943006	0.00228288	0.0218852	Chac1
-0.510594	0.00229184	0.0219528	Jph4
0.516919	0.00230391	0.0220501	Rgs7
0.496598	0.00231419	0.0221301	Oxnad1
-1.52493	0.00232426	0.0222079	Slc26a4
-0.440598	0.00233321	0.0222749	Podxl2
-0.431093	0.00235284	0.0224437	Dcx
0.450616	0.00236246	0.0225168	Psmd3
0.467843	0.00237439	0.0226117	Cers2
0.967137	0.00238741	0.0227169	Smim3
0.647879	0.00241858	0.0229945	Ca5b
-1.80234	0.00242817	0.0230666	Aox3
0.49084	0.00243061	0.0230707	Elovl1
0.451044	0.00243487	0.0230921	Gnas
0.559803	0.00244108	0.0231129	Rasd1
-0.543691	0.00244108	0.0231129	Slc12a5
0.483177	0.00245248	0.0232018	Usp53
-0.916311	0.00245762	0.0232313	Camk2a
-0.524042	0.0024613	0.0232469	Dixdc1
-0.618666	0.00246764	0.0232878	Susd2
-0.498836	0.00247134	0.0233035	Kif19
1.62978	0.00248647	0.023427	Ccn2
-0.742422	0.00249309	0.0234509	Akap2
-0.45856	0.00249244	0.0234509	Ssh3
-0.505195	0.00249659	0.0234647	Lhx8
0.438854	0.00251383	0.0236075	Tial1
0.554779	0.00253064	0.0237072	Btd
-0.44779	0.00252667	0.0237072	Fam193b
-0.52552	0.00252885	0.0237072	Mboat1
0.451106	0.0025398	0.0237737	Tbrg1
-0.469295	0.00257869	0.0241181	Smarcc1
0.458232	0.00258246	0.0241337	Ap2a2
0.445649	0.00260934	0.024306	Arf1
0.445814	0.00260598	0.024306	Atp6v0c
0.451269	0.00260903	0.024306	Ufd1
0.499138	0.00260916	0.024306	Vav3
0.435555	0.00262759	0.0244364	Cdk1
-0.50825	0.00262758	0.0244364	Sox13
-0.454757	0.00265014	0.0246063	Cplx2
0.434822	0.00264916	0.0246063	Ndufs4
0.461273	0.00265377	0.0246201	Srd5a3
-0.440961	0.00265653	0.0246259	Wls
0.462156	0.00266599	0.0246738	Rfk
-0.453532	0.00266549	0.0246738	Tnrc18
-0.445818	0.00267256	0.0247147	Tspan7
0.426242	0.00267606	0.0247273	Cltb
-0.444132	0.0026913	0.024848	Fhdc1
-1.41386	0.00272598	0.0251481	Ccdc189
-1.02005	0.00273405	0.0252023	Slc10a4
-1.03088	0.00273698	0.0252092	Samd14
-0.641594	0.00276023	0.025403	Lats2
0.495013	0.00276323	0.0254103	Lin54
3.17995	0.00279579	0.0256892	Eng
0.424402	0.00280872	0.0257873	Tpm3
0.912406	0.00283421	0.0260006	Hsd17b7
0.499281	0.00284199	0.0260512	Lix1l
1.67532	0.00285225	0.0261244	Ankrd34c
0.553922	0.00286562	0.0262051	Sema4a
0.478174	0.0028636	0.0262051	Syap1
-1.06686	0.00287707	0.026289	Ubash3a
-0.7257	0.00289591	0.0264401	Gramd1b
0.466942	0.00290804	0.0265107	Lpcat3
0.438211	0.00290825	0.0265107	Rab2a
-1.29387	0.00291733	0.0265724	Npff
0.447517	0.00292139	0.0265883	Esrra
1.53219	0.00293334	0.026676	Ptgs1
0.542195	0.00294538	0.0267113	Gbe1
-0.497551	0.00294651	0.0267113	Phf21b
0.488708	0.00293986	0.0267113	Ptp4a1
0.422529	0.00294442	0.0267113	Sec61b
0.641834	0.00295408	0.0267588	Sstr1
0.46794	0.00297984	0.026971	Cinp
-0.461473	0.00298518	0.026998	Card10
0.596252	0.00299134	0.0270325	Mapk15
0.460967	0.00301314	0.0272082	Pmm2
1.30739	0.00303525	0.0273863	Cfap70
0.491943	0.00305175	0.0275135	Eri2
0.465622	0.00308206	0.0277651	Casc4
-0.450175	0.00309016	0.0278163	LOC100911177
-0.585822	0.00310213	0.0279022	Fuz
-0.488074	0.00311363	0.0279837	Xpc
-0.599652	0.00312066	0.0280251	Frk
0.534113	0.00312649	0.0280555	Nphp4
0.466575	0.00314616	0.02821	Fdft1
0.702721	0.00315845	0.0282973	Epop
0.632971	0.00316082	0.0282973	Trib2
0.443377	0.00316862	0.0283451	Nsfl1c
0.412632	0.00318662	0.0284619	Srsf2
-0.472724	0.00318503	0.0284619	Tmem178b
0.474915	0.00322495	0.0287819	Tmem263
-0.487578	0.00324231	0.0289144	Celsr2
0.430192	0.0032608	0.0290568	Stxbp1
-0.44538	0.00327404	0.0291522	Mbp
-0.416418	0.00328236	0.0292036	Numa1
-0.459196	0.00328629	0.0292159	Rhbdl3
0.439311	0.0032921	0.029245	Dlg4
-1.14328	0.0032985	0.0292793	Tmem140
0.460515	0.00332052	0.029452	Ocel1
0.450639	0.00333526	0.0295431	C1galt1c1
0.757587	0.00333592	0.0295431	Ier2
0.446906	0.00336147	0.0297464	Syvn1
-0.595541	0.00337417	0.0298359	Eid2b
0.427081	0.00338041	0.0298681	Usp14
0.44991	0.00339232	0.0299292	Chchd10
-0.428093	0.00339513	0.0299292	Gjd2
-0.458808	0.00339494	0.0299292	Itprid2
0.448133	0.00340351	0.0299801	LOC100294508
0.428473	0.00342224	0.030122	Stat3
0.436808	0.00346556	0.0304799	Gstm7
-0.432674	0.00347528	0.0305421	Ogdhl
0.563825	0.0034795	0.0305559	Foxc1
0.428484	0.00352462	0.0309285	Arpc3
0.461573	0.00353083	0.0309594	Elmo3
0.428865	0.00355607	0.0311569	Mdh2
-0.52871	0.00356671	0.0312263	Nrxn1
-0.732664	0.00358864	0.0313945	B3gat1
0.44221	0.00359744	0.0314476	Aig1
0.445796	0.00363538	0.0317407	Clptm1l
0.422713	0.00363649	0.0317407	Mapk8ip1
0.503136	0.00366823	0.0319934	Nsdhl
-0.4699	0.00373314	0.0325305	Hpse
0.437858	0.00373547	0.0325305	Srebf1
0.839554	0.00375036	0.0326355	Ankrd9
0.484796	0.00377686	0.0328412	Nceh1
-0.43915	0.00379256	0.0329281	C1qtnf6
-0.462922	0.00378987	0.0329281	Serpini1
-0.406498	0.00380056	0.0329726	Vwa5b2
-0.570218	0.00381301	0.0330557	Alpl
-0.546679	0.00381983	0.0330898	Zfyve1
-0.725971	0.00384517	0.0332843	Tead1
0.452759	0.00385318	0.0333285	Nampt
0.456971	0.00388845	0.0336083	Isoc1
0.428949	0.00389853	0.0336537	Copb1
0.589839	0.00389955	0.0336537	Nrn1
0.486684	0.00391462	0.0337585	Fbxo34
0.524256	0.00392939	0.0338098	Alcam
0.449054	0.00392529	0.0338098	Dad1
0.47716	0.00392694	0.0338098	Suco
0.419276	0.00394487	0.0338678	Ddx50
0.468679	0.00394421	0.0338678	Hcn3
-0.45033	0.00394496	0.0338678	Mical3
0.484322	0.00395359	0.0339165	Tspyl4
0.417706	0.00396876	0.0340213	Scyl1
0.495604	0.0039863	0.0341208	Ext1
-0.600824	0.00398504	0.0341208	Hs6st2
-0.448069	0.00399682	0.0341855	Stard5
0.441027	0.00400177	0.0342024	Sgsm3
0.489602	0.0040155	0.0342942	Kiaa0895l
0.429575	0.00402393	0.0343408	Stx5
0.418144	0.00404858	0.0345254	Esyt2
0.486564	0.00408983	0.0348514	Mrpl47
-0.446694	0.00410531	0.0349574	Nbl1
-0.396218	0.00411005	0.0349719	Csrp2
-0.471923	0.00411948	0.0350263	Cnppd1
-2.51415	0.00413441	0.0351272	Olfml1
0.574329	0.00415058	0.0352386	Bcat2
-0.453314	0.00415648	0.0352626	Ffar1
-0.389986	0.00418129	0.0354186	Castor2
0.452967	0.0041841	0.0354186	Ldhb
-0.566914	0.00417864	0.0354186	Zfyve26
0.92445	0.00426271	0.0360575	Zhx2
0.412271	0.00428334	0.0362054	Isyna1
-0.442001	0.00428868	0.0362239	Tnip1
0.454283	0.00429444	0.036246	Prmt5
0.423707	0.00433812	0.0365075	Cd81
-0.441327	0.0043309	0.0365075	Gadd45a
-0.445774	0.00433655	0.0365075	LOC102548847
1.19056	0.00433777	0.0365075	Taar1
-0.415891	0.00436838	0.0367353	Ahctf1
-0.700213	0.0043857	0.036854	Arrdc3
-0.917191	0.00439811	0.0369313	Ccdc28a
-0.452708	0.00446198	0.0374402	Cpt1a
0.437302	0.0044978	0.0377134	Sec24d
-0.450126	0.00450135	0.0377156	Ccpg1
-0.482762	0.0045399	0.0380109	Pdk1
0.588966	0.00456238	0.0381714	Cblb
-0.451832	0.00458412	0.0383254	Cxcl16
0.470092	0.00458766	0.0383271	Cog6
0.409798	0.0046176	0.0385492	Etf1
-0.480362	0.00463818	0.038693	Rgs12
0.547735	0.00464872	0.0387528	Samhd1
0.666298	0.00466628	0.038871	Bc1
-0.4231	0.00467945	0.0389525	Ddah2
-0.54679	0.00470294	0.0391197	Zfp90
-0.75973	0.00472503	0.0392751	Gpm6a
0.408079	0.00474768	0.0394349	Eif2s2
0.40841	0.00476516	0.0395515	Arfip2
-0.605958	0.00478201	0.0396628	Tekt2
0.428461	0.0047874	0.0396788	Iars1
-0.471389	0.00480912	0.0398302	RGD1306227
0.788171	0.00484123	0.0400672	Arid5a
-0.49004	0.0048447	0.0400672	Nudt7
0.431793	0.00486272	0.0401814	Hacd3
0.41741	0.0048655	0.0401814	Tmx1
-2.06521	0.00487491	0.0402303	Klhl38
0.392941	0.00488034	0.0402462	Fkbp2
0.419343	0.00489217	0.0403148	Psmc6
-0.715687	0.0049156	0.040479	Kcnk12
0.403686	0.00492717	0.0405452	Mid1ip1
0.612155	0.00495201	0.0407204	Gale
0.434961	0.00497042	0.0408135	Aurka
-0.437713	0.00496885	0.0408135	Wdr81
-0.595898	0.00498409	0.0408966	Cnga1
0.651429	0.00499651	0.0409401	Cidec
0.486077	0.00499535	0.0409401	Grhpr
-3.6933	0.00500256	0.0409604	Blk
-0.581169	0.00501319	0.0410183	Cx3cl1
0.448028	0.00501777	0.0410266	Otud4
0.447986	0.00502919	0.0410908	Gatc
-0.458194	0.00504024	0.0411518	Macrod1
0.472495	0.00506748	0.0413449	Rsph9
-0.441364	0.00511432	0.0416975	Sema6b
0.43431	0.00515825	0.0420259	Tmem184c
0.445313	0.00517149	0.0420741	Gba2
-0.408323	0.00516785	0.0420741	Sorcs2
1.43328	0.00519149	0.042207	Vim
0.419869	0.00520111	0.0422553	Nav2
-0.437103	0.0052306	0.0424492	Appl2
1.41197	0.00523235	0.0424492	Dlx2
-0.533876	0.00523708	0.0424576	Rfx3
0.466164	0.00525873	0.0425899	Ankrd27
0.401731	0.00526081	0.0425899	Fundc2
-0.56051	0.00527086	0.0426414	Nrep
0.446844	0.00529136	0.0427771	Soat1
0.42412	0.00531677	0.0429524	Dapk3
0.448416	0.00532557	0.0429932	Nat9
0.407328	0.00533558	0.0430438	Afg3l2
-0.416155	0.00533938	0.0430443	Slc29a4
-0.731582	0.00536601	0.0432287	Chst8
0.463724	0.00540101	0.0434802	Sema3d
0.411484	0.00540674	0.0434959	Atf6b
0.40749	0.00541102	0.0434999	Wsb2
-0.41645	0.00542458	0.0435785	LOC361646
0.457925	0.00549209	0.04409	Sra1
-0.547805	0.00551276	0.0442251	Trappc6a
0.438327	0.00552164	0.0442655	Tpgs2
-0.395649	0.00552784	0.0442843	Prpf19
0.90703	0.00561499	0.0448575	Dzip1l
0.449822	0.00561123	0.0448575	Gorasp2
-0.454365	0.0056144	0.0448575	Trim25
0.388186	0.00561423	0.0448575	Vdac2
-0.450523	0.00567541	0.0453088	Dock6
-0.480606	0.00568649	0.0453657	L1cam
-1.85389	0.00575476	0.0458786	Il2rb
0.430451	0.00576024	0.0458905	Pelo
0.412106	0.00578681	0.0460702	Zcrb1
0.405457	0.00585365	0.0465702	Emc7
1.18553	0.00588054	0.0467517	Chrna7
0.578995	0.00592704	0.0470888	Polr3g
1.29768	0.00597675	0.0474511	Shisa8
-0.686717	0.00602262	0.0477823	LOC497940
-0.400907	0.00603687	0.0478623	Deaf1
0.447197	0.00607163	0.0481047	Rnft2
-0.780932	0.00610019	0.0482977	Zcchc24
0.392239	0.00612211	0.0484379	Hnrnph2
-1.6198	0.00615166	0.0486383	Col11a2
2.45445	0.0061582	0.0486565	Mmp13
0.39893	0.00617038	0.0487193	Ubxn4
1.04549	0.00617668	0.0487252	Fbp1
0.404692	0.0061796	0.0487252	Yrdc
0.653301	0.00618667	0.0487475	Pla2g4b
-0.511834	0.00620241	0.0488382	Ift46
-0.424409	0.00621361	0.0488929	Elavl4
-0.440532	0.00623216	0.0489123	Arhgef25
0.443614	0.00623111	0.0489123	Chp1
0.56772	0.00623309	0.0489123	Gab2
-0.542917	0.00622343	0.0489123	Tceanc2
0.474195	0.00624339	0.0489597	Twist1
-0.404956	0.00625765	0.0490382	Plscr3
0.498269	0.00629114	0.049267	Smagp
-0.396517	0.00629575	0.0492696	Sumf1
0.537229	0.00630671	0.0493218	Giot1
0.399634	0.00632614	0.0494401	Amd1
-0.705587	0.00635527	0.0496341	Oas1b
0.479671	0.00636778	0.0496981	Gpr27
0.453457	0.00638082	0.0497661	Uchl5
0.411894	0.00646131	0.0502726	Emg1
0.417463	0.00645683	0.0502726	Gmds
-0.414388	0.00645123	0.0502726	Ing4
-0.400002	0.00646325	0.0502726	Spop
0.47161	0.0064813	0.0503789	Smyd5
-0.696921	0.00650685	0.0505434	Dab1
0.461163	0.00651548	0.0505763	Alkbh3
0.427868	0.00652862	0.0506441	Vapb
-0.980353	0.0065437	0.0507264	Mycn
-0.419299	0.00654805	0.0507264	Pxn
0.521837	0.00655823	0.0507711	Dbf4
-0.409231	0.00656267	0.0507713	Zfp358
-0.468362	0.00661822	0.0511354	Raph1
-0.411291	0.00661862	0.0511354	Tfcp2l1
0.466292	0.00664394	0.0512966	Qpct
-0.971773	0.00668827	0.0516042	Espn
-3.0727	0.00671339	0.0517633	Pdpn
0.379343	0.00672223	0.0517967	Lman2
-0.463937	0.00673919	0.0518926	Ttc8
0.439444	0.00677168	0.0520384	Dym
-0.40844	0.0067679	0.0520384	Nmral1
0.442717	0.00676587	0.0520384	Ube2t
0.457493	0.0068221	0.0523908	Siah2
-0.519467	0.00683405	0.0524476	Kbtbd11
0.495929	0.00694169	0.0532265	Kcnma1
-0.424706	0.0069448	0.0532265	Robo2
1.55373	0.00694957	0.0532276	Ahnak
-0.442559	0.00698967	0.0534991	Rnf44
0.379783	0.00702944	0.0537678	Cmpk1
0.425125	0.00703621	0.0537838	Ufl1
0.384734	0.00706523	0.0539697	Sar1a
-0.521524	0.00713259	0.0544481	Arhgap29
0.466835	0.00713832	0.0544557	Snapc3
0.40994	0.00715033	0.0544853	Bop1
0.405469	0.00715167	0.0544853	Sacm1l
0.467432	0.00717567	0.054632	Cbx8
-0.591022	0.00722313	0.0549569	Tmem268
0.432065	0.00725249	0.0551439	Kcnip3
1.13067	0.00729368	0.0554204	Zfp36l2
-0.676439	0.00730647	0.0554809	Atxn1
-0.425882	0.00731717	0.0555255	Fam117a
0.434056	0.00732362	0.0555379	Ggcx
0.421751	0.00741986	0.0562306	Inpp5a
0.552748	0.00746982	0.056572	Clcn5
-0.414666	0.0075153	0.0568789	Lrp1
0.486478	0.00758317	0.0573549	Sc5d
-0.828149	0.00759094	0.0573606	Enho
-0.819844	0.00759389	0.0573606	Pnck
0.405757	0.00760915	0.0574381	Ect2
-1.40679	0.00764859	0.057698	Acer1
-0.702731	0.00766295	0.0577684	Etfbkmt
-0.411688	0.00768726	0.0579137	Casp2
-0.377178	0.00776696	0.0584758	Rnf112
0.474178	0.00778966	0.0585319	Ddi2
-0.449009	0.00778862	0.0585319	Ercc6
0.583248	0.00778567	0.0585319	F5
0.509812	0.00780475	0.0586069	Tmed5
0.383324	0.00783613	0.0587658	Gapdh
0.406211	0.00783253	0.0587658	Itm2b
0.398501	0.007873	0.0590039	Fam91a1
0.417883	0.00789161	0.0591049	Ap3m1
0.403127	0.00792936	0.0593489	Krtcap2
0.380301	0.00793588	0.0593592	Akirin1
0.720414	0.00794409	0.0593819	Gabra2
0.403611	0.00795594	0.0594319	Prepl
0.380943	0.00798417	0.0596041	Ssr4
0.405273	0.00799083	0.0596152	Agpat5
-0.401586	0.00800532	0.0596845	Rprml
-0.805537	0.00801862	0.0597449	Dll1
0.516775	0.00803206	0.0598064	Kbtbd8
0.446997	0.00804185	0.0598235	Tubb2a
0.454124	0.00804476	0.0598235	Usp6nl
-0.754745	0.00806589	0.0599419	Ust
0.369461	0.00808533	0.0600475	Psma5
-0.582063	0.00811509	0.0602297	Plppr1
0.484079	0.00815957	0.0605208	Cdv3
0.57844	0.00822615	0.0609375	Spry2
0.387613	0.00822635	0.0609375	Xpnpep1
-0.442905	0.00824147	0.0610102	Zbtb5
0.467204	0.00825048	0.0610377	Mpp7
-0.398028	0.00827384	0.0611711	Ece1
0.560406	0.00828044	0.0611806	Batf3
0.377121	0.00829612	0.0612571	Tln1
0.408243	0.00842021	0.0621335	Sik3
0.401272	0.00842611	0.0621372	Snx2
0.463945	0.00851585	0.0627587	Nudt19
-0.594845	0.00854559	0.0628973	Cyren
0.393179	0.00854496	0.0628973	Rap1b
0.430298	0.00858451	0.063103	Cdhr1
0.464831	0.00858211	0.063103	Tmem138
-0.423118	0.00859307	0.0631256	Cbx7
-0.383251	0.00860227	0.0631528	Pkdcc
0.403349	0.0086428	0.0634037	Bdh1
0.461235	0.00865293	0.0634037	Mpi
-0.402035	0.00865297	0.0634037	Tbc1d8
0.503996	0.00866223	0.0634311	Grb14
0.430271	0.00869931	0.0636622	Zfpl1
-0.433872	0.00872769	0.0638292	Smg6
0.393529	0.00875371	0.0639788	Ttc1
0.376688	0.0087599	0.0639834	Gdi1
-0.37642	0.00876991	0.0640159	Tnrc6b
-0.422137	0.00880437	0.0642267	Prkd3
-1.3968	0.0088451	0.0644829	Slc1a3
0.371722	0.00885248	0.0644958	Hspbp1
0.431697	0.00887798	0.0646407	Ppp2ca
0.373386	0.00888548	0.0646544	Cyc1
0.469635	0.00891708	0.0648433	Tm7sf2
-0.407306	0.00896744	0.0650936	Crabp1
-0.416373	0.00896011	0.0650936	Elk4
0.377539	0.00896848	0.0650936	Sec61g
0.432852	0.00898096	0.0651431	Fem1a
-0.394268	0.00901876	0.065376	Slc39a14
0.384324	0.00903039	0.0654192	Pitpnm1
-0.497569	0.00906556	0.0656326	Nt5e
-0.504768	0.00908779	0.0657522	Syt9
-0.527361	0.0090978	0.0657832	Sass6
-0.488613	0.0091236	0.0658456	Hfe
4.13462	0.00912097	0.0658456	Npsr1
-0.448711	0.00911225	0.0658456	Trim24
-2.82451	0.00916673	0.0661154	Pla2g2f
0.495497	0.00922021	0.0664295	Dnajc16
0.41063	0.00922183	0.0664295	Mgst1
-0.362545	0.00924313	0.0664997	Cenpf
-0.386309	0.00924239	0.0664997	Ubtf
-1.07472	0.00925417	0.0665268	Cplane2
-1.09347	0.00925846	0.0665268	Prodh1
-0.444872	0.00931483	0.06689	Mapk1ip1
-0.437061	0.00932707	0.0669361	Mapk4
-0.519213	0.00938959	0.0673428	Rbbp9
0.379106	0.00943682	0.0676394	Tmem199
0.401374	0.00945902	0.0677563	C2cd2l
-0.64063	0.00946992	0.0677921	Rtp4
1.99291	0.00949767	0.0679485	Tlr5
-0.439995	0.00953204	0.068152	Dusp18
-0.395069	0.00961608	0.0685543	Fnbp1l
0.417438	0.00961526	0.0685543	Nfkb2
1.01106	0.00960871	0.0685543	Oaf
0.376234	0.0096019	0.0685543	Snd1
0.392312	0.0096181	0.0685543	Stt3b
-0.40749	0.00965534	0.0686661	Ccp110
0.435571	0.00965558	0.0686661	Ddhd1
-0.630103	0.00965766	0.0686661	Kcna6
0.500535	0.00964746	0.0686661	Ubxn2a
0.469692	0.00969985	0.0689234	Pdzrn3
0.425173	0.00971388	0.0689805	Cfap77
-0.464876	0.00972594	0.0690121	Arhgap10
0.413626	0.00973032	0.0690121	Ssx2ip
-1.13168	0.00973718	0.0690182	Tenm4
0.379563	0.00974459	0.0690282	Arfgap1
-0.461029	0.0097812	0.0692449	Nexmif
-0.391725	0.00983966	0.0696118	Llgl1
-0.503212	0.00984514	0.0696118	Slc9a2
-0.564468	0.00986646	0.0697197	Tmem150c
0.452095	0.00987618	0.0697456	Lactb2
-0.412938	0.00999204	0.0705205	Twnk
0.420005	0.0100213	0.0706833	Dpagt1
1.14213	0.0100661	0.0709562	Il1r2
-1.34785	0.0101098	0.0712207	Kcna3
-0.430659	0.0101432	0.0714123	Wdr92
0.458758	0.0101625	0.0715045	Gclc
0.439428	0.0101783	0.0715279	Fpgs
-1.67438	0.0101735	0.0715279	Ocm2
-0.403693	0.0102334	0.0718272	Ptk7
-0.369996	0.010233	0.0718272	Rps6ka4
0.414609	0.0102761	0.0720834	Ndel1
0.465991	0.0102827	0.0720855	Ttc26
0.417749	0.0103101	0.0722337	Bet1l
0.382097	0.010322	0.0722359	Asns
-0.442443	0.010323	0.0722359	Lancl1
0.383286	0.0104005	0.072734	Ywhaq
-0.378731	0.0104353	0.0728446	Atp8b1
-1.1839	0.010433	0.0728446	Grik3
-0.590942	0.0104327	0.0728446	Wdsub1
-0.371469	0.0104617	0.0729844	Kdm5a
0.474192	0.0104689	0.0729906	Camk2n2
0.371733	0.0104902	0.0730946	Twf1
0.405786	0.0105042	0.0731428	Mbd2
-0.389959	0.0105098	0.0731428	Mtss1l
0.392145	0.0105623	0.0734636	Dda1
0.385211	0.010663	0.0740094	Atp6v0a1
1.10233	0.0106664	0.0740094	Fbp2
0.562786	0.0106665	0.0740094	Lysmd3
-0.417686	0.0106665	0.0740094	Vps13b
-0.771307	0.0107502	0.0743589	Sdsl
-1.00661	0.0107524	0.0743589	Sec14l3
-0.419926	0.0107557	0.0743589	Slc12a8
-0.409019	0.0107475	0.0743589	Ttf2
0.370981	0.0107345	0.0743589	Ywhag
-0.503301	0.0107448	0.0743589	Zc3h8
0.383452	0.0107804	0.0744456	Cars
0.387841	0.0107811	0.0744456	Troap
0.608183	0.0108124	0.0746164	Rasal1
-0.634778	0.0108315	0.0747034	Pim1
0.370885	0.0108484	0.0747756	Psmd5
0.466783	0.0108869	0.0749957	Gpr180
-0.436716	0.0109255	0.0751627	Ddhd2
0.369025	0.0109215	0.0751627	Hspa8
3.20641	0.0109307	0.0751627	Sprr1a
-0.413821	0.0109383	0.0751695	Zbtb18
0.690004	0.0109456	0.0751752	Sertad1
0.39577	0.0109827	0.0753848	Cks1b
-0.57345	0.0110072	0.075508	Vangl2
1.763	0.0110353	0.0756557	Ntf3
0.652521	0.0110776	0.0759005	Acot7
0.521409	0.0110994	0.0760047	Kcna5
0.669455	0.0111239	0.0761269	Ly49i2
0.375852	0.0111657	0.0763672	Vapa
-0.747207	0.0111762	0.076394	Corin
0.41281	0.0112	0.0765109	Mrps36
0.400105	0.011219	0.0765953	Abhd13
-0.417985	0.0112431	0.0766712	Cep290
0.358972	0.0112501	0.0766712	Eif4a1
0.406652	0.0112467	0.0766712	St3gal3
2.68103	0.01129	0.076852	Casp12
0.369722	0.011287	0.076852	Eif3c
0.392854	0.011309	0.0769361	Ubfd1
0.521843	0.0113607	0.0772419	Ankrd55
0.371521	0.0113903	0.0773975	Prdx1
0.365828	0.0114024	0.0774343	Slc12a2
-0.602761	0.0114158	0.0774795	Stxbp5l
-0.705729	0.0114239	0.0774883	Kcnn2
-0.389781	0.011444	0.0775339	Dact2
-0.413246	0.0114441	0.0775339	Prkdc
-0.394952	0.0114802	0.0777332	Armc10
-0.419911	0.0115113	0.0778975	Cntn3
2.5151	0.0115268	0.0779565	Arg2
0.358775	0.0115415	0.07801	Atp6v1b2
-1.29729	0.0115557	0.0780601	Epha10
0.358381	0.0115879	0.0782276	Kif5b
0.424404	0.0115941	0.0782276	Tsc22d2
-0.388298	0.011626	0.0783684	Ccnt2
0.383961	0.0116286	0.0783684	Ripply3
0.372409	0.0116528	0.0784856	Abhd17a
0.406286	0.0116601	0.078489	Golt1b
0.38729	0.0116867	0.0785763	Ddr1
0.45643	0.0116861	0.0785763	Malsu1
0.404275	0.0117088	0.0786787	Ciao2b
0.378606	0.0117179	0.0786939	Jpt2
-0.352577	0.0117615	0.0789403	Macf1
0.386618	0.0117717	0.0789631	Ubqln1
0.399266	0.0117855	0.0790096	Ykt6
0.537607	0.0118157	0.0791662	Whrn
0.390477	0.0118472	0.0793044	Ap1g1
-1.1519	0.0118502	0.0793044	Cyp39a1
-1.04046	0.011893	0.0795448	Gfod1
0.367632	0.0119464	0.0798553	Mars1
-0.463384	0.0119601	0.079901	Wscd1
0.376894	0.0119781	0.0799746	Lrrc73
-0.406367	0.0120217	0.0802192	Ppm1e
-0.365675	0.0120752	0.0805296	Trafd1
0.401007	0.0121626	0.0810649	Bola3
0.389596	0.0121812	0.0811421	Patl1
-0.491385	0.0121943	0.0811826	Rhobtb3
0.364666	0.012212	0.0812307	Calm2
0.39374	0.0122157	0.0812307	Tspan31
0.3716	0.0122495	0.0812674	B2m
0.840048	0.012246	0.0812674	Pde7b
1.9612	0.0122417	0.0812674	Scara5
-0.418642	0.0122344	0.0812674	Usp3
0.365348	0.0123005	0.081559	Sec63
-1.22946	0.0123514	0.0818492	LOC688553
0.464622	0.0124836	0.0826429	Acyp2
-0.36353	0.0124855	0.0826429	Wif1
0.873509	0.0126788	0.0838739	Ifi27l2b
0.360866	0.0126875	0.0838836	Appbp2
-0.375881	0.0127946	0.0843661	Cdk19
-0.693374	0.0128097	0.0843661	Fez1
0.413776	0.0128192	0.0843661	Gpsm2
0.358387	0.0127895	0.0843661	Tomm40
0.787191	0.0128091	0.0843661	Trim66
0.40829	0.0127714	0.0843661	Ttc39c
0.362031	0.0127943	0.0843661	Txndc9
0.402384	0.012818	0.0843661	Ybx1-ps3
-0.480101	0.0128358	0.0843792	Pald1
0.388182	0.0128346	0.0843792	Rab8a
-0.958522	0.0128516	0.0844343	Tceal7
0.396784	0.0128839	0.08455	Arf6
0.401592	0.0128829	0.08455	Timm8b
-0.645678	0.0129503	0.084933	Arhgef37
0.384587	0.012957	0.084933	Bak1
0.383285	0.012973	0.0849896	Smpd1
0.639266	0.0129882	0.0850404	Pdgfb
-0.743904	0.0130768	0.0855717	Npy1r
0.485173	0.0131999	0.0863281	Nefl
0.388909	0.0132339	0.0865016	Ralgds
0.579387	0.013258	0.0866101	Crip1
-0.498368	0.013266	0.0866127	Scrn2
0.407013	0.0132864	0.0866972	Dmtn
0.5617	0.0133119	0.0868141	Tmem120b
-0.546037	0.0133414	0.0869217	Lgi2
0.421151	0.0133435	0.0869217	Usp11
-0.397332	0.0133838	0.0871349	Cox15
-0.385616	0.0134096	0.0872531	Abhd2
0.371442	0.0134437	0.0873764	Akirin2
0.52319	0.0134429	0.0873764	Nefm
-0.544173	0.0135004	0.0876955	Trim9
-0.501618	0.0135356	0.0878743	Prkaa2
0.385111	0.0135492	0.087913	Tmem248
0.390097	0.0135694	0.0879948	Rnf41
0.932142	0.0136298	0.0883363	Nkain3
0.388858	0.0136821	0.0886255	Fam83d
0.357403	0.0137555	0.0889505	Eif3d
-0.84854	0.0137508	0.0889505	Hist3h2a
-0.395433	0.0137499	0.0889505	Jup
1.39431	0.0139551	0.0901906	Baalc
-1.71385	0.013964	0.0901977	Ahrr
-0.345652	0.0140779	0.0908054	Ago1
1.05239	0.0140861	0.0908054	Map3k6
-0.54753	0.0140897	0.0908054	Ribc1
0.357859	0.0140806	0.0908054	Snx3
-0.408164	0.0141915	0.0914101	Tspan33
-0.587106	0.0142	0.0914138	Srgap1
0.42164	0.0142574	0.0917319	Dlat
0.540723	0.0142682	0.0917506	Sec23a
2.643	0.0143044	0.0919316	Ehf
0.528188	0.0143368	0.0920885	Zbtb7c
-0.855794	0.0143583	0.0921752	Aadat
-0.357862	0.0144082	0.092444	Cmtr1
0.391761	0.0144182	0.0924563	Slc30a4
-0.35356	0.0144593	0.0926687	Cdc42bpg
0.352489	0.0145234	0.0930276	Timm17a
0.474643	0.014556	0.0931845	Spred3
0.343038	0.0145812	0.0932421	Atp5mc3
0.371794	0.0145786	0.0932421	St18
1.34679	0.014599	0.0933041	Cdk6
-0.789852	0.0146574	0.0936252	Serpinb9
0.460051	0.0146693	0.0936489	Rsu1
-0.433269	0.0147024	0.0938082	Kif13a
0.403153	0.0147686	0.0941784	Bag3
0.363855	0.014803	0.0943456	Ywhah
0.663343	0.0148367	0.0945081	Pde1a
-0.374683	0.0148956	0.0947781	Mfng
0.794634	0.0148929	0.0947781	St8sia4
0.442277	0.0149105	0.0948205	Cdca5
0.35029	0.0149781	0.0950925	Ddx47
0.383144	0.0149749	0.0950925	Hps4
-0.407024	0.0149757	0.0950925	Ncoa2
0.393328	0.0149965	0.0951567	Reep6
-3.15008	0.0150381	0.0953684	Ell3
0.523896	0.0150722	0.0955318	Avpi1
-0.379545	0.0151053	0.0956888	Hpgd
0.389733	0.0151183	0.0957185	Emc6
-0.38499	0.0151591	0.095924	Cdc7
0.569166	0.0152045	0.0961589	Spred1
-0.353441	0.0152146	0.0961699	RGD1309534
0.367799	0.0152544	0.0962754	Abce1
-0.614226	0.0152564	0.0962754	Hipk2
-0.401458	0.0152564	0.0962754	Sfi1
0.369972	0.0152928	0.0964517	Cfap20
0.405393	0.0153156	0.0965426	Ptn
-0.450923	0.0153511	0.0966605	Ddx58
-0.409666	0.0153447	0.0966605	Pcsk6
0.442425	0.0154312	0.0971122	Med30
0.637887	0.0154636	0.0972625	Atf3
0.438439	0.0155189	0.0975571	Cry1
0.358846	0.0155567	0.0977414	Ube2m
-0.432469	0.0155749	0.0978024	Armc7
0.377841	0.0156045	0.0979347	Chst10
0.361374	0.0156295	0.098038	Hmmr
0.381727	0.0156487	0.098105	Pkmyt1
0.378729	0.0157682	0.0988003	Polr2m
-0.418513	0.0158102	0.0988479	Clvs1
-0.473932	0.0158062	0.0988479	Foxk1
-0.355072	0.0157875	0.0988479	Rnf145
-0.358877	0.0157978	0.0988479	Tmem184a
0.357568	0.0158515	0.0990524	Cope
-0.405003	0.0159066	0.0993428	Rgl1
-0.383168	0.0159767	0.0996712	Smim29
-0.332971	0.0159848	0.0996712	Tff3
0.352056	0.0159852	0.0996712	Uqcrq
0.364716	0.016024	0.0998554	Cox5a
0.360161	0.0160321	0.0998554	Ufc1
-0.439889	0.0160673	0.100021	Mgme1
0.349953	0.0161146	0.100261	Ppme1
0.342744	0.0161345	0.10033	Cox7b
0.379246	0.0161768	0.100539	Farsb
-2.1189	0.016226	0.100742	Arpp21
0.38326	0.0162269	0.100742	Cdkn2c
-0.777018	0.0162459	0.100805	Tmem220
0.443399	0.0162561	0.100814	Dcp1a
-0.342716	0.0162917	0.100854	Anks4b
-0.395516	0.0162751	0.100854	Mxd4
0.479649	0.0162976	0.100854	Pkp2
-0.373667	0.0162876	0.100854	Sdc3
-0.406828	0.0163483	0.10107	Akt3
-0.351143	0.0163501	0.10107	Cacna1h
0.400548	0.0163862	0.101185	Haus4
0.368931	0.0163856	0.101185	Shc1
-0.403776	0.0164439	0.101486	Phldb1
0.362419	0.0165044	0.101759	Jmjd6
-0.423966	0.0165058	0.101759	Mcm10
-0.37249	0.0165476	0.101962	Stk38
1.41519	0.0165732	0.102065	Cacna1i
-0.461265	0.0166603	0.102547	Fbxl8
-0.44632	0.016747	0.103025	Bcorl1
-0.430644	0.0167884	0.103225	Ier5
0.363237	0.0168683	0.103661	Pdcd6
-0.367625	0.0169405	0.104049	Bcl9
-0.531819	0.0169859	0.104272	Irf7
-0.512737	0.017067	0.104714	Atg14
-0.433399	0.0170978	0.104847	Exosc5
0.340389	0.0171888	0.105194	Adrm1
-0.415013	0.0172224	0.105194	Cdca7
-0.447368	0.017199	0.105194	Fam131b
-0.380022	0.0172216	0.105194	Mnt
-0.428265	0.0172276	0.105194	Recql5
-0.358636	0.0171783	0.105194	Tacc2
0.395795	0.0171701	0.105194	Tmem50b
0.398967	0.0172274	0.105194	Yipf6
-0.421068	0.0172479	0.105262	Cds2
-0.376807	0.0172762	0.105379	Limch1
0.412134	0.0173059	0.105504	Far1
-0.569427	0.0174162	0.106121	Enpp1
3.1011	0.0174304	0.106151	Stx16
0.438606	0.0174561	0.106251	Alg3
0.401678	0.0174881	0.10639	Rxra
-0.466755	0.0174996	0.106403	Parp9
0.362685	0.0175124	0.106425	Gnl3l
-1.11042	0.017664	0.10729	Adprhl1
0.355836	0.0177484	0.107734	Ndufa5
0.425084	0.0177559	0.107734	Zfp672
0.36439	0.017768	0.107751	Naa25
-0.729361	0.0178348	0.108005	Aqp5
0.352884	0.0178381	0.108005	Atp6v0d1
0.352115	0.0178257	0.108005	Preb
-0.436519	0.0178715	0.10815	Cttnbp2nl
0.395204	0.0179551	0.108599	Per2
0.786952	0.0179711	0.108608	Depdc7
-0.368794	0.0179754	0.108608	Slc49a4
-0.328051	0.0181156	0.109316	Igf2r
3.91731	0.0181211	0.109316	Lama3
-0.379689	0.018119	0.109316	Vopp1
-0.402065	0.0181393	0.109368	Cdh23
-0.572123	0.0181688	0.109488	Nupr2
0.460819	0.0181959	0.109589	Dusp6
0.331489	0.0182045	0.109589	Gnl1
0.493082	0.0182205	0.109628	Sypl1
-0.701136	0.018265	0.109806	Dock3
0.717939	0.0182692	0.109806	Nrarp
0.354421	0.0182925	0.109831	Api5
0.507967	0.018283	0.109831	Dnai1
0.428993	0.0183591	0.110174	MGC109340
0.791059	0.0184908	0.110906	Arhgap26
0.360967	0.0185015	0.110913	Napa
0.371827	0.0185644	0.111232	Arfip1
0.730291	0.0186041	0.111411	Ephb3
1.22803	0.0186335	0.11153	Cdh6
0.339868	0.0186965	0.111703	Cisd2
-0.448005	0.0186816	0.111703	Decr2
0.339577	0.0187013	0.111703	Ppat
0.354931	0.0186858	0.111703	Stk40
0.359346	0.0187225	0.111772	Ankh
0.507186	0.018768	0.111985	Slc25a33
0.502204	0.0187779	0.111986	Dmpk
-0.860859	0.0187903	0.112002	Ntf4
-0.608016	0.0188302	0.112182	Ak4
0.397648	0.0188981	0.112528	Gucy1b1
0.429492	0.0189112	0.112548	Mastl
-1.37815	0.0190084	0.113067	Mrln
0.489464	0.0190346	0.113165	Srp72
0.361615	0.0190855	0.113409	Ccdc92
-0.358117	0.0191347	0.113642	Acads
0.358531	0.0191544	0.113701	Ndufa2
0.329046	0.0191752	0.113766	Psmc5
0.3892	0.0191992	0.113849	Ormdl2
0.415619	0.0192092	0.11385	Nol12
0.39317	0.0192985	0.11432	Zfp386
-0.595765	0.0193135	0.114335	Ror1
0.379968	0.0193209	0.114335	Uhrf1bp1l
-0.783523	0.019346	0.114425	Rad9b
-0.380232	0.0194306	0.114807	Aatk
-0.409764	0.0194242	0.114807	Brpf3
-0.383191	0.0194435	0.114824	Neurod1
-0.620785	0.019485	0.114834	Afap1
-0.437966	0.0194807	0.114834	Blnk
0.427577	0.019484	0.114834	Elk3
-0.415763	0.0194632	0.114834	Ndor1
-0.345396	0.0195159	0.114957	Pcbp4
-0.472391	0.0197372	0.116201	Efcab1
0.327013	0.0197645	0.116302	Ccdc47
0.369653	0.0197764	0.116313	Nectin2
-0.349127	0.0198104	0.116453	Nek9
0.376633	0.0198661	0.116721	Ddx49
-0.773808	0.0199123	0.116933	Itpr2
0.330406	0.0199926	0.117344	Tpt1
0.353316	0.0200077	0.117373	Lmo7
-0.455087	0.0200317	0.117454	Slc44a2
0.349866	0.0200492	0.117497	Cop1
0.358295	0.0200896	0.117673	Adcyap1r1
0.348319	0.0202376	0.11848	Rbm14
-0.401522	0.0203095	0.118841	Amdhd2
0.415423	0.0203593	0.119072	Dusp1
0.340426	0.020388	0.119179	Tgoln2
0.382489	0.020405	0.119217	Cep104
0.933174	0.0204352	0.119333	Krt73
-0.343671	0.0205733	0.120079	Smpd3
0.337351	0.0205922	0.120121	Azin1
-0.429659	0.0206014	0.120121	Drd2
-1.26832	0.0206486	0.120153	Clec6a-ps1
0.415511	0.0206386	0.120153	Fbxl17
0.342512	0.0206422	0.120153	Pgp
0.367881	0.0206261	0.120153	Usp51
0.336792	0.0206828	0.12023	Golga2
-1.86264	0.0206741	0.12023	RGD1560146
-0.609577	0.0207127	0.120343	Gria4
0.367022	0.0207534	0.120519	Pigm
0.369356	0.0207795	0.120609	Lmbrd2
0.327117	0.0207908	0.120614	Slc25a5
0.35946	0.0208418	0.120849	Nudcd1
-0.33061	0.0208536	0.120857	Rnaseh2a
0.363049	0.020871	0.120896	Pop4
0.325828	0.0209042	0.121028	Itpr1
0.384355	0.0209204	0.121061	Mvd
0.339117	0.0209508	0.121176	Rars1
0.386683	0.0209701	0.121226	Tpst1
-0.496339	0.0210442	0.121593	Crot
2.69938	0.0211129	0.121929	Tp63
0.496254	0.0211265	0.121947	Lmln
-0.384738	0.021201	0.122315	Pla2g15
0.319493	0.0212134	0.122325	Atp5f1a
0.445331	0.0212512	0.122482	Spata6
-0.377496	0.0212699	0.122529	Nell2
0.364132	0.0212893	0.122579	Hcfc2
-0.792317	0.0213702	0.122983	Nckap1l
[truncated: 15,457 more rows]
