# Supplementary material for: Med14 phosphorylation shapes genomic response to GLP-1 Agonist
Source: bioRxiv. 2025 Jun 23:2025.06.17.660196. Preprint. [Version 1] doi: 10.1101/2025.06.17.660196 (PMC12262311; doi:10.1101/2025.06.17.660196)
Supplement: Supplement 3 [file media-3.xlsx]

## Sheet: TableS3_DE_group_WT_16h_Ex_vs_W
log2FoldChange	pvalue	padj	GeneSymbol
-2.95231	1.33697e-123	1.49728e-119	Txnip
2.84539	2.14857e-122	1.20309e-118	Gcg
2.59384	1.17372e-100	4.38151e-97	Msmo1
3.00398	1.02006e-93	2.85591e-90	Cck
2.40932	4.5874e-93	1.02749e-89	Fdps
2.77022	3.23598e-89	6.03996e-86	Tm7sf2
3.36953	6.5525e-86	1.04831e-82	Cartpt
2.36664	1.40548e-85	1.96749e-82	Insig1
2.55256	3.5355e-82	4.39934e-79	Tmem163
2.4096	2.59118e-80	2.90187e-77	Pam
2.25681	1.69175e-77	1.72236e-74	Cyp51
2.2561	4.54341e-77	4.24014e-74	Idi1
2.22529	2.19262e-75	1.88886e-72	Hmgcs1
3.0046	2.14987e-73	1.71974e-70	Cpa2
2.13197	5.65151e-60	4.21941e-57	Acss2
-2.40152	1.7603e-55	1.2321e-52	Gas7
2.247	3.29643e-53	2.17157e-50	Stc1
1.73236	8.76813e-50	5.45524e-47	Aldoa
1.97355	3.14291e-49	1.85249e-46	Mest
1.89726	5.44985e-48	3.05164e-45	Acat2
1.9611	9.7233e-48	5.1853e-45	Ldlr
1.84815	1.35345e-46	6.88967e-44	P4ha1
2.12811	7.44535e-45	3.62524e-42	Epas1
2.62186	1.23509e-44	5.76322e-42	LOC691995
-1.94389	2.38913e-44	1.07023e-41	Lingo4
1.74725	2.61926e-43	1.1282e-40	Cd200
1.717	3.25302e-43	1.34928e-40	Sqle
1.89661	1.60304e-42	6.41159e-40	Prss53
-1.83817	1.67579e-42	6.47145e-40	Hspa12a
1.73478	1.87608e-42	7.00339e-40	Fdft1
2.03361	8.91409e-42	3.22029e-39	Igfbp4
2.93985	7.0776e-41	2.47694e-38	Aldoc
1.6404	1.09887e-40	3.72918e-38	Mllt11
1.64141	1.86245e-38	6.13459e-36	Ptprn
1.57535	4.28503e-37	1.37109e-34	Fads1
1.52401	1.02896e-36	3.20093e-34	Scd2
1.66483	1.33755e-36	4.04843e-34	Gucy2c
1.7837	1.4218e-36	4.1902e-34	Sting1
1.74845	4.081e-36	1.17188e-33	Fn1
-1.59928	5.30793e-36	1.48609e-33	Pgm5
1.75431	1.54045e-35	4.20768e-33	Mfsd2a
1.7442	3.50397e-35	9.34307e-33	Mustn1
1.721	4.30102e-34	1.12017e-31	Bhlha15
1.47787	3.72279e-33	9.47536e-31	Anxa5
1.47248	9.0462e-33	2.2513e-30	Smim14
2.64409	1.29434e-32	3.15115e-30	Mme
1.73995	1.39917e-32	3.3339e-30	Anxa6
1.44283	3.44931e-32	8.04766e-30	Acsl4
1.54495	9.44565e-32	2.15881e-29	Fkbp11
-1.94816	1.55602e-30	3.48518e-28	Fstl5
1.41054	5.62019e-30	1.23413e-27	Vgf
1.52851	6.08493e-30	1.31048e-27	Ncald
1.47411	8.3065e-30	1.75518e-27	Tmed3
1.63337	2.46655e-29	5.11534e-27	Nsdhl
1.33102	3.43517e-29	6.99463e-27	Ostc
-1.69713	3.2526e-28	6.50461e-26	Fstl4
1.57419	8.92541e-28	1.75361e-25	Sdf2l1
1.77199	1.21399e-27	2.34405e-25	Wnt4
2.53877	1.52815e-27	2.90063e-25	Oxtr
-1.457	3.85857e-27	7.20201e-25	Nrgn
1.4555	4.47243e-27	8.21094e-25	Neu1
2.06483	4.89968e-27	8.85025e-25	Gdf15
2.32793	6.96595e-27	1.23828e-24	Hcn1
1.37415	1.5994e-26	2.79869e-24	Rab3a
1.35279	2.89234e-26	4.98328e-24	Dhcr7
1.34585	3.06058e-26	5.19326e-24	Spart
1.5283	3.66536e-26	6.12663e-24	Nap1l5
2.89815	4.46983e-26	7.36141e-24	Plat
1.80818	6.17251e-26	1.00182e-23	Slc17a9
1.2959	7.44067e-26	1.1904e-23	Atf5
1.31068	1.01418e-25	1.59969e-23	Cul4b
1.43782	1.96808e-25	3.06119e-23	Mvd
1.26784	3.40672e-25	5.22628e-23	Resp18
1.51287	4.01568e-25	6.07724e-23	Lss
1.21106	2.85906e-24	4.26915e-22	Nucb2
1.52364	3.74759e-24	5.52227e-22	Sc5d
1.28518	5.27243e-24	7.66831e-22	Lpcat3
1.31311	7.53179e-24	1.08139e-21	Gla
-2.00003	1.22938e-23	1.74277e-21	Cyp4f1
1.22209	2.15334e-23	3.0144e-21	Tmem130
1.71167	2.46881e-23	3.41336e-21	Smoc1
1.92297	3.16495e-23	4.32248e-21	Sncaip
1.21292	3.52475e-23	4.75586e-21	Cltrn
1.9406	3.57035e-23	4.76004e-21	Kdelr3
1.17121	6.15628e-23	8.11108e-21	Calr
1.2442	1.30146e-22	1.69477e-20	Got1
1.26018	1.32916e-22	1.71095e-20	Pld3
-1.69858	1.92624e-22	2.45136e-20	Slit2
1.22046	2.7495e-22	3.45974e-20	Pcsk2
2.2712	4.49541e-22	5.59378e-20	Ppargc1a
-1.59576	7.70676e-22	9.48439e-20	Dpysl3
1.32389	1.09426e-21	1.33202e-19	Clstn3
2.06424	1.6369e-21	1.97115e-19	Pcdh15
1.26059	1.9352e-21	2.30556e-19	Cd82
1.14997	3.22877e-21	3.80621e-19	Pdia6
1.17115	3.74619e-21	4.37016e-19	Saraf
1.10188	3.79501e-21	4.38148e-19	Ins1
1.18524	5.04225e-21	5.76205e-19	Hyou1
-1.63717	6.31985e-21	7.14909e-19	Phkg1
2.31411	1.18908e-20	1.33165e-18	Hsd17b7
1.12369	1.29637e-20	1.43743e-18	Hmgcr
1.11977	1.49246e-20	1.63863e-18	P4hb
1.87855	3.53689e-20	3.8456e-18	Fyb1
-3.18599	4.25901e-20	4.58621e-18	Col5a3
1.64315	4.53879e-20	4.84094e-18	Vwa7
1.45417	4.70141e-20	4.96709e-18	Pde1c
-1.50725	5.34521e-20	5.59448e-18	Selenop
1.11689	5.51051e-20	5.71409e-18	Scg3
-1.45182	1.0216e-19	1.04963e-17	Tm6sf2
1.58609	1.08997e-19	1.10969e-17	Ccdc184
1.07501	1.12081e-19	1.13081e-17	Sec61b
1.47074	1.14431e-19	1.14421e-17	Plk3
2.33517	1.5252e-19	1.51157e-17	P2rx2
1.17198	1.88856e-19	1.85526e-17	Manf
1.6741	2.21949e-19	2.1614e-17	Gale
1.14504	2.75426e-19	2.65904e-17	Cd47
1.06526	3.41971e-19	3.27328e-17	Ppib
3.22124	4.28077e-19	4.06274e-17	Slc7a11
2.41488	4.5778e-19	4.30813e-17	Trib3
1.24562	5.00471e-19	4.67064e-17	Dusp5
2.20206	6.17215e-19	5.71255e-17	Chac1
-1.58539	8.87327e-19	8.14523e-17	Slc2a4
1.80497	1.2237e-18	1.11416e-16	Pcsk5
1.19178	1.51379e-18	1.36717e-16	Clu
-1.22197	1.82589e-18	1.63585e-16	Fam102b
1.20352	1.96864e-18	1.74975e-16	Pcyt2
1.1985	2.0404e-18	1.79925e-16	Dhcr24
1.71589	2.67746e-18	2.34257e-16	Kcnh1
1.38141	2.94066e-18	2.55291e-16	Pdgfrl
1.62824	3.13474e-18	2.70046e-16	Gng2
1.22031	3.89397e-18	3.32889e-16	Dnajc3
1.91115	3.99502e-18	3.38941e-16	Clcnka
1.03508	4.63831e-18	3.90559e-16	Etv1
1.24688	4.73e-18	3.95308e-16	Mmp15
1.7531	5.22564e-18	4.33496e-16	Col16a1
1.16613	6.37963e-18	5.25334e-16	Irs2
1.20947	7.52883e-18	6.15441e-16	Tnfrsf12a
-1.21341	9.68907e-18	7.86289e-16	Plk5
1.02581	1.27549e-17	1.02764e-15	Ssr4
1.04057	1.40873e-17	1.12688e-15	Snap25
1.00082	1.60416e-17	1.27411e-15	Iapp
1.14097	1.93457e-17	1.52572e-15	Idh1
1.19004	2.18441e-17	1.71072e-15	Ebp
1.14689	2.44689e-17	1.90297e-15	Tgfbi
1.23681	3.01456e-17	2.32828e-15	Slc7a8
1.18381	3.79301e-17	2.90945e-15	Tlcd1
1.04785	4.03802e-17	3.07631e-15	Selenos
-1.0281	6.21424e-17	4.70225e-15	Adh5
1.04921	8.70362e-17	6.54173e-15	Vegfb
1.27534	8.83669e-17	6.59748e-15	Dnajb9
1.01193	9.81921e-17	7.28247e-15	Erlec1
1.07189	1.53703e-16	1.13245e-14	Ptprz1
1.14086	1.60827e-16	1.17719e-14	Tspyl2
-1.60358	1.76924e-16	1.2866e-14	Blnk
1.04897	1.78309e-16	1.28831e-14	Pfkp
0.97806	1.85046e-16	1.32842e-14	Hspa5
1.07747	2.44257e-16	1.74231e-14	Uap1l1
1.18347	2.53056e-16	1.79365e-14	Tent5a
1.36799	2.61035e-16	1.83857e-14	Rell2
1.00753	2.77361e-16	1.94135e-14	Ddost
1.11961	2.84521e-16	1.9791e-14	Npc2
1.19733	3.07559e-16	2.12615e-14	Stard4
1.21767	3.33343e-16	2.29025e-14	Tmem150a
0.995658	3.56725e-16	2.43595e-14	Rpn2
1.80267	3.66776e-16	2.48941e-14	Maff
0.940819	3.72173e-16	2.51082e-14	Serp1
1.00387	3.77668e-16	2.53263e-14	Sec61a1
0.967931	4.34978e-16	2.89959e-14	Pdia3
-1.09177	4.57092e-16	3.02898e-14	Ccdc61
-1.30147	5.74375e-16	3.78378e-14	Plcxd3
2.66922	6.45975e-16	4.23057e-14	Sgk2
1.37341	6.94291e-16	4.52056e-14	Camk4
1.04723	7.12117e-16	4.60982e-14	Surf4
1.05582	7.216e-16	4.64437e-14	Gaa
1.0006	9.69706e-16	6.20557e-14	Tmem97
0.956758	1.1535e-15	7.33981e-14	Hsp90b1
1.12178	1.20512e-15	7.62496e-14	Ccdc107
1.88281	1.48718e-15	9.3567e-14	Bcan
1.65872	1.84069e-15	1.15161e-13	Mrc2
1.08114	1.88991e-15	1.17584e-13	Slc2a1
1.04023	2.18161e-15	1.34982e-13	Lman1
-1.18611	2.469e-15	1.51724e-13	Adora2b
0.981075	2.47929e-15	1.51724e-13	Pdia4
1.06013	2.5003e-15	1.52179e-13	Asah1
0.981682	2.61772e-15	1.58464e-13	Chgb
1.04592	2.81786e-15	1.69663e-13	Lamb3
0.987236	2.86016e-15	1.71288e-13	Ssr1
1.00677	3.17206e-15	1.88957e-13	Bet1
1.75685	3.8624e-15	2.28862e-13	Nxph4
2.41315	4.53491e-15	2.67297e-13	Scn1b
-2.33224	4.8786e-15	2.8605e-13	Cpne9
1.08665	5.3856e-15	3.14132e-13	Mvk
0.95056	6.56973e-15	3.81215e-13	Ssr2
1.00052	6.71837e-15	3.8783e-13	Kirrel3
1.21633	6.95134e-15	3.99221e-13	Pde10a
1.10509	7.66494e-15	4.37958e-13	Diras2
-1.36125	7.97031e-15	4.53094e-13	Fgd6
1.14087	9.85893e-15	5.57627e-13	Gcat
1.23601	1.16397e-14	6.55038e-13	Bckdhb
2.06751	1.40995e-14	7.89499e-13	Gast
0.987935	1.42609e-14	7.94565e-13	Tceal8
1.04014	1.60679e-14	8.90812e-13	Pde2a
0.926813	1.78564e-14	9.85092e-13	Atf4
0.934838	1.83396e-14	1.00188e-12	Calu
0.958139	1.82906e-14	1.00188e-12	Edem2
-1.97932	2.01232e-14	1.09398e-12	Kitlg
0.960587	2.0696e-14	1.11968e-12	Erp44
0.975135	2.08927e-14	1.12489e-12	Tp53inp2
1.01999	2.43882e-14	1.30681e-12	Akap12
2.14399	2.47557e-14	1.32018e-12	Epha5
0.978465	2.48871e-14	1.3209e-12	Cyb561
-1.04967	2.68591e-14	1.41885e-12	Slc8a2
1.16588	2.83118e-14	1.48856e-12	Kcnip1
1.03572	2.90053e-14	1.51084e-12	Man2a1
0.989188	2.89122e-14	1.51084e-12	Sec23b
1.00784	3.21302e-14	1.66586e-12	Yipf2
1.04997	3.23478e-14	1.66942e-12	Ggcx
0.871869	3.29136e-14	1.69082e-12	Atp5mc1
0.967205	3.44382e-14	1.76107e-12	Gstm7
1.35499	3.82621e-14	1.94772e-12	Tm6sf1
1.5387	3.99323e-14	2.02354e-12	Crip1
0.8954	4.07793e-14	2.05715e-12	Arpc1b
0.93385	4.85628e-14	2.43881e-12	Tspan13
0.934383	5.38354e-14	2.69153e-12	Selenok
-2.23469	5.41798e-14	2.69671e-12	Mmp17
0.912881	5.91486e-14	2.931e-12	Sec61g
0.88017	7.81825e-14	3.85712e-12	Sec11c
-1.08448	9.73048e-14	4.75859e-12	Dmrta1
0.885985	9.70622e-14	4.75859e-12	Fkbp2
0.916182	1.08841e-13	5.29963e-12	Aco2
0.997517	1.11103e-13	5.38243e-12	Fads2
1.16999	1.11503e-13	5.38243e-12	Ficd
0.946845	1.23817e-13	5.9512e-12	Xbp1
1.01559	1.29713e-13	6.20792e-12	Tmem39a
1.05084	1.47266e-13	7.018e-12	Cmbl
1.39681	2.00699e-13	9.52384e-12	Dnai1
0.925014	2.48242e-13	1.17302e-11	Dap
1.46945	2.64402e-13	1.23893e-11	Creb3l1
-1.14688	2.63393e-13	1.23893e-11	Slc12a6
-1.85273	2.6888e-13	1.25466e-11	Eepd1
1.54775	2.87222e-13	1.33469e-11	Etv4
1.09874	3.1373e-13	1.45184e-11	Sdc4
0.892979	3.40082e-13	1.56732e-11	Syt5
1.21797	3.81181e-13	1.74953e-11	Trpc4
-0.872371	4.12989e-13	1.88778e-11	Hmgb2
0.925542	5.48377e-13	2.49645e-11	Mcfd2
-0.943467	5.88441e-13	2.668e-11	Tmem215
0.867785	5.95602e-13	2.68958e-11	Rpn1
0.910489	6.13599e-13	2.75972e-11	Pde3b
-1.12047	7.53568e-13	3.37568e-11	Mxd3
0.897043	8.73018e-13	3.87973e-11	Rgs9
0.867584	8.72517e-13	3.87973e-11	Tram1
1.607	9.82026e-13	4.34692e-11	Epha2
1.03367	1.08812e-12	4.79165e-11	Ache
1.00153	1.09105e-12	4.79165e-11	Txndc11
0.87598	1.10462e-12	4.83227e-11	Lrrc59
1.16781	1.11914e-12	4.87677e-11	Gpr158
0.97259	1.14447e-12	4.96779e-11	Ero1a
0.861539	1.2173e-12	5.26354e-11	Dnajb11
-0.850353	1.33235e-12	5.738e-11	Cenpf
2.44364	1.33728e-12	5.738e-11	Copz2
0.899665	1.35079e-12	5.77383e-11	Sdc1
-0.959421	1.80407e-12	7.68206e-11	Eml5
-1.27618	1.9051e-12	8.08154e-11	Pgm2l1
0.845738	1.97443e-12	8.344e-11	Ufm1
0.982757	2.06749e-12	8.70443e-11	Pgd
0.924326	2.11777e-12	8.88273e-11	Dad1
-2.25673	2.34387e-12	9.7944e-11	Prok2
0.914045	2.41334e-12	1.00472e-10	Tcn2
1.06079	2.43793e-12	1.0112e-10	Btd
1.19453	2.50808e-12	1.03265e-10	P3h1
-1.1194	2.49905e-12	1.03265e-10	Ttc25
0.981067	2.59012e-12	1.06252e-10	Acsl3
0.833505	3.24161e-12	1.32492e-10	Creld2
1.5768	3.28205e-12	1.33657e-10	Plekhd1
0.953837	3.44488e-12	1.3978e-10	Srxn1
0.86427	3.73909e-12	1.5117e-10	Stt3a
0.88982	3.77064e-12	1.51897e-10	Srebf2
0.81374	3.81382e-12	1.53086e-10	Gapdh
1.02602	4.01785e-12	1.60524e-10	Ddit3
1.33366	4.0278e-12	1.60524e-10	Fgl2
0.900363	4.29466e-12	1.70553e-10	Tmem41b
0.92459	4.33829e-12	1.71677e-10	Cited2
1.03999	4.58563e-12	1.80825e-10	Arntl
1.02586	4.79355e-12	1.88001e-10	Cables1
-1.03313	4.80116e-12	1.88001e-10	Kif15
0.895383	5.07884e-12	1.98181e-10	Ccnd3
0.898447	5.22176e-12	2.0305e-10	Cabp1
0.932946	6.03505e-12	2.33863e-10	Gys1
0.891638	6.59917e-12	2.54842e-10	Hid1
0.867236	6.63921e-12	2.55507e-10	Os9
0.981967	7.28789e-12	2.79511e-10	Lpl
1.22359	7.85702e-12	3.0031e-10	Abhd15
0.991969	8.16899e-12	3.11172e-10	Cdh23
0.885017	8.84878e-12	3.35924e-10	Zcchc12
0.834424	1.11669e-11	4.21461e-10	Ctsl
1.29668	1.11772e-11	4.21461e-10	F5
0.810875	1.16133e-11	4.36436e-10	Gabarap
1.1122	1.30514e-11	4.88837e-10	Nedd9
0.817936	1.31542e-11	4.91046e-10	Ckb
0.873017	1.35908e-11	5.05659e-10	Gstm4
0.783503	1.38194e-11	5.12461e-10	Pgam1
0.824265	1.79276e-11	6.62611e-10	Slc3a2
0.828424	1.97904e-11	7.29054e-10	Chchd10
0.853184	2.25118e-11	8.26587e-10	Pofut2
0.874694	2.58998e-11	9.47883e-10	Alg2
-0.964087	2.68464e-11	9.79325e-10	Abca1
0.927742	2.71105e-11	9.85749e-10	Slc33a1
0.820998	2.79555e-11	1.01318e-09	Slc39a7
0.861227	2.84752e-11	1.02869e-09	Ift20
0.842571	3.05296e-11	1.09936e-09	Uso1
0.819989	3.08642e-11	1.10785e-09	Krtcap2
0.940074	3.18066e-11	1.13803e-09	Yif1a
1.2748	3.20974e-11	1.14477e-09	Ca5b
-0.935305	3.83524e-11	1.36352e-09	Sh3kbp1
-1.9024	3.89098e-11	1.37896e-09	Spata13
1.33585	4.2632e-11	1.50611e-09	Cyp2s1
0.81875	4.28776e-11	1.51002e-09	Tmed7
-1.04903	4.32198e-11	1.5173e-09	Mt1
-0.853757	4.35013e-11	1.52241e-09	Aspm
2.28965	4.47208e-11	1.56021e-09	F13a1
2.26825	4.54373e-11	1.58029e-09	Dnai2
-0.812938	4.64882e-11	1.61183e-09	Myh10
0.870907	4.66477e-11	1.61237e-09	Gdf11
0.783457	4.98406e-11	1.71743e-09	Reep5
0.866975	5.05252e-11	1.73538e-09	Gap43
0.7941	5.06714e-11	1.73538e-09	Trabd
-1.17379	5.49838e-11	1.87733e-09	Zmat4
0.825617	5.64523e-11	1.92161e-09	Cope
1.09191	5.73073e-11	1.9448e-09	Sema4a
0.969107	5.7946e-11	1.96054e-09	Crem
0.905542	5.96189e-11	2.01106e-09	Brsk1
1.07369	6.66997e-11	2.24315e-09	Etv5
1.88908	7.63579e-11	2.56028e-09	Adamts14
0.821107	1.04952e-10	3.50852e-09	Pdha1
0.772795	1.08521e-10	3.61703e-09	Ccng1
-1.28152	1.169e-10	3.88476e-09	Cxcl12
0.777554	1.22494e-10	4.05862e-09	Slc35b1
0.806139	1.2295e-10	4.0617e-09	Srpra
0.816756	1.29205e-10	4.25579e-09	Hm13
-0.857914	1.30828e-10	4.28406e-09	Prpf18
0.981425	1.30703e-10	4.28406e-09	Spry4
0.829838	1.32148e-10	4.31465e-09	Ghr
0.838621	1.3767e-10	4.48189e-09	Zfp395
2.12773	1.42225e-10	4.61675e-09	Cngb1
0.824236	1.43881e-10	4.65701e-09	Dnajc22
0.74304	1.50921e-10	4.8708e-09	Pgk1
-0.863727	1.5796e-10	5.0833e-09	Espl1
1.00624	1.60523e-10	5.15099e-09	Slc35a2
0.750379	1.64216e-10	5.25443e-09	Mdh1
-0.815461	1.86846e-10	5.96151e-09	Enpp2
-0.851502	1.91518e-10	6.09322e-09	Plppr3
0.825668	1.96758e-10	6.24218e-09	Arfgap3
0.862314	2.01749e-10	6.38243e-09	Esrra
0.816415	2.15317e-10	6.7925e-09	Isg20
1.4851	2.29943e-10	7.23353e-09	Hs3st6
-1.07352	2.39023e-10	7.49809e-09	Mgat5b
0.771185	2.53684e-10	7.93577e-09	Atp1b1
0.767639	2.6469e-10	8.25699e-09	Nsg1
0.762697	2.65664e-10	8.26436e-09	Slc25a1
0.756642	2.70762e-10	8.39962e-09	Canx
-0.778423	2.98577e-10	9.23691e-09	Shc2
0.755266	3.08237e-10	9.5095e-09	Cmas
-0.944668	3.19313e-10	9.71736e-09	Adarb1
0.958919	3.18921e-10	9.71736e-09	Aldh4a1
1.38405	3.18858e-10	9.71736e-09	Lrrc24
0.911909	3.18995e-10	9.71736e-09	Ntrk2
0.914517	3.15925e-10	9.71736e-09	Spcs3
0.971427	3.21844e-10	9.76782e-09	B3galt2
0.791506	3.89355e-10	1.17848e-08	Copg1
1.51293	3.99629e-10	1.20632e-08	Sdcbp2
1.12099	4.05114e-10	1.21959e-08	Slc6a9
0.934869	4.20883e-10	1.26366e-08	Prrc1
2.14371	4.23647e-10	1.26856e-08	Fosl2
0.824505	4.56059e-10	1.36197e-08	Jmjd6
-0.968761	4.67677e-10	1.39296e-08	Clvs1
0.717025	4.70568e-10	1.39785e-08	Fth1
1.52554	4.89403e-10	1.44995e-08	Bco2
0.949566	5.75067e-10	1.69925e-08	Igf1r
-0.854028	5.9526e-10	1.75429e-08	Mybl2
0.765222	6.09199e-10	1.79066e-08	Epm2aip1
-0.912393	6.2273e-10	1.82564e-08	Grm2
-0.7776	6.36828e-10	1.8621e-08	Arhgap11a
-0.826648	7.47096e-10	2.17318e-08	Fhod3
0.776734	7.4641e-10	2.17318e-08	Kdelr2
0.998913	7.5311e-10	2.18499e-08	Slc38a3
0.764899	7.65357e-10	2.21479e-08	Mettl7a
-0.971576	7.71245e-10	2.22607e-08	RT1-S3
0.849171	7.89332e-10	2.27242e-08	Ctbs
0.943119	7.98826e-10	2.29386e-08	Rita1
0.793524	8.29206e-10	2.37501e-08	Ufsp2
-0.729693	8.39588e-10	2.39861e-08	Raly
0.806344	9.10069e-10	2.59335e-08	Mfsd11
0.786134	9.43092e-10	2.68063e-08	Tmed10
0.772333	9.93771e-10	2.81753e-08	Creld1
0.865157	1.00973e-09	2.85554e-08	Ms4a8
0.729319	1.09751e-09	3.09598e-08	Clic1
0.766085	1.18119e-09	3.32367e-08	Ctsd
0.718767	1.34618e-09	3.77842e-08	Micos13
1.27373	1.37047e-09	3.83697e-08	Ikbip
1.87299	1.37881e-09	3.8507e-08	Gpr88
1.16702	1.39911e-09	3.89767e-08	Ndrg2
0.724533	1.4174e-09	3.93883e-08	Atp6v0c
-0.814151	1.54349e-09	4.27859e-08	Prex1
0.722716	1.60107e-09	4.42063e-08	Mif
1.32767	1.60262e-09	4.42063e-08	Pter
0.780447	1.63493e-09	4.49868e-08	Pls1
-0.756542	1.7057e-09	4.6819e-08	Mki67
-0.823072	1.90193e-09	5.20775e-08	Crabp1
1.28116	2.12567e-09	5.8062e-08	Asic2
0.84443	2.18199e-09	5.94552e-08	Necab2
0.74589	2.47127e-09	6.71741e-08	Yipf5
0.771877	2.49718e-09	6.76948e-08	C1galt1c1
1.00308	2.50251e-09	6.76948e-08	Slc2a13
-0.767031	2.51874e-09	6.79697e-08	Lmnb1
0.784747	2.5664e-09	6.90891e-08	Adgrb2
0.731097	2.57642e-09	6.91927e-08	Snd1
0.781002	2.6123e-09	6.99883e-08	Tpd52
-1.90672	2.63945e-09	7.0547e-08	Cilp2
2.01411	2.70306e-09	7.20751e-08	Skap1
0.70061	2.71341e-09	7.21793e-08	S100a10
0.906353	2.81033e-09	7.45802e-08	Qpct
0.93069	3.12062e-09	8.26189e-08	Creb3l2
0.817761	3.1356e-09	8.28197e-08	LOC689986
0.738465	3.17107e-09	8.35596e-08	Bnip3
-2.07887	3.21187e-09	8.4436e-08	Ubd
0.716934	3.22106e-09	8.44794e-08	Sqstm1
0.745144	3.35706e-09	8.78404e-08	Slc30a5
0.94373	3.39614e-09	8.86558e-08	Ankrd37
0.769714	3.5484e-09	9.24153e-08	Glmp
1.44338	3.57448e-09	9.28783e-08	Papss2
1.07718	3.6535e-09	9.47119e-08	Slc1a4
0.711015	3.92964e-09	1.01635e-07	Isyna1
0.767946	3.94935e-09	1.0191e-07	Creb3
0.764908	4.04581e-09	1.04159e-07	Ckap4
0.732813	4.15986e-09	1.06849e-07	Net1
1.05543	4.22849e-09	1.08364e-07	Tmem51
0.76957	4.27572e-09	1.09324e-07	Man1b1
0.814131	4.37151e-09	1.11321e-07	Dmtn
-0.777193	4.37373e-09	1.11321e-07	Eif5a2
0.729807	4.55542e-09	1.15683e-07	Itfg1
0.827168	4.72144e-09	1.19628e-07	Dhrs7
0.70393	4.76433e-09	1.20442e-07	RGD1562987
0.792231	4.7955e-09	1.20957e-07	Pmvk
0.703205	4.82423e-09	1.21408e-07	Tmed9
0.845154	4.84023e-09	1.21537e-07	Alas1
1.72572	4.94741e-09	1.23764e-07	Cd164l2
0.760245	4.951e-09	1.23764e-07	Rpl36al
0.873723	5.03953e-09	1.25696e-07	Rhpn1
0.742418	5.08144e-09	1.2646e-07	Stx5
-1.29443	5.17367e-09	1.2847e-07	Micalcl
0.733627	5.68947e-09	1.40965e-07	Hdlbp
0.774634	5.80702e-09	1.4356e-07	Nampt
0.711741	6.10077e-09	1.5049e-07	Gpi
-1.55829	6.35046e-09	1.55962e-07	Pik3ip1
0.734164	6.3441e-09	1.55962e-07	Sucla2
0.877301	6.48934e-09	1.59024e-07	Ros1
0.811795	6.75814e-09	1.6525e-07	Chpf
0.855643	6.99611e-09	1.70696e-07	Cdk18
-0.881945	7.09858e-09	1.7282e-07	Serping1
0.828763	7.21961e-09	1.75385e-07	Fads3
0.745371	7.25378e-09	1.75834e-07	Ap2a2
1.22404	7.35181e-09	1.77825e-07	Gpr85
0.799233	7.58851e-09	1.83064e-07	Crb3
-1.62149	7.60108e-09	1.83064e-07	Tnfsf10
0.763125	7.86176e-09	1.88935e-07	Rtn4rl1
2.55595	8.19813e-09	1.96597e-07	Sv2c
0.702711	8.32854e-09	1.99298e-07	Erp29
0.731462	8.34773e-09	1.99331e-07	Cers2
-1.49981	8.75305e-09	2.08565e-07	Kcnab3
0.704411	9.11357e-09	2.16694e-07	Emc7
0.712832	9.35905e-09	2.22059e-07	Prkar1b
0.696161	9.39971e-09	2.22553e-07	Ubl3
0.699842	9.67427e-09	2.2857e-07	Atp6ap1
-0.81589	9.81413e-09	2.31386e-07	Chtf18
0.762529	1.00586e-08	2.36652e-07	Serinc2
-0.797798	1.02057e-08	2.39609e-07	Heca
0.866807	1.03981e-08	2.43615e-07	Grin1
0.75101	1.05059e-08	2.45627e-07	Lbh
0.696393	1.07406e-08	2.5059e-07	Cd81
1.09916	1.10786e-08	2.57941e-07	Plet1
0.870537	1.14757e-08	2.66631e-07	Iqsec3
0.757051	1.17414e-08	2.72241e-07	Srebf1
0.723974	1.18291e-08	2.73707e-07	Sigmar1
0.659101	1.20971e-08	2.7933e-07	Gnas
0.906148	1.22139e-08	2.81448e-07	Ramp2
0.745014	1.23197e-08	2.83301e-07	Reep6
0.728938	1.28921e-08	2.95859e-07	Atf6b
0.703609	1.30509e-08	2.9889e-07	Atp6v0b
1.07439	1.3164e-08	3.00865e-07	Pcdha6
-1.37175	1.35871e-08	3.09901e-07	Per3
1.01951	1.38777e-08	3.15886e-07	Gem
0.689694	1.39295e-08	3.16423e-07	Nars1
0.68974	1.45279e-08	3.29347e-07	Rnasek
1.08695	1.45634e-08	3.29486e-07	Trpa1
0.689759	1.47689e-08	3.33461e-07	Ost4
0.908905	1.49312e-08	3.36449e-07	Fabp3
-1.15004	1.50906e-08	3.39358e-07	Il17rb
-1.01451	1.56048e-08	3.50217e-07	Mboat1
0.710234	1.56716e-08	3.51012e-07	Ubr3
0.781155	1.60407e-08	3.58562e-07	Atp1a3
0.707841	1.71352e-08	3.82266e-07	Hexb
0.777637	1.73904e-08	3.87188e-07	Rem2
0.757092	1.84288e-08	4.08682e-07	Elmo3
0.834678	1.84101e-08	4.08682e-07	Tmcc2
-0.737993	1.86411e-08	4.12572e-07	Tenm3
-1.06726	1.97475e-08	4.36198e-07	Ca8
0.686009	1.99538e-08	4.39887e-07	Kdelr1
0.817856	2.00898e-08	4.42015e-07	Hacl1
0.779281	2.047e-08	4.49497e-07	Septin9
-0.973977	2.07511e-08	4.54777e-07	Tgm2
0.706884	2.19069e-08	4.79171e-07	Nomo1
0.709456	2.24848e-08	4.90852e-07	Acsl5
0.665992	2.25549e-08	4.91424e-07	Ssr3
0.90348	2.31573e-08	5.03569e-07	Gmppb
0.834799	2.40166e-08	5.21245e-07	Pak3
0.735901	2.59463e-08	5.62036e-07	Thy1
0.712496	2.60564e-08	5.63332e-07	Tspan31
0.739835	2.70063e-08	5.82743e-07	Crat
0.789128	2.70822e-08	5.83257e-07	Slc35d1
0.748681	2.72802e-08	5.86393e-07	Naga
0.79637	2.81333e-08	6.03573e-07	Reep2
0.675369	2.82555e-08	6.05036e-07	Lamp2
-1.04964	2.85331e-08	6.09813e-07	Scn7a
0.799545	2.89013e-08	6.16507e-07	Tmem135
0.673709	2.92539e-08	6.22841e-07	Mapk8ip1
0.739928	2.96281e-08	6.28146e-07	Itpr3
0.692057	2.96713e-08	6.28146e-07	Pgm1
0.657589	2.96039e-08	6.28146e-07	Sub1
0.804583	2.99359e-08	6.32551e-07	Adra2a
-0.839274	3.03403e-08	6.39888e-07	Dock8
1.3848	3.07432e-08	6.47168e-07	Runx1
0.800785	3.10025e-08	6.51401e-07	Rnft2
0.74531	3.13393e-08	6.57244e-07	Sgsm2
-0.823102	3.15178e-08	6.59753e-07	RGD1306227
0.826521	3.16819e-08	6.61951e-07	Soat1
0.658397	3.20825e-08	6.69073e-07	Tagln2
0.774403	3.22033e-08	6.70344e-07	Uba5
0.718238	3.28004e-08	6.81506e-07	Ppp2r5b
0.732822	3.35388e-08	6.95557e-07	Ldhb
0.69385	3.3942e-08	7.02619e-07	Tecr
0.799629	3.41121e-08	7.04836e-07	Gne
-2.89878	3.48178e-08	7.18093e-07	Upk3a
0.661143	3.49295e-08	7.19072e-07	Ica1
0.658403	3.58017e-08	7.35675e-07	Spcs2
0.695054	3.61064e-08	7.40578e-07	Zfand2a
0.782849	3.63423e-08	7.44054e-07	Slc30a7
0.729841	3.73536e-08	7.62178e-07	Gpr108
0.847307	3.73637e-08	7.62178e-07	Slc41a2
-0.771996	3.76841e-08	7.67317e-07	Mthfd1l
0.772189	3.96422e-08	8.05722e-07	Inpp5j
-0.807211	4.04793e-08	8.21246e-07	Knl1
-0.704506	4.27355e-08	8.65452e-07	Kif23
-0.776813	4.39362e-08	8.88162e-07	Cdca3
0.734181	4.49853e-08	9.0773e-07	Asmtl
-0.85076	4.72477e-08	9.51667e-07	Rps6ka5
-0.72245	4.74171e-08	9.53365e-07	Selenoh
0.746027	4.82993e-08	9.69362e-07	Gba
-1.30476	4.86341e-08	9.74334e-07	Rasgrp2
-0.731902	5.07673e-08	1.01525e-06	Melk
0.724102	5.12733e-08	1.02355e-06	Nab1
0.644439	5.17259e-08	1.03074e-06	Ndfip1
0.716862	5.27807e-08	1.0499e-06	Sez6l2
-0.8111	5.53941e-08	1.09993e-06	Enpp3
0.700469	5.62399e-08	1.11475e-06	Slc4a2
0.685156	5.69821e-08	1.12746e-06	Txndc5
-1.09372	5.79062e-08	1.14372e-06	Olfml2b
0.71418	5.81742e-08	1.147e-06	Arl1
0.678409	5.91332e-08	1.16385e-06	Mapkapk2
1.29782	5.96858e-08	1.17267e-06	Lrrc10b
0.701695	6.00751e-08	1.1762e-06	Atp6v0a1
0.651819	6.00757e-08	1.1762e-06	Mdh2
0.635785	6.15434e-08	1.20283e-06	Arpc3
0.649807	6.18752e-08	1.20721e-06	Prdx5
0.676272	6.42836e-08	1.25202e-06	Ninj1
0.927115	6.55452e-08	1.27438e-06	Phlda1
2.14383	6.9386e-08	1.34671e-06	Ccnd1
0.717294	6.97346e-08	1.35114e-06	Litaf
0.832429	7.09453e-08	1.37222e-06	Praf2
0.754487	7.33381e-08	1.41606e-06	Gnpnat1
2.77704	7.92545e-08	1.52766e-06	Adra1b
0.871995	7.97678e-08	1.53491e-06	Gpt2
1.25827	8.07799e-08	1.55172e-06	Pdgfb
0.917031	8.11763e-08	1.55667e-06	Filip1
0.662857	8.20251e-08	1.57025e-06	Tuba4a
0.690354	8.24127e-08	1.57498e-06	Krcc1
1.18047	8.33371e-08	1.58723e-06	Card9
0.715999	8.32858e-08	1.58723e-06	Elovl1
-0.755624	8.35845e-08	1.58924e-06	Gadd45a
-0.675594	8.39633e-08	1.59374e-06	Kif11
0.988113	8.47141e-08	1.60256e-06	Dyrk3
0.669392	8.46078e-08	1.60256e-06	Fundc2
-0.781771	8.50417e-08	1.60604e-06	Vgll4
-0.790884	8.64043e-08	1.62903e-06	Bai1
-0.77446	8.90375e-08	1.67585e-06	Cxcl16
1.02594	8.97381e-08	1.68587e-06	Apc2
-0.842784	8.98711e-08	1.68587e-06	Rhebl1
0.912836	9.08965e-08	1.70226e-06	Ephx1
0.717087	9.33085e-08	1.74451e-06	Trappc9
0.620961	9.41324e-08	1.75698e-06	Cox8a
0.794974	9.66576e-08	1.80111e-06	Cds1
1.15892	9.76338e-08	1.81628e-06	Sik1
0.666951	9.81349e-08	1.82257e-06	Mfsd13a
0.649079	1.01028e-07	1.87319e-06	Ergic3
0.899664	1.05267e-07	1.94856e-06	Plod1
1.88347	1.05996e-07	1.95683e-06	Clca5
0.633969	1.06063e-07	1.95683e-06	Nudt4
0.751208	1.06677e-07	1.9617e-06	Coq10b
0.711036	1.06624e-07	1.9617e-06	St3gal6
0.669579	1.0698e-07	1.96405e-06	Ndrg4
0.746047	1.08043e-07	1.98031e-06	Nol3
1.09102	1.10277e-07	2.01796e-06	Plppr5
0.763691	1.12025e-07	2.0466e-06	Tmem254
-0.824764	1.14049e-07	2.08018e-06	Sh2b2
0.697488	1.15377e-07	2.10098e-06	Tmem30a
0.694106	1.17413e-07	2.1346e-06	Ggt7
0.686505	1.18408e-07	2.14919e-06	Aig1
0.976334	1.18732e-07	2.15159e-06	Myo16
0.77756	1.20298e-07	2.17293e-06	Arhgap24
0.653237	1.20123e-07	2.17293e-06	Ugt8
-0.738391	1.21915e-07	2.19859e-06	Arrdc4
0.699978	1.22825e-07	2.21144e-06	Adcyap1r1
1.0011	1.23506e-07	2.22013e-06	Ankrd55
0.633915	1.25178e-07	2.24658e-06	Aldh7a1
0.677524	1.27315e-07	2.28128e-06	Podxl2
1.09241	1.28686e-07	2.30217e-06	Zfyve21
0.624205	1.42392e-07	2.54329e-06	Vdac1
1.19611	1.48468e-07	2.6476e-06	PCOLCE2
0.711966	1.49145e-07	2.65544e-06	Eif2ak3
0.611889	1.52995e-07	2.71536e-06	Eif1
0.734616	1.52867e-07	2.71536e-06	Slc35c1
-0.708978	1.53808e-07	2.72116e-06	Fancd2
0.620411	1.53788e-07	2.72116e-06	Gdi1
-0.890955	1.54431e-07	2.72787e-06	Mcm10
0.913097	1.55889e-07	2.7493e-06	Spata2L
0.655986	1.5697e-07	2.764e-06	Tars1
-0.817123	1.74008e-07	3.0592e-06	Efnb3
0.634027	1.81931e-07	3.19349e-06	Eef1a2
-0.684046	1.84142e-07	3.22725e-06	Vsig10
0.717256	1.93431e-07	3.38474e-06	Plpp5
-0.650223	1.94777e-07	3.40298e-06	Ccna2
0.639578	1.99947e-07	3.48786e-06	Aars
-1.00628	2.00771e-07	3.49679e-06	Ptprm
1.28021	2.01951e-07	3.51188e-06	Ptpro
0.618357	2.08221e-07	3.6153e-06	Rab1a
0.715729	2.09816e-07	3.63735e-06	G6pd
0.640792	2.10981e-07	3.6519e-06	Fuca1
0.634693	2.12634e-07	3.67482e-06	Cltc
0.803884	2.22151e-07	3.83339e-06	Magt1
0.650855	2.30918e-07	3.97854e-06	Pls3
0.718497	2.39834e-07	4.12581e-06	Ddr1
-0.856696	2.4033e-07	4.12801e-06	Trip13
0.670411	2.42402e-07	4.15721e-06	Golgb1
0.687371	2.4381e-07	4.17496e-06	Tprg1l
0.747418	2.48086e-07	4.24171e-06	Svip
0.654971	2.51231e-07	4.2824e-06	Atp6ap2
0.609449	2.51034e-07	4.2824e-06	Tfrc
-0.860532	2.52205e-07	4.29247e-06	Psrc1
0.659435	2.54335e-07	4.32214e-06	Bscl2
0.613435	2.60327e-07	4.41727e-06	Arf4
0.613909	2.61462e-07	4.42381e-06	Cox7b
0.660591	2.61502e-07	4.42381e-06	Edem1
0.656641	2.621e-07	4.42724e-06	Armcx2
0.614141	2.63595e-07	4.44579e-06	Atp6v0d1
0.670143	2.67759e-07	4.50922e-06	LOC100294508
0.613026	2.76624e-07	4.65153e-06	Pdzk1ip1
0.628856	2.85521e-07	4.79392e-06	Fasn
1.00823	2.85957e-07	4.79407e-06	Six5
1.16891	2.86473e-07	4.79553e-06	Zfp9
0.678039	2.99074e-07	4.999e-06	Tecpr1
0.7012	3.08854e-07	5.14711e-06	Hsd3b7
-0.762742	3.08419e-07	5.14711e-06	Ndc80
0.649026	3.30226e-07	5.49511e-06	Arf1
0.636782	3.31117e-07	5.50175e-06	Sars1
0.741911	3.32316e-07	5.5135e-06	Unc13a
0.617679	3.39846e-07	5.63008e-06	Atp6v1b2
0.747093	3.40389e-07	5.63074e-06	Ppp1r15a
1.9425	3.44617e-07	5.69229e-06	Rcn3
0.644615	3.4631e-07	5.70879e-06	Fuca2
0.629252	3.46636e-07	5.70879e-06	Rab5if
0.687931	3.52358e-07	5.7945e-06	Id4
0.665135	3.5638e-07	5.84949e-06	Atp6v1d
0.601507	3.56746e-07	5.84949e-06	Tmed2
0.692781	3.59965e-07	5.89364e-06	Ssu72
0.615874	3.68654e-07	6.02708e-06	Pfkl
0.705457	3.69811e-07	6.03719e-06	Ormdl2
0.92563	3.72741e-07	6.07617e-06	Sat1
-0.673872	3.85056e-07	6.2678e-06	Birc5
0.729186	3.86814e-07	6.28727e-06	Spock2
-0.624431	3.95601e-07	6.42077e-06	Sox4
0.741036	4.05091e-07	6.56529e-06	Hivep1
-0.867325	4.14013e-07	6.70018e-06	E2f7
0.648276	4.38863e-07	7.09211e-06	Ufc1
-1.10925	4.39983e-07	7.09995e-06	Otulinl
1.38782	4.42664e-07	7.13294e-06	Aox1
1.20935	4.50669e-07	7.25149e-06	Ccdc134
-0.838321	4.53223e-07	7.28213e-06	Cspg5
0.649963	4.54516e-07	7.29244e-06	Itm2b
0.609071	4.56181e-07	7.30868e-06	Copz1
0.723753	4.62755e-07	7.39459e-06	Cux2
-0.899051	4.62864e-07	7.39459e-06	Mis18bp1
-0.588465	4.77444e-07	7.61666e-06	Stmn1
0.611629	4.86481e-07	7.74979e-06	Uqcrh
0.613429	4.98114e-07	7.92383e-06	Sec13
-1.10727	4.99816e-07	7.92838e-06	Flrt3
0.658907	4.99599e-07	7.92838e-06	Sec31a
-0.716853	5.08599e-07	8.0563e-06	Uhrf1
1.29438	5.21178e-07	8.24389e-06	Aass
0.643873	5.23745e-07	8.27281e-06	Idh3a
-0.623295	5.31048e-07	8.37634e-06	Kif20b
0.687747	5.34126e-07	8.41305e-06	Nav2
-0.663267	5.4348e-07	8.54835e-06	Tp53
0.703929	5.51098e-07	8.65603e-06	Mafk
-1.57071	5.56609e-07	8.73034e-06	Plpp3
0.616133	5.72233e-07	8.96286e-06	Ndufb5
-0.663827	5.74696e-07	8.98885e-06	Bub1b
0.633839	5.76414e-07	9.00315e-06	Arfip2
0.598987	5.83847e-07	9.10654e-06	Lman2
0.667831	6.04247e-07	9.41162e-06	Ttpal
-0.842654	6.09677e-07	9.48301e-06	Crocc
0.647003	6.14563e-07	9.53253e-06	Scfd1
0.669383	6.13752e-07	9.53253e-06	Slc7a5
0.588566	6.23927e-07	9.6644e-06	Selenof
0.729844	6.37026e-07	9.85366e-06	Ttc7a
0.614108	6.40485e-07	9.89351e-06	Cycs
0.666682	6.46181e-07	9.96774e-06	Fastk
0.626291	6.75708e-07	1.04089e-05	Mars1
0.58556	6.77009e-07	1.04146e-05	Bsg
0.682685	6.99492e-07	1.0731e-05	Chpf2
0.617355	6.99392e-07	1.0731e-05	Maged1
0.722984	7.19573e-07	1.10239e-05	Prickle1
0.636653	7.22913e-07	1.106e-05	Vasp
0.654124	7.23992e-07	1.10614e-05	Fam162a
0.682759	7.50182e-07	1.14459e-05	Tmem214
0.683152	7.56047e-07	1.15197e-05	Nat9
0.737094	7.65561e-07	1.16488e-05	Hcn3
0.768998	7.86014e-07	1.19438e-05	Rhpn2
0.636578	7.93116e-07	1.20354e-05	Tmem208
-1.29744	8.10482e-07	1.22823e-05	Sult1d1
0.613694	8.56471e-07	1.29616e-05	Pank3
0.943366	8.87237e-07	1.34091e-05	Cabcoco1
-0.945061	8.93125e-07	1.34799e-05	Brca2
0.642577	8.98023e-07	1.35356e-05	Agfg2
0.670823	9.20145e-07	1.38504e-05	Tfg
0.620288	9.21952e-07	1.3859e-05	Hsd17b12
0.663871	9.27836e-07	1.39287e-05	Rab22a
0.7541	9.4059e-07	1.41013e-05	Nceh1
0.606832	9.56009e-07	1.4313e-05	Il3ra
0.565624	9.57268e-07	1.4313e-05	Sod1
-0.849699	9.60775e-07	1.43463e-05	Tmem86a
0.655789	9.66777e-07	1.44167e-05	Map1a
0.868809	9.84695e-07	1.46644e-05	Arl4c
-1.19227	9.92969e-07	1.47679e-05	Klf2
0.902899	9.98995e-07	1.48379e-05	Pcdha11
0.686896	1.01925e-06	1.51187e-05	Nectin2
0.616235	1.02444e-06	1.51755e-05	Gatc
-1.15562	1.03828e-06	1.53603e-05	Arrdc3
-0.712561	1.04731e-06	1.54734e-05	Rnd1
0.755452	1.06251e-06	1.56773e-05	Gmppa
0.567284	1.07282e-06	1.58086e-05	Slc25a3
0.63003	1.07832e-06	1.58688e-05	Ckmt1
0.574685	1.09509e-06	1.60944e-05	Cltb
1.497	1.12079e-06	1.64504e-05	Niban1
-0.607144	1.14615e-06	1.67875e-05	Ahctf1
-0.734533	1.14825e-06	1.67875e-05	Hjurp
0.700686	1.14713e-06	1.67875e-05	Rbp1
-0.689971	1.15513e-06	1.6866e-05	Glrx
-1.64684	1.16494e-06	1.69872e-05	Camk2a
-0.972165	1.17049e-06	1.70459e-05	Sass6
0.962744	1.17844e-06	1.71394e-05	Nt5dc2
-0.673931	1.18184e-06	1.71665e-05	Ypel3
0.606728	1.19168e-06	1.72871e-05	Dpcd
0.697263	1.19766e-06	1.73513e-05	Srprb
0.601626	1.20331e-06	1.74106e-05	Plod3
1.2105	1.21432e-06	1.75473e-05	Cacna1s
0.621937	1.23103e-06	1.77658e-05	Cast
0.606729	1.24373e-06	1.7926e-05	Cstb
0.914722	1.2508e-06	1.80047e-05	Pgm3
0.646908	1.25684e-06	1.80685e-05	Hgfac
0.607831	1.31558e-06	1.88887e-05	Ganab
0.611769	1.32414e-06	1.89872e-05	Hcfc1r1
0.618082	1.33819e-06	1.91643e-05	Arcn1
0.66864	1.36154e-06	1.94737e-05	St3gal3
0.736714	1.38175e-06	1.97375e-05	RGD1304884
0.643548	1.39757e-06	1.9938e-05	Dpp6
0.688818	1.40269e-06	1.99603e-05	Rai2
-1.03265	1.40169e-06	1.99603e-05	St8sia2
0.627763	1.40864e-06	2.00194e-05	Sil1
-0.616129	1.41066e-06	2.00228e-05	Rnf145
1.73945	1.48692e-06	2.10786e-05	Krt73
-0.669697	1.52328e-06	2.15666e-05	Ska1
-1.22033	1.54808e-06	2.18901e-05	Igfbp1
0.591285	1.57807e-06	2.22572e-05	Atp5po
0.581508	1.58199e-06	2.22572e-05	Cisd1
-0.898128	1.58137e-06	2.22572e-05	Coq8a
0.624442	1.57813e-06	2.22572e-05	Stat3
1.80017	1.58465e-06	2.22666e-05	Il18
0.566678	1.62466e-06	2.28002e-05	Selenot
-0.650829	1.62727e-06	2.28083e-05	Depdc1
0.631979	1.65879e-06	2.3221e-05	Ifrd1
0.610397	1.67794e-06	2.34597e-05	Copb2
-1.25273	1.72818e-06	2.4132e-05	Id2
0.704714	1.73922e-06	2.4256e-05	Flad1
0.707784	1.77014e-06	2.46565e-05	Tango2
0.583692	1.78378e-06	2.48156e-05	Hip1
0.741298	1.79091e-06	2.48838e-05	Shisa4
-0.913639	1.79829e-06	2.49555e-05	Pdzrn3
-0.710385	1.80298e-06	2.49896e-05	Ttk
0.598941	1.82968e-06	2.53283e-05	Uqcr10
0.585219	1.92156e-06	2.65673e-05	Stard10
0.569298	1.92864e-06	2.66323e-05	Gars
0.601983	1.94371e-06	2.68075e-05	Fam3c
-0.724386	1.97785e-06	2.72447e-05	Klhl23
0.7427	2.02022e-06	2.77942e-05	Pcp4l1
0.615784	2.04704e-06	2.81285e-05	Srp54a
-1.02052	2.08953e-06	2.86772e-05	Arhgef2
0.55792	2.12778e-06	2.91665e-05	Slc25a5
0.675268	2.13808e-06	2.92361e-05	Hspa13
0.558934	2.13629e-06	2.92361e-05	Ppp1r1a
-0.916849	2.18889e-06	2.98944e-05	Ntrk3
0.637709	2.19826e-06	2.99858e-05	Sh3bgrl3
0.798937	2.22736e-06	3.0311e-05	Met
0.789859	2.22752e-06	3.0311e-05	Pdp2
1.90055	2.2419e-06	3.04698e-05	Pycr1
-0.75346	2.25424e-06	3.06002e-05	Dck
-0.722045	2.28645e-06	3.1e-05	Spc25
-0.791889	2.29333e-06	3.10556e-05	Igsf9
0.563631	2.35794e-06	3.1892e-05	Emc10
0.593558	2.36552e-06	3.19559e-05	Btg3
-1.37741	2.37709e-06	3.20735e-05	Adamts16
0.846661	2.40169e-06	3.23664e-05	Insig2
0.850661	2.42744e-06	3.26741e-05	Pvr
0.683365	2.43312e-06	3.27112e-05	Glb1
0.660978	2.46852e-06	3.31474e-05	Dolk
0.617131	2.4881e-06	3.33703e-05	Map3k12
-0.665656	2.51466e-06	3.36862e-05	Iqgap3
0.609063	2.52645e-06	3.38037e-05	Tob1
0.591551	2.53828e-06	3.39215e-05	Nucb1
0.585167	2.56023e-06	3.41741e-05	Uba1
-1.04283	2.59296e-06	3.45697e-05	Cx3cl1
2.91102	2.63669e-06	3.50692e-05	Calcr
0.604436	2.63467e-06	3.50692e-05	Vamp2
0.563369	2.71568e-06	3.6077e-05	Syp
0.604322	2.72974e-06	3.62208e-05	Nfe2l1
0.944755	2.7781e-06	3.68189e-05	Khk
-0.720157	2.78216e-06	3.68291e-05	Nrtn
0.987695	2.79312e-06	3.69305e-05	Rbfox1
0.568905	2.84077e-06	3.75162e-05	Tmem248
0.586466	2.85748e-06	3.76925e-05	Slc12a2
0.662087	2.86646e-06	3.77665e-05	Mgmt
0.583601	2.88578e-06	3.79764e-05	Tgoln2
-0.578508	2.93106e-06	3.85269e-05	Top2a
1.34291	2.93914e-06	3.85878e-05	Ano4
0.817664	2.99367e-06	3.92265e-05	Cptp
0.675387	2.99479e-06	3.92265e-05	Dusp10
1.89167	3.0147e-06	3.94411e-05	Loxl3
-0.756183	3.01941e-06	3.94567e-05	Msrb2
0.653874	3.05071e-06	3.98192e-05	Cdhr1
0.564947	3.07427e-06	4.008e-05	Atp6v1e1
1.0844	3.16444e-06	4.12076e-05	Csrnp1
0.734112	3.20482e-06	4.1685e-05	Mt3
0.860972	3.24918e-06	4.2213e-05	Fam214b
0.646797	3.28944e-06	4.26864e-05	Bola3
0.766549	3.36902e-06	4.3618e-05	Ddit4
0.573865	3.36673e-06	4.3618e-05	Nelfe
1.27304	3.46069e-06	4.47532e-05	Atp7b
0.864453	3.46667e-06	4.47788e-05	Comtd1
0.592761	3.59373e-06	4.63665e-05	Pgls
0.563517	3.78992e-06	4.88415e-05	Atp6v1c1
1.22263	3.80975e-06	4.90407e-05	Kcnn1
0.917596	3.91516e-06	5.03397e-05	Trpt1
0.570879	3.96883e-06	5.09712e-05	Scamp1
3.05415	3.99857e-06	5.12943e-05	Cd7
0.714433	4.0196e-06	5.15051e-05	Wfs1
0.984608	4.045e-06	5.17713e-05	Osbp2
0.561851	4.07816e-06	5.21363e-05	Prkcsh
0.575771	4.08363e-06	5.21466e-05	Slc9a3r1
0.613051	4.10023e-06	5.2299e-05	Tmbim4
-0.612361	4.1913e-06	5.33998e-05	Racgap1
0.565002	4.41219e-06	5.61501e-05	Pgrmc1
0.590665	4.43e-06	5.63128e-05	Ncln
0.595555	4.46139e-06	5.66475e-05	Cdk2ap2
-0.65184	4.52769e-06	5.72624e-05	Ccdc34
-0.611401	4.52814e-06	5.72624e-05	Cdk19
0.622919	4.51636e-06	5.72624e-05	Hdac11
0.568478	4.53027e-06	5.72624e-05	Sec63
1.01941	4.54627e-06	5.73999e-05	Rasl10b
0.743125	4.56469e-06	5.75675e-05	Slc31a1
-1.26524	4.67e-06	5.88294e-05	Cttnbp2
0.738542	4.68631e-06	5.89685e-05	Whamm
1.01227	4.74194e-06	5.96015e-05	Sts
-0.579188	4.76443e-06	5.98171e-05	Bub1
1.37922	4.82464e-06	6.05052e-05	Tgfb1
0.593482	4.89371e-06	6.13027e-05	Enah
0.567854	4.96679e-06	6.21487e-05	Isca1
0.630928	5.00033e-06	6.24986e-05	Uggt1
0.563005	5.06473e-06	6.32329e-05	Hadh
1.49935	5.15023e-06	6.42288e-05	Tgfb2
0.644219	5.17317e-06	6.44431e-05	Tmem242
0.537013	5.19403e-06	6.45594e-05	Cpe
0.762226	5.18931e-06	6.45594e-05	Trip10
0.562125	5.2702e-06	6.5361e-05	Mapre3
0.557082	5.26758e-06	6.5361e-05	Wsb2
0.576592	5.33265e-06	6.60623e-05	Casc4
0.573404	5.37765e-06	6.65462e-05	Tmem199
1.07868	5.38607e-06	6.65768e-05	Tac1
0.560974	5.47475e-06	6.75984e-05	Dbi
-0.681988	5.59067e-06	6.89536e-05	Cdc7
0.754567	5.71247e-06	7.03784e-05	Rit2
0.911689	5.88142e-06	7.23802e-05	Kcna5
0.88726	5.89799e-06	7.24588e-05	Gadd45b
-0.869593	5.90074e-06	7.24588e-05	Lzts1
0.782224	5.92513e-06	7.26786e-05	RGD1311946
0.576407	6.02331e-06	7.38021e-05	Slc6a17
1.06267	6.10284e-06	7.46948e-05	Sez6l
0.621037	6.1206e-06	7.48304e-05	Abhd6
0.554413	6.16784e-06	7.53257e-05	Eif1a
0.805094	6.21121e-06	7.57727e-05	Camk2d
0.596246	6.42659e-06	7.83149e-05	Ndufa6
0.822731	6.43444e-06	7.83253e-05	Gfra1
0.608605	6.48005e-06	7.87221e-05	Fahd1
-0.850276	6.4811e-06	7.87221e-05	Rad51c
0.544278	6.502e-06	7.88904e-05	Eif6
0.666927	6.53901e-06	7.91744e-05	Kcnip3
-0.660748	6.53954e-06	7.91744e-05	Nmt2
-0.57956	6.64112e-06	8.03173e-05	Ldb1
0.841863	6.66572e-06	8.05279e-05	Fuom
1.01994	6.68213e-06	8.06392e-05	Lin7b
0.639433	6.81135e-06	8.21102e-05	Ass1
-0.527637	6.8628e-06	8.26414e-05	Hmgn2
0.587521	6.97984e-06	8.39605e-05	Arl6ip4
0.565611	6.99067e-06	8.40005e-05	Sdf2
0.573674	7.03962e-06	8.44981e-05	Kdm3a
0.825227	7.10836e-06	8.52319e-05	Pnpla3
0.604545	7.13015e-06	8.54017e-05	Tm9sf2
0.594967	7.18681e-06	8.59884e-05	Chka
0.806664	7.21813e-06	8.62709e-05	Pmp22
0.530157	7.41479e-06	8.8527e-05	Pebp1
-0.617263	7.44155e-06	8.87518e-05	Misp3
0.551469	7.55529e-06	9.00124e-05	Tusc3
0.896061	7.57802e-06	9.01315e-05	Avpi1
0.572182	7.58138e-06	9.01315e-05	Tmbim6
0.580809	7.62417e-06	9.0544e-05	Cdk16
0.665342	7.71205e-06	9.14908e-05	Cacna1b
0.560128	7.98144e-06	9.45864e-05	Stxbp1
0.833064	8.07906e-06	9.5642e-05	Gpatch2l
0.728382	8.21494e-06	9.7148e-05	Septin6
0.652561	8.28885e-06	9.79186e-05	Ppfia3
0.925506	8.44377e-06	9.96436e-05	Zbtb7c
0.754572	8.47137e-06	9.98641e-05	Acyp2
0.543169	8.50284e-06	0.00010013	B3gat3
0.655569	8.52671e-06	0.000100305	Rgs7
0.573517	8.60179e-06	0.000101082	Sv2a
0.944848	8.64311e-06	0.000101461	Pard6a
-0.634174	8.67e-06	0.000101671	Rasgrp3
0.572754	8.91706e-06	0.000104386	Atp6v0e2
0.613457	8.92025e-06	0.000104386	Slc7a4
0.581668	9.14808e-06	0.000106941	Vldlr
0.572634	9.17811e-06	0.00010718	Pmm2
-1.12015	9.20026e-06	0.000107327	Crnde
-0.713803	9.25394e-06	0.000107841	Cd83
0.807291	9.3415e-06	0.000108748	Marchf11
0.511655	9.52683e-06	0.000110675	Nme2
0.666073	9.5263e-06	0.000110675	Slc39a11
-0.713498	9.54192e-06	0.000110736	Oip5
-0.661529	9.57757e-06	0.000111034	Dsn1
0.567478	9.59636e-06	0.000111137	Cdipt
1.88219	9.60647e-06	0.000111139	Slc16a7
-0.565558	9.71731e-06	0.000112306	Tpx2
0.538131	9.77848e-06	0.000112896	Pfkm
-0.638849	9.79041e-06	0.000112917	Rpia
0.591381	9.90973e-06	0.000113973	Alg12
-0.585679	9.91247e-06	0.000113973	B4galnt4
3.40807	9.90895e-06	0.000113973	Mmp13
0.961826	1.00153e-05	0.000115037	Eva1a
1.00676	1.00377e-05	0.000115176	Amigo3
-0.616945	1.00609e-05	0.000115324	Nuf2
0.889782	1.03819e-05	0.000118882	Whrn
-0.598904	1.04353e-05	0.000119372	Tef
0.613129	1.04474e-05	0.000119388	Plpp1
-0.64164	1.04666e-05	0.000119486	Cemip2
-0.773707	1.05102e-05	0.000119841	Cdk5r1
0.689403	1.05191e-05	0.000119841	Qsox1
1.20858	1.06415e-05	0.000121112	Clec2d
0.668121	1.07113e-05	0.000121783	Cd320
1.58923	1.07389e-05	0.000121972	Rasd2
-0.547534	1.08496e-05	0.000122856	Pklr
0.598392	1.08421e-05	0.000122856	Sirt2
0.696672	1.08382e-05	0.000122856	Slc2a6
-0.760338	1.10808e-05	0.000125347	Dctpp1
0.516681	1.11805e-05	0.000126347	Atp5mc3
0.581435	1.12304e-05	0.000126783	Higd1a
0.554518	1.12461e-05	0.000126833	Zdhhc2
0.650124	1.15431e-05	0.000130052	Dync1i1
-0.694428	1.16008e-05	0.00013057	Cdk5rap2
1.6287	1.16179e-05	0.000130631	Fhad1
-0.742905	1.1642e-05	0.000130771	Cttnbp2nl
0.526723	1.19011e-05	0.000133548	Atp5f1d
0.615426	1.19873e-05	0.000134381	Smim22
-0.586494	1.23207e-05	0.000137979	Ccnf
0.843488	1.25873e-05	0.000140825	Rab26
0.562684	1.26295e-05	0.000141156	Cldnd1
0.587564	1.30045e-05	0.000145202	Nrcam
0.546281	1.32036e-05	0.000147278	Esyt2
0.563539	1.32332e-05	0.000147461	Foxk2
0.528499	1.32822e-05	0.00014786	Sec11a
-0.778834	1.33198e-05	0.000148131	Igsf3
0.526969	1.33378e-05	0.000148184	Mrpl17
-1.13837	1.40482e-05	0.000155922	Neil3
-0.600531	1.40892e-05	0.000156223	Rcc1
0.52516	1.41128e-05	0.00015633	Nans
0.567507	1.41706e-05	0.000156815	Aup1
0.51943	1.43534e-05	0.00015868	Prelid1
0.677806	1.44842e-05	0.000159969	Rbm47
0.518905	1.46469e-05	0.000161606	Cox5b
-0.559749	1.47302e-05	0.000162365	Kifc1
0.586734	1.51276e-05	0.000166582	Sgsm3
0.695274	1.53255e-05	0.000168595	Gfpt1
0.510028	1.54897e-05	0.000170235	Rpl10
-0.683788	1.55417e-05	0.000170639	Clspn
0.642431	1.56435e-05	0.000171588	Ogfod3
-0.701423	1.57904e-05	0.00017303	Dnph1
0.561419	1.59248e-05	0.000174162	Dusp3
0.729284	1.59117e-05	0.000174162	Pde8a
-0.567212	1.59769e-05	0.000174562	Incenp
0.531354	1.63919e-05	0.00017892	Rab3d
0.665081	1.68643e-05	0.000183898	Rsph9
-0.746147	1.68854e-05	0.000183949	Matk
0.55819	1.7373e-05	0.000189077	Hapln4
-0.755811	1.74229e-05	0.000189436	Kdsr
1.23479	1.75806e-05	0.000190965	Slc2a9
0.60427	1.78078e-05	0.000193245	LOC100125364
-0.939466	1.79242e-05	0.00019432	Id1
0.745586	1.80298e-05	0.000195087	Ctnna2
-0.700968	1.80212e-05	0.000195087	Rasa3
0.548333	1.81096e-05	0.000195762	Aga
-0.615412	1.83033e-05	0.000197665	Dscc1
0.55071	1.83456e-05	0.000197931	Mgst1
-0.859862	1.86137e-05	0.00020063	Wnk3
0.565548	1.87128e-05	0.000201504	Cd99
0.650434	1.87793e-05	0.000201833	Ttc9
0.523053	1.87744e-05	0.000201833	Ube2m
2.77256	1.88949e-05	0.00020288	Enpep
0.595507	1.90001e-05	0.000203814	Mtm1
0.539935	1.91104e-05	0.000204694	Arl8b
0.558126	1.91187e-05	0.000204694	Sec16a
-0.975525	1.92037e-05	0.000205212	Cecr2
0.567683	1.91908e-05	0.000205212	Sec24d
-0.548747	1.92493e-05	0.000205503	Klf10
0.507786	1.9272e-05	0.00020555	Zwint
0.552249	1.93001e-05	0.000205653	Rps6ka3
0.493035	1.94753e-05	0.000207324	Ndufa4
0.520909	1.95996e-05	0.000208448	Tpm4
0.57673	1.96288e-05	0.000208561	Jagn1
0.611593	1.96623e-05	0.000208718	LOC363337
0.602477	1.97185e-05	0.000209117	Timm8b
0.595749	1.98061e-05	0.000209847	Cyp4a8
0.516188	2.00271e-05	0.000211989	Psap
0.638684	2.02767e-05	0.000214428	Kcnk1
-0.644387	2.05663e-05	0.000217285	Ttf2
0.515192	2.06235e-05	0.000217684	Eprs
-0.540654	2.06495e-05	0.000217753	Nusap1
-0.587689	2.08152e-05	0.000219293	H2az2
-0.661785	2.08457e-05	0.000219409	Serinc5
0.589056	2.09195e-05	0.000219979	Taok3
0.552463	2.1122e-05	0.000221899	Laptm4b
0.544621	2.12769e-05	0.000223317	Camk1
0.526374	2.17944e-05	0.000228535	Me1
-0.576496	2.19786e-05	0.000230251	Asf1b
0.565518	2.2077e-05	0.000231066	Tom1
0.689743	2.21668e-05	0.000231789	Dnajc25
-0.572544	2.22099e-05	0.000232023	Ret
0.558263	2.23049e-05	0.000232798	Rab21
1.70842	2.28959e-05	0.000238745	Entpd2
-0.599453	2.30369e-05	0.000239991	Lima1
0.574632	2.31318e-05	0.000240756	Plekhh3
0.529259	2.31757e-05	0.000240989	Copa
0.573865	2.33179e-05	0.000242243	Inpp5a
-0.566448	2.33736e-05	0.000242596	Spag5
0.512292	2.36884e-05	0.000245635	Dstn
-0.651176	2.38025e-05	0.00024659	Brca1
0.655402	2.38599e-05	0.000246957	Pip4p1
-0.941923	2.39939e-05	0.000248115	Eml2
0.554046	2.41494e-05	0.000249483	Golph3
1.02043	2.41708e-05	0.000249483	St8sia1
0.751503	2.42054e-05	0.00024961	Arl4a
0.596712	2.42349e-05	0.000249684	Cntnap4
0.668228	2.45177e-05	0.000252366	Snca
0.549338	2.47212e-05	0.000254226	Myo1c
0.597238	2.53876e-05	0.00026084	Mlec
0.569016	2.56396e-05	0.000263188	Tmem165
0.529251	2.67676e-05	0.000274515	Clptm1l
0.560992	2.68268e-05	0.000274871	Smpd1
0.545841	2.68629e-05	0.000274989	Shmt2
-0.630565	2.7044e-05	0.00027659	Col9a1
0.62471	2.7367e-05	0.000279638	Bet1l
0.589115	2.74902e-05	0.000280641	Gtf2a2
-0.708354	2.75418e-05	0.000280912	Mex3b
0.785838	2.77045e-05	0.000282314	Ttc39b
0.939933	2.78489e-05	0.000283527	Mblac2
-0.733881	2.81561e-05	0.000286394	Cep162
0.881757	2.83239e-05	0.00028784	Hoxb13
-0.65107	2.83678e-05	0.000288024	Mtfr2
0.550047	2.88502e-05	0.000292657	LOC691807
0.608561	2.89388e-05	0.00029329	Rragd
0.545169	2.897e-05	0.000293341	Vmp1
0.751759	2.90469e-05	0.000293589	Myrip
0.5868	2.90287e-05	0.000293589	Rab36
0.544805	2.90892e-05	0.000293751	Septin5
0.582506	2.92132e-05	0.000294737	Socs5
0.51411	2.99595e-05	0.000301995	Rab6a
0.561826	3.00372e-05	0.000302506	Use1
0.528357	3.00709e-05	0.000302574	Dynlt3
0.852789	3.0242e-05	0.000304022	Wnk4
-0.578415	3.03602e-05	0.000304936	Cep55
0.58562	3.05244e-05	0.000306311	Rab34
0.658991	3.05856e-05	0.00030665	Padi2
0.565251	3.08374e-05	0.000308898	Tpp1
-0.49069	3.11475e-05	0.000311725	Tff3
0.512349	3.14882e-05	0.000314854	Rad23b
-0.579443	3.15365e-05	0.000315056	Cenpt
1.09075	3.15864e-05	0.000315273	Spry1
0.521336	3.23087e-05	0.000322195	Napa
0.55095	3.26985e-05	0.000325792	Nt5dc3
0.540275	3.32328e-05	0.000330822	Cxxc4
0.55003	3.33868e-05	0.00033206	Rab4a
0.507539	3.36485e-05	0.000334365	Aplp1
0.503588	3.39707e-05	0.000337268	Spcs1
0.575149	3.41059e-05	0.00033831	Otub2
-0.497145	3.48326e-05	0.000345213	Dek
0.562901	3.50541e-05	0.000347101	Tnfrsf1a
0.807936	3.5915e-05	0.000355311	Pcdhgb8
-0.602209	3.6198e-05	0.000357794	Ppfibp1
0.598721	3.63323e-05	0.000358805	Mien1
0.518266	3.67784e-05	0.000362891	Derl1
0.727329	3.70041e-05	0.000364797	Hmox1
1.21889	3.72408e-05	0.000366808	Bhlhe22
0.566882	3.73647e-05	0.000367474	Cpn1
0.54093	3.73742e-05	0.000367474	Rnf181
-0.612379	3.77507e-05	0.000370851	Sgo2
0.724314	3.88402e-05	0.000381219	Pcsk4
0.531294	3.88992e-05	0.000381464	P2rx4
0.497082	3.90793e-05	0.000382895	Atp5pf
0.568391	3.94674e-05	0.000386359	Mrps10
0.542762	3.97601e-05	0.000388885	Cbarp
1.05099	3.99607e-05	0.000390506	Gabra2
0.52438	3.99988e-05	0.000390537	Ctsf
0.562033	4.03552e-05	0.000393674	Tcta
0.614413	4.07183e-05	0.000396525	Olfm1
0.480234	4.07162e-05	0.000396525	Vdac2
0.637292	4.13272e-05	0.000401757	Mpi
0.503533	4.13097e-05	0.000401757	Scyl1
0.560527	4.16282e-05	0.000404331	Ufl1
0.526786	4.17326e-05	0.000404994	Araf
0.53817	4.19637e-05	0.000406885	Pigs
-0.644742	4.20842e-05	0.0004077	Tedc2
0.530265	4.2699e-05	0.000413298	Ptdss1
0.907036	4.27401e-05	0.000413339	Bpifb4
0.574328	4.28354e-05	0.000413903	Mccc2
0.513825	4.29071e-05	0.000414239	Nus1
0.543144	4.31692e-05	0.00041641	Echdc1
-1.05873	4.34026e-05	0.000418301	Gjb6
-0.498976	4.34712e-05	0.000418602	Smc2
0.853388	4.37137e-05	0.000420575	Kcna6
0.484407	4.39713e-05	0.000422691	Psmb3
0.565	4.40304e-05	0.000422896	Rex1bd
0.56802	4.43829e-05	0.000425916	Yipf1
0.507822	4.44846e-05	0.000426526	Psmd14
0.544666	4.51188e-05	0.000432238	Emc4
0.613765	4.5903e-05	0.000439374	Nr4a1
0.492794	4.60296e-05	0.00044021	Uqcrq
0.504155	4.62997e-05	0.000442415	Rab7a
-0.554295	4.67013e-05	0.000445872	Myc
0.524904	4.74861e-05	0.000452979	Pigk
-0.524942	4.76715e-05	0.00045436	Rfc3
0.545327	4.7741e-05	0.000454635	Lmbrd1
0.764154	4.82372e-05	0.000458581	Ackr3
0.520871	4.82208e-05	0.000458581	Tmed4
0.518775	4.84131e-05	0.000459862	Mbnl2
2.63324	4.89297e-05	0.000464376	Mgarp
0.517878	4.94712e-05	0.000468854	Aplp2
-0.633731	4.94852e-05	0.000468854	Cenpq
0.597666	4.96874e-05	0.000470371	Tspan12
0.675014	4.98584e-05	0.000471591	Clcn6
0.549737	5.02776e-05	0.000475155	Dym
-2.92669	5.04468e-05	0.000476352	Ihh
0.517671	5.07833e-05	0.000478319	Abhd16a
0.640217	5.07696e-05	0.000478319	Cnnm2
0.573926	5.07597e-05	0.000478319	Ddt
2.06007	5.12301e-05	0.000482123	Cyth4
0.503319	5.13441e-05	0.000482789	Mea1
-0.624306	5.13954e-05	0.000482867	Pclaf
0.555834	5.18058e-05	0.000486314	Sort1
-0.977137	5.3571e-05	0.000501624	Adcy1
0.616218	5.35317e-05	0.000501624	Mcu
0.734085	5.35668e-05	0.000501624	Sema3c
0.650094	5.37023e-05	0.000502013	Cflar
0.541316	5.36889e-05	0.000502013	Clip2
0.525051	5.44742e-05	0.000508804	Dhrsx
0.506793	5.49104e-05	0.000512417	Commd9
-0.795513	5.49525e-05	0.000512417	Mical2
0.604012	5.51733e-05	0.000514048	Hspb6
-1.07245	5.52905e-05	0.000514712	Adamts15
0.51288	5.53716e-05	0.000514853	Cox5a
0.614098	5.53976e-05	0.000514853	Trappc2l
-0.602247	5.56821e-05	0.000517068	Exosc8
0.532632	5.60493e-05	0.000520046	Yrdc
-0.498029	5.61191e-05	0.000520263	Slc43a2
-0.619593	5.78574e-05	0.000535934	Nsl1
0.580236	5.79699e-05	0.000536533	Syt7
0.487447	5.9002e-05	0.000545634	Ubxn4
0.689886	5.93343e-05	0.000548255	Pts
0.497385	5.96084e-05	0.000550333	Chchd3
-0.703671	5.98369e-05	0.000551988	Syt9
0.599384	6.13599e-05	0.000565107	Fbxo44
-0.503024	6.13341e-05	0.000565107	Kif22
0.515655	6.18874e-05	0.000569497	Golga2
0.477959	6.20573e-05	0.000570591	Serf2
0.490624	6.32698e-05	0.000581262	Cnpy2
0.486903	6.35266e-05	0.000583143	Zfyve27
0.553082	6.41487e-05	0.000588371	Tmem184c
0.512987	6.51198e-05	0.000596789	Gosr2
0.575521	6.67401e-05	0.000611139	Cnpy4
0.65376	6.71991e-05	0.000614838	Ppard
-0.826065	6.80547e-05	0.000622159	Slc35d2
1.23978	6.8489e-05	0.000625619	Unc13c
0.684957	6.85784e-05	0.000625924	Kcnd1
0.489666	6.90766e-05	0.000629958	Arpc2
0.50092	6.92335e-05	0.000630875	Sec22b
0.526152	6.98371e-05	0.000635859	Bcl2l2
-0.551771	7.03129e-05	0.00063967	Mad1l1
0.666051	7.15385e-05	0.000650292	Erg28
-1.64939	7.18057e-05	0.000652191	Ptpre
-0.500735	7.20822e-05	0.000654172	Vps13a
1.89642	7.31108e-05	0.00066297	Gprc5a
0.555484	7.37498e-05	0.000668223	Abhd12
0.480126	7.39573e-05	0.000669021	B2m
-0.761214	7.39305e-05	0.000669021	Cenpa
0.503718	7.42257e-05	0.000670907	Ap3m1
-0.580153	7.48646e-05	0.00067583	Calb1
6.30983	7.48911e-05	0.00067583	St6galnac1
0.53469	7.51352e-05	0.000677487	St3gal5
0.571367	7.54339e-05	0.000679633	Igfbp7
0.462643	7.56863e-05	0.000681359	Prdx1
0.691271	7.5954e-05	0.00068322	Mctp2
0.578123	7.61451e-05	0.000684389	Tm9sf4
0.499799	7.66226e-05	0.000688129	Srp68
0.553016	7.67273e-05	0.000688517	P4ha2
0.521041	7.68599e-05	0.000689155	Usp42
0.538686	7.7021e-05	0.00068979	Dapk3
0.542273	7.70539e-05	0.00068979	Ralgds
-0.799225	7.71483e-05	0.000690083	C1r
0.629538	7.8626e-05	0.000702739	Pold4
0.542357	7.90562e-05	0.000706021	Sra1
0.887642	7.92569e-05	0.000706852	Ak4
0.498819	7.92754e-05	0.000706852	Ap3d1
0.510771	8.00396e-05	0.000713097	Flcn
0.617321	8.06237e-05	0.00071773	Grhpr
1.12116	8.21172e-05	0.000730445	Rasl11b
-0.568911	8.27144e-05	0.000735173	Rfx5
0.623726	8.30815e-05	0.000737851	Alg1
0.466461	8.34062e-05	0.000740147	Vat1
0.693874	8.38525e-05	0.000743519	Pank1
0.588421	8.45353e-05	0.00074898	Pomgnt2
0.505438	8.48574e-05	0.000750646	Crlf2
0.541505	8.48225e-05	0.000750646	Rab4b
0.617009	8.55386e-05	0.000756075	Mapk10
0.706217	8.58575e-05	0.000758295	Dhodh
1.81207	8.63852e-05	0.000762355	Ldb3
0.489504	8.66315e-05	0.000763917	Afg3l2
0.513146	8.66986e-05	0.000763917	Asns
0.499009	8.84551e-05	0.00077878	Sacm1l
0.543683	8.87954e-05	0.000780549	Ciao2b
0.913847	8.87291e-05	0.000780549	Gstm1
0.484489	9.01598e-05	0.000791301	Rab2a
0.543666	9.01259e-05	0.000791301	Tlcd3b
0.527114	9.20918e-05	0.000807624	Uckl1
0.540937	9.27363e-05	0.00081264	Uqcrb
0.561289	9.28113e-05	0.000812661	Dnm1
0.519534	9.36895e-05	0.00081971	Syvn1
-0.711204	9.40968e-05	0.000822631	Slc12a4
0.46161	9.4385e-05	0.000824507	Morf4l2
0.620158	9.48744e-05	0.000828136	Sall1
0.468183	9.51995e-05	0.000829823	Bcap31
0.856347	9.52158e-05	0.000829823	Grm4
0.484527	9.58496e-05	0.000834697	Mlx
0.494107	9.62957e-05	0.00083793	Ddx50
0.624648	9.67342e-05	0.000841092	Itpkb
0.527254	9.68836e-05	0.000841738	Tpst2
0.524012	9.74e-05	0.000845568	Eif2d
0.574415	9.7515e-05	0.000845911	Gpr137
0.58339	9.76784e-05	0.000846672	Cat
0.64351	9.88457e-05	0.000856128	Ccdc68
-0.706999	9.97801e-05	0.000863553	Gpam
0.541044	9.98897e-05	0.000863834	Slc22a17
0.453821	0.000100465	0.000868139	Ccni
0.65921	0.000101326	0.000874904	Gbe1
-0.894608	0.000103184	0.000890256	Rasgef1c
1.16566	0.000103353	0.000891033	Smtnl2
0.583388	0.000103688	0.000893231	Stat2
0.525362	0.000103922	0.000894563	Mcts1
0.537799	0.000104449	0.000898409	Slco3a1
0.462153	0.000104767	0.00090045	Ccdc47
0.499184	0.000104997	0.000901737	Hacd3
0.560836	0.000105737	0.00090739	Lrp10
0.56646	0.000106689	0.000914866	Galnt10
0.606052	0.000106984	0.00091669	Dnase1l1
0.46782	0.000107138	0.000917309	Ppa1
0.457957	0.00010742	0.000919018	Calm1
1.47451	0.000108013	0.000923385	Pah
1.14395	0.000109129	0.000932212	Pde4a
0.503967	0.000110339	0.000941837	Slc11a2
0.53354	0.000111114	0.000947729	Abcb9
-0.524853	0.000111272	0.000948351	Itprid2
0.583489	0.000111652	0.000950867	Ilvbl
0.457548	0.000112036	0.00095341	Snx3
0.54178	0.000112751	0.000958771	Rarg
0.468724	0.000113044	0.000960156	Btg1
0.500095	0.000113086	0.000960156	Pitpnm1
0.580432	0.000113291	0.000961174	Slc16a10
0.824578	0.00011387	0.000965354	Man1c1
-0.546136	0.000114638	0.000971129	Kif18b
0.518592	0.000115216	0.000975288	Dlg4
0.480841	0.000115907	0.000980394	Mpc1
0.479566	0.000116788	0.000987101	Atp6v1f
0.658032	0.000117318	0.000989371	Ago2
0.508872	0.000117218	0.000989371	Gmds
0.482327	0.000117322	0.000989371	Myl12b
0.484278	0.000117643	0.000991331	Ntan1
0.475977	0.000117753	0.00099152	Cul3
0.465695	0.000118065	0.000993399	Epcam
0.57272	0.000118752	0.000998429	Cdk14
0.611604	0.000122526	0.00102939	Cdr2
-1.02189	0.000123644	0.00103799	Il15
-0.881113	0.000123751	0.00103812	Tfdp2
0.501036	0.000123938	0.00103891	Tapbp
0.455141	0.00012431	0.00104124	Psmc4
0.544393	0.000124453	0.00104167	Atraid
-0.545754	0.000124904	0.00104466	Prkd3
0.499328	0.000125411	0.00104811	Cdip1
0.468117	0.000125701	0.00104976	RGD1310352
0.494497	0.000126138	0.00105263	Capns1
0.479516	0.00012652	0.00105486	Kif5b
0.514889	0.000126595	0.00105486	Syt4
0.842164	0.0001271	0.00105829	Amhr2
0.504556	0.000127382	0.00105984	Arfgap1
0.785308	0.000127697	0.00106167	Col27a1
-0.734645	0.000127913	0.00106268	Gabrd
0.580092	0.000128851	0.00106968	Cep104
0.51125	0.000128946	0.00106968	Spr
0.511272	0.000129622	0.00107449	Iars1
-0.571636	0.000130675	0.00108242	Snn
0.561399	0.000131143	0.00108549	Cmtm8
0.481506	0.000132171	0.00109158	Atp2a2
0.486029	0.000132086	0.00109158	Ndufa13
-0.563061	0.000131994	0.00109158	Slit1
0.456876	0.000132374	0.00109245	Akirin1
0.483837	0.000132585	0.00109339	Rnf14
-0.472739	0.000133005	0.00109604	Zfp367
-0.477261	0.0001339	0.00110261	Pola1
-0.508083	0.000134491	0.00110666	Casp2
0.482085	0.000134646	0.00110712	Maged2
-0.605329	0.000135179	0.00111069	LOC361346
0.471897	0.000135635	0.00111362	Mlf2
0.667522	0.000135829	0.00111439	Mcrip2
0.442106	0.000137047	0.00112356	Spint2
0.611724	0.000137506	0.0011265	RGD1305347
-0.812397	0.000138331	0.00113243	Pole2
0.618811	0.000139432	0.00114062	Gm2a
-1.53432	0.000140892	0.00115172	Cytip
0.46738	0.000141675	0.00115727	Atp6v1h
-1.05542	0.000142067	0.00115963	Chst8
-0.54224	0.000143886	0.00117362	Cmss1
0.496064	0.000145386	0.00118499	Gnpda1
0.605425	0.000145961	0.00118882	Smagp
-1.80938	0.000146229	0.00119013	Ifitm1
0.966578	0.000146614	0.0011924	Lin7a
-1.60681	0.000147691	0.00120028	Ptpn14
1.81999	0.000148875	0.00120903	Asb4
0.506878	0.000150728	0.00122319	Slc12a7
0.443602	0.000152438	0.00123617	Atp5f1a
0.535035	0.000155503	0.00126012	Orai3
0.489483	0.000155638	0.0012603	Pc
-0.581839	0.000156024	0.00126251	Chek2
3.29841	0.000156672	0.00126684	Nmu
0.477294	0.000158211	0.00127836	Impdh1
-0.976694	0.000159051	0.00128402	Slc29a1
2.57539	0.000159256	0.00128402	Tpm2
1.00554	0.000159193	0.00128402	Tsga10
0.475911	0.000160544	0.00129347	B4galt6
-2.87019	0.000161328	0.00129886	Postn
0.487811	0.00016216	0.00130462	Plppr4
0.730479	0.000163133	0.00131044	Dok1
-0.523695	0.000163234	0.00131044	Foxm1
0.615065	0.000163018	0.00131044	Kcnc3
0.48703	0.00016352	0.00131179	C1qtnf1
0.632105	0.000166175	0.00133214	Pygl
0.506347	0.000168746	0.00135081	Lamtor1
0.88912	0.000168652	0.00135081	Lrp2
0.452493	0.000169231	0.00135373	Txnl1
1.18787	0.000169645	0.0013551	Fcgbp
0.455277	0.000169585	0.0013551	Ndufab1
0.987826	0.000170012	0.00135706	Ly49i2
2.82876	0.000170211	0.00135769	Klhl1
0.458426	0.00017122	0.00136477	Uqcr11
-0.560152	0.000172642	0.00137512	Rad51
-0.486613	0.000173013	0.00137709	Plk1
-0.532138	0.000173179	0.00137744	Sapcd2
0.572774	0.000174424	0.00138636	Syndig1l
0.527207	0.000175043	0.00139029	Fem1a
0.442027	0.000178098	0.00141284	Psma1
0.57523	0.000178134	0.00141284	Ptn
0.686998	0.000178805	0.00141716	Tfpi
0.621618	0.000180127	0.00142662	Nfil3
0.479797	0.000181558	0.00143694	Epn1
0.503118	0.000181987	0.00143931	Erap1
0.672622	0.00018242	0.00144172	Plxna3
0.463241	0.000183368	0.00144819	Ghitm
1.02078	0.000183566	0.00144874	Bmp2
-0.501006	0.000184702	0.00145668	Abcg1
-0.458159	0.000186373	0.00146882	Tmpo
-0.513864	0.000188616	0.00148545	Mms22l
-0.492029	0.000189422	0.00149075	Vps37d
0.500278	0.000189675	0.00149169	Nr2f6
-1.01782	0.000190294	0.00149551	Oas1b
-0.481667	0.000190605	0.00149691	Aurkb
0.480777	0.000191222	0.0015007	Cry2
0.49227	0.000191538	0.00150212	Cars
0.571128	0.000192035	0.00150497	Sulf2
0.465391	0.000193542	0.00151571	Suox
0.513934	0.000197343	0.00154441	Man2b2
1.27856	0.00019802	0.00154862	Ropn1l
-0.710419	0.000199747	0.00155995	Traip
0.455249	0.000199744	0.00155995	Ube2z
-0.580927	0.000201132	0.00156967	Gle1
0.629292	0.000201458	0.00157112	Abca7
0.550051	0.000202634	0.00157919	Ube2j1
0.573925	0.000204336	0.00159135	Fndc3b
0.693269	0.000205706	0.0016009	ST7
-1.73454	0.000209892	0.00163235	Cplane2
0.48152	0.000210359	0.00163484	Slc25a25
0.648748	0.000211431	0.00164203	Lpin1
0.434422	0.00021203	0.00164555	Psma5
0.570425	0.000212739	0.00164991	Satb1
0.810696	0.000213773	0.00165678	Tmem120b
0.550974	0.000213946	0.00165697	Haus4
-0.563696	0.000214305	0.00165861	Cep290
0.459091	0.000215952	0.0016702	Ndufs8
0.502227	0.000221385	0.00171104	Ndufa2
0.561032	0.000222749	0.00172039	Dsel
-0.472933	0.000223123	0.00172209	Shmt1
0.823366	0.000223412	0.00172313	Anpep
1.0861	0.000227166	0.00175088	Gls2
0.459664	0.000229301	0.00176612	Aacs
0.465849	0.000233886	0.0018002	Anxa4
-0.555782	0.000234884	0.00180664	Ercc6l
-0.468462	0.00023668	0.0018192	Kntc1
0.422648	0.000237913	0.00182743	Prph
1.43542	0.00023844	0.00183022	Ecel1
-0.719007	0.000239142	0.00183435	Cenpl
0.462446	0.000240301	0.00184198	Timm17a
0.532409	0.000241135	0.00184711	Jakmip2
0.423204	0.000242105	0.00185327	Psmb4
0.899302	0.000245454	0.00187762	Cebpd
-0.594864	0.000246344	0.00188314	Cenpu
0.490585	0.00025061	0.00191314	Tex261
0.536694	0.000250466	0.00191314	Ube2e2
0.515182	0.00025225	0.00192435	Pbdc1
-0.555147	0.000254334	0.00193893	Parpbp
0.959225	0.000254578	0.00193947	Atf3
1.14933	0.000255343	0.00194397	Dzip1l
0.444396	0.000255838	0.00194642	Chmp5
0.448539	0.000256301	0.00194862	Ppme1
0.474328	0.000258401	0.00196325	Ppt2
0.463672	0.000261175	0.00198298	Dnpep
1.11578	0.000261354	0.001983	Ctrb1
0.779701	0.000261818	0.00198517	Dusp4
0.621266	0.000263335	0.00199532	Fkbpl
0.509553	0.000263843	0.00199782	Sh3bp1
1.62346	0.000266089	0.00201347	Ccdc80
0.475452	0.000266732	0.00201697	Pip5k1b
1.34457	0.000267111	0.00201847	Tinagl1
0.493485	0.000267582	0.00202067	Slc25a20
0.584808	0.000268245	0.00202287	Nab2
0.517919	0.000268415	0.00202287	RGD1309104
0.474503	0.000268236	0.00202287	Tm2d2
0.555319	0.000269157	0.00202709	Rgs19
0.42752	0.000269905	0.00203136	Atp5pd
0.51127	0.00027136	0.00203957	Esyt1
0.502418	0.00027126	0.00203957	Ybx1-ps3
-0.950729	0.00027183	0.00204173	Nhs
0.485913	0.000273649	0.00205402	Hsd17b10
-0.650887	0.000273908	0.00205458	Rhobtb3
-0.464954	0.000275169	0.00206266	Mcm3
0.916282	0.00027617	0.00206878	Itga5
0.526596	0.000276719	0.00207151	Ndfip2
0.92674	0.000279301	0.00208944	Bpifa2f
0.435155	0.000281337	0.00210327	Cst6
-0.622184	0.000282249	0.00210868	Slfn13
0.492379	0.000282502	0.00210916	Lmo7
0.55867	0.000282865	0.00211046	Cfap77
0.423715	0.000286648	0.00213726	Txn1
-0.481773	0.000288281	0.00214801	Pbk
0.434314	0.00029397	0.00218894	Gpx4
-0.505168	0.000295864	0.00220158	Lrrcc1
0.467456	0.000297131	0.00220954	Gnptg
0.450219	0.000298385	0.00221739	Grn
-0.871616	0.000299309	0.00222279	Pfkfb3
-0.722159	0.000304539	0.00226013	Aldh1a1
-1.38676	0.000306638	0.0022742	Hrh3
-0.613798	0.000307074	0.00227592	Ddias
-0.639631	0.000307673	0.00227885	Cntrob
0.477557	0.000311397	0.00230492	St6galnac6
0.542854	0.000312373	0.00231061	Lix1l
0.765933	0.000313146	0.00231327	Clybl
0.50778	0.000313045	0.00231327	Tmem129
0.463433	0.000315948	0.00233243	Atp5me
0.912952	0.000317708	0.00234388	LOC691083
-0.456949	0.000318355	0.0023458	Cnot6l
0.653353	0.000318386	0.0023458	Lnx1
0.452771	0.000319142	0.00234982	Ctsb
0.545151	0.000320282	0.00235666	Josd2
0.568203	0.000322892	0.00237413	Anxa2
0.527481	0.000323079	0.00237413	Dalrd3
0.542647	0.000324844	0.00238552	Cib1
0.463292	0.000325185	0.00238646	Mapk6
-0.650143	0.000326103	0.00239164	Sema3e
0.640057	0.000327559	0.00240074	Rasd1
-0.774715	0.000329157	0.00241088	Crot
0.425858	0.000329824	0.00241362	Ndufc2
-0.868569	0.000330179	0.00241362	Nupr2
-0.493534	0.000330048	0.00241362	Unc5a
0.4661	0.000331373	0.00242077	Tmub2
0.468087	0.000333355	0.00243367	Glp1r
0.500179	0.000333899	0.00243473	Dpm1
0.443901	0.000333935	0.00243473	Lmna
-0.9821	0.000336086	0.00244882	Gpm6a
0.445397	0.000338298	0.00246333	Ndufs4
-0.614509	0.000339174	0.0024681	Rapgef5
-0.480314	0.000339797	0.00247103	Ankrd44
0.476044	0.000341842	0.00248429	Isl1
0.433354	0.000342654	0.00248858	Atp5f1c
-0.567396	0.000342949	0.0024891	Tube1
0.461871	0.000346767	0.00251355	Ankh
0.447238	0.000346704	0.00251355	Tomm20
0.439847	0.000349121	0.00252898	Vps25
0.452072	0.000350199	0.00253515	Sdf4
0.488246	0.000353795	0.00255953	Hagh
1.35123	0.000356924	0.0025805	Metrnl
0.467968	0.00035849	0.00259015	Mkks
0.521797	0.000361268	0.00260517	Arsa
0.866519	0.00036116	0.00260517	Chrd
0.968236	0.00036116	0.00260517	Rras
0.433498	0.000367071	0.00264532	Cyc1
0.601335	0.000368033	0.00265055	Dnajc15
0.413264	0.000368895	0.00265334	Atp5f1b
0.453364	0.000368673	0.00265334	Ddrgk1
0.434765	0.000370153	0.00266069	Xpnpep1
0.439082	0.000371494	0.00266861	Prkar1a
0.508578	0.000375714	0.00269679	Fam163b
0.578548	0.000375899	0.00269679	Timmdc1
-0.468879	0.000381982	0.00273868	B4galt5
0.539663	0.000382906	0.00274288	Neto2
-0.577915	0.000383058	0.00274288	Rttn
0.434823	0.000388622	0.00277917	Amd1
0.577714	0.00038861	0.00277917	Stard13
0.427119	0.000393733	0.00281392	Cd164
0.463818	0.000401023	0.00286283	Ndufb10
0.710897	0.000401088	0.00286283	Nrn1
0.436582	0.000402121	0.00286838	Dynlrb1
0.454657	0.000403759	0.00287823	Slc29a4
0.436138	0.000414424	0.00295238	Atox1
0.416952	0.000418204	0.00297741	Rcn1
0.482202	0.000420444	0.00299007	Hcfc2
0.508761	0.000420516	0.00299007	Rps6kc1
0.647481	0.000421597	0.00299536	Pde4d
0.459741	0.000421796	0.00299536	Rps6ka2
0.519386	0.000422934	0.00300155	Hddc3
0.981676	0.000425524	0.00301801	Stk32a
-0.466921	0.000429153	0.00304183	Msh2
0.523422	0.000431125	0.00305387	Fam174c
0.498373	0.000433981	0.00307022	Coq10a
0.413571	0.000433979	0.00307022	Swi5
0.656733	0.000436219	0.0030841	Kcnk2
0.40559	0.000437636	0.00309217	Cd63
0.471528	0.000439075	0.00310038	Tmem189
0.527691	0.000439679	0.00310088	Flot1
0.879898	0.000439699	0.00310088	Ppp1r14a
-0.750315	0.000442275	0.00311708	Prkaa2
0.439589	0.000450208	0.00317099	Hexa
-0.496145	0.000452026	0.00318179	Pold1
-0.523846	0.000452734	0.0031838	Kif18a
0.444977	0.000452879	0.0031838	Psmd1
0.677229	0.000454336	0.00319204	Paox
0.475604	0.000455758	0.00320002	Prepl
0.806472	0.000457702	0.00321166	Slc26a6
0.454781	0.000458673	0.00321646	Slc35e1
-0.557036	0.000461833	0.00323659	Myo5a
0.502256	0.000462506	0.00323928	Slc35g2
0.452326	0.000463516	0.00324432	Lrpap1
0.443329	0.000465044	0.00325096	Ndufv3
0.472326	0.000464886	0.00325096	Zfpl1
1.34201	0.000467031	0.00326281	Kdr
0.55367	0.000467723	0.0032656	Fam222a
0.412821	0.000469041	0.00327277	Pja1
0.552727	0.000471151	0.00328544	Sec24a
-0.584967	0.000472411	0.00329218	Apba2
-0.667867	0.000473306	0.00329636	Recql4
-0.449264	0.000474433	0.00330216	Mcm5
0.410112	0.000478193	0.00332626	Suclg1
0.526539	0.000481277	0.00334564	Vav3
0.484059	0.00048254	0.00335233	Polr3d
0.869807	0.00048291	0.00335282	Fbxo4
0.423511	0.000483785	0.00335682	Vps29
0.42585	0.000487046	0.00337736	Eif3c
0.508034	0.000489361	0.00339131	Rhoq
0.673406	0.000490325	0.00339379	Bcat2
-0.476185	0.000490255	0.00339379	Rpa2
0.633351	0.000491614	0.00339851	Endog
0.417373	0.000491317	0.00339851	Pfdn1
0.466622	0.000492765	0.00340436	RGD1302996
-0.556046	0.000493276	0.00340579	Cenpi
-0.47399	0.000497496	0.0034307	Ccp110
0.447196	0.000497454	0.0034307	Itln1
0.425941	0.000501405	0.0034534	Got2
0.453244	0.000501231	0.0034534	Ppp1r3d
0.512197	0.000504561	0.003473	Angptl8
0.457444	0.000505201	0.00347528	Oat
0.441666	0.000508693	0.003495	Dnajc10
0.479975	0.000508619	0.003495	Efcab14
0.600307	0.000509732	0.00349999	Gpr39
-0.558107	0.000513045	0.00352058	Gins1
0.54368	0.000514887	0.00353106	Cckar
0.479628	0.000515441	0.00353269	Gpr89b
1.25922	0.00051879	0.00355347	Slc38a5
0.447013	0.000522696	0.00357804	Pet100
2.76236	0.000523593	0.00358199	Rbp2
0.429262	0.000524208	0.00358339	Agpat4
0.43189	0.000524438	0.00358339	Copb1
0.669708	0.000525981	0.00359175	Pecr
-0.626254	0.000527413	0.00359908	Car2
0.471608	0.000527699	0.00359908	St18
0.463984	0.000529116	0.00360655	Mvb12a
0.456359	0.00053114	0.00361815	Cox17
0.623045	0.000534119	0.00363434	B4galnt1
0.455518	0.000534166	0.00363434	Itga3
0.420035	0.000535906	0.00364397	Ubl5
-0.532254	0.000536832	0.00364797	Nedd1
0.596961	0.000537472	0.00364797	Pnpo
0.459927	0.000537217	0.00364797	Vapb
-0.774462	0.000538732	0.00365431	Atxn3
0.489991	0.000541597	0.00367152	Qpctl
-0.655746	0.000545137	0.00368445	Brinp2
0.468617	0.000544159	0.00368445	Efhc1
0.43328	0.000545431	0.00368445	Gnl1
0.571878	0.000545877	0.00368445	Golt1a
-0.554337	0.000545032	0.00368445	Plxnb1
0.560561	0.000544341	0.00368445	RGD1565033
0.398706	0.000545997	0.00368445	Skp1
0.619332	0.000546136	0.00368445	Uap1
0.429812	0.000547089	0.00368865	Ywhag
-0.494076	0.000547629	0.00369007	Arl4d
0.439744	0.000552117	0.00371807	Pin1
0.467018	0.000553875	0.00372767	Hmx1
-0.516711	0.000557288	0.00374839	Tspan2
0.539328	0.000559125	0.00375849	Mgat2
3.51969	0.000567407	0.00380959	Akr1c14
0.457495	0.000567081	0.00380959	Cop1
0.401448	0.000568238	0.00381288	Psma7
0.453458	0.000569135	0.00381661	Cox6b1
0.446891	0.000570126	0.00382097	Farsb
0.407327	0.000570897	0.00382385	Cmpk1
0.440343	0.000572478	0.00383215	Cfap20
0.400048	0.000574094	0.00384067	Eif4a2
0.987788	0.000575126	0.00384527	Cadm2
0.417307	0.000587748	0.00392498	Atp6v0e1
0.40401	0.000587538	0.00392498	Psma2
-0.623369	0.000592049	0.00395135	Depdc1b
0.418844	0.000594064	0.00396243	Gipr
0.401433	0.000596463	0.00397607	Tuba1a
0.420421	0.000600691	0.00399949	Arl2bp
0.440578	0.000600507	0.00399949	Clptm1
1.60195	0.000603505	0.00401519	Ca9
1.8003	0.000603767	0.00401519	Cpa4
0.519394	0.000604143	0.00401531	Apoo
0.484959	0.000606779	0.00403043	Susd4
0.498009	0.000609586	0.00404668	Map9
0.444868	0.000612687	0.00406486	Paxx
0.589354	0.00061887	0.00410345	Wdr24
0.447178	0.000620073	0.004109	Dnm2
0.484646	0.000621519	0.00411371	Cntn3
-0.857042	0.000621372	0.00411371	Trmt9b
0.47121	0.000622999	0.00412107	Herpud1
0.606757	0.000628568	0.00415545	Tor4a
0.475296	0.000634737	0.00418991	Capn1
0.422558	0.000634224	0.00418991	Cdkn1b
0.448903	0.000634903	0.00418991	Sdhc
0.432846	0.00063605	0.00419501	Elob
0.423587	0.000639598	0.00421592	Mvp
-0.445595	0.000647438	0.00426259	Atad2
-0.496463	0.000647224	0.00426259	Pcsk6
-0.502057	0.000648384	0.00426631	Fbxo5
0.498074	0.000650201	0.00427073	Dcaf6
0.399187	0.000649923	0.00427073	Eno1
-0.66054	0.000649633	0.00427073	Mafb
-0.983952	0.000650957	0.00427319	Ppp1r3c
0.450951	0.000654397	0.00429326	Actn1
0.392147	0.000658511	0.00431772	Tpt1
1.35086	0.000662842	0.00434357	Tubb6
-0.541122	0.000666105	0.00436241	Pip4k2a
0.458534	0.000668912	0.00437823	Ndel1
0.393322	0.00066936	0.0043786	Cox6a1
0.546009	0.000672465	0.00439634	Gstt1
0.785546	0.000676457	0.00441986	Dennd2c
0.444949	0.000677749	0.00442572	Gpc4
0.975035	0.000680853	0.0044434	RGD1307443
0.41594	0.000683544	0.00445836	Chmp2a
1.51261	0.000683977	0.00445859	Trpv2
0.410215	0.00068586	0.00446826	Coro1b
0.491226	0.000694349	0.0045198	Dnajb2
-0.429791	0.000694577	0.0045198	Slc2a2
0.469442	0.000696939	0.00453253	Sik3
0.55909	0.000702828	0.00456818	Ccdc167
1.43453	0.000709452	0.00460856	Elovl6
0.493901	0.000712265	0.00462415	Fam189b
0.455833	0.000715267	0.00464095	Pigt
0.553737	0.000722846	0.00468469	Elk3
0.442241	0.000722562	0.00468469	Ubac1
0.47644	0.000730589	0.00473214	B3gnt2
0.411335	0.000734131	0.00475233	Csnk2b
0.440807	0.00073678	0.00476673	Tmem63a
0.535545	0.000740432	0.00478759	Fam167a
-0.477779	0.000743816	0.00480392	Chdh
-0.641191	0.000743401	0.00480392	Ogfrl1
0.505801	0.000748122	0.00482894	Dhrs1
0.611044	0.000757274	0.0048852	Ablim3
0.610613	0.000758551	0.00489062	Clba1
0.42709	0.000760029	0.00489733	Anxa11
0.436464	0.000764096	0.00492071	Dennd5a
0.504398	0.000768398	0.00494354	Alg3
0.501637	0.000768524	0.00494354	Gng7
0.680981	0.000771798	0.00496175	Mcoln3
0.400838	0.000776613	0.00498984	Vcp
-0.601477	0.000779453	0.00500521	rnf141
0.776532	0.000780092	0.00500645	Egr1
-1.01145	0.00078547	0.00503807	Dpyd
0.418714	0.00079584	0.00510166	Ndufb6
0.519567	0.000804677	0.00515537	Tmco1
0.432478	0.000805815	0.00515901	Cdh1
0.489461	0.000806168	0.00515901	RGD1308147
2.72678	0.000811015	0.00518707	Gpr3
0.623029	0.000815911	0.00521541	Pde4c
0.403898	0.00082114	0.00524583	Get3
0.432475	0.000823603	0.00525857	Ergic2
0.4513	0.000825036	0.00526472	Stt3b
0.435634	0.000831603	0.00529757	Dda1
-0.648432	0.000831188	0.00529757	Klhl5
0.914214	0.000831062	0.00529757	Ralyl
0.541894	0.000841898	0.0053601	Dusp23
0.533147	0.000844865	0.00537593	Fbxo6
0.39911	0.000848118	0.00539357	Rtn3
0.465332	0.000862647	0.00548285	Slc66a2
0.420984	0.000863555	0.00548551	Arl3
0.420165	0.000865266	0.00549326	Psmb5
0.457861	0.000868646	0.00550848	Abhd4
0.409552	0.000868629	0.00550848	Chmp4bl1
0.487546	0.000871099	0.00552091	Pex26
0.51414	0.000879726	0.00557243	Pam16
0.467892	0.000883631	0.005594	Emc6
0.428309	0.000886002	0.00560584	Hspe1
1.17521	0.000895431	0.0056623	Col18a1
0.392575	0.000897443	0.00567182	Vegfa
-5.64881	0.000899454	0.00568132	Tmc3
-0.528421	0.000900763	0.00568638	Cdca2
-0.499844	0.000901308	0.00568662	Gata4
0.422722	0.000902554	0.00569128	Tmem98
0.425816	0.000917777	0.00578076	Atp1a1
0.43451	0.000917688	0.00578076	Glrx2
-0.577827	0.000923476	0.00581339	Slc19a2
0.400439	0.000928746	0.00584327	Map2k2
0.430372	0.000934934	0.0058789	Irak1
0.956902	0.000939557	0.00590466	Rhbdf1
0.409752	0.000940633	0.00590479	Marchf6
0.503999	0.000940427	0.00590479	P2ry1
0.39327	0.000943288	0.00591814	Psmd12
1.29004	0.000946042	0.0059321	Elfn1
0.38411	0.000954987	0.00598483	Ndufb8
0.628247	0.000957444	0.00599688	Snhg4
0.548367	0.000958862	0.0060024	Mpp7
-0.530591	0.000959399	0.0060024	Sertad4
0.386131	0.000960081	0.00600246	Ftl1
-0.416911	0.000960479	0.00600246	Numa1
0.434445	0.000965567	0.00603089	Tmem9b
0.411042	0.000970604	0.00605897	Fam219a
0.412459	0.000973769	0.00607534	Snx2
0.429138	0.000979706	0.00610898	Ctsa
-1.44891	0.000980846	0.00611268	Gfod1
0.450674	0.000986884	0.00614348	Fbxo2
0.441641	0.000986833	0.00614348	Tbrg1
0.82253	0.000993392	0.00618056	Nudt18
0.419042	0.00099791	0.00620522	Trappc13
-0.868646	0.00100089	0.00622032	RGD1563888
-0.552306	0.00100384	0.00623516	Nrm
0.419876	0.00100701	0.00625142	Hbs1l
0.558682	0.00100797	0.00625389	Gpr19
0.880772	0.00101169	0.00627349	Fgf1
0.395648	0.00102441	0.00634884	Rnf10
0.499879	0.00102558	0.00634906	Dennd10
0.421	0.00102506	0.00634906	Mpnd
0.516475	0.00102787	0.00635976	Nudt19
0.500794	0.00103064	0.00637333	Luzp1
0.457063	0.00103429	0.0063924	Usp53
0.47557	0.00103698	0.00640197	Dhrs7b
-0.51234	0.00103696	0.00640197	Mdc1
1.09685	0.00104084	0.00642226	Astn2
0.465624	0.0010496	0.00647274	Timm23
0.430761	0.00105557	0.00650594	Mrpl54
0.456142	0.0010572	0.00651243	Kdm5b
0.439961	0.00105869	0.00651802	Tmem179
0.49312	0.00106675	0.00656405	Cyb561d2
0.411878	0.00106803	0.00656832	Osbp
0.485132	0.00107967	0.00663623	Cpd
0.518983	0.00108464	0.00666312	Lyplal1
1.94639	0.00109013	0.00669319	Itih1
0.497518	0.00109107	0.00669528	Pnkd
0.526491	0.00109445	0.00671237	Ntrk1
0.43857	0.00110902	0.00679801	Zdhhc14
0.427888	0.00111306	0.00681903	RGD1304694
-0.549471	0.00111673	0.00683774	Rad54l
1.85027	0.00112259	0.00686616	Rln1
0.474257	0.00112201	0.00686616	Sipa1l3
0.401051	0.00112407	0.00687143	Cst3
-0.395022	0.00112726	0.0068872	Smc4
0.418596	0.00112958	0.00689756	Gabarapl2
0.39204	0.00113235	0.00691072	Tmem59
0.453911	0.00113991	0.00695305	Entpd4
-0.869113	0.00114132	0.00695792	Wnt5a
0.426365	0.00115458	0.00703487	Ube2l6
0.433607	0.00115583	0.00703866	Cinp
-0.617939	0.00116813	0.00710971	Ska3
0.381052	0.00116961	0.00711486	Pdap1
0.702015	0.00117239	0.00712789	Spry2
0.40526	0.00117494	0.00713384	Arhgdia
-0.749648	0.00117501	0.00713384	Gria2
0.427153	0.00117528	0.00713384	Ndufs7
1.34556	0.0011777	0.00714469	Rsad2
0.380634	0.00118631	0.00719304	Psmb1
0.562636	0.00119	0.00721147	Asb16
-1.44902	0.00119434	0.00722993	Inpp4b
0.419124	0.00119416	0.00722993	Lsr
0.734191	0.00120166	0.00727033	Homez
0.412219	0.0012074	0.00730114	Ppp1r2
0.823907	0.00120978	0.00731157	Acot13
-0.447717	0.00121142	0.00731755	Svil
0.569088	0.0012197	0.00736175	Nkd2
0.527363	0.00122071	0.00736175	Ptpn18
0.584276	0.00122071	0.00736175	Rab27a
0.48726	0.00122486	0.00738277	Tmem263
0.399459	0.00122844	0.00740039	Grpel1
0.456584	0.00123438	0.00742815	Pnma2
0.427472	0.00123402	0.00742815	Rbpms
0.604514	0.0012406	0.00745759	Dnajc16
0.40251	0.00124033	0.00745759	Sar1b
0.423711	0.00124643	0.00748459	Amigo2
1.25219	0.00124637	0.00748459	St3gal1
0.393409	0.00125419	0.00752716	Atp5f1e
0.416356	0.00126412	0.0075786	Ctdnep1
0.46247	0.00126383	0.0075786	Golt1b
1.30899	0.00127103	0.00761598	Lrp2bp
0.601309	0.00127256	0.00762108	Slc16a11
-0.5247	0.00129387	0.00774455	Rgs12
0.477078	0.00129642	0.00775569	Trpc1
-0.462509	0.00129754	0.00775823	Gmip
0.414432	0.00130172	0.00777907	Commd1
0.435182	0.00130246	0.00777931	Rnf185
0.483639	0.00130882	0.00781317	Ccdc58
0.443304	0.00131036	0.00781819	Wsb1
0.397375	0.0013127	0.00782798	Ociad1
-0.683307	0.00131345	0.0078283	Sh3bp5
-1.72178	0.00132295	0.0078807	Slc26a4
0.432005	0.00132678	0.00789929	Ndufa5
0.409387	0.00133328	0.00793076	Ndufb2
0.490931	0.00133348	0.00793076	Usp11
0.438087	0.00133602	0.00794166	Pde4dip
1.57695	0.00134157	0.00796919	Fcna
0.678466	0.00134208	0.00796919	Nefm
0.422214	0.00135262	0.00802757	Irf6
0.501478	0.00135428	0.00803312	Nfkbib
0.477733	0.00135679	0.00804378	Gorasp1
0.407026	0.00137404	0.00814174	Ncoa4
-0.629037	0.00137564	0.00814693	Mmp16
-0.481927	0.00137889	0.00816182	Raph1
0.605185	0.00140046	0.00827877	Asah2
-0.411686	0.00140086	0.00827877	Tcf19
0.432636	0.00139965	0.00827877	Tmem185b
0.489675	0.00140825	0.00831805	Mospd2
0.455539	0.00140937	0.00832025	Gprc5b
0.391864	0.00141353	0.00834044	Lars1
0.542792	0.00141504	0.00834491	Slc35a5
0.381317	0.00142074	0.00837414	Edf1
-0.471296	0.00143119	0.00843131	Zbed4
0.446759	0.00143571	0.0084535	Nadk
-0.928585	0.00144377	0.00849645	Ndst4
0.390162	0.00144733	0.00851294	Yars1
-0.429609	0.0014492	0.00851949	Cenpn
0.572297	0.00145127	0.00852715	Ankrd29
0.535672	0.00145782	0.00856113	Slc10a7
-0.571492	0.0014686	0.00861543	Carmil3
-0.55421	0.00146812	0.00861543	Sesn3
0.430682	0.00147157	0.00862832	Rer1
1.01746	0.00148274	0.00868927	Dmgdh
0.455748	0.00148751	0.00871266	Ocel1
0.748586	0.00149142	0.00873101	Cep85l
0.442079	0.00150128	0.00878413	Epb41l4a
0.383416	0.00150731	0.0088148	Psmd2
-0.41461	0.0015097	0.00881956	Cdca8
0.393744	0.00150906	0.00881956	Igf2
0.388769	0.00151357	0.00883758	Apbb1
0.402277	0.00151554	0.00884445	Armcx3
0.433235	0.00151799	0.00885418	Degs1
0.408247	0.00151938	0.00885763	Sdhb
-0.622007	0.00152108	0.00886294	Mtbp
0.561561	0.00152272	0.00886326	Atg4a
0.454149	0.00152235	0.00886326	Mrpl58
0.417013	0.0015293	0.00888856	Mospd3
0.398967	0.00152842	0.00888856	Rap1b
0.414581	0.00152945	0.00888856	Tmem185a
0.442338	0.00154316	0.0089636	Phf1
0.602235	0.00154468	0.00896777	Parp3
0.445961	0.00154662	0.00897438	Atg4d
1.0551	0.00155027	0.00899089	Adra2b
0.416807	0.00155573	0.00901324	Ext2
0.85323	0.00155525	0.00901324	Ldhd
0.375812	0.00156548	0.00906037	Psmc1
0.381654	0.00156537	0.00906037	Uqcrc2
0.486557	0.00158238	0.00915347	Drd2
0.419326	0.00158945	0.00918485	Mthfd2
0.475369	0.00158872	0.00918485	Tprn
0.495872	0.00159205	0.00919512	RGD1560854
-0.472791	0.00161047	0.00929673	G2e3
0.426799	0.00161309	0.00930369	Coq9
0.418676	0.00161334	0.00930369	Ripply3
-0.761111	0.00162017	0.00933351	Mtnr1a
0.898355	0.00161962	0.00933351	Prlr
0.411347	0.00162116	0.0093344	Slc35d3
-0.453821	0.0016381	0.00942224	C2cd4c
0.440177	0.00163787	0.00942224	Pelo
0.457915	0.0016428	0.00944444	Mrps36
0.436492	0.00165411	0.00950457	Rmc1
0.425926	0.00165559	0.00950818	Unc50
0.408325	0.00166008	0.00952909	Pgp
0.428982	0.00166845	0.00957219	G6pc3
0.485726	0.00167002	0.00957632	Pex16
0.403283	0.00167333	0.00959039	Uqcrc1
-1.23481	0.00167677	0.00960518	Pde5a
1.14943	0.00168153	0.00962753	Cpz
0.400733	0.00168558	0.00964578	Wdr83os
0.439267	0.00170247	0.00973748	Atpaf2
0.529541	0.00170511	0.00974761	Spsb4
-0.40448	0.00171489	0.00979848	Ffar3
-0.681598	0.0017177	0.00980955	Id3
0.515407	0.0017314	0.00988277	Pex12
0.731963	0.00174066	0.00992546	Chpt1
0.432043	0.00174065	0.00992546	Cog8
0.489251	0.0017432	0.00993491	Pard3
-0.439646	0.00175875	0.0100185	Pold2
0.580118	0.00176909	0.0100722	Dcbld2
0.422227	0.00177406	0.0100954	Arhgap18
-0.614329	0.00177989	0.0101234	Wdr62
0.376498	0.00178592	0.0101526	Atp5if1
0.471695	0.00180104	0.0102333	Fblim1
-0.453108	0.00180415	0.0102458	RGD1308134
0.38597	0.00182365	0.0103513	Ndufa8
0.481778	0.00182845	0.0103732	Kiaa0895l
0.385379	0.00184417	0.01045	Abhd14b
0.373606	0.00184477	0.01045	Ndufb11
-0.627865	0.00184461	0.01045	Tonsl
-0.572537	0.0018464	0.0104539	Eme1
0.463203	0.00185203	0.0104805	MGC94207
0.390943	0.00186306	0.0105376	Itpr1
-0.571717	0.00187246	0.0105854	Aif1l
-0.471332	0.00187446	0.0105914	Cit
4.53517	0.00187846	0.0106086	Tmem45al
-0.406854	0.00188411	0.0106351	Rad50
0.506868	0.00188685	0.0106453	Smim8
0.741332	0.00189741	0.0106994	Cyb5d2
0.43029	0.00190334	0.0107275	Tmem11
0.380831	0.00190556	0.0107292	Cisd2
0.433812	0.00190465	0.0107292	Ralb
0.46127	0.00191821	0.010795	Cops9
0.376374	0.00193345	0.0108753	Card19
0.462641	0.00194247	0.0109205	Nagk
0.82939	0.0019464	0.0109371	C1qa
0.390425	0.00195645	0.0109881	Kcmf1
-0.41998	0.00196392	0.0110245	Ceacam1
0.397064	0.00196834	0.0110437	Rab5c
0.509926	0.0019693	0.0110437	Slc4a3
0.403051	0.00197226	0.0110547	Cyb5b
0.427841	0.00197562	0.011068	Ddc
[truncated: 15,457 more rows]
