# Supplementary material for: Med14 phosphorylation shapes genomic response to GLP-1 Agonist
Source: bioRxiv. 2025 Jun 23:2025.06.17.660196. Preprint. [Version 1] doi: 10.1101/2025.06.17.660196 (PMC12262311; doi:10.1101/2025.06.17.660196)
Supplement: Supplement 4 [file media-4.xlsx]

## Sheet: TableS4_DE_group_WT_1h_FSK_vs_W
log2FoldChange	pvalue	padj	GeneSymbol
4.87215	0	0	Dusp1
6.43928	0	0	Fos
9.90107	0	0	Fosb
7.50176	0	0	Fosl2
6.04529	0	0	Junb
5.93323	0	0	Klf4
6.55987	0	0	Nr4a1
6.88748	0	0	Nr4a3
4.91326	0	0	Rasd1
6.01672	0	0	Rgs2
5.67751	0	0	Sik1
4.36074	1.72147e-271	1.64285e-268	Crem
3.87415	8.16574e-241	7.19339e-238	Tiparp
-3.95872	1.19075e-230	9.74037e-228	Txnip
3.49044	3.06577e-207	2.34062e-204	LOC689986
3.90718	3.57973e-200	2.56219e-197	Nfil3
3.70254	9.05921e-200	6.10271e-197	Cwc25
3.24499	4.0565e-184	2.58084e-181	Id4
4.04044	8.09849e-171	4.88126e-168	Egr1
6.96801	1.81349e-169	1.03841e-166	Tent5b
4.08438	1.24188e-165	6.7724e-163	Csrnp1
3.29891	5.85748e-164	3.04908e-161	Btg2
3.60923	3.02011e-155	1.50375e-152	Dyrk3
3.79689	4.07886e-155	1.9463e-152	Sstr1
4.02988	2.2813e-154	1.04502e-151	Maff
3.01164	6.8013e-152	2.99571e-149	Mest
3.15324	1.78283e-145	7.56183e-143	Ppp1r15a
4.46943	4.36685e-145	1.78604e-142	Lrrtm2
3.97665	1.16965e-140	4.61892e-138	Cebpd
4.08491	9.33104e-139	3.56197e-136	Atf3
3.07297	4.52126e-136	1.67024e-133	Per1
5.8893	2.78495e-131	9.96665e-129	Nr4a2
6.52278	1.33785e-129	4.64275e-127	Fst
3.28328	1.24892e-128	4.20665e-126	Gadd45b
3.08368	9.12876e-127	2.98693e-124	Ddit4
2.78848	2.68068e-123	8.52753e-121	Slc25a25
3.70068	4.07698e-122	1.26188e-119	Tac1
2.69681	2.16741e-117	6.53189e-115	Cry2
2.8256	3.91865e-116	1.15068e-113	Hbegf
2.916	2.12499e-111	6.08385e-109	Nap1l5
3.116	1.6722e-107	4.67074e-105	Tp53rk
2.62841	1.42575e-105	3.88754e-103	Coq10b
2.57455	1.15656e-103	3.08023e-101	Diras2
3.25282	1.03735e-101	2.69993e-99	Pard6a
2.55546	3.09171e-97	7.86806e-95	Midn
2.93913	3.29506e-96	8.20326e-94	Jun
2.77027	3.19005e-95	7.77285e-93	Spata2L
4.14106	9.4427e-94	2.25287e-91	Prdm1
2.40986	3.81034e-93	8.90532e-91	Irs2
5.58169	4.89619e-90	1.12142e-87	Egr4
2.72605	7.09492e-88	1.59316e-85	Nedd9
2.41624	8.36071e-87	1.84128e-84	Gpr6
2.19802	5.27464e-83	1.13972e-80	Btg1
-2.53352	1.88562e-79	3.9989e-77	Klf6
2.11364	1.19566e-78	2.48958e-76	Jund
2.3582	3.17007e-78	6.48279e-76	Siah2
3.17709	2.04033e-76	4.09927e-74	Cebpb
2.09899	9.53123e-73	1.88193e-70	Pim3
5.96947	1.27807e-71	2.48075e-69	Cxcl1
2.28959	3.90069e-71	7.44512e-69	Syt4
2.0817	4.62664e-71	8.68595e-69	Tob1
2.26836	1.11577e-67	2.06094e-65	Ypel4
2.91213	1.61672e-66	2.93883e-64	Cartpt
2.90621	1.13563e-65	2.03208e-63	Zrsr1
2.42965	2.73011e-62	4.81003e-60	Plk2
2.37597	4.19059e-62	7.2713e-60	Ackr3
1.95811	1.02705e-56	1.75549e-54	Ldhb
4.16132	1.61119e-55	2.71344e-53	Npas4
2.08425	3.41272e-55	5.66412e-53	Arc
1.90612	6.39025e-55	1.04544e-52	Emd
1.8314	1.08445e-54	1.74918e-52	Pnrc1
3.886	6.94521e-54	1.10467e-51	Gem
1.82466	1.93209e-50	3.031e-48	Neurod2
2.61045	8.88012e-48	1.37426e-45	Lrrc10b
2.2596	1.98477e-46	3.03061e-44	Dnaaf2
1.76257	2.11888e-45	3.19282e-43	Ppp1r11
4.066	4.56055e-44	6.78278e-42	Dlx2
1.96821	4.48156e-43	6.57984e-41	Plk3
-1.63663	6.66976e-43	9.66862e-41	Klf10
1.74659	8.27426e-43	1.18446e-40	Dusp10
1.79619	4.58122e-42	6.47706e-40	B3galt2
1.65507	2.4097e-39	3.36535e-37	Il1r1
4.58764	1.03797e-38	1.43215e-36	Lnc056
1.787	2.69344e-38	3.67206e-36	Cbx8
1.60176	7.48044e-38	1.00783e-35	B3gnt2
1.89118	1.69744e-37	2.26036e-35	Nefl
1.85843	1.83273e-37	2.41246e-35	Zfp703
2.36894	3.10205e-37	4.03689e-35	Ier2
1.44641	8.6114e-37	1.10806e-34	Usp42
1.58031	3.778e-36	4.8073e-34	Barhl1
2.08818	4.75395e-36	5.98267e-34	Arl5b
2.07073	5.0802e-36	6.32375e-34	Pim1
2.13536	5.48076e-36	6.74899e-34	Tal1
1.67759	5.58647e-35	6.80599e-33	Cln8
1.61323	9.65924e-35	1.1644e-32	Mustn1
3.43296	2.45313e-34	2.92638e-32	Ccnd1
-2.11215	1.16584e-33	1.37642e-31	Sall2
1.32088	1.42244e-33	1.66222e-31	Vegfa
1.50064	1.44802e-33	1.67503e-31	Rem2
1.58417	5.37389e-33	6.15417e-31	Fbxo34
1.59684	7.28075e-33	8.25536e-31	Tmub1
1.74403	2.30245e-32	2.58507e-30	Id1
1.52367	5.39865e-32	6.00246e-30	Ptp4a1
1.75893	5.93632e-32	6.5368e-30	Id3
1.37272	7.25531e-32	7.91313e-30	Enc1
2.34553	1.1149e-31	1.20451e-29	Sertad2
2.8924	1.15407e-31	1.23518e-29	Lfng
1.32885	2.57589e-31	2.73139e-29	Net1
1.36	2.82111e-31	2.96398e-29	Gadd45g
-1.55616	4.59272e-31	4.78144e-29	Dact2
1.8928	7.16532e-31	7.39255e-29	Slc1a4
1.46368	8.80927e-31	9.00747e-29	Znrd1
1.48181	5.58184e-30	5.65692e-28	Tent5a
1.7383	4.78486e-29	4.80668e-27	Cck
1.28591	5.652e-29	5.62841e-27	Mapkapk2
-2.41201	9.23719e-29	9.11933e-27	Dusp6
1.37305	9.42788e-29	9.22804e-27	Dgcr6
1.37238	2.26186e-28	2.19515e-26	Dusp5
1.8211	5.58251e-28	5.37235e-26	Id2
2.65373	6.03772e-28	5.762e-26	Zc3h12a
1.82806	1.14829e-27	1.08679e-25	RGD1311188
2.04628	1.50264e-27	1.41051e-25	Actn2
1.886	2.83873e-27	2.64302e-25	Prox1
3.50435	3.53739e-27	3.26695e-25	Rasl11a
3.70582	6.25946e-27	5.73467e-25	Ccn2
1.88555	6.78118e-27	6.16334e-25	RGD1564664
-2.30538	4.09478e-26	3.6924e-24	Six4
1.66709	6.8972e-26	6.17084e-24	Zc3h12c
1.27962	3.19693e-25	2.83808e-23	Dusp8
1.2352	3.30041e-25	2.9074e-23	Insig1
1.96584	3.53517e-25	3.09044e-23	Cd274
1.29903	4.30332e-25	3.73345e-23	Srxn1
1.20962	8.6021e-25	7.40686e-23	Zfp395
1.38703	9.90645e-25	8.46632e-23	Vps37b
-1.21843	1.08931e-24	9.2406e-23	Anks4b
-2.28268	2.65373e-24	2.23459e-22	Exo5
2.01575	5.00002e-24	4.17958e-22	Runx1
5.05909	8.83344e-24	7.33047e-22	Gpr3
-1.52849	2.62356e-23	2.16151e-21	Dph2
2.06325	2.64774e-23	2.16585e-21	Bmp2
-1.23843	3.08923e-23	2.50907e-21	Trim59
1.70858	5.19107e-23	4.18649e-21	Dusp4
-1.89973	5.24639e-23	4.20151e-21	RGD1566386
2.35796	5.32268e-23	4.23301e-21	Cldn23
1.20173	1.07195e-22	8.4662e-21	Slc7a5
-1.28813	1.5643e-22	1.22701e-20	Ypel5
1.12117	1.80081e-22	1.40292e-20	Tuba4a
1.43144	4.54381e-22	3.51593e-20	Foxa3
-1.24281	1.49464e-21	1.14877e-19	Dmrta1
-1.36097	3.6357e-21	2.77574e-19	Rab33b
1.20539	9.1557e-21	6.94378e-19	Rgs16
-1.52099	9.52116e-21	7.17344e-19	Mgme1
1.14026	1.43035e-20	1.07062e-18	Gla
5.1495	1.52658e-20	1.13522e-18	Gpr135
1.17038	1.55582e-20	1.1495e-18	Fam220a
1.08129	1.58146e-20	1.16096e-18	Zfand2a
-1.61099	2.12405e-20	1.54934e-18	Ier5
1.55143	3.00108e-20	2.17521e-18	Trib2
2.13564	5.51867e-20	3.97483e-18	Bhlhe22
2.52942	6.44009e-20	4.6095e-18	Kdr
-1.79675	6.57904e-20	4.6797e-18	Phlda1
1.2429	6.83748e-20	4.83351e-18	Nptx1
1.40266	8.49713e-20	5.96988e-18	Zbtb10
1.19389	9.68897e-20	6.76574e-18	Vps18
1.16227	1.44964e-19	1.00614e-17	Lrp12
-1.47595	2.3034e-19	1.58907e-17	Zfp84
-1.13978	2.41808e-19	1.65819e-17	Casp2
-1.66142	3.32195e-19	2.26447e-17	Zfp46
-1.20743	5.59007e-19	3.78802e-17	Vhl
-1.27006	5.81005e-19	3.91393e-17	Fbxo5
1.44159	1.10734e-18	7.41592e-17	Ccdc184
-1.35015	2.62649e-18	1.74876e-16	Pdik1l
-1.34828	3.20083e-18	2.11884e-16	Zfp503
-1.9489	5.27803e-18	3.47379e-16	Bbs10
3.05082	6.17661e-18	4.04198e-16	Atoh7
1.0418	6.29575e-18	4.09653e-16	Ccnl1
1.10548	6.76884e-18	4.37948e-16	Slc26a2
-2.12129	8.08142e-18	5.19935e-16	Kctd11
1.11189	1.14045e-17	7.29634e-16	Mafk
-1.40101	1.39696e-17	8.88779e-16	Rbak
1.72911	1.62962e-17	1.03107e-15	Pcdh9
0.952424	2.75324e-17	1.73242e-15	Pja1
-1.00334	3.66496e-17	2.2935e-15	Sstr3
-1.70944	3.74741e-17	2.33235e-15	Zfp956
1.05384	3.78951e-17	2.34581e-15	Hps4
-1.17306	5.73979e-17	3.53399e-15	Zfp467
-1.12368	8.03079e-17	4.91811e-15	Rsrp1
-1.22828	8.92598e-17	5.43725e-15	Ap5b1
1.63554	1.09503e-16	6.63507e-15	Ciart
3.08827	8.55109e-16	5.15406e-14	Penk
-1.58568	1.17863e-15	7.06685e-14	Eid2b
0.923975	1.2149e-15	7.24635e-14	Cdkn1b
1.02631	1.51377e-15	8.98222e-14	Ripk4
-1.2311	1.54069e-15	9.09483e-14	Gpank1
1.23492	1.67645e-15	9.8455e-14	Rmdn3
-1.51974	1.89049e-15	1.10459e-13	Pars2
-2.31612	1.91397e-15	1.11263e-13	Zbtb3
-1.32661	3.02363e-15	1.74882e-13	Zkscan8
-1.28793	3.71728e-15	2.13921e-13	Zfp189
3.12883	7.16842e-15	4.10464e-13	Usp2
0.931818	7.20452e-15	4.10478e-13	Lyar
-1.24243	8.37597e-15	4.74859e-13	Ppp1r3b
3.00401	9.66438e-15	5.45204e-13	Spry1
0.973741	1.20332e-14	6.75513e-13	Litaf
-1.12152	1.88138e-14	1.051e-12	Ccdc117
-1.37353	2.17512e-14	1.2092e-12	Zfp111
-0.946911	2.28775e-14	1.26567e-12	Vps37d
1.26269	2.30196e-14	1.2674e-12	Helz2
-1.55015	3.99116e-14	2.18692e-12	Alkbh4
-1.55957	4.26445e-14	2.32555e-12	Ctu1
-1.53657	5.67203e-14	3.07849e-12	Kctd7
-1.14888	6.64262e-14	3.58827e-12	Tfap4
-1.47843	8.22555e-14	4.42249e-12	Klhl25
-1.39132	9.57904e-14	5.12613e-12	Zswim3
1.14305	9.71243e-14	5.17334e-12	Rell2
0.920014	1.06978e-13	5.67184e-12	Ifrd1
0.945146	1.20993e-13	6.3853e-12	Cxcl16
-1.03847	1.24356e-13	6.53271e-12	Cdc42ep4
1.36304	1.51856e-13	7.94088e-12	Neurod4
-1.18024	2.08177e-13	1.08365e-11	Dusp7
-1.07956	2.79177e-13	1.44667e-11	Zfp316
-1.10671	3.03747e-13	1.5669e-11	Irf1
-1.20943	5.81121e-13	2.9843e-11	Zfp35
1.0995	6.30543e-13	3.22365e-11	Zfp36
-1.32525	6.82902e-13	3.47582e-11	Jrkl
-1.27427	6.89287e-13	3.49279e-11	Ddx28
-0.943788	7.19388e-13	3.62926e-11	Upf3b
1.51669	8.52405e-13	4.28146e-11	Ppargc1a
-1.14524	1.32181e-12	6.61022e-11	Armc7
-1.38869	1.33846e-12	6.66437e-11	Zfp763
-0.899733	1.45345e-12	7.20558e-11	Ap5z1
-0.965527	2.09277e-12	1.03303e-10	Cdc7
-1.23725	2.2077e-12	1.08509e-10	Fignl1
-1.59447	2.6322e-12	1.2882e-10	Klf2
-1.08992	2.78915e-12	1.35921e-10	Upf2
-1.80674	2.97215e-12	1.44225e-10	Pik3ip1
0.923729	3.29112e-12	1.59029e-10	Cd83
-0.993864	3.84967e-12	1.85237e-10	Hars2
1.18516	4.78082e-12	2.29079e-10	Bach1
-1.03586	5.01186e-12	2.39149e-10	Pex26
-1.09889	5.56142e-12	2.64271e-10	Gemin4
-2.08702	5.71074e-12	2.70245e-10	Dnajc28
-1.22138	5.81325e-12	2.73964e-10	Brf2
-1.08946	9.10053e-12	4.27128e-10	Coil
0.814147	1.00232e-11	4.68513e-10	Ninj1
2.57709	1.06537e-11	4.9596e-10	Gprc5a
-1.04147	1.12207e-11	5.20239e-10	Pwwp2a
0.904083	1.13693e-11	5.25004e-10	Mfsd2a
-2.31744	1.22766e-11	5.64625e-10	Zfp870
0.851245	1.31865e-11	6.04049e-10	Grm2
-1.41017	1.3303e-11	6.06954e-10	Zbtb8b
-0.917748	1.55703e-11	7.07582e-10	Kiaa0408L
0.911518	1.68495e-11	7.62691e-10	Adra2a
-1.29906	1.70904e-11	7.70548e-10	Rbm48
-1.24289	1.72542e-11	7.74883e-10	Zfp133
-0.836799	1.87283e-11	8.37797e-10	Nfrkb
-0.882458	1.91707e-11	8.54251e-10	Uck1
-0.881152	2.01127e-11	8.92753e-10	Gigyf1
-0.805018	2.15619e-11	9.53387e-10	Ogt
-1.14076	2.34117e-11	1.03119e-09	Mrm2
-1.22466	2.54097e-11	1.11491e-09	Zfp354a
-1.11381	2.59493e-11	1.13424e-09	Nr1d1
-0.985219	2.78964e-11	1.21471e-09	Zfp668
4.36375	3.16109e-11	1.37124e-09	Uncx
1.0434	3.49543e-11	1.51055e-09	Lsm11
-0.871103	3.6999e-11	1.5929e-09	Gadd45a
0.884432	3.88129e-11	1.66474e-09	Zbtb21
-0.839525	4.00711e-11	1.71229e-09	Grb7
-0.801197	4.39988e-11	1.87314e-09	Ankrd10
-0.866451	4.9332e-11	2.09241e-09	Mrm1
-0.878971	5.46622e-11	2.30993e-09	Tsc22d3
1.04793	6.17101e-11	2.59818e-09	Arl4a
-1.20352	7.17044e-11	3.00791e-09	Rnd3
7.1378	8.01732e-11	3.35089e-09	Mir132
1.82774	8.18047e-11	3.40664e-09	Trib3
0.842414	8.7062e-11	3.61244e-09	Bcl2l11
-1.256	9.53204e-11	3.94083e-09	MGC95210
-0.85273	1.02808e-10	4.23508e-09	Chka
0.935496	1.12625e-10	4.62285e-09	Clp1
0.824353	1.1866e-10	4.85318e-09	Efnb1
0.751116	1.25073e-10	5.09728e-09	Ccdc86
1.29126	1.26307e-10	5.12933e-09	Dio2
0.787176	1.66385e-10	6.70929e-09	Slc35c1
-0.783041	1.66278e-10	6.70929e-09	Zc3h7a
-1.88114	1.68454e-10	6.7689e-09	Ppp1r3c
-1.29953	1.75741e-10	7.03702e-09	Bbc3
-0.852239	1.95297e-10	7.79284e-09	Trim46
1.49397	2.2576e-10	8.9771e-09	RGD1565844
-1.00857	2.27974e-10	9.03376e-09	Mul1
0.752744	2.45724e-10	9.70357e-09	Sdc1
-1.06557	3.06311e-10	1.20545e-08	Cenpa
-1.2589	3.16522e-10	1.24137e-08	Mterf1
-0.966176	4.10173e-10	1.60317e-08	Mex3b
4.2483	4.49336e-10	1.75027e-08	Nmu
0.740382	4.61313e-10	1.79083e-08	Isca1
-0.788985	4.66713e-10	1.80568e-08	Sowahc
-1.04005	4.70021e-10	1.81235e-08	Fbxo46
-0.822112	5.22195e-10	2.00677e-08	Ric3
0.803835	5.26553e-10	2.01675e-08	Pdxk
1.11787	5.94518e-10	2.26193e-08	Rpp38
-0.966476	5.9331e-10	2.26193e-08	Zfp329
0.712652	6.03222e-10	2.28745e-08	Ube2z
0.827312	6.20359e-10	2.34467e-08	Trmt10c
0.811759	6.86976e-10	2.58791e-08	Fam204a
-0.856067	8.91143e-10	3.34602e-08	Zbtb45
-1.13288	9.38275e-10	3.51148e-08	Mafb
0.968422	9.41993e-10	3.51391e-08	Pde4d
1.37794	1.05508e-09	3.92298e-08	Zfp707
-0.87682	1.11085e-09	4.11698e-08	Akr1c19
-0.982917	1.36529e-09	5.04365e-08	Snx11
0.813856	1.40377e-09	5.16912e-08	Luzp1
-0.784026	1.55345e-09	5.70196e-08	Cstf1
-0.909202	1.92983e-09	7.06083e-08	Bles03
-0.752297	2.25423e-09	8.22148e-08	Zfp955a
-1.53057	2.35465e-09	8.56045e-08	Zfp39
0.876995	2.40021e-09	8.6985e-08	Dffb
-0.865962	2.78343e-09	1.00555e-07	Ovol2
-1.45773	3.13683e-09	1.12966e-07	Zfp455
-0.760647	3.25961e-09	1.17019e-07	Vsig10
-0.758504	3.28557e-09	1.17583e-07	Get1
-0.875195	3.6185e-09	1.29094e-07	Trim11
-0.90475	3.75139e-09	1.33419e-07	Zfp775
-0.968317	3.99853e-09	1.41331e-07	Ccdc115
-0.777492	3.99017e-09	1.41331e-07	Tab1
-0.820659	4.99741e-09	1.76093e-07	Tmem186
-0.822503	5.17085e-09	1.81646e-07	Adora2b
-0.741901	5.58226e-09	1.94903e-07	Tmem215
-1.01087	5.58049e-09	1.94903e-07	Zfp90
-0.784543	5.9172e-09	2.05969e-07	Zfp346
0.966292	6.06279e-09	2.10397e-07	Sat1
-0.792798	6.08376e-09	2.10487e-07	Taf8
-0.898624	6.14074e-09	2.11819e-07	Cdca7
-0.830452	6.78905e-09	2.33478e-07	Cipc
-1.00255	6.83711e-09	2.34427e-07	Rpusd4
1.33405	6.89653e-09	2.35758e-07	Ier3
-0.787632	7.17363e-09	2.44501e-07	C2cd4c
0.684586	7.51974e-09	2.55537e-07	Fhdc1
0.836007	8.33083e-09	2.82262e-07	Birc2
-0.780713	9.08028e-09	3.06748e-07	Anks3
-0.933582	9.71174e-09	3.27114e-07	Ccnq
-0.770832	9.89699e-09	3.32376e-07	Camkk1
-0.832781	1.02456e-08	3.43078e-07	Smg6
-1.00237	1.06326e-08	3.54997e-07	Tigd2
-0.66165	1.08745e-08	3.62019e-07	Luc7l3
-0.763425	1.13904e-08	3.78096e-07	Snrnp35
0.705429	1.14821e-08	3.80038e-07	Usp38
-1.11856	1.15596e-08	3.81499e-07	Zfp772
-1.01022	1.27523e-08	4.19652e-07	Zc3h8
-1.18696	1.36378e-08	4.47506e-07	LOC100125367
-1.18097	1.39874e-08	4.57667e-07	Gata3
-1.26958	1.42805e-08	4.65925e-07	Arrdc3
0.715099	1.43848e-08	4.67996e-07	Otud4
0.659402	1.48944e-08	4.83204e-07	Cbarp
-0.843363	1.60914e-08	5.20562e-07	Tmem69
-0.826171	1.75869e-08	5.67337e-07	Asb6
-0.629486	1.8561e-08	5.97081e-07	Shc2
-0.746696	2.20603e-08	7.0766e-07	Ptcd1
0.683212	2.21982e-08	7.10094e-07	Tmem30a
-0.716588	2.3598e-08	7.5277e-07	Frmd8
-1.11943	2.43095e-08	7.73311e-07	Wdr53
-0.778892	2.54947e-08	8.08769e-07	Snapc2
0.68471	2.58151e-08	8.1667e-07	LOC100912041
0.86166	2.67633e-08	8.44336e-07	Camk2n2
-0.812093	2.81343e-08	8.85148e-07	Zfp787
0.648443	2.95527e-08	9.27225e-07	Traf4
0.653776	3.11293e-08	9.74025e-07	Gjd2
-0.733106	3.32397e-08	1.03722e-06	Zfp629
-0.792395	3.34594e-08	1.04124e-06	Mapk1ip1
-1.38663	3.37123e-08	1.04627e-06	Zfp865
-1.04108	3.39463e-08	1.05068e-06	Rrp8
-0.725525	3.77882e-08	1.16331e-06	Traf2
-1.29684	3.77747e-08	1.16331e-06	Zfp867
-1.75834	3.81567e-08	1.1715e-06	Nhlrc1
-0.730169	4.03931e-08	1.23355e-06	Ccnt2
1.6212	4.03019e-08	1.23355e-06	Kcnf1
-0.651959	4.45282e-08	1.35621e-06	Rnf112
0.663768	4.5509e-08	1.38241e-06	RGD1310352
1.10236	4.92756e-08	1.49287e-06	Gdf15
-0.832905	4.97742e-08	1.504e-06	Zfp799
-1.03075	5.25538e-08	1.58381e-06	Itpkc
0.722762	5.47022e-08	1.64422e-06	Noct
-0.672889	5.77291e-08	1.73066e-06	Spop
-0.736609	5.90317e-08	1.76509e-06	Sgo2
-0.772925	5.94664e-08	1.77333e-06	Lto1
-0.651596	5.96169e-08	1.77333e-06	Mtmr4
2.37822	6.04139e-08	1.79238e-06	Ccn1
-0.743695	6.66202e-08	1.97141e-06	Syde2
-1.09472	6.71442e-08	1.98179e-06	Zfp105
0.680104	7.0265e-08	2.06857e-06	Trim26
0.67838	7.65275e-08	2.24507e-06	Akap12
1.61737	7.66525e-08	2.24507e-06	Gpr88
-0.935499	7.73681e-08	2.26025e-06	Zfp689
-0.835121	8.12514e-08	2.36766e-06	Nrip1
1.56191	8.18521e-08	2.37911e-06	Gpr156
0.671785	9.45635e-08	2.7347e-06	Rnf185
0.684919	9.44096e-08	2.7347e-06	Usp36
9.21698	1.01634e-07	2.93177e-06	Fosl1
-0.804846	1.03286e-07	2.97195e-06	Med7
0.645642	1.04213e-07	2.99109e-06	Mllt11
-0.754477	1.07277e-07	3.07134e-06	Trnt1
-0.734772	1.10872e-07	3.16634e-06	Sesn1
-1.92621	1.15379e-07	3.28687e-06	Rwdd3
-0.821626	1.20536e-07	3.42526e-06	Tmem86a
5.38561	1.24668e-07	3.53391e-06	Mir212
-0.769708	1.27984e-07	3.61895e-06	Hps6
-0.67641	1.31845e-07	3.71894e-06	Dstyk
-0.810292	1.42323e-07	4.00462e-06	Gtf2e1
4.60976	1.58598e-07	4.45164e-06	Snai3
-0.611005	1.60054e-07	4.48151e-06	Zfp266
-0.705691	1.64641e-07	4.5987e-06	Arf2
0.753958	1.77057e-07	4.93348e-06	Srrd
-0.839631	1.84713e-07	5.13432e-06	Zdhhc24
0.807463	1.86666e-07	5.17602e-06	Ppp1r17
-0.838541	1.88268e-07	5.20785e-06	Fam43a
-0.769438	1.92143e-07	5.30222e-06	S100pbp
-0.798838	1.98003e-07	5.45081e-06	Pla2g15
-0.675857	2.16021e-07	5.93255e-06	Zkscan1
-0.747389	2.36601e-07	6.48219e-06	Trim32
0.673613	2.76361e-07	7.55344e-06	Bag3
-1.17493	2.90767e-07	7.92824e-06	Fzd7
-0.926838	2.97258e-07	8.06681e-06	Fkbpl
-0.664621	2.96695e-07	8.06681e-06	Pnma2
-0.684228	3.18774e-07	8.63026e-06	Zfp282
-0.625592	3.20139e-07	8.64677e-06	Neurod1
0.634496	3.3674e-07	9.05246e-06	Cpeb4
-0.629876	3.35982e-07	9.05246e-06	Ffar3
-0.643145	3.49898e-07	9.38415e-06	Gxylt1
-0.689005	3.60796e-07	9.65383e-06	Usp30
0.857833	3.63601e-07	9.70619e-06	Stk17b
-1.40564	3.7724e-07	1.00469e-05	Cish
-0.656233	3.78394e-07	1.00542e-05	Trappc5
-0.72934	3.94454e-07	1.04567e-05	Zfp157
-0.911003	3.98934e-07	1.0551e-05	Zfp518a
-0.818721	4.06649e-07	1.07303e-05	Iffo1
-1.41828	4.29565e-07	1.13089e-05	RGD1566325
-0.614139	4.54822e-07	1.19456e-05	Adgrg1
-0.671893	4.55835e-07	1.19456e-05	Thap11
-0.748814	4.61663e-07	1.20707e-05	Polr3f
-0.608154	4.75947e-07	1.24158e-05	Kansl3
0.614772	5.34448e-07	1.39102e-05	Ndel1
-0.80391	5.37021e-07	1.39455e-05	Zbtb9
-0.685507	5.78266e-07	1.49826e-05	Ankrd54
0.676038	5.98539e-07	1.54728e-05	Stard4
0.625987	6.09909e-07	1.57312e-05	Pop4
1.23322	6.37192e-07	1.6398e-05	Arid5a
-0.675532	6.5651e-07	1.68573e-05	Tut1
-0.78478	7.09294e-07	1.81469e-05	Borcs6
0.596595	7.09904e-07	1.81469e-05	Sos1
0.652571	7.17044e-07	1.82886e-05	Nkx2-2
-2.32639	7.46028e-07	1.89435e-05	Npff
-0.925585	7.44834e-07	1.89435e-05	Ppp1r18
-0.949008	7.6961e-07	1.94991e-05	Zfp579
-3.81873	7.75191e-07	1.95971e-05	Lnc215
-0.624845	7.77505e-07	1.96123e-05	Atg12
0.751813	7.91545e-07	1.99226e-05	Lzts3
-0.587342	8.08575e-07	2.02621e-05	Kcnh6
-0.743713	8.08503e-07	2.02621e-05	Mavs
-0.641829	8.12453e-07	2.03149e-05	Eif2ak2
-0.612268	8.24454e-07	2.057e-05	Pnisr
-0.675143	8.40333e-07	2.09206e-05	Rnf215
0.982834	8.77874e-07	2.18078e-05	Tgif1
1.53765	9.17986e-07	2.27549e-05	Vstm5
-1.01699	9.28182e-07	2.2958e-05	Zfp472
-0.560472	9.82457e-07	2.41959e-05	Rassf6
-0.784004	9.8078e-07	2.41959e-05	Slx1b
0.648772	1.06557e-06	2.61547e-05	Ccdc107
-0.756254	1.06884e-06	2.61547e-05	Gorasp1
0.606698	1.06856e-06	2.61547e-05	Taf1d
-0.745558	1.11088e-06	2.71253e-05	Jrk
0.600266	1.13116e-06	2.75618e-05	Rtn4rl1
2.97581	1.14455e-06	2.78289e-05	Maf
-0.649117	1.17341e-06	2.84701e-05	Zkscan3
-0.643947	1.31775e-06	3.19045e-05	Rhob
-0.717593	1.35185e-06	3.26611e-05	Bhlha15
-0.989967	1.39373e-06	3.36022e-05	Zfp94
-0.714619	1.40464e-06	3.37533e-05	Cbx2
0.567108	1.40589e-06	3.37533e-05	Impact
-0.694043	1.45684e-06	3.49033e-05	Trim23
-0.638583	1.47969e-06	3.53766e-05	Zbtb11
-1.36006	1.48452e-06	3.54182e-05	Zfp879
-1.19688	1.49947e-06	3.57005e-05	LOC257650
0.587583	1.50359e-06	3.57242e-05	Kdm6b
-0.907567	1.51492e-06	3.59191e-05	Ccdc126
-1.67328	1.51892e-06	3.59393e-05	LOC680200
-1.08443	1.57968e-06	3.73e-05	Nr0b2
2.29639	1.72213e-06	4.05799e-05	Alkal2
-1.11536	1.73788e-06	4.0867e-05	Setmar
-0.634009	1.77092e-06	4.15587e-05	Rnf181
0.609557	1.85979e-06	4.35548e-05	RGD1359108
0.620555	1.96058e-06	4.58217e-05	Zc3hav1
-0.675061	2.13604e-06	4.98205e-05	F3
-0.657262	2.19521e-06	5.10966e-05	Fam76b
-0.706034	2.2332e-06	5.18756e-05	Wdr92
-0.591071	2.26429e-06	5.24911e-05	Kpna4
-1.13861	2.37337e-06	5.49089e-05	Rad52
-0.67741	2.39824e-06	5.53723e-05	Vcpip1
1.03136	2.63642e-06	6.07491e-05	Epha2
-0.650083	2.76915e-06	6.36051e-05	Pdrg1
0.652533	2.77148e-06	6.36051e-05	Rarg
-0.5781	2.84269e-06	6.5109e-05	Ints5
-1.05096	2.88835e-06	6.60227e-05	Ccdc51
-0.564394	2.8995e-06	6.61457e-05	Pogz
-0.861644	2.96433e-06	6.749e-05	Nudt13
-0.744441	3.01423e-06	6.84901e-05	Pex12
-0.629622	3.139e-06	7.11838e-05	Arl4d
-0.600991	3.32624e-06	7.52809e-05	Nek9
-0.606117	3.34476e-06	7.55507e-05	Med9
0.712351	3.43186e-06	7.72134e-05	Stc1
0.599186	3.42905e-06	7.72134e-05	Zfp868
-0.728329	3.45848e-06	7.76598e-05	Zfp641
-0.555429	3.6364e-06	8.14951e-05	Pprc1
-0.86827	3.74978e-06	8.38719e-05	Nemp2
-0.66138	3.77198e-06	8.42041e-05	Tmem129
0.609154	3.87788e-06	8.63999e-05	Tspyl2
1.80142	4.0055e-06	8.907e-05	Ccrl2
-0.831652	4.03533e-06	8.95594e-05	Harbi1
-0.595802	4.2123e-06	9.33061e-05	Ric8a
-1.2724	4.53387e-06	0.000100235	Mansc1
1.0197	4.84537e-06	0.000106844	Fzd1
-0.703983	4.85144e-06	0.000106844	Rit1
4.93004	5.01568e-06	0.000110249	Egr3
-0.624888	5.03252e-06	0.000110407	Fam207a
-0.675549	5.0885e-06	0.000111422	Ttf2
-0.544846	5.14068e-06	0.000112135	Fam193b
-0.789692	5.13903e-06	0.000112135	Gtpbp3
-0.684687	5.27456e-06	0.000114837	Smcr8
0.522681	5.46717e-06	0.000118805	Vgf
-0.619612	5.5232e-06	0.000119795	Cdt1
0.772047	5.56389e-06	0.000120222	Gpatch2l
0.542136	5.56287e-06	0.000120222	Saraf
-0.902671	5.67118e-06	0.00012231	LOC308990
-0.834553	5.71677e-06	0.000123061	Engase
-0.672929	5.85599e-06	0.000125821	Bet1l
-0.616148	5.97382e-06	0.000128113	Tcta
0.559203	6.17511e-06	0.000132182	Zfp612
-0.716127	6.39e-06	0.000136527	Kctd9
-0.621071	6.46127e-06	0.000137792	Gzf1
-0.645812	6.52512e-06	0.000138895	Eri2
0.649314	6.5884e-06	0.000139982	Nfkbia
-0.57116	6.85537e-06	0.000145385	Hdac11
-0.835158	7.01723e-06	0.000148542	Tigd3
-0.610692	7.20593e-06	0.000152255	Med18
1.13925	7.48714e-06	0.000157906	Rhbdf1
-0.606929	7.80015e-06	0.000164205	Misp3
-0.801001	7.85062e-06	0.000164964	Trmt5
-0.704761	7.86555e-06	0.000164975	Armt1
0.521424	8.06317e-06	0.000168503	Eif1
-0.574975	8.06113e-06	0.000168503	Flcn
2.75041	8.30401e-06	0.00017322	Prr18
-0.588866	9.10628e-06	0.000189609	Dhx37
-0.648877	9.1784e-06	0.000190764	Yju2
0.959754	9.28391e-06	0.000192607	Phospho1
0.564469	9.47757e-06	0.00019627	Idi1
1.39975	9.54441e-06	0.000197297	Grasp
0.789802	9.66027e-06	0.000199332	Socs4
-0.600209	9.92295e-06	0.000204384	Dbt
1.16587	1.01954e-05	0.000209619	Nrarp
-0.533169	1.03815e-05	0.000212681	Elf3
-0.7684	1.03727e-05	0.000212681	Ybey
1.61878	1.04429e-05	0.000213557	Zfp36l2
0.580943	1.08458e-05	0.000221401	Chpf
0.513019	1.12022e-05	0.00022827	Slc3a2
-0.622534	1.17439e-05	0.000238884	Pelo
0.517132	1.18859e-05	0.000241344	Bcor
-0.717989	1.24503e-05	0.00025191	Gli4
0.562079	1.24474e-05	0.00025191	Uspl1
-0.846401	1.2624e-05	0.000254974	Gata6
-0.712153	1.27483e-05	0.000256578	Bbs4
-0.727708	1.2744e-05	0.000256578	Caskin2
1.56736	1.34157e-05	0.000269538	Rsad2
-0.604629	1.34627e-05	0.000270008	Camlg
-1.18949	1.34959e-05	0.000270202	Rbm43
0.683508	1.42937e-05	0.000285674	Wnt4
2.61003	1.44655e-05	0.000288604	Lif
-0.509298	1.52295e-05	0.000303319	Dync1li2
-0.665977	1.53606e-05	0.000305399	Tmem138
-0.764804	1.595e-05	0.000316568	Kbtbd7
0.572728	1.64146e-05	0.000325225	Fam222a
0.703556	1.68926e-05	0.000334118	Ctu2
-0.721163	1.72914e-05	0.000341416	Zfp161
1.07155	1.82472e-05	0.000359668	Ankrd9
0.793478	1.89367e-05	0.000372617	Rell1
0.560833	1.89928e-05	0.000373081	Cited2
-0.673957	1.9206e-05	0.000376622	Tsen15
-0.584667	1.95441e-05	0.000382597	Zfp142
-0.594271	1.95923e-05	0.000382885	Cdca2
-0.640128	2.00333e-05	0.000390836	Zbtb6
0.52264	2.08048e-05	0.000405199	Tes
0.821754	2.09399e-05	0.000407137	Lysmd3
-0.554099	2.16509e-05	0.000420248	Adar
0.614829	2.17924e-05	0.000421565	Ddit3
-0.613383	2.17801e-05	0.000421565	Rnf168
-0.545553	2.19334e-05	0.000423577	Cep55
-0.699127	2.24145e-05	0.00043214	Zbtb7b
-0.677389	2.26468e-05	0.000435153	Rdh13
-0.481891	2.26123e-05	0.000435153	Sp1
-0.660325	2.28962e-05	0.000439209	Zcchc7
-0.509873	2.30406e-05	0.000441239	Pkdcc
0.507779	2.34066e-05	0.0004475	Srsf5
-0.53134	2.35434e-05	0.000449365	Ccnf
-0.599488	2.38667e-05	0.000454777	Fut4
-0.569852	2.4032e-05	0.000457167	Zfp445
-0.758232	2.42517e-05	0.000460581	Fastkd3
-0.54428	2.42921e-05	0.000460584	Tssc4
0.507442	2.50326e-05	0.000473841	Josd1
-0.668031	2.50849e-05	0.000474046	Cd3eap
-0.792392	2.52475e-05	0.000476333	Zfp202
-0.575915	2.57429e-05	0.00048488	Brca1
-0.548164	2.58647e-05	0.000486376	Ngrn
-0.638909	2.62847e-05	0.000493464	Adprm
0.811668	2.63787e-05	0.000494417	Jag1
-0.934018	2.71681e-05	0.000508381	Zfp949
-0.898368	2.78669e-05	0.000520607	Prorsd1
0.536764	2.80427e-05	0.000523037	Tpst2
-1.09101	2.83339e-05	0.000527609	Trmo
-0.533672	2.87647e-05	0.000534761	Tef
-0.703539	2.94417e-05	0.00054646	Zfp287
-0.622865	3.03381e-05	0.000562188	Klhl26
-0.467294	3.08519e-05	0.000570786	Klhl7
-0.621769	3.20241e-05	0.000591029	Inip
1.37902	3.20493e-05	0.000591029	Kcna2
-0.599329	3.21061e-05	0.000591124	Kdm8
0.550606	3.26749e-05	0.000600631	Gprc5b
-1.96639	3.34852e-05	0.000614539	Snai2
-0.512694	3.35811e-05	0.000615313	Rbbp5
-0.574575	3.42105e-05	0.000625845	Msantd4
-0.738971	3.45367e-05	0.000630804	Tceanc2
-0.959337	3.48795e-05	0.000636051	Tincr
-0.642105	3.50008e-05	0.000637248	Trub2
-0.486086	3.54644e-05	0.000644664	Aacs
-0.578408	3.80314e-05	0.000690231	Tepsin
-1.44657	3.8479e-05	0.000697248	Zfp112
-0.557965	3.86425e-05	0.000699106	Abraxas2
-0.920476	3.93869e-05	0.000711449	Slc25a32
-1.32572	3.98212e-05	0.000718162	Mob3c
1.95225	4.05601e-05	0.000730338	Hs3st3b1
-0.580514	4.09247e-05	0.000735745	Ap4b1
-0.689495	4.12048e-05	0.000739619	Tmem17
-0.830138	4.21268e-05	0.000754987	Klhdc8b
-0.832166	4.25899e-05	0.000762094	Kin
0.705237	4.26805e-05	0.000762522	RGD1560010
-0.714742	4.30203e-05	0.000767396	Dennd2d
-0.602952	4.414e-05	0.000786146	Fbxo30
-0.555997	4.58146e-05	0.000814703	Zfp746
-0.482912	4.66964e-05	0.000829097	Gipr
-0.704642	4.78986e-05	0.000849124	Elac1
-0.59697	4.80696e-05	0.00085084	Trmt1l
2.70158	4.82149e-05	0.000852094	Gata2
0.689969	4.82898e-05	0.000852104	Flrt3
-0.639173	4.8497e-05	0.000854442	Tbc1d2b
-0.505848	4.88369e-05	0.000854771	Arvcf
-0.857023	4.88889e-05	0.000854771	Ddn
-0.49244	4.87722e-05	0.000854771	Irgq
-0.625942	4.88446e-05	0.000854771	Psrc1
-0.59151	4.86912e-05	0.000854771	Zbtb5
-0.544751	4.93988e-05	0.00086237	Hbp1
0.720528	4.96445e-05	0.000865341	Paqr3
-0.617827	4.98089e-05	0.000866888	Nck1
-0.693797	5.02643e-05	0.000872162	Fam118a
-0.606804	5.02384e-05	0.000872162	Hus1
-0.652241	5.13809e-05	0.000890188	Plpp7
-0.822524	5.16763e-05	0.000893954	Trmt12
0.49425	5.23181e-05	0.00090369	Socs5
0.522674	5.31273e-05	0.000916285	Nfkb2
0.636972	5.34837e-05	0.000921045	Isg20l2
-0.500822	5.39673e-05	0.000927978	Rilpl2
0.474136	5.47459e-05	0.000939956	Tp53inp2
-0.794749	5.61564e-05	0.000962729	Atg14
-0.744739	5.65087e-05	0.000967321	Tor4a
-0.504	5.66211e-05	0.000967799	Arrdc4
-0.634658	5.77736e-05	0.000985511	Mcat
-0.682708	5.78295e-05	0.000985511	Ptcd2
0.501272	5.84904e-05	0.000995293	Tesk1
-1.19947	5.86648e-05	0.00099678	Zfp52
-0.485195	5.94667e-05	0.00100891	Rai1
0.779963	5.97757e-05	0.00101265	Fgl2
-0.573477	6.02295e-05	0.00101883	Ccdc77
-0.599999	6.15075e-05	0.00103891	Swsap1
0.487308	6.53197e-05	0.00110168	Purb
-0.861488	6.5586e-05	0.00110455	Ccdc62
-0.952518	6.79654e-05	0.00114294	Zfp786
-0.531947	6.88416e-05	0.00115597	Fam210a
-0.500474	6.93245e-05	0.00116238	Ctnnal1
-0.97093	7.04317e-05	0.00117922	Rtp4
-0.477762	7.258e-05	0.00121341	Psmd5
-0.558504	7.27819e-05	0.00121501	Spout1
-0.889513	7.72209e-05	0.00128537	Rdh14
-0.478411	7.71307e-05	0.00128537	Slc25a44
-1.58198	7.83263e-05	0.00130188	Mss51
-1.45572	7.93689e-05	0.00131729	Mycn
0.454935	8.00992e-05	0.00132749	Tpm4
-0.738682	8.02247e-05	0.00132765	Iba57
-0.645872	8.047e-05	0.00132979	Tefm
-0.466249	8.12142e-05	0.00134015	Uhrf2
-0.555357	8.1966e-05	0.00135061	Uqcc3
-0.561329	8.37612e-05	0.00137821	Tfcp2
0.467414	8.47762e-05	0.00139291	Cyp51
-0.578966	8.49702e-05	0.00139409	A3galt2
-0.650307	8.62471e-05	0.00141302	Kbtbd4
-0.905119	8.65367e-05	0.00141574	Zfp322a
-0.602524	8.73061e-05	0.00142629	Zfp263
-0.628423	9.31149e-05	0.00151686	Pdcl
-0.603382	9.30538e-05	0.00151686	Zbtb12
0.443796	9.44494e-05	0.00153641	Ubl3
-0.586808	9.63715e-05	0.00156546	RGD1563365
-0.5989	9.93935e-05	0.00161226	Tmem265
-0.826776	0.000100401	0.0016263	Csk
-0.496128	0.000101845	0.00164736	Rfx1
-1.04445	0.000104709	0.00169129	Arrdc2
-0.48283	0.000106856	0.00172355	mrpl9
-0.689356	0.000107093	0.00172493	Pus3
-0.467137	0.000110379	0.00177443	Eri1
0.451682	0.000110476	0.00177443	Slc9a3r1
-1.04662	0.000112732	0.00180813	Mettl18
-0.45882	0.000115384	0.00184808	Cd2bp2
0.424988	0.000118876	0.00190135	Aff4
-0.503268	0.000120985	0.00192969	Mrps18b
-0.683327	0.000120946	0.00192969	Oxsm
0.499156	0.000121195	0.00193035	Lbh
-0.878973	0.000122016	0.00193897	Fan1
-0.614647	0.000122075	0.00193897	Toe1
-0.588221	0.000122311	0.00194003	Xrcc2
-0.695121	0.0001231	0.00194985	Foxc1
-1.2121	0.000124998	0.00197718	Rap2b
-0.582208	0.000125424	0.00198117	Lzic
-0.56886	0.000125829	0.00198483	Rflna
-0.522855	0.000128648	0.00202652	Card6
0.435579	0.000129749	0.00203825	Atf4
-0.481514	0.000129653	0.00203825	Rprd1b
-0.657578	0.000132507	0.00207621	Kbtbd11
-0.481142	0.000132528	0.00207621	Wdr81
-0.480796	0.000134831	0.00210941	Slc35d3
-0.933028	0.000135068	0.00211023	Sirt4
-0.4479	0.000135314	0.0021112	Eid1
0.500695	0.000136002	0.00211904	Kpna1
-0.448826	0.000137172	0.00213437	Tnpo2
0.481727	0.000138571	0.00215321	Errfi1
-0.534634	0.000139825	0.00216975	Ighmbp2
-0.432767	0.00014066	0.00217976	Baz1b
-0.802186	0.000143094	0.00221447	Utp23
-0.545851	0.000143966	0.00222496	Nsl1
-0.437708	0.000145014	0.00223814	Kdm2a
-1.38885	0.000148585	0.00229017	LOC688765
-0.586691	0.000154676	0.00238084	Bloc1s5
0.429942	0.000166336	0.00255688	Vdac1
0.568552	0.000167075	0.00256137	Ddi2
0.53132	0.000167032	0.00256137	Tspyl4
0.456091	0.00016771	0.00256767	Tmem189
-0.47928	0.000169225	0.0025874	Ing4
0.949826	0.000171256	0.00261497	Notch4
-0.915639	0.000173553	0.00264651	Sema3g
-0.589935	0.00017544	0.00267173	Shisa4
0.513057	0.000176002	0.00267672	Fem1a
-0.659952	0.000177258	0.00269225	Arid5b
-0.535595	0.000181932	0.00275959	Cnppd1
0.526069	0.000183089	0.00277345	Kif26a
-0.610844	0.000184906	0.00279729	Pou3f2
-0.565096	0.000188134	0.00284236	Gfer
-1.37107	0.000189109	0.00285333	Pitx2
-0.59419	0.000190127	0.00286492	Ccdc174
-0.602216	0.000192309	0.00289399	Cdc25c
-0.560368	0.000192711	0.00289622	Rassf7
-0.817886	0.000193323	0.00290162	Adat1
0.811627	0.000198126	0.00296981	Cep85l
-0.59708	0.000199763	0.00299044	Ahdc1
-0.499406	0.000206916	0.00308944	Otud7b
-0.457891	0.000206705	0.00308944	Ppil1
-0.557333	0.000209506	0.00312404	Mis12
-0.535069	0.000211086	0.00314351	Rsbn1
-0.439786	0.000214577	0.00318787	Atf7ip
-0.777681	0.000214622	0.00318787	Kctd21
-1.08664	0.000216566	0.00321258	Zfp583
-0.492795	0.00021798	0.00322938	Smg9
0.646878	0.000220171	0.00325762	LOC689959
-0.534284	0.000224625	0.00331924	Aagab
-0.635574	0.000236427	0.00348912	Lars2
0.744454	0.000240572	0.00354573	Atp1a2
-0.531181	0.00024132	0.00355217	Tigar
-0.463208	0.000243532	0.00357336	Fnbp4
0.469285	0.000243695	0.00357336	Mnt
0.555298	0.000243072	0.00357336	Pdgfa
0.548327	0.000246816	0.00360068	Fem1b
-0.589235	0.000246661	0.00360068	Hspbap1
-0.733829	0.00024646	0.00360068	Zfp398
-0.540403	0.000246334	0.00360068	Zmym1
0.51436	0.000248239	0.00361684	Ttc9
-0.472364	0.000249475	0.00363022	Rnf146
-0.693489	0.000256937	0.00373407	Rnf135
-1.03393	0.000264273	0.00383581	G4
-0.570248	0.00026989	0.00391238	Tgs1
-0.455062	0.000270714	0.00391937	Retreg3
-0.617908	0.000273051	0.00394821	Mtif3
-0.485722	0.000275303	0.00397575	Ddx20
0.474072	0.000277253	0.00399784	Fam122a
-0.546663	0.000277531	0.00399784	Tk2
-0.446359	0.00027841	0.00400547	Cstf2t
2.45312	0.000282413	0.00405796	Thbs1
0.524625	0.000285423	0.00408744	Ago2
0.458993	0.000285535	0.00408744	Ccnd3
-0.564969	0.000285107	0.00408744	Zfyve1
-0.588876	0.000288026	0.00411795	Zup1
0.571146	0.000291855	0.00416748	Igfbp4
2.20289	0.000293144	0.00418068	Calca
0.439991	0.000300718	0.00427804	Gstm4
-0.546184	0.000300682	0.00427804	Mcm10
0.419153	0.000306979	0.00435699	Get4
-0.458984	0.000307028	0.00435699	RGD1311345
-0.620859	0.000310276	0.00439762	Tmem80
-0.801405	0.000315583	0.00446731	Ttc30b
-0.469531	0.000316944	0.00448104	Ammecr1l
-0.485137	0.00032249	0.00455383	Tuft1
-0.576228	0.000323057	0.00455622	Cdk20
-0.447657	0.000325047	0.00456741	Kmt5b
-0.482193	0.000324776	0.00456741	Rcc1l
0.644229	0.000325043	0.00456741	Tinf2
-0.438138	0.000326027	0.00457556	Brpf1
-0.438841	0.000328569	0.00460559	Setdb1
-0.552721	0.000330762	0.00463067	Zfp18
-1.28636	0.000335014	0.00468447	Nuak2
-0.47043	0.000342137	0.00477824	Ckap2
-0.528237	0.00034261	0.00477902	Sertad4
-0.419378	0.000344076	0.00479362	Zfp68
-0.469	0.000349539	0.00486382	Slc15a4
-0.426208	0.000353874	0.00491816	Brd8
-0.525644	0.000354519	0.00492115	Hmgcl
-0.602083	0.000359389	0.00498272	Ghdc
-0.415032	0.000363089	0.00502792	Ppp4r3b
-0.542701	0.000365103	0.00504362	E4f1
0.907023	0.000365054	0.00504362	Sox9
1.03712	0.000371487	0.00512563	Gchfr
-0.503621	0.00037204	0.00512708	Kank1
-1.57942	0.000372836	0.00513188	Hsd17b1
0.538622	0.000374034	0.00514218	Cdkn1a
0.430779	0.000379285	0.00520813	Akap17a
-0.500109	0.000385545	0.00528774	Klhl23
0.42526	0.000400733	0.00548451	Btg3
-0.608423	0.00040085	0.00548451	Slc25a42
-0.415137	0.000401599	0.0054882	Scd2
-0.455904	0.000406695	0.00555121	Zkscan5
-0.421155	0.000408695	0.00557188	Alms1
-0.44517	0.00041345	0.00563	Scaf4
-0.585163	0.000415643	0.00565314	Smim5
-0.501098	0.000420189	0.00570819	Gga3
-0.476175	0.000421437	0.00571836	Clcc1
0.474888	0.000424355	0.00575114	Ube2j1
0.473919	0.000432831	0.00585359	Map9
-0.4735	0.000432936	0.00585359	Nfxl1
-0.92063	0.000440479	0.00594854	Zfp53
-0.815163	0.000448518	0.00604997	Zfp691
-0.44716	0.000451967	0.00608932	Phrf1
-0.654712	0.000454524	0.00611658	Bcdin3d
-0.433137	0.000460948	0.00619575	N4bp1
-0.553096	0.000464599	0.00623019	Nupl2
0.544103	0.00046452	0.00623019	Slc10a3
-1.2534	0.000468994	0.00628178	Slc27a3
-0.585471	0.000470766	0.00629814	Zbtb24
0.749971	0.000471391	0.00629914	Hic2
-0.470035	0.000479639	0.0063971	Snx18
-1.12524	0.000479838	0.0063971	Zfp978
-0.476599	0.000482665	0.00642731	Gmip
-0.419214	0.000485946	0.00645999	Pygo2
-0.465008	0.000486248	0.00645999	Srek1
-0.416718	0.000495235	0.00656415	Fen1
-1.40339	0.000495028	0.00656415	RGD1564171
-0.574737	0.000500215	0.00662249	Pop1
0.436789	0.000505523	0.00668505	Erf
-0.444953	0.0005101	0.00673779	Map1s
-0.614588	0.000513195	0.00677086	Qtrt2
-0.596158	0.000515254	0.00679021	Snap23
-0.412437	0.00051773	0.00681499	Nup62
-0.427377	0.000521925	0.00686232	Arfgap2
-0.792082	0.000524498	0.00688825	Zfp3
-0.74492	0.000539674	0.00707943	Irf9
0.4329	0.000552464	0.00723892	Syt7
-0.582269	0.000556215	0.00727974	Lrrc14
-0.512239	0.000563471	0.00735397	Arl14ep
-0.42684	0.000563813	0.00735397	Elf2
-0.482375	0.000562886	0.00735397	Zfp24
-0.503283	0.000576093	0.0074972	Cbll1
-0.439962	0.000576104	0.0074972	Sec24b
-0.43041	0.000584802	0.00760176	RGD1561149
-0.558095	0.000587724	0.00762244	MGC116121
0.506256	0.000587379	0.00762244	Taf7
0.468591	0.000598878	0.00774822	Prickle1
-0.591039	0.000599452	0.00774822	Traip
-1.32658	0.000599335	0.00774822	Zfp458
-0.454703	0.000608027	0.0078502	Ezh1
-0.724359	0.000609454	0.00785976	Rnf152
-0.566732	0.000613654	0.00790503	Nfya
-0.451824	0.000615723	0.00792276	Rbsn
-0.472869	0.000622698	0.00800352	Tmem70
-0.82362	0.000649102	0.00833354	Rgs14
-0.792488	0.000653637	0.00835788	Cfp
-0.47383	0.000653197	0.00835788	Haus3
0.398422	0.000653917	0.00835788	Nkx6-1
6.40313	0.000652393	0.00835788	Ush1g
-0.490629	0.000662154	0.00845372	Ankrd49
-0.464733	0.000668598	0.00852649	Golph3l
-0.573291	0.000673191	0.00857551	Mre11
-0.469285	0.000677715	0.00861398	G2e3
-0.42043	0.000677246	0.00861398	Imp4
-0.428912	0.000682942	0.00867078	Keap1
0.45444	0.000692663	0.00878447	Fbxo33
-1.72973	0.00069527	0.00880778	Msc
-1.94713	0.000696614	0.00881505	Acrbp
-0.716566	0.00070153	0.00886747	B3galt4
-0.475649	0.000703767	0.00888594	Slc31a2
-0.453896	0.000707278	0.00892043	Fiz1
-0.493161	0.000712205	0.00897268	Pex11b
1.93645	0.000713468	0.00897872	LRRTM1
-0.577561	0.00071503	0.00898849	Ankrd37
0.388278	0.000715996	0.00899077	Nudt4
-0.538481	0.000720261	0.00903442	Zbtb43
0.682412	0.000723812	0.00906903	Cidec
-0.542667	0.000735752	0.00920855	Coa4
-0.458682	0.000742596	0.00928407	Zc3hc1
-0.515241	0.000759002	0.00946851	Klhl42
0.418838	0.000758209	0.00946851	Nt5dc3
-0.449094	0.000770971	0.00960459	Edrf1
0.532941	0.000771588	0.00960459	Nfkbie
2.74736	0.000785964	0.00977292	Rxfp3
-0.405101	0.000787115	0.00977661	Rad50
-0.47244	0.000794246	0.00985451	Bod1
-0.577676	0.000795597	0.00986059	Klf3
-0.418746	0.000809983	0.010028	Mfap3
-0.431771	0.000817417	0.0101091	Phf23
-0.632032	0.000823287	0.0101707	Rab40c
0.446919	0.000828983	0.0102201	Jade2
0.382531	0.000829065	0.0102201	Pcna
-0.497925	0.000833493	0.0102636	Cnpy4
-2.26134	0.000839074	0.0103212	LOC100364673
-0.481708	0.000850708	0.0104531	Tsen54
-0.462905	0.000857948	0.0105308	Epc1
0.401361	0.000860054	0.0105453	Tspan13
-0.424696	0.000865707	0.0106033	Stard5
0.409924	0.000873262	0.0106844	Lrrc73
0.579145	0.000874744	0.0106911	Fgfr1op
-0.481265	0.000887289	0.0108329	Ccdc137
-1.57391	0.000894607	0.0109106	Lhx5
0.466103	0.000899732	0.0109614	RGD1564541
-1.19861	0.000908029	0.0110472	Amt
-4.72278	0.0009087	0.0110472	Depp1
-0.398976	0.000912715	0.0110842	Bcl7b
-0.424622	0.000914359	0.0110924	Zscan21
-0.501697	0.000919526	0.0111315	Hps5
-0.410131	0.000919459	0.0111315	Pcmtd2
0.613361	0.000924461	0.0111794	Pfkfb3
-0.923834	0.000926771	0.0111956	Pde4b
-0.48046	0.000929255	0.0112137	Sh2b2
-0.383501	0.000931009	0.0112231	Zfp358
-0.471977	0.000943933	0.0113669	RGD1305938
-0.559317	0.000945929	0.011367	Blzf1
-0.455924	0.000944965	0.011367	Siah1
-0.461182	0.000948249	0.011383	Ypel2
-0.493175	0.000968124	0.0116094	Nvl
-0.450391	0.000981924	0.0117626	Rrs1
0.564303	0.00100061	0.0119739	Fdxr
-0.952418	0.00101143	0.0120907	Zfp382
0.429383	0.00101609	0.0121338	Map1lc3a
-0.441353	0.00101872	0.0121525	Sft2d2
-0.500925	0.00102562	0.0122221	Tmem60
-1.56802	0.00103047	0.0122671	Zc2hc1c
-0.388857	0.00104227	0.0123946	Plec
-0.578088	0.00105568	0.0125412	Eif4ebp3
-0.702625	0.00105733	0.0125477	B3galt6
-0.413247	0.0010838	0.0128485	Arglu1
-0.514987	0.0011109	0.0131501	Tbc1d25
-0.853258	0.00111154	0.0131501	Xkr8
0.465095	0.00111386	0.0131641	Chsy1
-0.746801	0.0011191	0.0131987	Dtwd1
-0.613027	0.00111888	0.0131987	Tmem106a
-0.470737	0.00112097	0.0132072	Gtpbp2
-0.415689	0.00112651	0.0132588	Adnp2
-0.969743	0.00113694	0.0133678	Inka2
-0.474041	0.00115252	0.013537	Zfp709
0.533213	0.00115427	0.0135438	Wdyhv1
-0.544722	0.00115797	0.0135733	Zfp846
-0.802175	0.0011723	0.0137272	Naa80
-0.436141	0.00119133	0.0139358	Rnf34
-0.573957	0.00120133	0.0140384	Adora2a
-0.387327	0.00120515	0.0140687	Sord
-0.377636	0.0012162	0.0141832	Cggbp1
0.895885	0.00122439	0.0142497	Klf13
-0.403467	0.00122367	0.0142497	Lmnb2
-0.600373	0.00123769	0.0143899	Amigo1
-0.613048	0.00124	0.0144021	Rassf1
-0.45032	0.00125168	0.0145231	Atpaf1
-0.374789	0.00125763	0.0145773	Adcy6
-0.464397	0.00126233	0.014617	Nsrp1
-0.415276	0.00126841	0.0146726	Stk38
-1.17302	0.00127812	0.0147681	Socs1
-0.521957	0.00127924	0.0147681	Zfp426
-0.629048	0.00128214	0.0147866	Det1
-0.389056	0.00128574	0.0148132	Eml4
-0.937697	0.00129401	0.0148935	MGC105567
0.426242	0.00130245	0.0149755	Ocel1
0.384679	0.00131372	0.0150899	Pom121
0.425765	0.00132664	0.0152232	Slc7a8
1.3065	0.00133073	0.0152547	Gja4
-0.716856	0.00133643	0.0153047	Mblac1
-0.405146	0.00135195	0.015467	Smpd4
-0.506685	0.00135676	0.0155067	Mzf1
-0.419567	0.00136463	0.0155809	Commd7
-0.501168	0.00136915	0.015617	Klf11
-0.393185	0.00137454	0.0156629	Chordc1
0.390342	0.00138172	0.0157291	Tmub2
-0.402634	0.0013857	0.0157588	Slc35f5
0.434141	0.00139551	0.0158546	Nap1l3
0.427627	0.00139802	0.0158673	Nap1l2
-0.437161	0.00141091	0.0159978	Rgs3
-0.486177	0.00142377	0.0161277	Stat2
0.41464	0.00143076	0.0161908	Slc66a2
0.365155	0.00143324	0.0161972	Maged1
-0.502368	0.00143415	0.0161972	Txnl4b
0.391505	0.00147015	0.0165867	Dhx38
-0.412563	0.00147154	0.0165867	Vav2
0.535168	0.00148955	0.0167732	Naf1
-0.425359	0.00149288	0.0167942	Capn15
-0.415994	0.0014977	0.0168318	Mlst8
-0.384226	0.00150072	0.0168492	Rrp7a
-0.633377	0.001532	0.0171836	Tsku
-0.455759	0.00154351	0.0172957	P2ry1
0.371511	0.00154755	0.0173241	Ckb
-0.585942	0.00155415	0.017381	Cfap97
0.369142	0.0015598	0.0174271	Amd1
-0.409835	0.00157142	0.0175398	Rfc1
-0.535403	0.00157969	0.017615	Fam160b2
-0.497092	0.00160685	0.0179004	Zfp394
-0.379791	0.00163992	0.0182422	Leng8
-0.503418	0.00164071	0.0182422	Pheta1
-0.37281	0.00164478	0.0182697	Fam13b
-0.407377	0.00164765	0.0182838	Sephs2
-0.463588	0.00167028	0.018517	Jakmip3
-0.415476	0.0016739	0.0185392	Zfp592
-0.554025	0.00167565	0.0185406	RGD1311847
-1.09568	0.0016858	0.0186349	Tceanc
-0.398578	0.00169186	0.0186839	Fitm2
-0.447964	0.0017005	0.0187612	Prpf39
-0.541115	0.00171894	0.0189464	Cyb561d1
-0.498431	0.00172355	0.018979	Swt1
-0.416814	0.00173317	0.0190666	Prkacb
-0.422176	0.00173711	0.0190915	Usf1
-0.369945	0.00175985	0.0193229	Mcrip1
-0.403537	0.00177203	0.019438	Mageh1
-0.382766	0.00177613	0.0194643	Srrm3
-0.530068	0.0017883	0.019579	Zfp40
-0.433313	0.00180068	0.0196705	Hjurp
-0.442552	0.00180181	0.0196705	Nr2c2ap
0.371216	0.00180034	0.0196705	Smarca5
-0.456856	0.00181183	0.019761	RGD1359127
0.479368	0.00181878	0.0197995	Kcnb1
-0.44721	0.00181881	0.0197995	Tmem161a
0.919019	0.00182557	0.0198542	St8sia4
0.37591	0.00183118	0.0198963	H3f3b
-0.419299	0.00183661	0.0199363	Rnd1
0.520377	0.00184949	0.0200571	Zbtb49
-0.46611	0.00185474	0.0200951	RGD1562218
-0.407512	0.00189029	0.0204609	Kctd5
-0.460057	0.00190387	0.0205884	Nat10
-0.605284	0.00191373	0.0206755	Ap3m2
-0.407257	0.00191809	0.0207031	Coq5
-1.11529	0.00192809	0.0207914	Nrbf2
0.399112	0.00193518	0.0208483	Spock2
-0.430944	0.00193886	0.0208682	Specc1l
-0.511842	0.00195688	0.0210425	Kcnj14
-0.377946	0.00196141	0.0210713	Smg7
-0.540184	0.00196426	0.0210822	Ndufaf1
-0.405772	0.00198961	0.0213343	Rasgrp3
-0.420439	0.00200467	0.0214555	Kif18a
-0.393269	0.00200366	0.0214555	Mrpl49
2.42711	0.00203202	0.0217281	Ptgs2
-0.350177	0.00204095	0.0217891	Kif20b
0.382197	0.00204154	0.0217891	Mcl1
0.664988	0.00205193	0.0218796	Snapc1
-0.40891	0.00205482	0.0218901	Trit1
0.35838	0.00205855	0.0219095	Akirin1
-0.401591	0.00206611	0.0219694	Rbm5
-0.39027	0.00207997	0.0220963	Dhx8
-0.405967	0.00211179	0.0224135	Zfp451
0.422739	0.00211876	0.0224667	Tsc22d2
-0.511426	0.00213422	0.0226097	Hsdl1
-0.535296	0.00213971	0.0226469	Pask
-0.380918	0.00215264	0.0227418	Aurka
-0.660713	0.00215247	0.0227418	Mylip
-0.358486	0.00216622	0.0228641	Aspm
-0.423596	0.00218309	0.023021	LOC100909675
-0.781181	0.00218925	0.0230646	Plp1
0.369459	0.00219232	0.0230758	Cntfr
-0.625749	0.00219839	0.0231184	Adam1a
-0.467797	0.00227294	0.0238804	Marveld2
-0.452562	0.00233336	0.0244928	Nanp
-0.491416	0.00234449	0.0245871	Borcs8
-0.368134	0.00237556	0.0248901	Trafd1
-0.517465	0.00238674	0.0249844	Nepro
-0.593951	0.00241087	0.0252139	Slc25a38
-0.423353	0.00242668	0.0253561	Arpc5l
0.384011	0.00243783	0.0254495	Surf4
0.368003	0.00244632	0.0255148	Pnma8b
-1.07711	0.00245499	0.0255819	Tmem140
-0.494604	0.00248567	0.0258781	LOC499331
-0.742088	0.00252662	0.0262805	Vamp1
-0.39487	0.00253349	0.0263281	Fam133b
0.401285	0.00254125	0.0263847	Gtf3c4
-0.37112	0.00254652	0.0264155	Rnf19a
-0.447214	0.00255484	0.0264779	Optn
-0.843552	0.00256111	0.0265189	Cyp2u1
-0.399872	0.00259361	0.0268311	Fam83d
0.415581	0.00260696	0.0269449	Rbm33
-0.571272	0.00263629	0.0272234	Arid3a
-0.665782	0.00265154	0.0273562	Kcna4
-0.366748	0.00267319	0.0275548	Ncdn
-0.563639	0.0026815	0.0276156	Sh3bp5
-0.505328	0.0026939	0.0277184	Rad51d
-0.438678	0.00270496	0.0277823	Ric8b
-0.398002	0.00270367	0.0277823	Tex10
0.388431	0.00271575	0.027868	Repin1
-0.473625	0.00275257	0.0282206	Zfp281
-0.38497	0.00275555	0.0282259	Ppp1r13b
-0.380323	0.0027755	0.0284048	Vps37c
-0.396965	0.00278281	0.0284542	Ddx55
-0.36644	0.00279562	0.0285597	Myc
-0.642308	0.0028603	0.0291684	Apc2
-1.19764	0.00285946	0.0291684	Cyb5d1
0.60014	0.00286772	0.0292181	Hoxb13
0.405662	0.00289766	0.0294969	Gstm5
-0.402685	0.00290904	0.0295864	Tmem11
-0.887818	0.00291409	0.0296115	Larp6
-0.488378	0.00292555	0.0297016	Depdc1b
-0.391021	0.00294313	0.0298536	Cog8
-0.409916	0.00295078	0.0299047	Cdkn2aip
-1.03299	0.00297857	0.0301596	Bcar3
-0.39119	0.00305046	0.0308603	Pwwp3a
-0.389871	0.00306513	0.0309814	Crcp
-0.631103	0.00309459	0.0312515	Zfp51
-0.409593	0.00310317	0.0313105	Polr1b
0.410664	0.00311674	0.0314198	Prdm2
-0.371681	0.00312051	0.0314301	Zfp180
-0.362695	0.00313447	0.0315153	Cpt2
-0.372951	0.00313193	0.0315153	Gramd2b
-0.562078	0.00314527	0.0315962	Tmem177
-0.520139	0.00315547	0.0316708	Riox1
-0.644101	0.00317456	0.0318346	Tmem18
-0.392361	0.00317951	0.0318563	Kif18b
-0.630274	0.00320185	0.0320521	Zbtb48
-0.456204	0.00322377	0.0322433	Oard1
1.86258	0.00324404	0.0324177	Areg
-0.378388	0.00325289	0.0324779	Rpa2
-0.436705	0.0032601	0.0325215	Coasy
-0.445714	0.00326372	0.0325293	Cep162
0.422501	0.00327282	0.0325916	Pdp1
-0.382798	0.00331541	0.032987	Mrpl51
0.356011	0.0033245	0.0330488	Fundc2
-0.451926	0.00335998	0.0333167	Ing3
-0.462496	0.00336309	0.0333167	Mfsd9
-0.354634	0.00336238	0.0333167	Prkab1
-0.470922	0.00335635	0.0333167	Shpk
-0.363348	0.00337233	0.0333793	Patz1
-0.366997	0.00337675	0.0333943	Gtf2h1
-0.395532	0.00338147	0.0334121	Zfp386
-0.432176	0.0033925	0.0334921	Mettl3
0.37766	0.00340686	0.0336049	Trib1
-0.466947	0.00341496	0.0336559	Slfn13
-0.645207	0.00343372	0.0337826	Slc17a4
-0.389709	0.00343108	0.0337826	Tmem128
-0.451479	0.00345669	0.0339789	Recql5
-0.547429	0.0034596	0.0339789	Thumpd2
0.443849	0.00348842	0.0342326	Kti12
-0.499215	0.00350309	0.034347	RGD1562310
-0.582724	0.00351306	0.0344154	Hexim2
-0.458291	0.00352393	0.0344923	Cdk10
-0.476284	0.00353051	0.0345273	Gpatch4
-0.439347	0.00353598	0.0345513	Msrb2
-0.571591	0.00356514	0.0348065	Zfp397
-0.389287	0.00357042	0.0348283	Ccar2
-0.67075	0.00358424	0.0349334	Kbtbd3
-0.342297	0.00359131	0.0349725	Ankhd1
-0.520751	0.00360013	0.0350286	Itfg2
1.53796	0.0036195	0.0351872	Sstr2
0.382925	0.00363963	0.0353529	Hexim1
-0.341295	0.00365661	0.0354877	Safb
-0.370302	0.00366205	0.0355105	Ncbp3
-0.391475	0.00369521	0.0358017	Crebl2
-0.363444	0.0037759	0.0365525	Camsap3
-0.38325	0.00385046	0.0372428	Uhrf1
-0.391393	0.00387181	0.0374177	Ffar1
-0.821392	0.00389282	0.0375574	Dll1
-0.331691	0.00389244	0.0375574	Luc7l2
-0.342911	0.00390603	0.0376531	Ube2g2
-0.341968	0.00392192	0.0377744	Sfr1
0.352882	0.00393572	0.0378755	Selenok
-0.568773	0.00394277	0.0379115	Sec14l2
-0.888478	0.00401326	0.0385246	Fhl4
0.383117	0.00401245	0.0385246	Rras2
-0.404075	0.00412897	0.0396021	Bsn
-0.64953	0.00418265	0.0400834	Xpnpep3
-0.430018	0.00419682	0.0401856	Ppwd1
-0.547569	0.00421561	0.0403318	Nckipsd
-0.378116	0.00422513	0.0403891	Ccne1
-0.543136	0.00425663	0.040646	Gin1
-0.361662	0.0042591	0.040646	Polr1a
-0.387845	0.00427318	0.0407464	Mrpl50
0.360072	0.00428092	0.0407863	Tspan31
-0.395093	0.00428739	0.0408139	Med20
-0.333687	0.00434524	0.0413303	Zfp292
0.426978	0.0043538	0.0413773	Peli1
-0.368716	0.00436081	0.0414097	Tubgcp6
-2.73285	0.00437087	0.0414707	Cd68
-0.342216	0.00439182	0.041635	Tollip
0.548228	0.00443324	0.0419583	Erc2
-0.362183	0.00442999	0.0419583	Mtmr1
-0.469021	0.00445587	0.0421376	Mlycd
-0.417382	0.00447217	0.042222	Prickle2
-0.647958	0.0044713	0.042222	Slc25a27
-0.383788	0.0044942	0.042395	Pagr1
-0.400654	0.00454156	0.0428065	Dclre1b
-0.35787	0.00455417	0.0428901	Gtse1
-0.404302	0.00455805	0.0428913	Acvr1b
-0.712306	0.00459435	0.0431975	Poli
-0.824589	0.00462394	0.0434064	Il18bp
-0.517294	0.00462416	0.0434064	Obi1
0.367247	0.00463904	0.0435105	Crb3
-1.38092	0.00473182	0.0443081	Igflr1
-0.423342	0.00472843	0.0443081	Tfb2m
-0.342188	0.00474492	0.0443944	Rab24
-0.384393	0.00478307	0.0447149	Twnk
-0.363045	0.00483184	0.0451339	Terf1
-0.39847	0.004855	0.0453134	RGD1308147
-0.393912	0.00490459	0.0457389	Slitrk6
-0.634739	0.00491788	0.0458256	Tbc1d2
-0.332939	0.00492568	0.0458609	Kdm3a
0.352907	0.00493027	0.0458663	Scand1
-0.398077	0.00493966	0.0459163	Pxylp1
-0.355095	0.00496688	0.0461319	Blcap
-0.554321	0.00499812	0.0463845	Tent5c
-0.869156	0.00501502	0.0465036	Parp16
4.03944	0.00504094	0.0467062	Neurod6
-0.435349	0.00506572	0.0468979	Plekhf2
-0.374149	0.00512489	0.0474073	Urgcp
-0.684331	0.00513245	0.0474389	Lipt2
0.323153	0.00514786	0.047543	Lmna
-0.595047	0.00516585	0.0476707	Eepd1
-0.393401	0.00518758	0.0478326	Cybc1
-0.324575	0.00521633	0.0480204	Marcks
0.332765	0.00521548	0.0480204	Sema4b
1.04724	0.00523681	0.0481702	Amotl2
-0.450128	0.00524185	0.0481779	Prr11
2.09622	0.00525334	0.0482448	Cd7
1.96934	0.00527908	0.0484423	Gnat1
-1.1223	0.00532278	0.0488042	Foxq1
-0.883798	0.00533779	0.0489027	Sertad3
-0.358671	0.00538716	0.0492368	Elp1
-0.471181	0.00538573	0.0492368	Lyrm7
-1.52326	0.00538071	0.0492368	Pnldc1
1.01869	0.00540207	0.0493337	Smad9
-0.307048	0.00547664	0.0499749	Cenpf
1.00504	0.00551526	0.0502872	Plat
0.594964	0.00557349	0.0507778	Map3k2
-0.425885	0.00559364	0.0509029	Cdc6
-0.406628	0.00559611	0.0509029	Mpv17l2
0.693349	0.00561188	0.0510057	Foxa1
-0.510268	0.00563689	0.0511924	Cenpl
-0.384696	0.00570145	0.0517377	Noc3l
-0.350866	0.0057658	0.0522802	Stk32c
-0.341515	0.00578733	0.0524339	Asb8
-0.388932	0.00580072	0.0525137	Rufy3
-0.388314	0.00581275	0.0525811	Nol3
-0.417501	0.00581858	0.0525923	Gskip
0.413426	0.00585224	0.0528547	Gspt2
-1.11367	0.0058802	0.0530655	Lrr1
-0.35706	0.00588866	0.0530999	Orai2
-0.329125	0.00589494	0.0531147	Golgb1
1.53749	0.00592613	0.0532814	Ahnak
-0.352935	0.00592739	0.0532814	Krr1
-0.756314	0.00592248	0.0532814	Ptch2
-0.331135	0.00599142	0.0538147	Unc119b
-0.509797	0.00604321	0.0542373	Trim34
-1.05281	0.00604817	0.0542394	RGD1560436
-0.315269	0.0060708	0.0543996	Rabep1
-0.590355	0.00609376	0.0545201	Fez2
0.347117	0.0060915	0.0545201	Il6r
-0.376576	0.00615862	0.0550574	Fam222b
-0.437603	0.00618235	0.0552264	Spryd4
-0.557683	0.00625264	0.0558108	Pnpla3
-0.341761	0.00627522	0.0559687	Wee1
-0.356268	0.00629255	0.0560796	Zfp422
-0.378538	0.00630589	0.0561548	Cox15
0.338709	0.00635396	0.0565389	Bhlhe40
-0.470125	0.00638088	0.0567171	Mocs1
-0.32879	0.00638885	0.0567171	Nfat5
-0.801333	0.00638789	0.0567171	Trim13
-0.602388	0.00648993	0.0575699	Thnsl1
-0.503332	0.00652382	0.0578257	Gen1
-0.33975	0.00657753	0.0582485	Amz2
-0.98844	0.00658169	0.0582485	Sbsn
-0.517499	0.00659129	0.0582884	Lysmd1
-0.326005	0.00660115	0.0583305	Nelfb
-0.350519	0.00668093	0.05899	Pop7
-0.353674	0.00668729	0.0590007	Plekhm1
-0.339761	0.0067224	0.0592192	Crbn
-0.478613	0.00671925	0.0592192	Tmem169
3.33204	0.00678524	0.0597268	Tat
-0.3649	0.00684879	0.0602399	Proser1
-0.376256	0.0068722	0.0603531	Tdp2
0.359712	0.0068705	0.0603531	Zbed4
-0.605057	0.006898	0.0605333	Rnaseh1
-0.396709	0.006908	0.0605746	Brcc3
-0.354877	0.00691685	0.0606058	Hmx1
-0.345652	0.00697774	0.0610925	Kdm5b
-0.41618	0.00702573	0.0614188	Prkrip1
-0.477382	0.00702063	0.0614188	Stx17
-0.446271	0.00705359	0.0616153	Riox2
0.298105	0.00705962	0.061621	Ddx3x
-0.578683	0.00708223	0.0617713	Stbd1
-0.696979	0.00709379	0.0618251	Zkscan7
-0.33624	0.00713803	0.0621633	Phf20l1
-0.328407	0.00714907	0.0622111	Abhd17c
-0.668074	0.00715438	0.0622111	Dtx3l
-0.417945	0.007167	0.0622735	Mitd1
-0.305611	0.00722103	0.0626954	Ankrd11
-0.411235	0.00724628	0.0628193	Arl13b
-0.360169	0.00724626	0.0628193	Phkg2
-0.343077	0.00728774	0.063131	Ip6k2
0.377413	0.0073104	0.0632794	Kcnk1
-0.35483	0.00733954	0.0634358	Cnot4
-2.05187	0.00733612	0.0634358	Lag3
-0.326155	0.00736775	0.0636316	Mau2
-0.669438	0.00740079	0.0638688	Prelid3a
-0.343266	0.00744366	0.0641904	Kdm4b
-0.395222	0.00746466	0.064323	Ttc4
-0.64673	0.00748081	0.0644137	Oas1b
-0.319073	0.00752295	0.0647279	Setd2
0.335655	0.00753109	0.0647493	Nr2f6
-0.377833	0.00754508	0.0648209	Trim25
-0.649031	0.00755599	0.064866	Il4r
-0.541562	0.00757727	0.0649999	Polr3g
-0.356809	0.00759643	0.0651155	Bfar
-0.37287	0.0076051	0.0651411	Mxd3
-0.345758	0.00762066	0.0652256	Zfp219
0.420114	0.00772973	0.0661097	Gpr19
-0.314537	0.00781324	0.0667741	Lzts2
-0.487495	0.00785513	0.067082	Ccdc71
-0.335286	0.00786811	0.0670927	Letmd1
3.33368	0.00786407	0.0670927	Stkld1
-0.368637	0.00788896	0.0672205	Shox2
-0.342485	0.00793319	0.0675471	Rab22a
-0.38993	0.00798577	0.0679443	Tnfrsf12a
-0.436963	0.00801429	0.0680858	LOC102549471
-0.633969	0.00800947	0.0680858	Wdr5b
-0.347377	0.00803937	0.0682482	Luc7l
-0.571714	0.00805028	0.0682902	Polg2
-0.372343	0.00806749	0.0683855	Arhgap12
-0.374389	0.00810467	0.0685992	Pxk
-0.427812	0.00810076	0.0685992	Znhit2
-0.37277	0.0081353	0.0688076	Gpr107
-0.390118	0.00814756	0.0688097	Tmem231
-0.400364	0.00814204	0.0688097	Trim39
-0.449807	0.00820105	0.0691216	Fbxw17
-0.508473	0.00819388	0.0691216	Ophn1
0.301663	0.0082026	0.0691216	Slc25a3
-0.662328	0.00823876	0.0693752	Sft2d3
-0.554325	0.00833157	0.0701051	Cdc42ep1
-0.331445	0.00838924	0.0704868	Nob1
-0.338901	0.00838741	0.0704868	Ubl4a
-0.32434	0.00840418	0.0705606	Pgam5
-0.435974	0.00842288	0.070616	Rwdd2b
-0.663988	0.00842311	0.070616	Zfp37
-0.440705	0.00848001	0.071041	Cox11
0.819743	0.0085202	0.0712735	Depdc7
-0.318903	0.00851786	0.0712735	Mcf2l
-0.31833	0.00854275	0.0713163	Agfg2
-0.316575	0.008544	0.0713163	Lsm14a
-0.383769	0.00853897	0.0713163	Nudt7
-0.436053	0.00858106	0.0715734	Rhod
-0.331296	0.00865975	0.0721771	Zzz3
-0.567705	0.00870592	0.0725092	Mmp11
-0.418437	0.00874963	0.0727674	Pde12
-0.338942	0.00874698	0.0727674	Sapcd2
-0.327138	0.00876173	0.0728152	Men1
-0.776205	0.008771	0.0728393	Tmem220
-0.367539	0.00881392	0.0730898	Orc5
-0.307898	0.00881261	0.0730898	Thumpd1
-0.361088	0.0088237	0.0731179	Supt7l
-0.417731	0.00883919	0.0731933	Mis18bp1
-0.324107	0.00885684	0.0732336	Cdc42bpg
-0.341224	0.00885545	0.0732336	Morc3
-0.438525	0.00888311	0.0733978	Ccdc127
-0.356365	0.00889625	0.0734534	Tysnd1
-0.357691	0.00896478	0.0739659	B4galt7
-0.40216	0.00897653	0.0740095	Sco1
-0.44438	0.00898513	0.0740271	Abraxas1
0.841438	0.00904964	0.074505	Ascl1
-0.314195	0.00905948	0.0745325	Kif20a
-0.309052	0.00912042	0.07498	Metap1
-0.349334	0.00913072	0.0750107	Zfp777
0.310788	0.00918019	0.0753631	Arf4
-0.482564	0.00919595	0.0754384	Cptp
-0.336602	0.00933211	0.0765006	Kif15
-0.376965	0.00936855	0.0767444	Trmt13
-0.302021	0.00943153	0.0772051	Klhdc8a
-0.342886	0.00949711	0.0776728	Cwf19l2
-0.462261	0.00950223	0.0776728	Fbxl8
-0.334461	0.00951802	0.0777463	Ska1
-0.317842	0.0096309	0.0786123	Klhl22
-0.486602	0.009691	0.0790465	Stat5a
-0.588943	0.00973488	0.0793479	Kcna6
0.316735	0.00978501	0.0796998	Mxi1
0.696004	0.00982615	0.079978	Rnf165
-0.347486	0.00983506	0.0799937	Wdr37
-0.907051	0.009997	0.0812531	Kcnj2
-0.394942	0.0100147	0.0813394	Yae1
0.756824	0.0100459	0.0815349	Irs1
2.15799	0.0100623	0.0816104	Cxcl2
-0.370699	0.010129	0.0820929	Foxj2
-0.329705	0.0101485	0.082135	Mfsd11
-0.330238	0.0101463	0.082135	Sh3bp5l
-0.505915	0.010176	0.0822989	Fam217b
-0.384017	0.0102158	0.0825625	Mon1b
-0.521047	0.0102302	0.0826209	Lipe
-0.388641	0.0102706	0.0827717	Chrm4
-1.31045	0.0102672	0.0827717	Chst14
0.585298	0.0102661	0.0827717	Epop
-0.305734	0.010298	0.0829346	Ddx42
-0.321641	0.010346	0.0832423	Map3k12
-0.892417	0.0103508	0.0832423	Rasl11b
-0.372126	0.0104166	0.0837127	Lig4
-0.319724	0.0104686	0.0840718	Usp20
-0.325004	0.0105225	0.0844453	Ung
0.345107	0.0105434	0.0845543	Mef2d
-0.421239	0.0105632	0.0846535	Alkbh1
-0.463619	0.0105931	0.0848339	Rhobtb2
-0.337098	0.0106362	0.0851191	Sde2
-0.312642	0.0106465	0.085142	C2cd5
-0.496147	0.0108054	0.0863527	Leng1
-0.335535	0.0108365	0.086541	Slc35g1
-0.285441	0.0108509	0.0865956	Rfx6
-0.495458	0.0108867	0.0868206	Pik3r3
-0.438397	0.0109155	0.0868764	Stx3
-0.537904	0.0109164	0.0868764	Tert
-0.305976	0.0109022	0.0868764	Trim8
-0.303062	0.0109465	0.087055	Kpnb1
-1.03155	0.0109618	0.0871162	Nat2
-0.567442	0.0109788	0.0871908	Gucd1
-0.376039	0.0110006	0.0872939	Clk4
0.454476	0.011007	0.0872939	Pmp22
-0.33626	0.0110637	0.0876823	Gpn3
0.316445	0.0111186	0.0878944	Msmo1
-0.314339	0.0110991	0.0878944	Plk1
0.30168	0.011108	0.0878944	Plppr4
-0.368091	0.0111288	0.0878944	Polrmt
-0.470386	0.0111275	0.0878944	Slc25a19
0.55213	0.0112207	0.0885594	Klhl15
-1.71268	0.0112462	0.0886992	Lcn12
0.313961	0.0113232	0.0892452	Sfxn3
-0.409946	0.0113501	0.0893342	Mios
-0.348711	0.011345	0.0893342	Mtif2
-0.318577	0.0113779	0.0894915	L3mbtl2
0.459522	0.0114095	0.0896782	Arl4c
-0.33776	0.0114728	0.0901142	Mrrf
-0.367037	0.0114969	0.0902413	Lpin3
0.329587	0.0115761	0.0908012	Ube2n
1.2792	0.0116236	0.0910921	Lrrc4
-0.336406	0.0116291	0.0910921	Trim5
0.430304	0.0116372	0.0910929	Pvr
-0.446334	0.0116951	0.0914834	Nadk2
0.381488	0.0117395	0.0917684	Gpt2
-0.698582	0.0119017	0.092973	Oxld1
-0.369231	0.0119494	0.093282	Xpc
-0.316837	0.0120391	0.0937993	Acbd3
0.291203	0.0120403	0.0937993	Gars
-0.319157	0.0120349	0.0937993	Plpbp
-0.358795	0.0120649	0.0939276	Plxnb1
-0.372532	0.0121047	0.0941409	Exo1
-0.360299	0.0121088	0.0941409	Rps6kc1
-0.292583	0.0121235	0.0941917	Kdm5a
-0.433826	0.0121528	0.0943001	Arhgap39
1.1503	0.0121539	0.0943001	Ccno
-0.310669	0.0122365	0.0948763	Lgalsl
-0.875357	0.0122476	0.0948984	Aplf
-0.679913	0.0122574	0.0949102	Rnf186
-0.497519	0.0123402	0.0954862	Tnfsf10
-0.422572	0.0123881	0.0957926	Rbbp9
-0.312106	0.0124203	0.0959768	Shfl
1.08869	0.0124535	0.0961682	Tgif2
0.30095	0.0124731	0.0962205	Creb3
-0.377055	0.0124811	0.0962205	Klhl12
-0.307349	0.0124855	0.0962205	Tnk2
0.284717	0.0125002	0.0962693	Pebp1
-0.354027	0.0125556	0.0966307	Dcaf5
-0.742599	0.0125762	0.0967246	Tigd5
-0.334623	0.0126004	0.0968454	Commd8
-0.479602	0.0126104	0.0968576	Amacr
0.318063	0.0126287	0.0969328	Zfp131
-0.649786	0.0126411	0.0969632	Senp8
-0.349023	0.0128629	0.0985981	Lrif1
-0.382155	0.0129041	0.0988479	Nif3l1
-0.413669	0.0129791	0.0993557	Zscan25
-0.297974	0.0130212	0.099612	Espl1
-0.442991	0.0130305	0.0996164	Palb2
-0.359489	0.0130618	0.0997888	Pggt1b
-0.476609	0.013083	0.0998842	Asb7
-0.321819	0.0131498	0.100327	Sh2b1
-0.490567	0.0132637	0.101062	Klhl20
-0.501628	0.013259	0.101062	Zfp354c
-0.419847	0.0133885	0.101793	Armc6
-0.316679	0.0133844	0.101793	Pcgf6
-0.762922	0.0133871	0.101793	Smad7
-0.362491	0.0133952	0.101793	Taf5
-0.430758	0.0134099	0.101835	Coa7
0.299428	0.0134185	0.101835	Smim14
-0.319605	0.0134374	0.101911	Lyrm2
-0.338085	0.0134848	0.102203	Bbs1
-0.299864	0.0134968	0.102225	Klhl24
0.294579	0.0135892	0.102857	Desi1
-0.321885	0.0136015	0.102871	Kmt5c
-0.336236	0.0136089	0.102871	Orai3
-0.307303	0.0136266	0.102937	Cenpc
-0.398457	0.0136618	0.103135	Zfp507
-0.774372	0.0136838	0.103228	Ager
-0.30454	0.0136923	0.103228	Rev1
-0.316669	0.0137943	0.103692	Fbxl15
-0.508706	0.0137843	0.103692	Mtnr1a
-0.341448	0.0137991	0.103692	Osbpl7
0.284351	0.0137936	0.103692	Rcn1
0.279766	0.0137871	0.103692	Serp1
-0.464086	0.0138162	0.103726	Fzd2
0.341217	0.0138217	0.103726	Ms4a8
-0.301253	0.0139068	0.104296	Tbc1d10b
-0.40535	0.0139782	0.104695	Cbr3
0.468675	0.013972	0.104695	Nrn1
-0.557447	0.0141019	0.105552	Bcl2l14
-0.327965	0.0141722	0.106009	Trim3
0.284773	0.0141905	0.106077	Ufm1
0.283135	0.0142067	0.106129	Pdx1
-0.332088	0.0142324	0.106163	Coq9
-0.617073	0.0142391	0.106163	Slc4a8
-0.324382	0.0142244	0.106163	Zhx1
-0.339749	0.0143683	0.107056	Lrch3
-0.322738	0.0144112	0.107307	Mical3
-0.392305	0.0144566	0.107575	Dedd
0.479914	0.0145602	0.108275	Bcl2
-0.872204	0.0145788	0.108343	Abhd18
-0.343271	0.0145973	0.10841	Crls1
0.402253	0.0146093	0.108429	Tmem229a
-0.335104	0.0146265	0.108486	Ppfibp1
-0.314507	0.0147223	0.109126	Grpel2
-0.302513	0.0147482	0.109247	Snx8
-0.458093	0.0148414	0.109725	Bicdl2
0.285832	0.0148414	0.109725	Gch1
-0.342657	0.0148376	0.109725	Sgpp1
-0.607466	0.0148982	0.110074	Wdr89
-0.318215	0.0149238	0.110192	Tmx2
0.279347	0.0150014	0.110694	Prkar1a
0.515902	0.0150531	0.110907	Eva1a
-0.290926	0.0150447	0.110907	Kdm4a
-0.427591	0.0150595	0.110907	Pgpep1
-0.581091	0.0151031	0.111086	Amhr2
-1.76367	0.0150991	0.111086	Mir24-1
-0.357734	0.0151556	0.111375	Slc35f6
0.283056	0.0151619	0.111375	St18
-0.526607	0.0151985	0.111573	RGD1561157
0.380022	0.0152466	0.111739	Clic4
-0.289843	0.015249	0.111739	Rnf145
-0.323485	0.0152505	0.111739	Timm22
0.363904	0.0153492	0.112391	Zc3h10
-0.291627	0.0153858	0.112586	Mbd1
0.300115	0.015409	0.112685	Impdh2
0.294303	0.0154259	0.112736	Rap1b
-0.604604	0.0154853	0.113098	LOC500877
-0.358501	0.0155097	0.113204	Cckar
-0.29065	0.0156111	0.113582	Aktip
-0.30784	0.0156046	0.113582	Nup50
-0.319379	0.0156002	0.113582	Pfkfb2
-0.537697	0.0155775	0.113582	Taf1c
0.282461	0.0156104	0.113582	Tmem248
0.297914	0.0157033	0.11418	Prpf38a
-0.869871	0.0159316	0.115767	Alx1
-1.31584	0.0160781	0.116757	Cdc42ep2
-0.324394	0.0161351	0.117097	Arhgap17
-0.311921	0.0163003	0.118221	Trim41
1.93578	0.0163483	0.118494	LOC317456
-0.363829	0.0164312	0.118945	Abtb1
0.542236	0.0164277	0.118945	Dennd2c
-0.326355	0.0164565	0.119052	Notch1
-0.291223	0.0166003	0.120017	Synpo2
-0.488749	0.016669	0.120438	Gpn2
0.338854	0.0167137	0.120684	Klf9
-0.292482	0.0167317	0.120738	Vezf1
0.609968	0.0167549	0.12083	Apold1
-0.279929	0.0167709	0.120869	Zfp638
-0.284237	0.0167907	0.120935	Fam111a
0.415169	0.0168172	0.12105	Gorab
-0.353852	0.0168821	0.121389	MGC94207
0.428477	0.0168863	0.121389	Plekho1
-0.291516	0.0168961	0.121389	Ptpn11
-1.97013	0.0169483	0.121687	Snai1
-0.290836	0.0170529	0.122362	Epn2
-0.526859	0.0170952	0.122589	Dbndd1
0.274179	0.0171651	0.123013	Sf1
0.788489	0.0171916	0.123126	Hoxb3
-0.426212	0.0172304	0.123327	Faap20
-0.326463	0.0172575	0.123444	Dolpp1
-0.295198	0.0173128	0.123761	Asf1b
-0.317152	0.0176167	0.125856	Prpf4
0.317598	0.017699	0.126365	Ifngr1
-0.518165	0.017733	0.126529	Stk19
-0.345654	0.0177667	0.12669	Slc22a15
-1.32162	0.0178762	0.127312	Ankrd34a
-0.282807	0.017872	0.127312	Gabarapl1
-0.322431	0.0179549	0.127793	Tubgcp5
0.676743	0.0181255	0.128928	Pde4a
-0.319221	0.0182432	0.129604	Bivm
-3.50871	0.0182401	0.129604	E230034O05Rik
-0.40071	0.018268	0.129699	Elp6
-0.542512	0.0183212	0.129996	Pex10
0.258451	0.0184664	0.130945	Atp5mc1
-0.311329	0.0187585	0.132935	Map11
0.266326	0.018827	0.133337	Agap3
3.69869	0.0188709	0.133566	G6pc
-0.288743	0.0189024	0.133706	Wtap
-1.59674	0.0189675	0.134084	Klhl38
-0.277374	0.0189879	0.134115	Rwdd4
-0.498054	0.0189953	0.134115	Thap3
-0.429541	0.0191425	0.135071	Rpusd3
-0.553391	0.0191595	0.135107	Arhgef37
0.259571	0.019218	0.135437	Srsf2
-0.360332	0.0193171	0.136051	Ccdc59
-0.520745	0.0193765	0.136386	Cttnbp2
-0.282239	0.0194282	0.136666	Kif3b
-0.332743	0.0195411	0.137376	Chd2
0.293557	0.0196646	0.138159	Mapk6
-0.286107	0.0197019	0.138336	Morc2
-0.401364	0.0197325	0.138436	Dph5
-0.404228	0.0197404	0.138436	Rhobtb1
0.863184	0.0197681	0.138546	Rasd2
-0.374445	0.0198499	0.139035	Fchsd1
-0.397589	0.0199361	0.139552	Homer3
0.276604	0.0199657	0.139675	Slc20a1
0.298753	0.0201045	0.14056	Slc2a1
0.345774	0.0201979	0.141127	Twist1
-0.283009	0.0202693	0.141539	Prpf38b
0.289633	0.0203271	0.141856	Cldnd1
-0.436239	0.0203692	0.142064	Rnf31
-0.332645	0.0204722	0.142608	Hgh1
-1.7172	0.0204711	0.142608	Shd
-0.407436	0.0206087	0.143472	Etv5
-0.286753	0.020708	0.144075	Vps39
-0.293332	0.0208324	0.144765	Klhl9
-0.397054	0.0208295	0.144765	Wdr83
-0.266652	0.0208936	0.145102	Rev3l
-0.358883	0.0209282	0.145254	Bcorl1
-0.346189	0.0211535	0.146729	Brpf3
-0.274892	0.0212019	0.146976	Cbx6
-0.303373	0.0213723	0.147905	Ifnar1
0.308461	0.0213592	0.147905	Igf1r
-1.80895	0.0213747	0.147905	Lat
0.281961	0.0215693	0.149161	Ezr
-0.281748	0.0215891	0.149208	Cnnm3
-0.313724	0.0218129	0.150664	Coq10a
0.287942	0.0219905	0.151708	Pdlim1
-0.296631	0.0219798	0.151708	Prpf3
0.284813	0.0220184	0.151809	Cdk11b
-0.289043	0.0223291	0.153673	Fgfr1op2
-1.03769	0.0223193	0.153673	Inhbb
-0.423689	0.0223098	0.153673	Trmt44
-0.31126	0.0223592	0.153788	Ankle2
-0.278374	0.0224079	0.154031	Brap
-0.338336	0.0225244	0.154646	Angptl8
-0.265645	0.0225197	0.154646	Kifc1
-0.600435	0.0226165	0.155147	LOC682870
-0.421697	0.0226253	0.155147	RGD1311745
-0.262225	0.022638	0.155147	Rimbp2
-0.393544	0.0226559	0.155177	Hyal2
-0.36893	0.0227179	0.155416	Slc35e4
-1.0831	0.0227102	0.155416	Wnt11
-0.302066	0.0228084	0.155942	Osbpl8
-0.464344	0.0228551	0.155987	Mtrf1l
0.361726	0.0228559	0.155987	Ogfrl1
0.318577	0.0228456	0.155987	Suco
0.263079	0.0228919	0.156139	Zfand5
-0.375573	0.0230509	0.15713	Brca2
-0.426253	0.0230673	0.157148	Pde4c
-0.273051	0.0231265	0.157458	Tpx2
-0.301116	0.023204	0.157892	Papolg
0.281596	0.0232355	0.157919	Stk11
-0.405031	0.0232251	0.157919	Tram1l1
-0.302145	0.0232882	0.158183	Spart
-0.45791	0.023393	0.158801	Fancb
-0.270438	0.023472	0.159243	Shroom3
-0.281746	0.0235225	0.159491	Gtf2ird2
-0.268864	0.0235424	0.159531	Setd5
-0.321388	0.0235782	0.159679	Rad51
-0.32603	0.0236002	0.159734	Zfp26
0.304807	0.0236364	0.159884	Ubc
0.252503	0.0236705	0.159977	Epm2aip1
-0.266386	0.0236781	0.159977	Rexo4
-0.304093	0.0237069	0.160078	Ddx51
-0.27839	0.0237604	0.160344	Anks1a
0.454075	0.0238517	0.160778	Suv39h2
-0.438153	0.0238528	0.160778	Tmem268
-0.315643	0.0238946	0.160965	Naa30
-0.291895	0.0239105	0.160978	Dele1
-0.366901	0.023939	0.16098	Anks6
0.451848	0.0239273	0.16098	Rab12
-0.599829	0.0239992	0.161291	Amer1
0.349482	0.0241534	0.162231	Pdzrn3
0.278887	0.0241703	0.16225	Lrfn4
-0.302961	0.0242086	0.162412	Morn4
-0.3322	0.0242444	0.162557	Fbxl3
0.312804	0.0242843	0.162729	Svip
0.265884	0.0243297	0.162938	Tagln2
-0.340116	0.0245701	0.164333	Bambi
-0.748373	0.024581	0.164333	Cited4
-0.346829	0.0245659	0.164333	Slc19a1
0.314842	0.0246815	0.164816	Phf13
-0.30994	0.0246821	0.164816	Rcl1
-0.294729	0.0246993	0.164835	Tgfbr1
0.331354	0.0248269	0.16559	Itpkb
-0.467387	0.0248782	0.165836	Ankrd55
-0.309731	0.0249573	0.166266	Rbm25
-0.268812	0.0250362	0.166695	Kcnj11
0.344222	0.0252343	0.167819	Lrrn3
-0.343944	0.0252305	0.167819	Ndor1
-0.272524	0.0253413	0.168432	Gck
-0.2863	0.025651	0.170293	Armc10
-0.283103	0.025644	0.170293	Socs6
-0.26997	0.0257432	0.170806	Pip4k2c
0.26127	0.0258488	0.171407	Mapk8ip1
0.39489	0.0258837	0.171539	Map3k13
0.304486	0.0259458	0.171851	Txndc17
-0.310775	0.0259999	0.17211	Rad51ap1
-0.464172	0.0260439	0.172302	Rasgef1c
-0.312649	0.0260618	0.172321	Sfi1
-0.313802	0.0261352	0.172706	Clcn7
-0.553241	0.0261506	0.172709	Stoml1
-0.826697	0.026228	0.17312	Lrrc18
-0.318487	0.0262572	0.173213	Mat2b
-0.459065	0.0265032	0.174735	Zbtb26
-0.278857	0.0265345	0.174841	Yeats2
-0.264441	0.0266149	0.175169	Cdc20
-0.373749	0.0266021	0.175169	Recql4
-0.284614	0.0268557	0.176551	Daxx
-1.35976	0.0268504	0.176551	Vom2r44
-0.338845	0.0268912	0.176682	Pyroxd1
0.300899	0.0269406	0.176906	H2ax
-0.309046	0.0270272	0.177057	Ercc2
-0.82126	0.0269947	0.177057	Ftx
-0.287078	0.0270398	0.177057	Gtf2h3
-0.4045	0.0269893	0.177057	Scrn2
-0.282845	0.0270409	0.177057	Tti1
-0.297571	0.0271846	0.177896	RGD1306227
0.383167	0.0272494	0.178218	Slain1
-0.48392	0.0272797	0.178315	Fjx1
-0.358443	0.027307	0.178391	Zfp639
0.268275	0.0275296	0.17964	Myt1
-0.688414	0.0275154	0.17964	Sdcbp2
0.254505	0.0276033	0.180019	Rwdd1
-0.363349	0.0276458	0.180091	Ppfia4
-0.391823	0.0276397	0.180091	Tonsl
-0.274552	0.0276849	0.180243	Gcc2
-0.388155	0.0277125	0.18032	Ubiad1
-0.461678	0.0277727	0.18061	Mrm3
-0.292029	0.0278428	0.180963	Rxrb
-0.291938	0.0279202	0.181362	Txlna
-0.297864	0.0279819	0.181557	Atg4b
-0.304289	0.0279723	0.181557	Fzd6
-0.254112	0.0281467	0.182523	Usp24
-0.426374	0.0281742	0.182598	Nkiras1
-0.275973	0.0281933	0.182618	Cks1b
0.250295	0.0283361	0.18344	Iapp
-0.313704	0.0284275	0.183826	Rnf8
-0.359	0.0284278	0.183826	Tti2
-0.270927	0.0285209	0.184324	Gon4l
-0.299798	0.0285489	0.1844	Arhgef25
-0.262754	0.0286079	0.184677	Cnot9
-0.247884	0.0286625	0.184925	Sox4
-0.266736	0.0287328	0.185275	Rnf14
0.2726	0.0287627	0.185363	Itpa
-0.344078	0.0288108	0.185569	Wars2
0.250988	0.0288539	0.185742	Ptma
-0.320634	0.0288971	0.185915	Kat14
-0.307043	0.0289156	0.18593	Actr5
-0.281855	0.028949	0.186016	Ripk1
-0.373237	0.0289614	0.186016	Zfp524
-0.335798	0.0290597	0.186542	Usp28
-0.285143	0.0293035	0.188002	Vps26c
-0.280964	0.0293982	0.188504	Zfx
0.310789	0.0294288	0.188595	Taf11
-0.38309	0.0296853	0.190043	Axin2
-0.291538	0.0297013	0.190043	Mtf2
0.254869	0.0297046	0.190043	Tubb4a
-0.25905	0.02973	0.190099	Cpsf2
-0.286963	0.029784	0.190338	Sike1
0.356903	0.0300276	0.191788	Kcnb2
0.254414	0.0300628	0.191799	Hnrnph2
-0.350678	0.0300534	0.191799	Osbpl11
-0.491047	0.0301902	0.192505	Dusp12
-0.338457	0.0302512	0.192786	Ubox5
0.297106	0.0302689	0.192792	Sema4c
-0.613441	0.0302976	0.192867	Jdp2
-0.355699	0.0305563	0.194406	Eme1
-0.336686	0.0306097	0.194637	Tmem39b
-0.2798	0.0307409	0.195058	Jpt2
-0.333525	0.0307273	0.195058	Rab43
-0.251172	0.0307439	0.195058	Riok3
-0.253623	0.0306996	0.195058	Trabd
-0.368756	0.0308133	0.19539	Nkap
-0.310742	0.0308905	0.195771	Rpe
0.433507	0.0309886	0.196284	Fzd3
-0.448514	0.0310352	0.19647	Igtp
0.256589	0.0310892	0.196703	Samd4b
-0.293342	0.0311805	0.197172	Tbc1d17
-0.80138	0.0312272	0.197359	Fscn3
0.573119	0.0315682	0.199404	Nfkbiz
-0.347432	0.0316574	0.199857	Trmu
-0.34641	0.0316951	0.199985	Ptdss2
0.285517	0.0317871	0.200455	Arf6
-0.27142	0.031855	0.200773	LOC100911177
-0.28941	0.0318743	0.200784	Cacfd1
-0.261737	0.0320076	0.201512	Zfp496
-0.642391	0.0321386	0.202226	Mesp2
-0.295449	0.0321573	0.202232	Ptbp2
-0.350599	0.0322813	0.202901	Cep95
0.293425	0.0325228	0.204163	Eloa
-0.264225	0.0325356	0.204163	Plpp6
0.257173	0.0325174	0.204163	Vamp2
-0.557248	0.032558	0.204192	Tbxa2r
0.241519	0.0326579	0.204704	Pax6
-0.313046	0.0326754	0.204704	Zfp143
-0.380366	0.032714	0.204833	Fcsk
-0.31947	0.0329119	0.20596	Zfp317
-0.403425	0.0330911	0.206969	Ifi47
1.3696	0.0331247	0.207052	Msantd1
0.274688	0.0331406	0.207052	Tceal8
-0.332987	0.0331775	0.20717	Uvrag
0.663478	0.0332242	0.207348	Chac1
0.255526	0.0332596	0.207456	Shank1
-0.421919	0.0333098	0.207656	Trim9
-0.466746	0.0333347	0.207698	Trmt9b
0.263059	0.0334129	0.208072	Cycs
0.929703	0.0336184	0.209238	Il1r2
-0.253925	0.0337882	0.210011	Kbtbd2
-0.334239	0.0338159	0.210011	Mob3a
0.252957	0.0337808	0.210011	Ppat
-0.305432	0.0338041	0.210011	Sirt1
-0.270974	0.0338664	0.21021	Birc5
-0.267674	0.0341379	0.211781	Prkaa1
0.3385	0.0341854	0.21191	Synm
-0.288807	0.0341958	0.21191	Yipf2
0.382427	0.0342259	0.211982	Snhg4
0.299423	0.0343257	0.212272	Dnajc12
-0.319708	0.034314	0.212272	Fam118b
0.246514	0.0343284	0.212272	Hmgcr
-0.527771	0.0344034	0.212621	Antkmt
-0.256675	0.0347128	0.214418	Eml5
0.283505	0.0347582	0.214467	Plpp1
-0.336371	0.0347579	0.214467	Ppfia2
-0.342299	0.0348851	0.215134	Aptx
0.267584	0.0350403	0.215975	Nt5c3a
-0.384724	0.0351462	0.216279	Chac2
-1.13388	0.0351155	0.216279	Inka1
-0.247965	0.0351421	0.216279	Rangap1
0.248654	0.0353458	0.21739	Slc2a2
0.248626	0.0354948	0.218189	Cebpz
-0.30681	0.0355216	0.218237	Timm10
0.252614	0.0356481	0.218811	Itga3
-0.284071	0.0356533	0.218811	Proser3
-0.315914	0.0356735	0.218818	Clk2
-0.343109	0.0357551	0.219201	Zfat
-0.323185	0.0358155	0.219454	Tdrp
-1.92843	0.0359356	0.219954	Cyth4
-0.263611	0.0359216	0.219954	Khsrp
-0.241381	0.0359632	0.220006	Sphkap
-0.756282	0.0361199	0.220729	Arhgap4
0.257851	0.0361192	0.220729	Cul2
-0.837983	0.0361645	0.220883	Wnt9a
-2.59024	0.0363609	0.221964	Gnrh1
-0.333843	0.0364141	0.222171	Rabggta
0.491528	0.0364611	0.222339	Bcl11a
-0.339436	0.0365134	0.222539	Traf6
0.973959	0.0366644	0.223222	Cfap70
-0.57098	0.0366504	0.223222	Wfikkn1
-0.258296	0.0367142	0.223407	Exosc2
0.244796	0.0367513	0.223514	Eif3d
-0.42451	0.0373238	0.226826	Mon1a
-0.31474	0.0373356	0.226826	Wdr20
-0.282785	0.037377	0.226957	Armc5
-0.258214	0.0376274	0.228357	Nmral1
-0.487011	0.0377607	0.229044	Tyw5
-0.267296	0.0379926	0.230329	Vopp1
0.244218	0.0381221	0.230992	Hspa5
0.252782	0.0381619	0.231111	Ttpal
-0.470355	0.0382244	0.231362	Adamts15
0.243376	0.0382439	0.231362	Txnl1
-0.256392	0.0383088	0.231632	Cand2
0.404024	0.0383844	0.231967	Dgat2
-0.259799	0.0384478	0.232228	Adprhl2
-0.287418	0.0384721	0.232252	Trmt10b
-0.332326	0.0386838	0.233407	RGD1305347
-0.331324	0.038754	0.233707	Fance
-0.724974	0.0387889	0.233795	Hspa1a
-0.355889	0.0390612	0.235313	Efcab7
0.231051	0.0390875	0.235347	Slc38a2
0.237663	0.0391678	0.235583	Gpx4
-0.31429	0.0391664	0.235583	Mvd
-1.35829	0.0394191	0.236943	Apom
-0.451951	0.0394479	0.236943	Atp6v0a4
0.303369	0.0394768	0.236943	Chst11
-0.245868	0.0394641	0.236943	Slf2
1.05211	0.0395066	0.236998	Asb4
-0.301338	0.0395704	0.237256	Thap7
0.827316	0.0396175	0.237291	LOC100125368
-0.720643	0.0396153	0.237291	Sec14l3
0.248855	0.0396787	0.237533	Scg3
-0.264319	0.0397372	0.237759	Tpd52l2
-0.464402	0.0397895	0.237947	Mutyh
-0.658741	0.039849	0.238179	Hspa2
-0.338709	0.0398786	0.238231	Mlh3
0.381955	0.039915	0.238325	Orc1
-0.488289	0.0399789	0.238582	Zfyve21
-0.25089	0.0403343	0.240577	Dgcr8
-0.235088	0.0403688	0.240658	Kmt2e
-0.301568	0.0404253	0.240869	Ankrd12
-0.331091	0.0406851	0.242291	RGD1310429
-0.321009	0.0407252	0.242404	Arhgef40
0.243866	0.0407689	0.242538	Rbm14
-0.290743	0.0412277	0.24514	Hmgxb4
-0.37942	0.0413116	0.245512	Fev
-0.516863	0.0413898	0.245848	Zbtb38
-0.334285	0.0414192	0.245896	Nab2
-0.419868	0.0415739	0.246686	Cyren
-0.266139	0.0417709	0.247727	Tada2b
-1.22045	0.0419406	0.248605	Paqr6
-0.267238	0.0419716	0.248659	Zfp414
-0.270309	0.0421748	0.249734	Ehmt1
-0.674492	0.0423212	0.250472	Lrrc3
-0.250909	0.0423487	0.250505	Egln2
-0.385994	0.0424342	0.250881	Cyth1
-0.340571	0.0424699	0.250963	Ccdc130
-0.253135	0.0425028	0.251028	Bcl9
-0.264976	0.0427784	0.252265	Acads
-0.721916	0.0427716	0.252265	Etaa1
-0.221802	0.0427577	0.252265	Gls
-0.315376	0.0428071	0.252304	Lrsam1
-0.393867	0.0428708	0.25255	Rad54b
0.371767	0.0428958	0.252567	Asphd2
0.261441	0.0430296	0.253224	Mcfd2
0.234835	0.0432493	0.254387	Rybp
-0.262158	0.0438392	0.257724	Mob2
-0.294877	0.0442585	0.259922	Mtfr2
-0.341554	0.0442406	0.259922	Rnpc3
-0.562996	0.0442857	0.259949	RGD1565059
-0.314424	0.0443237	0.260038	Mrpl44
-0.281521	0.0444098	0.26041	Limk2
-0.299638	0.0445263	0.26096	Hdhd5
-0.372885	0.0445876	0.261185	Mfsd12
-0.31864	0.044615	0.261212	Magee1
-0.601991	0.0446789	0.261452	Samd5
-0.236389	0.0448182	0.262134	Scyl2
0.273876	0.0449055	0.26251	Abhd2
-0.263141	0.0449922	0.262883	Jade3
-0.242241	0.0451937	0.263926	Plcg1
-1.09552	0.0452889	0.264347	Prickle3
-0.242853	0.045355	0.264598	Naa40
-0.241636	0.0454976	0.265025	Ggnbp2
-0.253965	0.0454558	0.265025	Phax
-0.267882	0.0454814	0.265025	Trim14
-0.39074	0.045554	0.265218	Gemin2
-0.362984	0.0456232	0.265486	Snapc4
-0.258298	0.0457238	0.265937	Mms19
-0.262921	0.0458474	0.26643	Rreb1
-0.272272	0.0458551	0.26643	Tada2a
-0.393158	0.0459951	0.267107	Zfp64
-0.548767	0.0460424	0.267246	Rabif
-0.357371	0.0462493	0.268294	Abhd15
-0.273084	0.0463116	0.268294	Adamts10
-0.679071	0.0463229	0.268294	Ntf4
0.318039	0.0463196	0.268294	Tmed5
0.366626	0.04634	0.268294	Usp12
-0.44176	0.0464337	0.268701	Gjb6
-0.262125	0.0464855	0.268865	Mllt10
-0.764033	0.0465883	0.269187	Ggn
-0.232729	0.0465737	0.269187	Thoc2
-0.573123	0.0466573	0.269431	Doc2a
-0.92188	0.046701	0.269431	Tnfsf9
0.223853	0.0466817	0.269431	Tpt1
-0.98739	0.0467511	0.269584	Mir3064
-0.288485	0.0469645	0.270678	Kat8
0.407424	0.0470068	0.270786	Nova1
-0.269788	0.0471313	0.271245	Mynn
-0.311316	0.0471339	0.271245	Sall1
0.253369	0.0472369	0.271589	Brsk1
-0.269589	0.0472411	0.271589	Rpf1
-0.277659	0.0473601	0.272136	Pigy
-0.310096	0.0474243	0.272369	Evpl
-0.246944	0.0474852	0.272582	Kif2c
-0.228188	0.0476664	0.273348	Deaf1
-0.701543	0.0476649	0.273348	Zfp418
-0.248489	0.0477184	0.273372	Il17ra
-0.253146	0.0476965	0.273372	Urb1
[truncated: 15,457 more rows]
