# Supplementary material for: Med14 phosphorylation shapes genomic response to GLP-1 Agonist
Source: bioRxiv. 2025 Jun 23:2025.06.17.660196. Preprint. [Version 1] doi: 10.1101/2025.06.17.660196 (PMC12262311; doi:10.1101/2025.06.17.660196)
Supplement: Supplement 5 [file media-5.xlsx]

## Sheet: TableS5_DE_group_WT_8h_FSK_vs_W
log2FoldChange	pvalue	padj	GeneSymbol
4.42931	0	0	Cck
4.18355	0	0	Mest
-4.63913	0	0	Pgm5
-7.21635	0	0	Txnip
6.06698	6.66478e-276	1.60421e-272	Plat
4.40314	9.84379e-271	1.9745e-267	Sik1
6.11276	1.19234e-265	2.04998e-262	Kdr
-3.95409	1.73082e-265	2.60381e-262	Arrdc4
7.0879	3.84557e-263	5.14238e-260	Ccnd1
3.47429	3.32263e-249	3.99879e-246	Tmem163
8.29257	1.2235e-247	1.33862e-244	Fst
4.77095	7.84956e-245	7.87245e-242	Tac1
3.69458	9.30427e-240	8.6136e-237	Stc1
-3.19073	6.27282e-237	5.39239e-234	Glul
3.60343	1.92076e-233	1.54109e-230	Crem
3.31101	5.99216e-232	4.50723e-229	Nr4a1
7.10128	1.55804e-227	1.103e-224	Gprc5a
3.38007	1.20565e-226	8.06113e-224	Mustn1
-2.97196	2.8731e-223	1.81988e-220	Shc2
-6.62276	4.75774e-215	2.86297e-212	Gas7
-3.23442	2.19109e-209	1.25571e-206	Oxr1
-4.28695	1.2401e-204	6.78392e-202	Dmrta1
-3.82094	2.12574e-204	1.11232e-201	Psd
4.01665	4.37312e-200	2.19294e-197	Fyb1
-4.08821	1.12179e-197	5.40028e-195	Glb1l2
-3.16784	9.07505e-197	4.2007e-194	Rph3al
-3.38715	4.28513e-192	1.91006e-189	Cabp7
-2.7857	1.58441e-185	6.81014e-183	Pklr
2.94291	1.01178e-183	4.19887e-181	Gcg
4.05209	3.26539e-178	1.30997e-175	Cebpd
2.70339	4.66393e-176	1.81066e-173	Hmgcs1
6.43216	7.48479e-176	2.81498e-173	Slc7a11
3.76091	3.18012e-175	1.15978e-172	Fgl2
-3.13824	6.59801e-175	2.3355e-172	Vil1
-4.32217	1.38224e-173	4.75293e-171	Rasgrp3
-2.9782	1.18611e-172	3.96523e-170	B4galnt4
-2.90145	8.28594e-169	2.69517e-166	Dcx
2.68999	2.95488e-162	9.35842e-160	Insig1
3.21995	2.51753e-159	7.76884e-157	Nedd9
2.74018	2.90991e-159	8.7552e-157	Msmo1
-4.30486	4.1186e-159	1.20896e-156	Efnb3
-2.89382	6.32696e-159	1.81112e-156	Abca1
-3.14169	6.47096e-159	1.81112e-156	Ffar3
3.11184	1.82098e-158	4.98079e-156	Igf1r
2.74137	9.48248e-158	2.53604e-155	Vgf
3.33059	2.98378e-156	7.80647e-154	Camk4
-2.53093	8.25591e-155	2.11404e-152	Rap1gap2
-5.36942	4.70641e-154	1.18003e-151	Lrrc39
-2.64713	1.52428e-152	3.74381e-150	Nsg2
6.40504	3.95389e-152	9.51701e-150	Fosb
5.1795	3.42019e-151	8.07097e-149	Fosl2
3.66874	7.55993e-151	1.74969e-148	Pcsk5
-2.6558	8.44492e-149	1.91763e-146	Smarca2
4.79489	3.77182e-147	8.40627e-145	Tgfb2
2.63746	2.78229e-146	6.08817e-144	Srxn1
-2.96292	3.9335e-143	8.45351e-141	Lima1
3.7511	6.02307e-143	1.27171e-140	Actn2
-2.60889	1.08574e-142	2.25291e-140	Adh5
-2.39059	1.25507e-141	2.56014e-139	Myh10
-2.57435	1.70131e-140	3.41255e-138	Shmt1
-2.53356	1.95171e-140	3.85062e-138	Maob
-3.33662	1.54588e-139	3.00076e-137	Cadps
-2.3885	5.51963e-139	1.05443e-136	Ldb1
-2.62603	7.93463e-139	1.49208e-136	Spns2
2.34305	4.25579e-137	7.87977e-135	Creld2
2.71814	5.99956e-137	1.09401e-134	Diras2
-3.02212	3.253e-136	5.84326e-134	Nr1d2
-3.98165	2.20979e-135	3.91099e-133	Dpysl3
2.44672	1.46934e-132	2.56283e-130	Idi1
-2.75937	2.32126e-132	3.99091e-130	Asic1
-2.57289	5.08502e-132	8.61946e-130	Fgfr4
-3.81969	2.93533e-131	4.90649e-129	Col9a1
-2.92432	3.62722e-131	5.97994e-129	Hspa12a
-3.15952	2.06025e-130	3.35068e-128	Tef
2.45757	1.06616e-129	1.71083e-127	Id4
-2.43532	4.51602e-129	7.15135e-127	Cacna1a
3.71139	4.68784e-129	7.32704e-127	Runx1
-5.37422	7.61964e-129	1.17567e-126	Phkg1
-2.49316	9.38559e-129	1.42982e-126	LOC102548847
2.40803	1.89495e-128	2.85071e-126	LOC689986
4.41195	3.16271e-128	4.69916e-126	Nr4a3
3.99983	1.05094e-127	1.54244e-125	Oxtr
2.51894	8.26307e-127	1.19815e-124	Pam
-3.70415	8.80086e-125	1.26093e-122	Adora2b
-2.77963	6.96371e-124	9.85979e-122	MAST1
3.53157	1.08163e-123	1.51366e-121	Cartpt
-2.71266	1.99268e-123	2.75654e-121	Tmem215
2.68408	1.35374e-120	1.85139e-118	Pde10a
2.24643	1.32206e-119	1.78776e-117	Mllt11
-2.50262	9.3391e-119	1.24885e-116	Vsig10
-3.02611	1.54993e-117	2.04983e-115	Slc8a2
-3.24007	7.18517e-117	9.3993e-115	Glrx
-2.30951	2.54643e-116	3.2953e-114	Mapk3
-2.53681	1.57022e-114	2.01038e-112	Robo2
2.25607	3.13706e-113	3.97416e-111	Cry2
-3.59665	7.62198e-113	9.55526e-111	Gcnt2
4.25839	1.50122e-112	1.8626e-110	Prdm1
3.57261	7.5677e-112	9.2936e-110	Rgs2
-2.73908	1.72362e-111	2.09533e-109	Tmem38a
-2.48788	1.534e-110	1.84617e-108	Pgap6
3.64497	2.605e-110	3.10408e-108	Ppargc1a
2.15221	2.51951e-109	2.97278e-107	Fn1
-2.40918	3.0215e-109	3.53047e-107	Ceacam1
4.13655	4.43521e-109	5.13248e-107	Trib3
-2.68768	1.92964e-108	2.21173e-106	Slc44a3
-2.94467	3.08492e-106	3.50255e-104	Plk5
-2.50488	1.55326e-105	1.74706e-103	Svil
3.30473	1.83717e-104	2.04725e-102	Epha2
2.408	2.14879e-104	2.37253e-102	Ifngr1
2.6159	1.62856e-103	1.78179e-101	Pde1c
-2.46869	2.64025e-103	2.86265e-101	Lingo4
-2.31884	2.63309e-102	2.8294e-100	Tenm3
-2.51003	2.61994e-101	2.79035e-99	Cplx2
-2.56419	4.76489e-101	5.03031e-99	Ccdc61
2.77467	2.19335e-100	2.29539e-98	Plk2
4.03224	2.4952e-100	2.58877e-98	Ascl1
-3.18754	1.1647e-99	1.19804e-97	Slc12a6
-2.08101	1.80774e-99	1.84374e-97	Tox3
-2.08216	5.51522e-99	5.57779e-97	Tmem109
-2.43711	3.28019e-98	3.28976e-96	Grb7
-2.35322	3.96882e-98	3.9475e-96	Atp8b1
2.33655	6.68204e-98	6.59167e-96	Mcu
2.14846	4.537e-97	4.43925e-95	Irs2
2.15356	4.36142e-96	4.23304e-94	Cyp51
-3.04014	4.54012e-96	4.37122e-94	Plcxd3
2.73557	2.67019e-95	2.55046e-93	Pmp22
-2.56779	3.51032e-95	3.32652e-93	Plppr3
-2.60952	5.66728e-95	5.32857e-93	Tspan17
-2.66609	2.16586e-94	2.02063e-92	Mapk4
-2.43787	2.54409e-94	2.35524e-92	Sez6
-2.13135	6.47421e-94	5.94787e-92	Abhd14b
-3.0684	6.97665e-93	6.36091e-91	Notch1
3.11586	9.32153e-93	8.43493e-91	Csrnp1
-2.17195	3.39534e-92	3.04947e-90	Slc29a4
2.49224	5.7057e-91	5.08652e-89	Plk3
-2.3689	8.33009e-91	7.37151e-89	Vps37d
1.945	5.17605e-90	4.54699e-88	Zfand2a
-2.39542	8.67612e-90	7.56645e-88	Myc
-2.46145	1.71891e-89	1.48828e-87	Nmral1
-3.62876	3.08963e-89	2.65598e-87	Cspg5
-2.36314	3.14464e-89	2.6841e-87	Plcl1
2.52591	1.6096e-88	1.36419e-86	Giot1
-2.30193	1.70993e-88	1.43909e-86	Cdh22
-2.02581	3.23882e-88	2.70689e-86	Slc43a2
2.37806	5.49009e-88	4.55678e-86	Igfbp4
3.83634	6.99736e-88	5.76803e-86	Fos
-3.45927	1.62058e-87	1.32678e-85	Mgat5b
-2.13477	2.22905e-87	1.81261e-85	Osbpl1a
-2.52243	2.50765e-87	2.02548e-85	Klhl24
2.01056	1.20127e-86	9.63815e-85	Hyou1
-3.51562	1.48801e-85	1.18597e-83	Igsf9
3.34329	2.20059e-85	1.74238e-83	Stk32a
-2.98803	5.98318e-85	4.70637e-83	Galnt14
1.9729	1.02339e-84	7.99772e-83	Sec23b
1.97284	1.23624e-83	9.5988e-82	Mapkapk2
-2.63017	1.49308e-83	1.15188e-81	Impa2
-1.93776	2.3916e-83	1.83331e-81	Dock11
-2.71546	2.83983e-83	2.16313e-81	Klhl23
-1.93683	3.42372e-83	2.59148e-81	Ap1s2
-3.29692	3.91578e-83	2.9454e-81	Vipr1
-1.83232	8.42582e-83	6.29843e-81	Rimbp2
3.23058	1.27091e-82	9.44163e-81	Spry1
-2.81601	1.81856e-82	1.34272e-80	Ttc25
2.20952	1.89297e-82	1.38914e-80	Dnajc3
-2.2558	1.96989e-82	1.43683e-80	Fhod3
1.8074	2.22403e-82	1.61242e-80	Atf4
-2.00509	2.67308e-82	1.92638e-80	Hdac5
2.16788	4.76133e-82	3.41087e-80	Mfsd2a
-2.78193	5.22457e-82	3.72057e-80	Csad
-2.11252	5.87355e-82	4.15813e-80	Mtss1
2.09367	9.78752e-82	6.88847e-80	Ppp1r15a
1.77744	6.41935e-81	4.49168e-79	Btg1
-4.61869	9.51502e-81	6.61926e-79	Cpne5
-2.1266	4.72122e-80	3.26551e-78	Pkdcc
-2.19456	6.68996e-80	4.60078e-78	Ak3
3.39352	1.28368e-79	8.7779e-78	Slc2a9
2.02405	1.54952e-79	1.05358e-77	Rai2
-2.20837	1.70789e-79	1.15475e-77	Fam102b
-2.09914	5.88746e-79	3.95842e-77	Pla2g6
-2.3928	1.54761e-78	1.03475e-76	Utrn
-2.63395	2.01045e-78	1.33679e-76	Ganc
-1.86069	3.03842e-78	2.0092e-76	Hepacam2
-2.92768	3.22996e-78	2.12418e-76	Crebrf
-3.56568	3.98631e-78	2.60735e-76	Mmachc
-2.57908	1.06377e-77	6.92028e-76	Rab40b
-2.01358	2.66234e-77	1.72265e-75	Plscr3
4.3087	3.10861e-77	2.00065e-75	Ccdc85a
-1.73222	6.80733e-77	4.35778e-75	Castor2
1.886	1.45137e-76	9.24191e-75	Tspan13
-4.67365	1.68884e-76	1.06975e-74	Crp
-2.66669	1.76624e-76	1.11291e-74	Oas1f
-2.56061	2.2139e-76	1.38053e-74	Rasa3
-2.06494	2.2057e-76	1.38053e-74	Siae
-1.78508	2.90582e-76	1.80266e-74	Adcy6
-3.89989	5.21874e-76	3.2209e-74	Nr1d1
-2.04951	1.29693e-75	7.96352e-74	Pcbp4
-3.05716	2.42272e-75	1.48007e-73	Crocc
-1.90087	2.97605e-75	1.80893e-73	Wls
-5.64049	4.82711e-75	2.91931e-73	Cyp4f1
-3.32775	6.24588e-75	3.75846e-73	Tcp11l2
1.83971	6.65089e-75	3.98226e-73	Sucla2
-2.80358	1.47338e-74	8.77829e-73	RT1-S3
2.35304	1.85373e-74	1.099e-72	Hmox1
-1.84028	1.98978e-74	1.17387e-72	Neurod1
-2.39545	2.62077e-74	1.53858e-72	Camkk1
-2.28528	2.70906e-74	1.58269e-72	Mxi1
2.67482	4.37966e-74	2.54634e-72	Smoc1
-2.8906	1.64933e-73	9.5431e-72	Gpr22
1.90795	1.87358e-73	1.07888e-71	Saraf
2.08873	4.61511e-73	2.6449e-71	Bhlha15
2.20788	4.67673e-73	2.66751e-71	Pdzrn3
-1.85759	5.74224e-73	3.25981e-71	Sord
-2.27934	9.0728e-73	5.12634e-71	Nrsn1
-2.76378	9.51343e-73	5.35019e-71	Sh2b2
2.03136	1.66387e-72	9.31383e-71	Itga3
2.29735	1.87916e-72	1.04703e-70	Gpr158
-1.81122	2.10601e-72	1.16801e-70	Sox4
-2.22441	2.28915e-72	1.26376e-70	Ypel5
-1.98882	2.67892e-72	1.47218e-70	Tubgcp2
3.68097	3.13655e-72	1.71584e-70	Gpr88
-3.61501	3.73559e-72	2.03429e-70	Olfm2
1.77696	5.87614e-72	3.18556e-70	Smim14
2.18254	8.01201e-72	4.32397e-70	Junb
3.62771	9.59298e-72	5.15408e-70	Epha5
-1.71099	1.1151e-71	5.96456e-70	Nedd4
-2.50823	1.14457e-71	6.09511e-70	Tspan2
-2.35834	1.57556e-71	8.35327e-70	Slc35g1
2.04956	1.64503e-71	8.68328e-70	Ddit3
-1.6931	1.89869e-71	9.97849e-70	Mlxipl
-3.22293	4.52935e-71	2.37003e-69	Tgm2
3.00562	8.84207e-71	4.60668e-69	Ngfr
-2.10497	9.1996e-71	4.77229e-69	Arvcf
-1.93445	1.59337e-70	8.23011e-69	Bcam
-4.91101	2.12173e-70	1.09124e-68	Insrr
2.09745	2.22764e-70	1.14084e-68	Nap1l5
-3.97054	2.26634e-70	1.15574e-68	Tox
-1.95745	3.16115e-70	1.60525e-68	Tmem164
-1.94649	3.35907e-70	1.69859e-68	Sorcs2
-2.21022	6.3947e-70	3.22009e-68	Pdk2
3.41964	7.60634e-70	3.81426e-68	Chac1
-2.87405	1.07162e-69	5.35143e-68	Galnt18
-1.9764	1.93018e-69	9.59905e-68	Ogdhl
-2.347	3.64646e-69	1.80597e-67	Lama5
-2.23059	3.96546e-69	1.95591e-67	Vgll4
-3.73051	5.09175e-69	2.50119e-67	Mafb
-2.04591	1.4885e-68	7.28165e-67	Ocrl
-2.20307	1.49445e-68	7.28165e-67	Prkacb
1.93496	1.73533e-68	8.42123e-67	Arhgap24
-2.42523	2.47335e-68	1.19545e-66	Klhl8
1.71976	2.83388e-68	1.36423e-66	Tes
-2.34872	2.95954e-68	1.41905e-66	Mgat4a
-2.55563	4.86644e-68	2.31726e-66	Thra
-2.63438	4.87135e-68	2.31726e-66	Tm6sf2
-1.70594	4.98885e-68	2.36381e-66	Rfx6
1.73886	5.1578e-68	2.43428e-66	Slc25a25
-2.42146	1.26899e-67	5.96576e-66	Ttc8
-2.10719	2.49206e-67	1.167e-65	Sp110
1.70531	3.58035e-67	1.67014e-65	Calu
-1.93254	3.91161e-67	1.81761e-65	Smpd3
-3.86577	3.97178e-67	1.83848e-65	Plppr1
-2.75826	4.71112e-67	2.17235e-65	Cdk5r1
-1.84694	6.79453e-67	3.12107e-65	Anp32a
-2.26389	7.63033e-67	3.49167e-65	Gulp1
-1.73025	2.8724e-66	1.30944e-64	Tp53
-1.80503	3.32464e-66	1.50989e-64	Baiap3
2.00059	4.1907e-66	1.89605e-64	Syt4
-3.28819	4.71109e-66	2.12352e-64	Ptprm
-1.9023	5.8055e-66	2.60706e-64	Zdhhc14
-2.04352	7.02687e-66	3.14381e-64	Dbp
-2.17661	8.38355e-66	3.73689e-64	Ypel3
-2.86543	1.06266e-65	4.71923e-64	Fgd6
1.77609	1.07003e-65	4.73449e-64	Tspyl2
-1.95419	1.14275e-65	5.03774e-64	Unc5a
-1.79722	1.35755e-65	5.96281e-64	Myrf
-2.06342	1.42767e-65	6.24799e-64	Ankrd44
-3.01183	1.52985e-65	6.67094e-64	Evpl
2.28127	3.61692e-65	1.57147e-63	Gem
-1.92962	1.2891e-64	5.58071e-63	Myo10
2.05894	1.36692e-64	5.89638e-63	Clstn3
-2.71452	1.44788e-64	6.2233e-63	Bckdha
-1.59539	2.70845e-64	1.16001e-62	Prpf19
-3.86759	4.28406e-64	1.82832e-62	Coq8a
-1.61352	4.96473e-64	2.11132e-62	Sncb
-1.93388	9.04564e-64	3.83325e-62	Deaf1
-2.41044	1.12409e-63	4.7468e-62	Grm2
-1.804	1.33645e-63	5.62386e-62	Dopey2
-3.51866	2.10993e-63	8.84773e-62	Matk
-2.10976	2.37442e-63	9.92226e-62	Cntn1
-1.96604	7.69387e-63	3.20401e-61	Syt17
-2.22089	1.22863e-62	5.09883e-61	Ptp4a3
1.84976	1.26359e-62	5.22588e-61	Manf
-2.03983	1.48705e-62	6.12899e-61	Hpse
-1.74649	1.54791e-62	6.35807e-61	Ociad2
-2.57112	2.44605e-62	1.0013e-60	Selenop
-2.82259	2.51231e-62	1.02494e-60	Slit2
1.93193	2.84878e-62	1.15828e-60	Sdf2l1
-1.55931	3.92929e-62	1.59222e-60	Klhl7
-1.82674	6.67667e-62	2.69643e-60	Cdk19
-1.56294	6.82226e-62	2.74602e-60	Cacnb3
-1.73738	9.34192e-62	3.74767e-60	Sorbs2
2.01152	1.863e-61	7.44889e-60	Ypel4
-2.23108	1.96915e-61	7.84727e-60	Elavl4
-2.33064	2.23682e-61	8.88455e-60	Serping1
-1.66586	2.62055e-61	1.03745e-59	Mcf2l
-1.74025	2.78152e-61	1.09756e-59	Tbc1d8
-1.64596	6.87109e-61	2.7024e-59	Cnot6l
-4.25057	7.35945e-61	2.88505e-59	Olfml2b
2.00202	2.02114e-60	7.89753e-59	Ntrk2
2.39821	2.51198e-60	9.78373e-59	Klf4
-2.10506	2.63344e-60	1.02237e-58	Ypel2
-2.58838	2.64792e-60	1.02469e-58	Jph4
-1.6298	5.20804e-60	2.00894e-58	Gstz1
-2.25199	7.24586e-60	2.78607e-58	Ddc
1.8845	9.21672e-60	3.53259e-58	Hbegf
-2.13443	1.51131e-59	5.77415e-58	Cln3
1.91963	1.52322e-59	5.80125e-58	Cdr2
-1.75408	1.72649e-59	6.55467e-58	Smarcd2
3.65907	2.22246e-59	8.41112e-58	Metrnl
1.66056	3.39659e-59	1.28144e-57	Ifrd1
-2.29856	3.4766e-59	1.30753e-57	Slc12a8
-3.84477	4.21947e-59	1.58197e-57	Wnk3
-3.56869	4.64062e-59	1.73447e-57	Syt12
-2.46135	5.74681e-59	2.14126e-57	Cln6
-2.22241	6.06027e-59	2.25109e-57	Acaa2
-1.80901	7.35053e-59	2.72196e-57	Cnnm3
-1.81536	8.1854e-59	3.02182e-57	Mtus1
1.7393	2.09173e-58	7.69846e-57	Otud4
-1.48643	2.17278e-58	7.97239e-57	Vwa5b2
-1.93333	2.31303e-58	8.46121e-57	Stn1
-1.5086	2.57649e-58	9.39638e-57	Stmn1
2.02171	2.72702e-58	9.91533e-57	Nfil3
-1.49108	3.05445e-58	1.10724e-56	Scgn
-2.64648	3.44882e-58	1.24644e-56	Cdh23
-3.05194	5.1938e-58	1.87148e-56	Kdsr
-2.47185	5.63367e-58	2.02392e-56	Bcas3
-1.98314	7.85079e-58	2.81203e-56	Misp3
-1.93807	8.9689e-58	3.20299e-56	Hook2
1.69878	1.08872e-57	3.87657e-56	Sqle
-2.87777	1.11904e-57	3.97276e-56	Il10rb
-1.9045	2.37048e-57	8.39078e-56	Zfp523
1.7214	3.5726e-57	1.26089e-55	Hivep1
1.79728	3.9691e-57	1.39673e-55	Ldlr
-1.66568	4.48588e-57	1.57398e-55	Kdm2b
2.82258	4.50538e-57	1.57623e-55	Hcn1
-1.87111	5.25962e-57	1.83477e-55	C1qtnf6
-1.69044	6.71412e-57	2.33539e-55	Rnf112
-2.78529	7.99538e-57	2.77304e-55	Slc2a4
-1.632	1.17163e-56	4.05188e-55	Cdc42bpg
-2.49076	1.30902e-56	4.51404e-55	Dixdc1
1.78749	1.35449e-56	4.65749e-55	Man2a1
2.80176	1.65467e-56	5.67348e-55	Bcan
-2.48313	2.47676e-56	8.46811e-55	Nrm
1.46656	2.75605e-56	9.39635e-55	Fdps
1.60798	3.30409e-56	1.1233e-54	Got1
-1.77143	3.86343e-56	1.30976e-54	Gabbr2
1.75673	5.67931e-56	1.91996e-54	Slc30a7
-1.55747	8.6285e-56	2.9088e-54	Tmem184a
-3.27779	9.84305e-56	3.30897e-54	Frk
1.57036	1.0115e-55	3.39091e-54	Tars1
1.97586	1.77991e-55	5.95032e-54	Ago2
-2.04984	1.80158e-55	6.00611e-54	Clvs1
2.09399	2.00165e-55	6.65466e-54	Myo16
2.13042	2.24175e-55	7.43237e-54	Sat1
-2.08335	2.75593e-55	9.11197e-54	Rhbdl3
2.72848	4.32429e-55	1.42583e-53	Maff
-1.73776	5.47073e-55	1.79891e-53	Podxl2
2.07219	5.48739e-55	1.79947e-53	Camk2d
-1.96491	6.29197e-55	2.05771e-53	Unc5c
-2.07246	8.01144e-55	2.61294e-53	Rpia
-1.54	9.98753e-55	3.24865e-53	Scg2
-1.47691	1.8979e-54	6.15666e-53	Arg1
1.89057	2.47208e-54	7.99771e-53	Lmo1
-1.67777	2.94059e-54	9.48795e-53	Rnf5
-2.76474	3.33919e-54	1.07452e-52	Zmat4
2.26843	4.09225e-54	1.3109e-52	Atp10a
1.96397	4.09554e-54	1.3109e-52	Ggct
-3.70792	4.15509e-54	1.32643e-52	Atp2c2
-1.92454	5.18493e-54	1.65081e-52	Rab3b
-1.90334	5.60121e-54	1.77864e-52	Uckl1
-1.7922	8.1334e-54	2.57593e-52	Llgl1
-1.49089	9.00718e-54	2.84518e-52	Idh2
1.89737	1.00758e-53	3.17442e-52	Dnajc25
2.08469	1.09279e-53	3.43386e-52	Stk17b
1.46332	2.26603e-53	7.10199e-52	Lrrc59
-1.72191	3.62084e-53	1.13187e-51	Cpt2
1.84217	4.47612e-53	1.3956e-51	Slc7a8
-1.88946	6.96197e-53	2.16505e-51	Abcc3
1.52932	8.02243e-53	2.4884e-51	Selenok
1.47313	9.58175e-53	2.96443e-51	Uba1
-4.44653	9.66816e-53	2.9835e-51	Fev
1.71214	1.03325e-52	3.18034e-51	Gucy2c
-2.11078	1.28801e-52	3.9544e-51	Cpne2
-1.5225	1.51806e-52	4.64883e-51	Hmgn3
1.99677	1.5951e-52	4.87233e-51	Spata2L
1.42804	1.7165e-52	5.22988e-51	Snap25
-2.32722	1.83316e-52	5.57124e-51	Nudt7
1.61439	2.02049e-52	6.12509e-51	Ncald
-1.42375	2.08251e-52	6.29722e-51	Gls
-1.67201	2.46969e-52	7.44931e-51	Chd6
-2.36923	2.61233e-52	7.85986e-51	Slc16a10
1.48834	3.4439e-52	1.0336e-50	Rcn1
-1.64457	3.81787e-52	1.14299e-50	Lzts2
2.12207	5.55578e-52	1.65915e-50	Dyrk3
-1.81301	7.99321e-52	2.38115e-50	Ret
-1.78371	1.98983e-51	5.91298e-50	Cep78
1.72495	2.19457e-51	6.50532e-50	Prrc1
-2.31724	2.47463e-51	7.3175e-50	Rgs12
3.65611	4.39666e-51	1.29691e-49	Scn1b
-2.32986	5.37544e-51	1.58175e-49	Apba2
1.45381	6.19478e-51	1.81839e-49	Prelid3b
-5.10529	6.27092e-51	1.83626e-49	Per3
-1.60645	6.86249e-51	2.00461e-49	Zmynd8
-1.77999	7.63971e-51	2.22625e-49	Ung
-2.19025	7.82489e-51	2.2747e-49	Enpp3
1.37979	8.53085e-51	2.47395e-49	Aldoa
-1.93796	1.15336e-50	3.3367e-49	Hes6
1.81774	1.26289e-50	3.64482e-49	Prss53
-1.87686	1.32004e-50	3.80065e-49	Manba
-1.51662	1.57168e-50	4.51436e-49	Grk6
-1.89659	1.89615e-50	5.43337e-49	C2cd4c
-1.39069	2.32878e-50	6.65721e-49	Ampd2
-2.65279	2.36899e-50	6.75612e-49	Msrb2
-1.55878	3.43855e-50	9.78319e-49	Shroom3
1.43687	3.71265e-50	1.05382e-48	Rab5if
-1.74582	4.98063e-50	1.4104e-48	Hpca
1.52766	7.09684e-50	2.00494e-48	Pdia4
1.76189	7.20576e-50	2.03095e-48	Pak3
-1.68093	1.22001e-49	3.43057e-48	Pclo
1.53176	1.22367e-49	3.43284e-48	Herpud1
-1.85073	1.43806e-49	4.0249e-48	Slc25a23
-1.52023	1.52243e-49	4.25114e-48	Maf1
-2.77542	1.92087e-49	5.35131e-48	Carmil3
-1.5257	1.95918e-49	5.44543e-48	Palm
-1.37	2.79016e-49	7.73724e-48	Raly
-1.38847	3.20268e-49	8.86075e-48	Hmgn2
-2.27916	3.88341e-49	1.07195e-47	Rhebl1
3.0695	4.81576e-49	1.32626e-47	Depdc7
-2.51865	4.83362e-49	1.32814e-47	Cep162
1.41549	5.85641e-49	1.60551e-47	Cdkn1b
-1.49697	6.40005e-49	1.75056e-47	Zfp358
1.84463	6.70845e-49	1.83075e-47	Dnajb9
-1.63514	7.29065e-49	1.98514e-47	Tacc2
-1.57046	1.2714e-48	3.45401e-47	Limd2
-2.48314	1.34361e-48	3.64197e-47	Klf11
6.60788	1.51108e-48	4.0867e-47	Sv2c
-2.19679	1.54891e-48	4.17962e-47	Dyrk1b
-1.6657	1.55923e-48	4.19806e-47	Nrgn
-1.94984	2.3212e-48	6.23564e-47	Ffar1
-1.77864	4.86442e-48	1.30386e-46	Amigo2
1.49511	5.04814e-48	1.3501e-46	Ttpal
-1.91082	5.07203e-48	1.35348e-46	Snn
-2.10718	5.56126e-48	1.48075e-46	Dock8
-1.38124	6.22593e-48	1.65406e-46	Ehmt2
-1.70087	6.28466e-48	1.66599e-46	Mdc1
-4.15327	6.54512e-48	1.73122e-46	Tnfsf10
-1.66642	6.7579e-48	1.78358e-46	Farp1
-1.665	6.9275e-48	1.82434e-46	Sumf1
-1.77707	7.35692e-48	1.9332e-46	Ppfibp1
1.38827	7.54117e-48	1.9773e-46	Hdlbp
1.42978	9.01763e-48	2.35929e-46	Dnajb11
-1.43518	9.18224e-48	2.39714e-46	Ubtf
-1.74672	9.28232e-48	2.41803e-46	Tmem106c
-5.08562	9.49892e-48	2.4691e-46	Itgal
-2.57805	1.0402e-47	2.69802e-46	Scn7a
-1.81951	1.1926e-47	3.08667e-46	Ctxn1
-1.44967	2.11709e-47	5.46763e-46	Evl
-1.48977	2.15268e-47	5.54765e-46	Rev3l
-1.65733	3.68967e-47	9.48828e-46	Appl2
-2.25984	4.22598e-47	1.08443e-45	Bloc1s6
-1.64962	4.94979e-47	1.26746e-45	Cemip2
1.53081	5.02768e-47	1.28467e-45	Edem1
-2.35973	5.67139e-47	1.44609e-45	Rapgef5
-3.68779	5.73541e-47	1.45932e-45	Fhl1
1.42833	7.19591e-47	1.82706e-45	Xbp1
1.36622	8.31686e-47	2.10723e-45	Atf5
-1.56419	8.3478e-47	2.11063e-45	Dnajc6
-1.65636	9.31485e-47	2.35019e-45	Dennd6a
-1.47241	1.027e-46	2.58577e-45	Glis2
-1.92444	1.16454e-46	2.92594e-45	Spn
-1.94044	1.19016e-46	2.98408e-45	Trim14
-1.97301	1.25153e-46	3.13142e-45	Slc31a2
-1.77214	1.3677e-46	3.41498e-45	Rxrb
-1.69759	1.69638e-46	4.2269e-45	Sirpa
-2.40774	1.82812e-46	4.54575e-45	Drd2
2.06063	2.12519e-46	5.27355e-45	Ccdc184
-1.82977	2.16212e-46	5.35413e-45	Cd276
-2.04268	2.2024e-46	5.44269e-45	Lhpp
-1.52579	2.58369e-46	6.37188e-45	Fxyd6
-2.14485	2.61158e-46	6.42747e-45	Prxl2a
-1.37629	4.69871e-46	1.15406e-44	Abca2
-1.69849	6.85118e-46	1.67931e-44	Calml4
-2.04108	7.03141e-46	1.71998e-44	Pip4k2a
-1.51	1.04247e-45	2.54486e-44	Acaca
-1.53635	1.09382e-45	2.66479e-44	Auts2l
-1.79297	1.3729e-45	3.33796e-44	Pdzd4
-2.01007	1.62659e-45	3.94677e-44	Hormad2
-1.35354	2.12053e-45	5.13493e-44	Dbn1
-1.80506	2.5798e-45	6.23452e-44	Basp1
-1.52207	4.50373e-45	1.08622e-43	Suclg2
-1.48688	4.85461e-45	1.16851e-43	F11r
-1.88614	5.4596e-45	1.3115e-43	Reep3
-3.5498	5.78828e-45	1.38769e-43	Cecr2
-2.27941	6.28831e-45	1.50457e-43	Satb1
-2.1415	9.51239e-45	2.27146e-43	Nrtn
3.64306	9.81851e-45	2.33992e-43	Sgk2
1.8501	1.00574e-44	2.39211e-43	Zfp703
1.50672	1.05266e-44	2.49877e-43	Crb3
-1.50232	1.35987e-44	3.22167e-43	Kcnh6
-2.18904	1.57555e-44	3.72529e-43	Tbck
-1.47195	1.58948e-44	3.75086e-43	Gpd1
1.55992	1.61196e-44	3.79647e-43	Map9
1.27152	1.91139e-44	4.4929e-43	Atp5mc1
-1.69345	1.97394e-44	4.63086e-43	Sh3kbp1
-1.31275	2.60835e-44	6.09543e-43	RGD1309534
-1.60666	2.60412e-44	6.09543e-43	Ssbp4
-1.61943	2.86183e-44	6.67482e-43	Strada
-1.45952	2.94812e-44	6.86279e-43	Med23
-1.85606	2.98526e-44	6.93582e-43	Atp23
-1.80309	4.67216e-44	1.08342e-42	Hbp1
-1.79087	5.25818e-44	1.21697e-42	H2az2
-1.61616	5.97242e-44	1.37962e-42	Ctnnal1
-2.16516	6.95363e-44	1.6032e-42	Rgl2
1.45626	7.32274e-44	1.68507e-42	Fdft1
-1.82117	7.3862e-44	1.69643e-42	Dock6
-1.65966	7.80489e-44	1.78918e-42	Rundc3b
-1.70779	8.44317e-44	1.93182e-42	Ripply3
-2.01517	8.82196e-44	2.01465e-42	Lynx1
-1.81255	9.16739e-44	2.08958e-42	Phyh
-1.75697	1.09539e-43	2.49206e-42	Fam189b
-1.86619	1.11392e-43	2.52944e-42	Gatm
-1.55079	1.47889e-43	3.35188e-42	Rap1gap
-1.34373	1.67919e-43	3.7987e-42	Slc25a10
1.38657	2.27007e-43	5.124e-42	Slc3a2
-1.40332	2.27355e-43	5.124e-42	Wif1
-1.74758	2.71931e-43	6.11718e-42	Nmt2
-1.8188	2.84729e-43	6.39312e-42	Proser3
-1.94196	3.20275e-43	7.17786e-42	Celsr2
1.49764	3.34929e-43	7.49232e-42	Cd82
-1.6643	3.43141e-43	7.66179e-42	Ece1
1.41348	3.47686e-43	7.74889e-42	Lyar
-1.52613	3.54358e-43	7.88299e-42	Nup210
-1.80437	3.91674e-43	8.69704e-42	Arl2
-1.6383	4.5156e-43	1.00083e-41	Pcmtd2
2.28782	4.56209e-43	1.00928e-41	Amigo3
2.2775	5.54555e-43	1.2246e-41	Derl3
-1.69178	5.70616e-43	1.25776e-41	Cep131
1.53944	5.94549e-43	1.30812e-41	Gla
-2.82582	6.7001e-43	1.47145e-41	Ccdc187
-3.98393	7.66708e-43	1.68075e-41	Rasgef1c
-1.4635	8.76787e-43	1.91857e-41	Ssh3
1.27941	8.83492e-43	1.92973e-41	Cdk16
-1.46613	8.89474e-43	1.93928e-41	Hirip3
-1.61705	1.17224e-42	2.55115e-41	Xrcc1
-1.32775	1.19673e-42	2.59976e-41	Hdgf
-1.76654	1.24451e-42	2.69867e-41	Ccdc34
-1.44085	1.27971e-42	2.77002e-41	Nedd4l
-1.65271	2.10302e-42	4.54396e-41	Timeless
4.46892	2.11161e-42	4.55433e-41	Gcnt3
-1.51269	3.44961e-42	7.42684e-41	Zmym3
1.65123	3.88112e-42	8.34094e-41	Stard4
-1.34819	3.95644e-42	8.48765e-41	Mta1
-3.27658	4.54829e-42	9.73999e-41	Srcin1
1.60697	4.66477e-42	9.97167e-41	Ehd4
1.24395	5.44407e-42	1.16169e-40	Etv1
1.92271	6.721e-42	1.43163e-40	Elavl2
-1.60801	6.86218e-42	1.45912e-40	Pcyox1l
-1.32897	7.39347e-42	1.56932e-40	Tk1
-1.90334	7.43932e-42	1.57627e-40	Ppm1e
-2.74564	8.05549e-42	1.70383e-40	Fgfr3
-1.84663	8.4468e-42	1.78346e-40	Senp7
-1.51691	9.25229e-42	1.95011e-40	Patz1
-3.09567	1.4698e-41	3.09249e-40	Efcab1
-1.34122	1.65679e-41	3.47983e-40	Rnf130
-1.59898	1.88132e-41	3.94454e-40	Fnbp1l
-2.10022	2.56812e-41	5.37518e-40	Serinc5
-1.65847	3.09513e-41	6.46699e-40	Heca
1.48967	3.55218e-41	7.40909e-40	Mafk
1.52071	4.14944e-41	8.63988e-40	Dhrs7
-1.35166	4.43384e-41	9.21611e-40	Ago1
-2.64395	4.8003e-41	9.96061e-40	Lzts1
1.39573	5.17599e-41	1.07217e-39	Eaf1
1.52132	7.02922e-41	1.45355e-39	Tnfrsf12a
-1.58348	8.53152e-41	1.75817e-39	Acads
1.46838	8.52167e-41	1.75817e-39	Gnpnat1
-1.34492	8.64883e-41	1.77929e-39	Hip1
-2.08756	8.7836e-41	1.80394e-39	Mgme1
2.15578	9.74132e-41	1.99722e-39	Dusp4
2.47459	1.07634e-40	2.20302e-39	Sdcbp2
-1.36998	1.47469e-40	3.01323e-39	Rps6ka4
2.4352	1.61187e-40	3.28794e-39	Lrrc10b
-1.31844	2.14133e-40	4.36056e-39	Cnih2
1.51681	2.50283e-40	5.08619e-39	Gstm5
3.3621	2.50612e-40	5.08619e-39	Il18
-1.49426	3.01851e-40	6.11578e-39	Stim1
-1.67471	3.43907e-40	6.95616e-39	Limch1
-2.27765	3.72815e-40	7.52824e-39	Adgrb3
-1.33141	3.90653e-40	7.87523e-39	Inppl1
-1.5681	4.19506e-40	8.44273e-39	Mpnd
-2.05453	4.3663e-40	8.77269e-39	Rin3
1.59927	4.97659e-40	9.98221e-39	Rhpn2
-1.67565	5.01643e-40	1.00454e-38	Zfp467
-1.75845	5.04669e-40	1.00892e-38	Slc7a2
4.27987	5.43458e-40	1.08466e-38	Egr4
-1.34107	5.90664e-40	1.17693e-38	Tmem132a
-1.78613	6.72218e-40	1.33721e-38	Fstl4
-1.41631	7.45769e-40	1.48108e-38	Klf10
-2.036	8.74754e-40	1.73438e-38	B3gnt3
-1.85684	9.40764e-40	1.86219e-38	Prxl2c
-2.0764	1.16139e-39	2.29512e-38	Oip5
-2.0776	1.22447e-39	2.41582e-38	Mex3b
-1.84162	1.27247e-39	2.50641e-38	Chek2
1.34028	1.34181e-39	2.63866e-38	Mthfd2
1.24407	1.39713e-39	2.74298e-38	Maged1
1.45972	1.648e-39	3.23024e-38	Txndc11
-1.73642	1.6759e-39	3.27958e-38	Mpp2
-1.44503	2.60178e-39	5.08319e-38	Mcoln1
-1.78082	3.06502e-39	5.97853e-38	Mks1
1.77181	3.33205e-39	6.48887e-38	Tcerg1l
-1.32785	3.78808e-39	7.36503e-38	Vps13a
-1.96275	5.48123e-39	1.06398e-37	Prtfdc1
-1.6048	6.45446e-39	1.25088e-37	Rbl2
1.48751	7.65095e-39	1.48037e-37	Coq10b
-1.31789	7.74603e-39	1.49636e-37	Por
-1.36698	7.83271e-39	1.51068e-37	Megf8
-2.47117	9.39462e-39	1.80903e-37	Smarcd3
-1.74069	9.5291e-39	1.83199e-37	Acsl6
2.81535	1.24014e-38	2.3804e-37	Smim3
1.62111	1.45802e-38	2.79415e-37	Adra2a
-1.59202	1.5621e-38	2.98885e-37	Thyn1
-3.29819	1.58288e-38	3.0238e-37	Eml2
1.23527	1.7333e-38	3.3059e-37	Ufm1
2.81933	1.81254e-38	3.45157e-37	P2rx2
-2.07613	1.96594e-38	3.73778e-37	Klc4
-1.95124	2.51934e-38	4.78237e-37	Ache
-2.05184	2.73024e-38	5.17456e-37	Itgb5
1.39328	3.08374e-38	5.8274e-37	Cldnd1
-1.93358	3.08438e-38	5.8274e-37	Rpgrip1l
1.263	3.2105e-38	6.05617e-37	Cycs
-1.24825	3.76596e-38	7.09285e-37	Csrp2
-1.44845	4.13785e-38	7.7811e-37	Abcg1
-1.36055	4.32907e-38	8.12799e-37	Rad23a
1.33311	4.52074e-38	8.47462e-37	Sec61a1
-1.34937	4.54939e-38	8.51507e-37	Jmjd1c
1.87056	4.57421e-38	8.54823e-37	Pgm3
1.41267	4.95359e-38	9.24285e-37	Rem2
-1.22713	5.01727e-38	9.34719e-37	Gtf2i
3.62082	5.22947e-38	9.72746e-37	Pde3a
-1.60287	5.37774e-38	9.98783e-37	Prkd3
1.31058	5.91923e-38	1.09766e-36	Selenos
-2.59479	5.96211e-38	1.10391e-36	Kcnb2
1.35055	6.64887e-38	1.22917e-36	Ccnd3
-1.85699	6.88335e-38	1.27057e-36	Sertad4
-1.46265	7.15112e-38	1.31798e-36	Gcgr
1.95382	8.09511e-38	1.48967e-36	Nefm
1.22935	9.42796e-38	1.7323e-36	Eprs
-1.45387	1.03098e-37	1.89144e-36	Ccp110
1.17922	1.1033e-37	2.02104e-36	Ftl1
-3.58079	1.26792e-37	2.31906e-36	Gria2
4.59621	1.33369e-37	2.43565e-36	LRRTM1
1.27817	1.47072e-37	2.68184e-36	Hsp90b1
2.07036	1.57038e-37	2.85924e-36	Sgms2
-1.70943	1.62586e-37	2.95577e-36	Vopp1
-1.63375	1.63379e-37	2.96572e-36	Gmip
-2.31481	1.78652e-37	3.23806e-36	Pde6d
-1.52659	1.82144e-37	3.2964e-36	Ulk2
-4.08442	2.35227e-37	4.25069e-36	Slc29a1
-1.62347	2.59198e-37	4.67683e-36	Actl6b
3.70324	2.95171e-37	5.31794e-36	Ism1
-1.45997	3.00072e-37	5.39816e-36	Ap5z1
1.61944	3.20126e-37	5.75032e-36	Gpt2
-1.90085	3.20621e-37	5.75062e-36	Rnf123
-5.02553	3.82204e-37	6.84498e-36	Pik3ip1
-2.15295	3.83951e-37	6.86606e-36	Mboat1
-1.79079	3.99228e-37	7.12865e-36	Zbtb18
-1.40603	4.11541e-37	7.33763e-36	Copg2
-1.31784	4.31224e-37	7.67719e-36	Pdcd4
-1.36844	4.45463e-37	7.91899e-36	Inpp5f
-1.88518	4.86433e-37	8.63454e-36	Foxo4
-1.65705	5.64128e-37	9.99893e-36	Tmem229b
-1.3077	5.92038e-37	1.04782e-35	Plpbp
-1.48018	6.05756e-37	1.07052e-35	Skap2
-1.54386	6.76147e-37	1.19317e-35	Mfng
-1.73454	9.0261e-37	1.59047e-35	Tctn1
1.66968	1.06058e-36	1.86609e-35	Slc31a1
-1.92012	1.30223e-36	2.28793e-35	Hps1
1.43006	1.34071e-36	2.3521e-35	Tmem39a
-1.37545	1.41609e-36	2.48073e-35	Tcf19
-1.67381	1.49287e-36	2.61143e-35	Grk3
-1.4074	1.51538e-36	2.64696e-35	Smarcc1
-1.42345	1.53599e-36	2.67908e-35	Ccdc91
-1.23062	1.57555e-36	2.7441e-35	Numa1
-1.64573	1.98974e-36	3.46049e-35	Cbx7
-1.92977	2.59883e-36	4.51326e-35	Adgrl2
-1.28344	2.69201e-36	4.66836e-35	RGD1560108
6.31541	3.11686e-36	5.39733e-35	Rxfp3
-1.55427	3.17539e-36	5.49077e-35	Dctd
1.40029	3.3925e-36	5.85779e-35	Uba5
-1.38831	3.60009e-36	6.20732e-35	Camk2n1
-1.48449	3.70056e-36	6.37143e-35	Tfcp2l1
-3.17592	3.8973e-36	6.70058e-35	Cebpa
-1.23087	4.30677e-36	7.38348e-35	Ahctf1
-1.91301	4.30459e-36	7.38348e-35	Syt3
-1.66357	4.43032e-36	7.58449e-35	Hibadh
1.90392	5.96183e-36	1.01919e-34	Fdx1
-1.23528	6.08358e-36	1.03852e-34	Cyb5r3
-2.15085	6.41686e-36	1.09386e-34	Decr2
-2.89082	7.20256e-36	1.22433e-34	Pde4c
-1.23363	7.20023e-36	1.22433e-34	Plekha1
-1.20818	7.59625e-36	1.28943e-34	Kcnk16
1.28529	8.32361e-36	1.41091e-34	Ghr
-1.77375	8.5034e-36	1.43936e-34	Tfap4
1.22896	8.75057e-36	1.47912e-34	Sars1
-1.87428	9.43139e-36	1.59196e-34	Amph
-1.57782	9.7778e-36	1.64812e-34	Armc10
-4.14037	1.04357e-35	1.75656e-34	Sult1d1
-4.49512	1.49559e-35	2.51389e-34	Cacng6
2.14266	1.55499e-35	2.61008e-34	Pter
-1.74261	1.84768e-35	3.09705e-34	Adamts10
-1.5985	1.8588e-35	3.11135e-34	Cuedc1
-3.11629	1.89646e-35	3.16998e-34	Gpm6b
1.55754	1.97366e-35	3.29446e-34	Gmppb
1.29787	2.00266e-35	3.33823e-34	Plekhh3
-1.34984	2.43297e-35	4.0499e-34	Exoc2
-1.26257	2.72206e-35	4.52487e-34	Tspan7
-1.52186	2.9496e-35	4.89448e-34	Ccne1
-1.54007	2.95255e-35	4.89448e-34	Cpne3
1.37067	3.41392e-35	5.65152e-34	Ccdc107
-1.57667	3.44777e-35	5.69971e-34	Nrcam
-2.16477	3.54263e-35	5.84849e-34	Ntn1
-1.84298	3.6316e-35	5.98716e-34	Plxnb1
-1.56304	3.74517e-35	6.16595e-34	Efhc1
-1.40877	4.39546e-35	7.22669e-34	Macroh2a2
-1.38656	5.74994e-35	9.44073e-34	Rad50
-1.73157	5.96709e-35	9.78392e-34	Cuedc2
1.59694	6.2544e-35	1.02411e-33	Ficd
1.8384	6.46108e-35	1.05651e-33	Pvr
1.23523	7.19538e-35	1.17498e-33	Cul4b
-2.20469	7.21296e-35	1.17626e-33	Gpr176
2.90659	7.49564e-35	1.2207e-33	Rorb
-2.0989	8.32212e-35	1.35347e-33	Abtb1
1.31548	8.3475e-35	1.35576e-33	Cd47
-1.4189	9.98775e-35	1.61998e-33	LOC361646
-1.5855	1.07885e-34	1.74751e-33	Tmem107
-1.44307	1.25461e-34	2.02947e-33	Ybx2
1.75625	1.35475e-34	2.18851e-33	Sema3c
1.98826	1.37814e-34	2.22331e-33	Sstr1
-1.98702	1.45344e-34	2.34165e-33	Cdk10
-1.37938	1.49168e-34	2.40005e-33	Niban3
1.68256	1.49651e-34	2.4046e-33	Pde4d
-1.68659	1.55459e-34	2.49461e-33	Tll1
-1.19364	1.68308e-34	2.69719e-33	Tmpo
-1.66146	2.11458e-34	3.38417e-33	RGD1306227
-1.80827	2.12255e-34	3.39241e-33	Dennd2b
-1.26011	2.14262e-34	3.41995e-33	Plcg1
1.14874	2.18254e-34	3.47905e-33	Sec16a
-1.33438	2.21867e-34	3.53197e-33	Nkx6-1
-1.76798	2.2355e-34	3.55407e-33	Reep2
-1.25557	2.39052e-34	3.7955e-33	Rnaseh2a
1.21466	2.4143e-34	3.8282e-33	Calr
-1.26107	2.57238e-34	4.0735e-33	Scn3b
-1.28487	3.61078e-34	5.71035e-33	Kcnh2
-1.6271	3.71904e-34	5.87383e-33	Jade3
-1.32997	3.96101e-34	6.2478e-33	Mgat4b
-2.81702	4.22035e-34	6.64816e-33	Lrrc56
-1.22574	4.37376e-34	6.88081e-33	Pip5k1c
-3.66339	4.74052e-34	7.44806e-33	Mtnr1a
4.65049	5.20813e-34	8.17208e-33	Dab2
-1.31096	5.55072e-34	8.69829e-33	Psip1
-1.34342	6.1228e-34	9.58229e-33	Casp2
-1.94088	7.17658e-34	1.12169e-32	Cbfa2t3
-1.14036	7.90529e-34	1.23398e-32	Ndrg1
-1.14879	8.32469e-34	1.29777e-32	Camk2b
-1.95769	9.1242e-34	1.42057e-32	Cacng4
1.27863	9.16544e-34	1.42514e-32	Nab1
-2.07287	9.47501e-34	1.47138e-32	Zfp362
-1.46671	1.07343e-33	1.66478e-32	Htra2
-1.93471	1.15325e-33	1.78628e-32	Tmem86a
1.21312	1.17064e-33	1.81088e-32	Ninj1
1.18276	1.21588e-33	1.87845e-32	Odc1
-1.62722	1.29826e-33	2.00315e-32	Wdr19
-1.52317	1.47191e-33	2.26818e-32	Pold1
-1.28323	1.53879e-33	2.36821e-32	Stxbp2
-1.39595	1.62618e-33	2.4995e-32	Eif4e3
-1.34782	1.63865e-33	2.51546e-32	Cpsf1
-1.96224	1.74974e-33	2.68256e-32	Chrac1
-2.37679	1.84405e-33	2.82355e-32	Klhl5
-1.75841	1.95012e-33	2.98217e-32	Rflna
-1.57079	2.0427e-33	3.11979e-32	Tyw1
-1.91578	2.23672e-33	3.41179e-32	Sall2
-1.31925	2.35091e-33	3.58142e-32	Ckmt1
-1.89737	2.50475e-33	3.81096e-32	Hmgcll1
-1.26834	2.90214e-33	4.41001e-32	Rbck1
-1.69908	3.40247e-33	5.16378e-32	Apbb3
-1.87151	3.49462e-33	5.29694e-32	Prickle2
1.18389	3.83024e-33	5.79835e-32	Anxa5
1.34746	3.92715e-33	5.9376e-32	Rcan1
-1.17123	4.04155e-33	6.10289e-32	Cnn3
-1.36984	4.29986e-33	6.48481e-32	Myh14
-1.23061	4.36274e-33	6.57141e-32	Bckdk
1.46242	5.0313e-33	7.56896e-32	Iqsec3
-1.3858	6.03725e-33	9.07095e-32	Rfx1
-2.14478	6.56925e-33	9.85797e-32	Ephx2
-1.20548	6.58504e-33	9.86935e-32	Tpcn1
-1.22997	6.73893e-33	1.00874e-31	Anks4b
1.29212	6.84434e-33	1.02325e-31	Eif2ak3
-2.00757	8.11161e-33	1.21121e-31	Mfsd9
-1.88283	8.7994e-33	1.31228e-31	Lurap1l
1.67526	8.94083e-33	1.33172e-31	Wnt4
-1.16303	9.24248e-33	1.37495e-31	Hmgb2
1.13414	9.28234e-33	1.37917e-31	Serp1
-1.3494	9.56707e-33	1.41972e-31	Mtss1l
-1.30134	1.34335e-32	1.99104e-31	Sorl1
-1.51332	1.46535e-32	2.16919e-31	Nipsnap3b
-1.23438	1.48501e-32	2.1956e-31	Vps41
-1.38329	1.52348e-32	2.2497e-31	Pim2
-1.29548	1.74097e-32	2.56771e-31	Sdk2
-2.308	1.92656e-32	2.83796e-31	Trpv1
-2.73187	1.93942e-32	2.85341e-31	Trim34
-1.2938	1.98542e-32	2.91752e-31	Mvb12a
1.33722	2.90968e-32	4.27048e-31	Surf4
-1.24323	3.48648e-32	5.11081e-31	Grik5
-2.46543	3.49498e-32	5.11705e-31	Fuz
-1.29733	3.62614e-32	5.30262e-31	Dcakd
-1.46709	3.81881e-32	5.57084e-31	Bbs2
1.16268	3.81576e-32	5.57084e-31	Usp42
-1.49288	4.10256e-32	5.97752e-31	Capn1
-3.63846	4.27478e-32	6.22091e-31	Spata13
-1.30535	4.57458e-32	6.64916e-31	Fancd2
-1.59299	4.85435e-32	7.0473e-31	Lhx8
-2.52518	4.86073e-32	7.04805e-31	C1r
-1.3191	4.99605e-32	7.23555e-31	Ppm1l
-1.66584	5.1471e-32	7.44535e-31	Phf21b
-1.24616	6.32455e-32	9.13758e-31	Fam117a
-1.47795	6.42775e-32	9.27554e-31	Nxn
-1.44764	6.46899e-32	9.32387e-31	Zfp414
-2.39153	6.62909e-32	9.5432e-31	Afp
-1.21712	7.01452e-32	1.0086e-30	Atf7ip
-2.01836	7.91769e-32	1.13711e-30	Slc44a2
2.21466	8.29797e-32	1.1903e-30	Atf3
1.21277	8.93352e-32	1.27994e-30	Tmem97
-1.93369	9.59959e-32	1.37373e-30	Bcap29
-1.35011	9.73566e-32	1.39155e-30	Apex1
-1.479	1.45698e-31	2.08004e-30	Gigyf1
-1.70189	1.49768e-31	2.13561e-30	Ppp1r3b
-1.88642	1.81503e-31	2.58508e-30	Nexmif
-1.54173	1.91385e-31	2.72259e-30	Ccndbp1
-3.73042	1.99767e-31	2.83848e-30	Gjb6
-1.82834	2.17674e-31	3.08928e-30	L1cam
-2.26749	2.24952e-31	3.18881e-30	Fam131b
-2.13507	2.25622e-31	3.19454e-30	Pllp
1.67171	2.38724e-31	3.37608e-30	Fam214b
1.42746	2.64623e-31	3.73796e-30	Slc41a2
-1.9816	2.74771e-31	3.87675e-30	Fam43a
-2.85003	2.79633e-31	3.94073e-30	Gata3
-1.87579	3.36342e-31	4.73436e-30	Sema4f
-3.08492	3.61334e-31	5.08021e-30	Kcnab3
1.23345	3.84207e-31	5.39548e-30	Ssr1
-1.20836	4.18068e-31	5.86415e-30	Chfr
1.60514	4.2241e-31	5.91816e-30	Arl4a
4.03725	4.32843e-31	6.05729e-30	Ahnak
-1.34214	4.44515e-31	6.21341e-30	Ddah2
-1.81607	4.65267e-31	6.49592e-30	Sfi1
-1.27447	4.7263e-31	6.59107e-30	Stard5
-1.57442	4.79961e-31	6.68557e-30	Kctd15
-1.97551	4.8586e-31	6.75992e-30	Syt9
-2.29501	4.89872e-31	6.80786e-30	Nrep
-3.53715	5.12414e-31	7.11292e-30	Trmt9b
-2.82276	5.17311e-31	7.17262e-30	Lmo2
1.52275	5.36413e-31	7.42892e-30	Creb3l2
-1.44034	6.2526e-31	8.64943e-30	RGD1304587
-1.33244	6.3041e-31	8.71065e-30	Tars2
-1.60245	6.31206e-31	8.71166e-30	Rida
-1.65873	7.3133e-31	1.0082e-29	Nphp1
2.53083	7.96039e-31	1.09615e-29	Hsd17b7
-1.04309	8.46364e-31	1.16411e-29	Ptms
-3.16136	8.72795e-31	1.1991e-29	Slc38a6
1.9516	8.7707e-31	1.2036e-29	Egr1
-1.28447	8.86127e-31	1.21464e-29	Rfc1
-4.3883	9.47251e-31	1.29695e-29	Col5a3
2.29158	9.65744e-31	1.31984e-29	Arid5a
-1.52822	9.67258e-31	1.31984e-29	Baz2b
1.36437	9.66804e-31	1.31984e-29	Mlec
-1.51503	1.32121e-30	1.80077e-29	Pcsk6
-1.27366	1.35735e-30	1.84793e-29	Msh2
-1.42723	1.42054e-30	1.93178e-29	Celf5
-1.60347	1.46174e-30	1.98556e-29	Rhbdd3
1.15481	1.51356e-30	2.05363e-29	Cd200
-2.51472	1.83749e-30	2.49034e-29	Micalcl
-1.10165	1.86372e-30	2.52305e-29	Ptov1
-1.26373	1.87358e-30	2.53354e-29	Bcl9
1.32765	2.23634e-30	3.02069e-29	Zc3hav1
-2.31524	2.52803e-30	3.41085e-29	Mmp16
1.12648	2.80247e-30	3.7769e-29	Atp1b1
1.53822	2.99454e-30	4.03124e-29	Ppp1r17
-2.73789	3.31923e-30	4.46334e-29	Ophn1
-1.3375	3.34448e-30	4.49228e-29	Dpp6
-1.18803	3.4669e-30	4.65152e-29	Cmtr1
-1.18309	3.50118e-30	4.69228e-29	Vps25
-1.44817	3.50997e-30	4.69883e-29	Commd3
-1.34027	3.73726e-30	4.99754e-29	Skiv2l
-1.21571	4.00472e-30	5.34925e-29	Prex1
-1.1355	4.72588e-30	6.30553e-29	Igf2r
-1.62767	4.91287e-30	6.54777e-29	Stk3
1.14334	5.20388e-30	6.92795e-29	Hmgcr
-1.5029	5.22034e-30	6.94219e-29	Herc3
-1.38433	5.82914e-30	7.74323e-29	Med12
-1.35283	6.54675e-30	8.6869e-29	Rprml
-1.0898	7.12906e-30	9.44915e-29	Mapt
-2.28388	7.85335e-30	1.03977e-28	Mycl
-1.2307	8.14791e-30	1.07758e-28	Pnma8b
1.27609	8.17626e-30	1.08015e-28	Gne
-1.38382	8.29037e-30	1.09402e-28	Wdr81
-1.75123	8.43885e-30	1.11239e-28	Bbs7
1.09762	1.15954e-29	1.52681e-28	Ostc
-1.24328	1.34499e-29	1.76907e-28	Rnf145
-1.31724	1.35925e-29	1.78587e-28	Fig4
1.22303	1.45661e-29	1.9117e-28	Slc35c1
-1.62644	1.47203e-29	1.92983e-28	Fn3krp
-1.54429	1.50142e-29	1.96622e-28	Fra10ac1
-1.22581	1.53846e-29	2.01255e-28	Nme3
-1.2181	1.57951e-29	2.064e-28	Glod4
1.47311	1.70217e-29	2.22187e-28	Cflar
1.40652	1.75727e-29	2.2913e-28	Cdkn1a
-1.61511	1.81842e-29	2.36848e-28	Txnrd2
-1.40451	1.95565e-29	2.54446e-28	Iah1
-1.46546	2.00492e-29	2.60575e-28	Cnih4
-2.0742	2.08942e-29	2.71265e-28	Chrm4
1.4942	2.17891e-29	2.82577e-28	Nr2f2
-1.9673	2.31232e-29	2.99556e-28	Pcp4l1
1.09486	2.66101e-29	3.44357e-28	Tmed9
-1.36011	3.15662e-29	4.08055e-28	Tmprss6
2.96684	3.1774e-29	4.103e-28	Frmd6
-1.43115	3.60274e-29	4.64727e-28	Rnf44
-1.33834	3.87933e-29	4.99869e-28	Cacna1c
2.31214	3.90206e-29	5.0226e-28	Cebpb
2.45455	4.44909e-29	5.72059e-28	Bhlhe22
-1.79503	4.58151e-29	5.88458e-28	Scn2a
-1.06072	4.73007e-29	6.06891e-28	RGD1311899
-1.80892	4.86624e-29	6.23698e-28	Triqk
-1.6131	4.94171e-29	6.32697e-28	Nudt14
-2.19664	5.17244e-29	6.61533e-28	Hdac10
2.05488	6.24028e-29	7.97259e-28	Nr4a2
-1.51079	6.91263e-29	8.82222e-28	Mapk11
-1.31539	7.27497e-29	9.27482e-28	Ublcp1
1.04476	7.42647e-29	9.45795e-28	Wdr1
-1.53939	7.54953e-29	9.60451e-28	Ifi35
2.91291	8.35608e-29	1.06194e-27	Tph1
4.86167	9.05805e-29	1.14993e-27	Pappa1
-1.59964	9.59431e-29	1.21673e-27	Hmg20b
-1.47274	9.85516e-29	1.24849e-27	Mical3
-1.30718	1.03203e-28	1.30604e-27	Tmem223
-1.17945	1.06028e-28	1.34039e-27	Nipsnap1
-1.58923	1.09335e-28	1.38075e-27	Astn1
-1.88278	1.11577e-28	1.40758e-27	Ghdc
-1.92477	1.24942e-28	1.57453e-27	Rbbp9
-1.05991	1.31716e-28	1.65816e-27	Mcm7
-1.21017	1.36135e-28	1.71199e-27	Cxxc5
-1.11148	1.4931e-28	1.87572e-27	Pabpn1
-1.45346	1.63787e-28	2.05545e-27	F3
4.99237	1.64547e-28	2.06284e-27	Cd7
-2.25104	1.69794e-28	2.1264e-27	Adora2a
-1.13359	1.7545e-28	2.19495e-27	Ppp6r2
1.12388	1.85553e-28	2.31893e-27	Uso1
1.429	2.15546e-28	2.69098e-27	Abca5
-1.1448	2.3126e-28	2.88416e-27	Plxnb2
-4.02885	2.34338e-28	2.91952e-27	Ust
-4.43626	2.52901e-28	3.14754e-27	Adamts16
-1.17743	2.60472e-28	3.23841e-27	Lpcat4
-1.2182	2.70441e-28	3.35889e-27	Mfsd1
-1.19376	2.74445e-28	3.4051e-27	Cxxc4
-1.25564	2.76985e-28	3.43307e-27	Lcp1
-3.60453	2.85478e-28	3.5347e-27	Ror1
-2.24591	2.86112e-28	3.53891e-27	St8sia2
-1.47982	2.92953e-28	3.61981e-27	Lingo1
-1.6843	3.21147e-28	3.9641e-27	Ndst1
-1.41829	3.29317e-28	4.06078e-27	Sil1
-1.51446	3.63333e-28	4.47565e-27	Cox15
-1.18835	4.19646e-28	5.16405e-27	Ankrd40
-1.24155	4.20583e-28	5.1703e-27	Dlgap4
-1.66212	4.46466e-28	5.48288e-27	Neurl1
-1.42771	4.81739e-28	5.91002e-27	Cnp
-1.42144	5.24558e-28	6.42877e-27	Nedd1
1.36442	5.77244e-28	7.06727e-27	B3galt2
2.92236	6.03217e-28	7.37776e-27	Skap1
-1.17207	6.1993e-28	7.57448e-27	Slc44a1
-1.96156	6.3296e-28	7.72583e-27	Hfe
-1.79883	6.49403e-28	7.9185e-27	Rapgef4
-2.3947	6.94927e-28	8.46502e-27	Tekt2
-1.08851	7.85752e-28	9.5617e-27	Stmn2
2.49213	8.12528e-28	9.87755e-27	Gast
1.03144	9.34311e-28	1.13466e-26	Tuba4a
1.03265	1.10169e-27	1.33658e-26	Ckb
-1.52803	1.13521e-27	1.37586e-26	Abat
1.16007	1.19667e-27	1.44889e-26	Oat
-3.26481	1.25984e-27	1.52384e-26	Slc17a4
-1.24356	1.4293e-27	1.72707e-26	Aaas
-1.61724	1.44506e-27	1.74436e-26	Cmtm8
-1.38317	1.56222e-27	1.88389e-26	E2f1
1.43063	1.64185e-27	1.97795e-26	Alcam
-2.14688	2.41271e-27	2.9037e-26	Pygl
-1.70702	2.49014e-27	2.99388e-26	Cdca7
-1.13145	2.62e-27	3.14688e-26	Lmnb1
1.13253	2.80702e-27	3.36814e-26	Srp54a
1.19808	2.84796e-27	3.41386e-26	Midn
1.04139	3.30011e-27	3.95192e-26	Arf4
-1.60568	3.38824e-27	4.05343e-26	Fbxl6
-2.12332	3.71106e-27	4.43521e-26	Unc93b1
-1.92933	3.79266e-27	4.52823e-26	Zfp90
-1.42861	4.03657e-27	4.81468e-26	Pcdhb10
-1.23836	4.17885e-27	4.97945e-26	Celf4
-1.44983	4.29513e-27	5.11294e-26	Pcdhb5
-1.15226	4.34525e-27	5.1675e-26	Ankrd46
-1.07932	4.3808e-27	5.20464e-26	Ctc1
-1.19449	4.85929e-27	5.76741e-26	Tut4
3.51451	5.84005e-27	6.92463e-26	Sema3a
-1.09183	5.84924e-27	6.92871e-26	Ulk1
-1.43016	6.317e-27	7.47543e-26	Smarca1
-1.93721	6.90761e-27	8.16632e-26	Ift46
-1.50828	6.96915e-27	8.23098e-26	Ankrd10
-1.26613	7.08591e-27	8.36068e-26	Clasp2
5.31718	7.21524e-27	8.50493e-26	Gpr3
-1.57263	7.86107e-27	9.25714e-26	Phldb1
-1.94247	7.95887e-27	9.36315e-26	Dhrs4
-1.6648	8.05746e-27	9.46987e-26	Rara
-1.52669	8.25492e-27	9.69248e-26	Gdpd1
-3.35536	8.36931e-27	9.81721e-26	Il15
-1.73519	8.46318e-27	9.91766e-26	Slc16a14
-1.28433	8.52553e-27	9.981e-26	Pycr3
-3.36324	9.20459e-27	1.07655e-25	Igfbp1
-2.26529	9.22616e-27	1.07803e-25	Slc35d2
-1.02076	9.66053e-27	1.12769e-25	Fkbp8
3.87786	1.00122e-26	1.16761e-25	Ankrd34c
-1.29253	1.00305e-26	1.16861e-25	Rtel1
1.00268	1.07239e-26	1.24818e-25	Clic1
1.05275	1.1319e-26	1.31617e-25	Tp53inp2
1.68927	1.14627e-26	1.3316e-25	Trpa1
1.45755	1.17624e-26	1.3651e-25	Kcnma1
-1.22989	1.24672e-26	1.4455e-25	Fbxl16
-1.10585	1.27542e-26	1.4773e-25	Adss
-1.75966	1.2766e-26	1.4773e-25	Mapk13
-1.08765	1.29434e-26	1.49638e-25	R3hdm4
1.11165	1.32885e-26	1.5348e-25	Pdha1
-2.31875	1.34308e-26	1.54975e-25	Fam89a
-1.82914	1.35502e-26	1.56204e-25	RGD1309730
-1.23224	1.36077e-26	1.56717e-25	Vegfb
1.15125	1.5678e-26	1.80387e-25	Esrra
-1.26498	1.59684e-26	1.83552e-25	Hdac11
-1.81749	1.74502e-26	2.00394e-25	Rab43
-1.10208	1.90945e-26	2.19068e-25	Prrt1
2.98329	1.92213e-26	2.20313e-25	Ecel1
-1.09559	1.96057e-26	2.24504e-25	Med25
-1.16001	1.98075e-26	2.266e-25	Hdgfl3
4.45229	2.23262e-26	2.55172e-25	Kcnk13
-1.89212	2.43355e-26	2.77873e-25	Asb16
-1.28969	2.44608e-26	2.79039e-25	Acp2
1.29345	2.7471e-26	3.13081e-25	Epas1
-1.90834	2.83474e-26	3.22763e-25	Cpt1c
-1.77005	2.84622e-26	3.23764e-25	Scrn1
-1.09039	2.93938e-26	3.34046e-25	Elp4
-1.24603	2.99775e-26	3.40358e-25	Nln
-1.15528	3.30215e-26	3.74565e-25	Pacc1
-1.17808	3.45364e-26	3.9138e-25	Slc37a1
-1.6296	3.62979e-26	4.10955e-25	Mov10
-1.15536	3.71161e-26	4.19823e-25	Map4k2
1.17283	3.90476e-26	4.41256e-25	Ass1
1.13772	4.07735e-26	4.60327e-25	Arl1
-1.00252	4.08759e-26	4.61051e-25	Cenpf
-1.2002	4.19843e-26	4.7311e-25	Dpy19l3
-1.51836	4.27515e-26	4.81305e-25	Pon2
-1.53367	4.47071e-26	5.0285e-25	Tmc4
1.90955	4.8897e-26	5.49464e-25	Zfp9
-1.06743	4.96261e-26	5.57137e-25	Nf2
0.977148	5.40899e-26	6.06684e-25	S100a10
-1.41672	5.51552e-26	6.18057e-25	Parm1
-2.06114	5.85814e-26	6.55839e-25	Rangrf
-1.68857	5.91784e-26	6.61907e-25	Tkfc
-1.96953	6.53033e-26	7.29735e-25	Tceanc2
1.02991	6.59805e-26	7.35936e-25	Aars
1.08855	6.59492e-26	7.35936e-25	Zcchc12
-1.10237	6.9551e-26	7.75043e-25	Chd7
-1.98345	7.75937e-26	8.63867e-25	Pced1b
-1.13103	7.8449e-26	8.72581e-25	Lgals3bp
-3.37649	7.92768e-26	8.80975e-25	Wnt5a
-1.3494	8.00242e-26	8.88461e-25	Slitrk6
-1.20979	8.42253e-26	9.34241e-25	Spg11
-3.03802	9.00571e-26	9.98009e-25	Rtp4
-1.38623	9.06531e-26	1.00369e-24	Lrrc4b
1.78139	9.08791e-26	1.00527e-24	Pard6a
1.00854	9.17502e-26	1.01397e-24	Map1a
-1.42773	9.55987e-26	1.05553e-24	Pak1
-1.15917	1.0131e-25	1.11757e-24	Bscl2
-1.16273	1.01684e-25	1.12066e-24	Prpf18
-1.37859	1.03582e-25	1.14054e-24	Adcy8
-3.47615	1.05897e-25	1.16496e-24	Gpm6a
-1.47799	1.10124e-25	1.21036e-24	Pgap2
1.43007	1.19098e-25	1.30779e-24	Trpc4
-2.34874	1.20431e-25	1.32122e-24	Pi16
2.21206	1.2395e-25	1.35859e-24	Tmem158
-1.28216	1.29041e-25	1.41311e-24	Nit2
-1.24481	1.29895e-25	1.42117e-24	Dlc1
-1.37658	1.40406e-25	1.53477e-24	Dclk2
-1.43961	1.50649e-25	1.64525e-24	Tbc1d5
-1.0611	1.51262e-25	1.65044e-24	Akap13
-1.38887	1.55407e-25	1.69414e-24	Stk39
-1.62424	1.60151e-25	1.74427e-24	Coro2a
1.16169	1.614e-25	1.75628e-24	Slc7a5
-1.12743	1.68659e-25	1.83361e-24	Gas6
-1.72388	1.68811e-25	1.83361e-24	Bcorl1
-1.1324	1.75231e-25	1.90163e-24	Sv2a
-1.09328	1.8867e-25	2.04563e-24	Arhgef1
-1.92842	1.92178e-25	2.08178e-24	Tep1
1.22266	1.9355e-25	2.09476e-24	Tent5a
1.08712	2.14981e-25	2.32462e-24	Tob1
-2.03752	2.24025e-25	2.42023e-24	Arid5b
-1.00777	2.40786e-25	2.59898e-24	Akt1
-0.97851	2.41802e-25	2.6076e-24	Crmp1
-1.81956	2.6766e-25	2.88387e-24	Snx29
-1.36746	2.76537e-25	2.97685e-24	Exoc4
1.44276	2.86991e-25	3.08663e-24	Osbpl6
0.971715	2.91156e-25	3.12863e-24	Slc25a3
-1.12684	2.97788e-25	3.19704e-24	Colgalt1
-1.37719	3.0116e-25	3.23036e-24	Card10
-1.33294	3.09918e-25	3.32134e-24	Tapbpl
-1.20853	3.10469e-25	3.32428e-24	Prkra
-1.07462	3.16185e-25	3.38248e-24	Tp53i11
-3.94768	3.27644e-25	3.50195e-24	Ndst4
-1.95257	3.96535e-25	4.23451e-24	Slc9a2
-1.40426	4.02893e-25	4.2986e-24	Pdk1
-1.15209	4.48962e-25	4.78588e-24	Poll
-4.34504	4.54298e-25	4.83847e-24	Corin
-1.31503	4.55052e-25	4.84222e-24	Mthfs
-1.30332	5.05596e-25	5.37531e-24	Coasy
-1.07181	5.59673e-25	5.94498e-24	Map4k4
1.70037	5.71984e-25	6.0704e-24	Slc1a4
-1.05624	5.8529e-25	6.20613e-24	Vps39
-1.46467	5.94851e-25	6.30197e-24	Fancl
-1.95883	6.50955e-25	6.89027e-24	Lias
-1.55891	7.01228e-25	7.41588e-24	Dnph1
-1.1068	7.28054e-25	7.69282e-24	Ptcd3
-1.58728	7.41101e-25	7.82382e-24	Fundc1
-1.10728	7.64584e-25	8.06465e-24	Rabgap1
-1.03594	7.67542e-25	8.08877e-24	Mfsd13a
-1.97523	7.82114e-25	8.23512e-24	Phldb3
-1.20227	7.87508e-25	8.28467e-24	Erlin2
-1.40567	8.12487e-25	8.53998e-24	Hspb6
-1.37665	8.18976e-25	8.60068e-24	Sema6b
-1.0817	8.9718e-25	9.41375e-24	Dnpep
-1.25929	9.35624e-25	9.80857e-24	Dcaf8
1.18038	9.40487e-25	9.85097e-24	Cd83
-1.21163	9.51681e-25	9.95955e-24	Stx4
-1.24274	9.86131e-25	1.03111e-23	Sepsecs
-1.3946	1.05829e-24	1.10561e-23	Slc2a8
-2.54115	1.18233e-24	1.23411e-23	Mmp11
-1.20953	1.18876e-24	1.23975e-23	St3gal6
-1.79607	1.24809e-24	1.3005e-23	Pou3f2
1.01707	1.25654e-24	1.30817e-23	Scg3
-1.42182	1.29545e-24	1.34752e-23	Usp3
1.0551	1.30317e-24	1.35437e-23	Rad18
-1.11706	1.32701e-24	1.37796e-23	Golim4
-1.25501	1.35855e-24	1.40949e-23	Phf20l1
-1.37073	1.40929e-24	1.46088e-23	Pxylp1
-1.18394	1.51173e-24	1.56572e-23	Mpdu1
-1.6909	1.61037e-24	1.66644e-23	Pgm2l1
-2.54512	1.61689e-24	1.67176e-23	St6gal1
-2.06822	1.70808e-24	1.76452e-23	Ebf4
-1.35273	1.72975e-24	1.78538e-23	Grip1
-1.4997	1.8605e-24	1.91869e-23	Commd4
1.28139	1.92762e-24	1.98621e-23	Cln8
-1.57587	2.03373e-24	2.09375e-23	Ak1
-1.28943	2.10211e-24	2.1623e-23	Fam3a
-1.11778	2.13192e-24	2.19108e-23	Man2a2
-1.34015	2.2106e-24	2.27001e-23	Leprot
1.04294	2.21852e-24	2.27621e-23	Litaf
0.997757	2.23637e-24	2.29257e-23	Eif6
-1.51967	2.26028e-24	2.3151e-23	Fstl5
-1.33678	2.45375e-24	2.51113e-23	Alg8
-2.39032	2.47066e-24	2.52629e-23	Pink1
-1.31121	2.54884e-24	2.60402e-23	Cntnap4
-1.48502	2.57057e-24	2.62399e-23	Akt3
-1.29018	2.59154e-24	2.64315e-23	Ctdspl
-2.33079	2.62541e-24	2.67316e-23	Igtp
-1.21323	2.62331e-24	2.67316e-23	Tbl1xr1
-1.22314	2.73429e-24	2.78167e-23	Ctdsp1
-1.15346	2.78973e-24	2.83568e-23	Fbxw5
1.97437	3.09608e-24	3.14441e-23	Pde4b
-1.04745	3.14709e-24	3.19352e-23	Zfp512b
-1.01588	3.2572e-24	3.30248e-23	Phc2
-1.40195	3.46391e-24	3.5091e-23	Cacna1g
-1.11327	3.51983e-24	3.56276e-23	Usf2
-2.09523	3.54839e-24	3.58865e-23	Borcs5
0.971629	3.59746e-24	3.63522e-23	Ins1
-2.46952	3.74783e-24	3.78399e-23	Hs3st1
0.987424	3.85949e-24	3.89346e-23	Lmna
-1.48496	4.07221e-24	4.10461e-23	Adam17
-1.37263	4.14907e-24	4.17543e-23	Acvr1b
2.04818	4.14941e-24	4.17543e-23	Ier3
-1.40788	4.1592e-24	4.18178e-23	Arhgef25
-1.44602	4.27404e-24	4.29367e-23	Apba1
-1.76515	4.34789e-24	4.36421e-23	Ntpcr
-2.25642	4.55094e-24	4.56421e-23	Cnga1
-1.29927	5.01549e-24	5.02593e-23	Nell2
-1.56883	5.08806e-24	5.09441e-23	Amdhd2
-1.85696	5.26247e-24	5.26465e-23	Il17rb
-0.938914	5.41824e-24	5.41599e-23	Prim1
-3.84367	6.3748e-24	6.36686e-23	Marchf10
-2.93812	6.61913e-24	6.60541e-23	Foxn4
-1.41863	7.25788e-24	7.23683e-23	Mmp15
-2.4766	7.29897e-24	7.27178e-23	Drc1
-1.11681	7.7653e-24	7.72997e-23	Ift81
-1.08739	7.95903e-24	7.91627e-23	Sh3bgrl
-2.15565	8.21223e-24	8.16137e-23	Arsk
-1.13978	8.24545e-24	8.18763e-23	Guf1
-1.18328	8.54021e-24	8.47332e-23	Babam2
-1.55522	8.82203e-24	8.74572e-23	Spats2l
1.75371	8.85319e-24	8.7694e-23	Kdelr3
-1.22349	8.99929e-24	8.90678e-23	Fbxl15
-1.13362	9.10512e-24	9.00412e-23	Uhrf1
-1.03634	9.17125e-24	9.06207e-23	Abhd8
-2.25809	1.01752e-23	1.00458e-22	Gab1
-1.50668	1.03442e-23	1.02043e-22	Asl
-1.49471	1.06282e-23	1.04758e-22	Akr1c19
-1.13571	1.09486e-23	1.07829e-22	Ubxn6
-0.923447	1.11224e-23	1.0945e-22	Rnf187
-0.986027	1.12696e-23	1.10809e-22	Pfkm
1.02154	1.16981e-23	1.14927e-22	Creb3
-1.33061	1.17613e-23	1.15454e-22	Msi1
-2.05459	1.58369e-23	1.55336e-22	Pcsk4
-1.80898	1.62546e-23	1.59303e-22	Csgalnact1
-1.31467	1.69698e-23	1.66177e-22	Sting1
-1.07039	1.72575e-23	1.68857e-22	Dock7
-0.938826	1.73723e-23	1.69842e-22	Mtch1
-1.09383	1.91977e-23	1.87536e-22	Mbtps1
-1.16004	1.95926e-23	1.91238e-22	Scmh1
-1.0524	2.05792e-23	2.00706e-22	Tnrc6b
1.05188	2.0719e-23	2.01906e-22	Sel1l
-1.47386	2.13654e-23	2.08037e-22	A1bg
1.0704	2.17144e-23	2.11263e-22	Atp2a2
-4.27372	2.24614e-23	2.18355e-22	Ubd
1.45876	2.27374e-23	2.20859e-22	Prkcz
-1.54649	2.2966e-23	2.22899e-22	Septin10
-1.27612	2.36636e-23	2.29485e-22	Dnm1
-1.05386	2.38487e-23	2.31094e-22	Tbc1d9b
-1.22175	2.39436e-23	2.31726e-22	Cmss1
-1.55655	2.39524e-23	2.31726e-22	Slc26a8
1.01454	2.63062e-23	2.54293e-22	Tram1
-0.969457	2.72472e-23	2.63179e-22	Dek
-1.00445	2.99447e-23	2.89001e-22	Cst6
-0.950471	3.07894e-23	2.96915e-22	Glud1
1.79121	3.17227e-23	3.05671e-22	Cpa2
-1.1077	3.19707e-23	3.07814e-22	Stat1
-1.29282	3.21429e-23	3.09225e-22	Ccpg1
-1.23506	3.39899e-23	3.26732e-22	Nr2c1
-1.1725	3.47034e-23	3.33324e-22	Etfdh
-1.00075	3.61344e-23	3.46792e-22	Kntc1
-1.14187	3.78551e-23	3.63017e-22	Bcar1
3.45967	3.80744e-23	3.64829e-22	Padi4
-1.3992	3.84604e-23	3.68235e-22	Kif19
-1.07316	3.87279e-23	3.70501e-22	Smc6
-1.08061	3.97805e-23	3.80268e-22	Vrk3
-1.02283	4.15375e-23	3.96749e-22	Rere
-1.06927	4.21157e-23	4.01953e-22	Spop
-1.69437	4.23704e-23	4.04063e-22	Mrap2
-1.08399	4.29625e-23	4.09386e-22	Melk
-1.22191	4.34208e-23	4.13425e-22	Abcb8
-1.26197	4.41392e-23	4.19933e-22	Ncoa2
-1.3564	4.71131e-23	4.47872e-22	Xpc
-1.15979	4.73441e-23	4.49713e-22	Plgrkt
-1.60543	4.78094e-23	4.53774e-22	Tmem260
-1.08057	4.90118e-23	4.6482e-22	Evi5
-1.34728	5.07487e-23	4.80914e-22	Map2k5
-2.25238	5.15916e-23	4.88517e-22	Ago4
-1.15286	5.29857e-23	5.01323e-22	Zhx1
-1.0945	5.31254e-23	5.0225e-22	Chmp1a
1.16478	5.62214e-23	5.31102e-22	Per1
-1.34731	6.33971e-23	5.98419e-22	Mrpl34
-1.16961	6.71725e-23	6.33558e-22	Commd10
-1.20228	6.8336e-23	6.44028e-22	Higd2a
-1.02397	7.10712e-23	6.69282e-22	Fhdc1
-1.06141	7.63318e-23	7.18259e-22	Adam15
-2.53926	7.83147e-23	7.36342e-22	Rab6b
-0.949848	9.02537e-23	8.47934e-22	Hipk1
0.978455	9.2999e-23	8.73044e-22	Yipf5
-1.61398	9.37662e-23	8.79561e-22	Ddx58
1.05835	1.01961e-22	9.5569e-22	Pde3b
1.23369	1.04773e-22	9.81281e-22	Sec24a
1.20942	1.0961e-22	1.02579e-21	Arntl
-1.03344	1.16638e-22	1.0907e-21	Fads2
-1.28841	1.17829e-22	1.10099e-21	Ric3
-1.06908	1.1825e-22	1.10407e-21	Ube2e3
-1.21128	1.1929e-22	1.11291e-21	Cenpt
-1.70104	1.28684e-22	1.19962e-21	Dennd11
1.00393	1.29829e-22	1.20936e-21	Nus1
-1.47061	1.31919e-22	1.22788e-21	LOC102549471
-1.92849	1.37491e-22	1.27875e-21	Dars2
-1.51064	1.39396e-22	1.29547e-21	Armt1
1.01834	1.45214e-22	1.3485e-21	Kdelr2
-1.20563	1.59525e-22	1.48025e-21	Slit1
-1.03497	1.64926e-22	1.52919e-21	Fkbp5
-1.23929	1.66065e-22	1.53857e-21	Plcb3
-1.18013	1.89958e-22	1.75857e-21	Coro7
-1.17439	2.03392e-22	1.88149e-21	Abcc5
-1.62118	2.06314e-22	1.90706e-21	Ntrk1
-1.44133	2.07249e-22	1.91423e-21	Tns2
-1.20916	2.50061e-22	2.30789e-21	Ccng2
-1.58324	2.56299e-22	2.36364e-21	Mpv17
-1.07943	2.63879e-22	2.43169e-21	Pacs1
-0.975019	2.79635e-22	2.57491e-21	Mknk2
-0.924276	2.83469e-22	2.60822e-21	Fkbp4
-1.65137	2.97806e-22	2.73804e-21	RGD1565033
-3.3229	3.08977e-22	2.83858e-21	Cyp2f4
1.06595	3.13996e-22	2.88249e-21	Lto1
-1.39376	3.16681e-22	2.90492e-21	RGD1305110
-1.47997	3.18835e-22	2.92245e-21	P2ry1
0.99243	3.26599e-22	2.99134e-21	Slc30a5
1.0268	3.28583e-22	3.00722e-21	Cabp1
-2.76097	3.35616e-22	3.06925e-21	Pabpn1l
-1.07394	3.37525e-22	3.08437e-21	Coq2
-1.16964	3.39909e-22	3.10379e-21	St6galnac6
-1.41211	3.45674e-22	3.15405e-21	Idua
-1.01474	3.54718e-22	3.23412e-21	Vezf1
-2.80138	3.66331e-22	3.33747e-21	Cttnbp2
-1.32799	3.80355e-22	3.46261e-21	Ift172
1.04584	4.02933e-22	3.66538e-21	Acsl4
-1.95355	4.20524e-22	3.82251e-21	Cep112
1.66234	4.21971e-22	3.83277e-21	Tmem120b
-1.41166	4.33336e-22	3.93303e-21	Pla2g15
-1.01739	4.34439e-22	3.94007e-21	Iqgap3
-1.03662	4.55624e-22	4.12909e-21	Lgalsl
-1.5095	4.85389e-22	4.39552e-21	Washc1
0.938901	5.14168e-22	4.65264e-21	Aco2
-1.07544	5.44901e-22	4.92703e-21	Taf9b
-1.04754	5.61703e-22	5.07514e-21	Plbd2
-1.04018	5.66963e-22	5.11883e-21	Gjd2
0.973044	6.04703e-22	5.45547e-21	Micu1
-2.62344	6.2932e-22	5.6733e-21	Vdr
-0.923978	6.78981e-22	6.11642e-21	Pcm1
-2.85453	6.80649e-22	6.12686e-21	Grik1
1.06863	6.97092e-22	6.27018e-21	Spdl1
-1.18371	7.1124e-22	6.39113e-21	Cdk2
-1.41076	7.116e-22	6.39113e-21	Cpped1
-3.00594	7.16023e-22	6.42605e-21	Cxcl11
-1.64314	7.51272e-22	6.73738e-21	Ros1
-1.02321	7.61832e-22	6.82699e-21	Pitpnm2
-1.50515	7.69486e-22	6.89045e-21	Zbtb12
-1.07509	7.72303e-22	6.91054e-21	Pxn
-1.0756	7.78939e-22	6.96473e-21	Sharpin
0.994313	7.8557e-22	7.01881e-21	Pdia6
-1.21533	8.29819e-22	7.40866e-21	Washc3
1.89558	8.34521e-22	7.44511e-21	Lin7a
-1.17116	8.5646e-22	7.63518e-21	RGD1309540
-0.994502	8.88685e-22	7.91659e-21	Hsd17b4
0.913082	9.11133e-22	8.11057e-21	Gars
-1.10597	9.35848e-22	8.32441e-21	Rcc1
-1.73658	1.00818e-21	8.96121e-21	Brca2
-1.29453	1.04116e-21	9.24747e-21	Orc5
1.93946	1.06356e-21	9.43946e-21	Apold1
-1.2599	1.06453e-21	9.44111e-21	Hsd17b8
-1.7794	1.08005e-21	9.5717e-21	Zc3h8
1.97096	1.08715e-21	9.62047e-21	Bco2
-1.26864	1.08701e-21	9.62047e-21	Ddhd2
-1.19681	1.12964e-21	9.98912e-21	Glt8d1
-1.5677	1.13965e-21	1.00702e-20	Eci1
-3.50001	1.212e-21	1.07017e-20	Dpyd
0.957973	1.21943e-21	1.07594e-20	Eif1a
-2.12623	1.22736e-21	1.08215e-20	Crot
1.23223	1.34995e-21	1.18936e-20	Sc5d
-1.65812	1.36053e-21	1.1978e-20	RGD1306063
1.01152	1.37903e-21	1.2132e-20	Psat1
-1.866	1.44555e-21	1.27079e-20	Fbxo41
-0.939884	1.52244e-21	1.33741e-20	Dpysl2
-0.952174	1.53998e-21	1.35184e-20	Ncor2
-0.901528	1.54776e-21	1.35768e-20	Cyb5a
-1.29729	1.58964e-21	1.39339e-20	Gfm2
-0.87952	1.6194e-21	1.41845e-20	Hnrnpu
-1.2977	1.62628e-21	1.42344e-20	Zfp316
1.08542	1.64172e-21	1.43591e-20	Nfkb2
-2.8142	1.66403e-21	1.45436e-20	Slc2a5
-1.15703	1.71347e-21	1.49649e-20	Slc5a6
-1.00011	1.78966e-21	1.56189e-20	Sh3glb2
-2.88948	1.80643e-21	1.57539e-20	Plxdc1
-1.2795	1.83579e-21	1.59984e-20	Cep290
-1.63711	1.88815e-21	1.64427e-20	Inpp5k
-1.2285	1.90406e-21	1.65693e-20	Spa17
-2.71132	1.97729e-21	1.71942e-20	Klhl14
-1.04491	1.98043e-21	1.7209e-20	Camsap3
-1.14898	1.99186e-21	1.72959e-20	Cchcr1
1.0215	1.99381e-21	1.73003e-20	Erp44
-1.42235	2.00251e-21	1.73633e-20	Xylt1
-1.20633	2.04131e-21	1.76869e-20	Pik3c3
-1.10447	2.10353e-21	1.82129e-20	Ptch1
1.69396	2.13069e-21	1.84349e-20	Cyp2s1
-1.3098	2.18862e-21	1.89225e-20	Cpt1a
0.899371	2.20989e-21	1.90926e-20	Tpm4
-1.11488	2.42449e-21	2.09175e-20	Arhgef3
1.02226	2.42458e-21	2.09175e-20	Ptprk
4.17533	2.60081e-21	2.24218e-20	Ptprh
-1.13076	2.93348e-21	2.52716e-20	Echdc1
-1.19696	2.94937e-21	2.53903e-20	Anks3
-0.973632	2.9545e-21	2.54163e-20	Tubg1
-0.869483	2.99294e-21	2.57286e-20	Hip1r
-1.01615	3.01019e-21	2.584e-20	Eri1
-1.08685	3.00914e-21	2.584e-20	Naxe
1.00514	3.24235e-21	2.7813e-20	Ugdh
0.945176	3.25297e-21	2.78842e-20	Arfgap3
-1.09407	3.27516e-21	2.80545e-20	Wasf1
-1.2588	3.29501e-21	2.82045e-20	Parpbp
0.941038	3.33338e-21	2.85126e-20	Pdia3
-1.07097	3.48253e-21	2.97672e-20	Dlg1
-1.33097	3.73961e-21	3.1942e-20	Zfp503
-0.977372	3.99106e-21	3.40655e-20	Elmo2
-1.77902	4.19173e-21	3.5753e-20	Slc25a53
-1.46994	4.24724e-21	3.62008e-20	Tspan12
-1.66016	4.34586e-21	3.6989e-20	Lyplal1
-1.06123	4.34476e-21	3.6989e-20	Pigq
-1.05541	4.41398e-21	3.75422e-20	Lad1
-1.27403	4.45108e-21	3.7831e-20	Cntn3
-0.986429	4.48788e-21	3.81169e-20	LOC498154
0.926441	4.50126e-21	3.82036e-20	Btg3
-1.12388	4.5176e-21	3.83152e-20	Sdc3
-1.06808	5.08403e-21	4.30889e-20	Atp9b
-1.18687	5.17441e-21	4.38241e-20	Spc25
-1.36107	5.20301e-21	4.40353e-20	Pbx1
-2.14915	5.32186e-21	4.50096e-20	Wdyhv1
-1.01818	5.90445e-21	4.99017e-20	Kat2a
-1.40175	6.62682e-21	5.59676e-20	Top1mt
-0.944023	6.82094e-21	5.75666e-20	Nnt
-1.13445	6.83134e-21	5.7614e-20	Svop
-1.36176	7.56597e-21	6.3765e-20	Sox13
-1.21583	7.7717e-21	6.5453e-20	Lrwd1
-1.80688	7.93365e-21	6.67702e-20	Amigo1
-0.991653	8.05757e-21	6.77658e-20	Znrf2
5.25749	8.18286e-21	6.87714e-20	Gpr135
7.96268	8.20192e-21	6.88836e-20	Nmu
-0.971506	8.35462e-21	7.01171e-20	Abhd17c
-1.27246	8.62432e-21	7.23301e-20	Fibp
-2.06851	8.66278e-21	7.26021e-20	Arhgef2
1.03729	8.69916e-21	7.28562e-20	Ckap4
1.93798	8.75549e-21	7.3277e-20	Papss2
2.07023	8.82993e-21	7.38487e-20	Tnfaip8
0.875066	8.8427e-21	7.39041e-20	Sqstm1
1.23538	9.50798e-21	7.94091e-20	Pde8a
-1.1479	1.00308e-20	8.37179e-20	Kif15
-1.50754	1.0074e-20	8.40195e-20	Sms
-0.95989	1.06549e-20	8.88028e-20	Smarcd1
-0.920364	1.07374e-20	8.94285e-20	Scp2
-0.986256	1.10595e-20	9.20476e-20	Tcf3
-1.14571	1.11613e-20	9.2831e-20	Rnf208
1.12119	1.1938e-20	9.92223e-20	Olfm1
-1.30068	1.1967e-20	9.93947e-20	Pex6
-1.44485	1.20497e-20	1.00012e-19	Atp2b3
1.14275	1.23249e-20	1.02226e-19	Slc35a2
-1.27748	1.29234e-20	1.07116e-19	Cnppd1
0.913416	1.30664e-20	1.08227e-19	Ppib
0.9901	1.34883e-20	1.11645e-19	Ndufa5
1.82146	1.4078e-20	1.16446e-19	Clcnka
-0.996289	1.45812e-20	1.20525e-19	Vamp8
-1.53888	1.50696e-20	1.24476e-19	Parp14
-1.3437	1.52921e-20	1.26228e-19	Tspan33
-1.0046	1.68635e-20	1.39103e-19	Coa3
-1.43433	1.79413e-20	1.47892e-19	Pex7
-0.985401	1.86747e-20	1.53833e-19	Oga
-1.29327	1.87233e-20	1.54128e-19	Pomt1
-1.19525	1.87852e-20	1.54532e-19	Cdk18
-1.45749	1.92854e-20	1.58538e-19	Ptpn21
-1.71683	1.9376e-20	1.59175e-19	Abraxas1
-0.917332	2.02546e-20	1.66278e-19	Ptprs
-1.25779	2.04459e-20	1.67734e-19	Pigp
-2.21894	2.15118e-20	1.76359e-19	Tent5c
5.47235	2.36416e-20	1.93687e-19	Wwtr1
-0.975681	2.43515e-20	1.99367e-19	Sgcb
-1.29853	2.55099e-20	2.08709e-19	Shisa7
-2.25738	2.79934e-20	2.28872e-19	Cbr4
0.984103	2.8612e-20	2.33771e-19	Cux2
-1.12012	2.86991e-20	2.34324e-19	Taz
-1.57359	2.90713e-20	2.37202e-19	Agrn
-0.998851	3.06673e-20	2.50055e-19	Ctsf
-1.08014	3.1157e-20	2.53876e-19	Prpf40b
0.884243	3.12216e-20	2.54058e-19	Nars1
-1.22411	3.12113e-20	2.54058e-19	Serpini1
-1.57541	3.15429e-20	2.56499e-19	Ptpn18
-1.09501	3.16138e-20	2.56903e-19	Ggh
-1.44628	3.19066e-20	2.59106e-19	Cbln1
-1.50708	3.32963e-20	2.7021e-19	Rhobtb3
-1.3174	3.35096e-20	2.71757e-19	Dck
-2.37613	3.46904e-20	2.81144e-19	Iqca1l
-1.13994	3.51444e-20	2.84632e-19	Prkcb
-1.30673	3.54901e-20	2.87238e-19	Cacnb2
-1.33711	3.59828e-20	2.9103e-19	Sgf29
-1.94917	3.96966e-20	3.20852e-19	Zdhhc1
-2.75409	3.9763e-20	3.20957e-19	Nrbp2
-0.965514	3.97589e-20	3.20957e-19	Tbcd
3.3071	4.13621e-20	3.33641e-19	Cpa4
-1.1224	4.18941e-20	3.37707e-19	Gcdh
-1.14218	4.28234e-20	3.44967e-19	Itprid2
-2.70818	4.33995e-20	3.49374e-19	Ets1
-0.854138	4.36824e-20	3.51415e-19	Myef2
-1.16646	4.3881e-20	3.52778e-19	Sesn1
-1.21213	4.41062e-20	3.54351e-19	Ptk7
-2.59216	4.45563e-20	3.57728e-19	Upb1
-0.893292	4.64913e-20	3.73015e-19	LOC100910996
-2.26601	4.78737e-20	3.83851e-19	Polm
-0.96494	4.79596e-20	3.84283e-19	Pomgnt1
-2.05736	5.2078e-20	4.17005e-19	Fahd2a
-1.01931	5.2725e-20	4.21905e-19	Add3
2.15895	5.64652e-20	4.51534e-19	Trim66
0.948176	6.01085e-20	4.80349e-19	Tceal8
-1.58366	6.09069e-20	4.86406e-19	Tmem151b
-1.54708	6.37536e-20	5.08803e-19	Slc50a1
0.98689	6.41163e-20	5.11358e-19	Dusp5
-1.77367	7.33826e-20	5.84874e-19	Rnd3
-0.968761	7.41486e-20	5.90588e-19	Phc1
-1.40685	7.51337e-20	5.98039e-19	Brpf3
0.984842	7.55654e-20	6.01077e-19	Ldhb
-1.02395	8.17531e-20	6.49867e-19	Shank1
-1.19697	8.25653e-20	6.5589e-19	Smim29
-0.829047	8.76361e-20	6.95713e-19	Cdk2ap1
-2.32825	8.92067e-20	7.07714e-19	Chrm3
0.916549	9.48405e-20	7.51914e-19	Sec22b
0.893251	9.69112e-20	7.67825e-19	Nsg1
-0.92224	1.02663e-19	8.1286e-19	Ncln
-1.28353	1.0598e-19	8.38571e-19	Zfyve19
-0.953634	1.06431e-19	8.41585e-19	Bax
0.965942	1.07065e-19	8.46044e-19	Sdc1
-1.55656	1.08153e-19	8.54086e-19	Kcnk3
-2.31032	1.12663e-19	8.89111e-19	Zdhhc15
0.883965	1.12786e-19	8.89505e-19	Osbp
0.95744	1.16195e-19	9.15791e-19	Gstm4
1.28873	1.17701e-19	9.27047e-19	RGD1311946
-1.88829	1.18494e-19	9.32684e-19	Adgrl3
-1.05375	1.2029e-19	9.46204e-19	Nek9
-0.907111	1.21074e-19	9.51751e-19	Lmf2
-0.995236	1.21617e-19	9.55327e-19	Aldh16a1
1.64499	1.21688e-19	9.55327e-19	Tesk2
-0.947913	1.25824e-19	9.87155e-19	Brd8
-1.05088	1.26027e-19	9.88102e-19	Cdk5
-0.985317	1.29596e-19	1.01542e-18	Prnp
-3.51331	1.32332e-19	1.03618e-18	Camk2a
-1.30428	1.35891e-19	1.06336e-18	Aatk
-1.30601	1.52852e-19	1.1953e-18	Amn1
-0.951826	1.54668e-19	1.20872e-18	Polr2e
0.92271	1.5865e-19	1.23903e-18	Pip5k1b
-1.15164	1.6359e-19	1.27679e-18	Nudt2
-1.98676	1.67342e-19	1.30522e-18	Tmem200a
-1.05436	1.67682e-19	1.30703e-18	Mrps33
-1.66256	1.71148e-19	1.33319e-18	Fcho1
-1.48139	1.74772e-19	1.36053e-18	Mzf1
-1.1906	1.90165e-19	1.4794e-18	Map2
-1.02454	1.93804e-19	1.50674e-18	Ing4
-2.56293	2.09188e-19	1.62529e-18	Map2k6
-1.1251	2.15864e-19	1.67608e-18	Sri
0.967038	2.29206e-19	1.77852e-18	Errfi1
-1.00455	2.40744e-19	1.86685e-18	Ankrd13d
-2.46555	2.4249e-19	1.87918e-18	Negr1
-0.979217	2.48445e-19	1.92409e-18	Dtd1
-0.967206	2.55353e-19	1.97632e-18	Gxylt1
-0.920188	2.7447e-19	2.12291e-18	Kcnj11
-1.02359	2.76838e-19	2.13985e-18	Tmem252
-1.10295	2.90228e-19	2.24191e-18	Vps13b
-0.905815	3.03025e-19	2.33926e-18	Dut
-1.01168	3.04855e-19	2.35188e-18	Retreg2
0.897047	3.05728e-19	2.3571e-18	Usp16
0.865155	3.14114e-19	2.4202e-18	Cltc
-0.887324	3.22394e-19	2.48242e-18	Rtn2
-1.05342	3.36272e-19	2.58762e-18	Heatr5b
2.46205	3.40894e-19	2.62151e-18	Rasd2
-2.16194	3.49642e-19	2.68706e-18	Brs3
-0.975518	3.66965e-19	2.81839e-18	Fam168a
-1.51424	3.6796e-19	2.82423e-18	Slc25a42
-1.24758	3.68968e-19	2.83016e-18	Ovol2
-1.53277	3.72965e-19	2.859e-18	Anxa2
-0.957977	3.73611e-19	2.86213e-18	Taf6
-1.06385	3.80949e-19	2.91649e-18	Carmil1
-2.72194	3.88598e-19	2.97315e-18	Fez1
-1.48145	3.99244e-19	3.05267e-18	Rfx3
-1.14239	4.11557e-19	3.14482e-18	Rgs3
-1.04446	4.12656e-19	3.15122e-18	Prkar2b
1.90638	4.14743e-19	3.16515e-18	Aldh1l2
-1.06667	4.21029e-19	3.21108e-18	Csnk1e
-0.916637	4.45184e-19	3.39316e-18	Dab2ip
-0.984995	4.52117e-19	3.44381e-18	Bcl2l1
-0.959624	4.52497e-19	3.44453e-18	Spats2
-0.987522	4.58082e-19	3.48484e-18	Lage3
-1.16267	4.61485e-19	3.50851e-18	Tfeb
-2.15367	4.73498e-19	3.59655e-18	Mcoln3
2.57217	4.73662e-19	3.59655e-18	Tubb6
-1.75847	5.02578e-19	3.8137e-18	Aldh1a1
-1.5942	5.16529e-19	3.91709e-18	Ybey
-1.11621	5.17297e-19	3.92044e-18	B4galt2
-2.03853	5.19001e-19	3.93089e-18	Nek8
-0.947998	5.24287e-19	3.96842e-18	Phtf1
-1.76731	5.33069e-19	4.03236e-18	Polr3gl
-1.173	5.53515e-19	4.18439e-18	Ccdc90b
-1.71305	5.71852e-19	4.3203e-18	Susd2
3.92672	5.7443e-19	4.33705e-18	C1ql3
0.897148	6.15963e-19	4.64772e-18	Bop1
1.12536	6.22316e-19	4.69271e-18	RGD1304884
-0.834665	6.47397e-19	4.87878e-18	Arf5
-0.90878	6.60915e-19	4.97754e-18	Espl1
-0.901628	6.96782e-19	5.24439e-18	Gng3
-1.10825	7.18462e-19	5.40418e-18	Large2
-1.26958	7.32888e-19	5.50925e-18	Hcn4
-1.92945	7.35825e-19	5.52788e-18	Lats2
-0.864591	7.58109e-19	5.69173e-18	Afdn
-1.61412	7.70035e-19	5.77766e-18	Accs
-1.56815	7.71147e-19	5.7824e-18	Vmac
-0.991328	7.85576e-19	5.88693e-18	Pttg1
-1.71868	7.96375e-19	5.96414e-18	Ptprr
-1.22188	8.04735e-19	6.023e-18	Macrod1
-2.00459	8.4545e-19	6.3238e-18	Mettl23
-1.05631	9.08654e-19	6.79233e-18	Mri1
-1.65125	9.35299e-19	6.98716e-18	Tcea2
-1.0322	9.48049e-19	7.07802e-18	Zdhhc4
-1.86336	9.48673e-19	7.07829e-18	Vangl2
0.940582	9.49884e-19	7.08293e-18	Sowahc
-1.54699	9.55757e-19	7.12231e-18	Akr1e2
-1.71087	1.00698e-18	7.49936e-18	Jph3
-1.81661	1.01251e-18	7.53593e-18	Nt5c
-1.03842	1.05587e-18	7.85377e-18	Mtmr11
-5.24509	1.06049e-18	7.88327e-18	Pipox
-1.00533	1.09019e-18	8.09903e-18	Med16
-0.994456	1.09252e-18	8.1113e-18	Mrps23
-0.931948	1.10913e-18	8.22955e-18	Rbmx2
-1.43779	1.13109e-18	8.38731e-18	Tctex1d2
-1.17425	1.13654e-18	8.42259e-18	Pgbd5
-1.71247	1.17389e-18	8.69404e-18	Gabrd
-2.71525	1.19859e-18	8.87148e-18	Neu3
-0.864885	1.21342e-18	8.97576e-18	Dpp7
-0.897736	1.24117e-18	9.17536e-18	Zmynd11
-0.957632	1.27802e-18	9.442e-18	Psenen
-0.873051	1.34188e-18	9.90767e-18	Ap3b2
1.19119	1.36896e-18	1.01014e-17	Slc38a3
0.888964	1.47106e-18	1.08482e-17	Syt5
-1.20673	1.47405e-18	1.08636e-17	Cfap77
-1.32255	1.51167e-18	1.1134e-17	Tmem179b
-1.1572	1.52027e-18	1.11905e-17	Mpst
-1.56118	1.56455e-18	1.15094e-17	Tmem80
-0.90554	1.58781e-18	1.16734e-17	Myt1
-1.50788	1.62988e-18	1.19753e-17	Bok
3.34606	1.67927e-18	1.23307e-17	Baalc
-1.21428	1.68569e-18	1.23703e-17	Sipa1
-0.903766	1.70339e-18	1.24925e-17	Ctps1
-3.23641	1.76217e-18	1.29158e-17	Prex2
-1.0366	1.83791e-18	1.34627e-17	Zfp637
-1.32447	1.86469e-18	1.36506e-17	Oard1
-1.66933	1.86755e-18	1.36632e-17	Tmem169
-1.80562	1.88231e-18	1.37628e-17	Gpr146
-0.923244	2.06654e-18	1.51007e-17	Dpp8
-1.17533	2.13579e-18	1.55972e-17	Kctd13
-2.54487	2.14701e-18	1.56696e-17	Oas1b
-1.04679	2.16132e-18	1.57646e-17	Ncam1
-1.07296	2.28614e-18	1.66648e-17	Etfa
0.832347	2.29522e-18	1.67209e-17	Copa
-1.45692	2.30207e-18	1.67607e-17	Pign
0.929707	2.38313e-18	1.73404e-17	Irf6
-1.32342	2.43271e-18	1.76904e-17	Psmc3ip
-1.04386	2.46675e-18	1.79272e-17	Esam
-1.37092	2.4762e-18	1.7985e-17	Tmco6
-0.919768	2.63777e-18	1.91469e-17	Sumo1
-0.967415	2.64958e-18	1.9221e-17	Rce1
-1.18737	2.70625e-18	1.96203e-17	Ppl
1.94509	2.72765e-18	1.97636e-17	Htra3
-1.59192	2.76987e-18	2.00574e-17	Trappc6a
-0.839923	2.86689e-18	2.07475e-17	Dgkz
0.867669	2.93076e-18	2.1197e-17	Isca1
-0.920438	2.99778e-18	2.16687e-17	Sbf2
-1.07804	3.01034e-18	2.17464e-17	Ifi30
-1.46702	3.11148e-18	2.24635e-17	Exosc5
-1.39585	3.11627e-18	2.24846e-17	Ndor1
-1.64399	3.12672e-18	2.25465e-17	Cadm3
-1.12944	3.24711e-18	2.34006e-17	Syde2
-1.50193	3.25652e-18	2.34543e-17	N6amt1
-0.88874	3.53354e-18	2.54343e-17	Fam234b
-0.954249	3.61125e-18	2.59781e-17	Atp2a3
-1.01815	3.83566e-18	2.7576e-17	Dhps
-1.18008	3.93886e-18	2.8301e-17	Wdtc1
-1.12103	3.9444e-18	2.83239e-17	Ttf2
-0.864662	4.27206e-18	3.06402e-17	Elf3
-0.961956	4.26991e-18	3.06402e-17	Ift52
-0.995144	4.28735e-18	3.07133e-17	Dcaf15
0.922376	4.28668e-18	3.07133e-17	Vldlr
-1.53811	4.43747e-18	3.17698e-17	Parp9
-1.01831	4.4498e-18	3.18391e-17	Urod
-1.00324	4.45411e-18	3.1851e-17	Polr1a
-1.14158	4.4613e-18	3.18835e-17	Pir
-1.12128	4.57236e-18	3.26578e-17	Nbl1
-1.22531	4.82142e-18	3.44163e-17	Mtfr2
-2.08381	4.92862e-18	3.51606e-17	Gabrg2
1.10948	5.04568e-18	3.59744e-17	Slc2a1
-2.43529	5.05409e-18	3.6013e-17	Kcnd2
-1.04827	5.07669e-18	3.61526e-17	Cited1
-0.86685	5.18388e-18	3.68942e-17	Aspm
-0.857624	5.31448e-18	3.78012e-17	Tns3
-2.04116	5.35086e-18	3.80376e-17	Ddn
0.866063	5.37333e-18	3.81747e-17	Ncoa4
-1.02257	5.39203e-18	3.8285e-17	Ube2l6
-0.886037	5.43863e-18	3.85931e-17	Gtf3c1
0.804826	5.56035e-18	3.94336e-17	Eif1
-1.06317	5.73558e-18	4.06523e-17	Adi1
-2.27938	5.78407e-18	4.09719e-17	Crnde
-0.860287	5.90824e-18	4.18268e-17	Fads1
-1.01069	5.98437e-18	4.23409e-17	Med27
-2.70044	6.16503e-18	4.35935e-17	Pnpla7
-1.09872	6.1785e-18	4.36631e-17	RGD1308134
-1.19035	6.44781e-18	4.55396e-17	Acap3
-3.58489	6.48542e-18	4.57783e-17	Pnck
-0.887065	6.64637e-18	4.68869e-17	Hapln4
-1.08196	6.90844e-18	4.87071e-17	Ttc27
-1.74572	7.03162e-18	4.95466e-17	Hs6st2
-1.69757	7.21429e-18	5.0804e-17	RGD1565222
-3.75688	7.31051e-18	5.14515e-17	Hdac9
-0.911198	7.56449e-18	5.32079e-17	Tomm34
-1.37317	7.84297e-18	5.51344e-17	Vars2
1.15151	7.92567e-18	5.56833e-17	Zfp347
-0.933866	8.07463e-18	5.66967e-17	Slc37a4
-1.00839	8.13318e-18	5.70745e-17	Vkorc1
-1.20844	8.32749e-18	5.84041e-17	Tmem231
-0.826594	8.48923e-18	5.95037e-17	Tff3
-1.79321	9.00948e-18	6.31136e-17	Pde1b
-0.943896	9.37327e-18	6.56238e-17	Recql
-1.63028	1.01639e-17	7.11176e-17	Zc4h2
-1.82928	1.02863e-17	7.19322e-17	Cryz
-1.15973	1.06519e-17	7.44456e-17	Trim24
-1.29872	1.11551e-17	7.79176e-17	Abcb4
-1.03392	1.12028e-17	7.81696e-17	Pcgf6
-4.22449	1.12042e-17	7.81696e-17	Samd14
-0.919918	1.13421e-17	7.90861e-17	Stk38
-1.02112	1.14296e-17	7.965e-17	Abracl
-2.32818	1.14606e-17	7.98195e-17	Bcl2l14
-0.794719	1.16373e-17	8.10032e-17	Krt18
-1.77876	1.18349e-17	8.2331e-17	Epha7
1.11224	1.21074e-17	8.41785e-17	Gfpt1
-1.31267	1.22309e-17	8.49881e-17	Dclre1a
-1.37501	1.29522e-17	8.99476e-17	Tmem117
-1.03539	1.36948e-17	9.50501e-17	Cxcl16
-1.0437	1.37246e-17	9.52021e-17	Polr3h
-1.05918	1.38203e-17	9.58107e-17	Zfp652
-0.894085	1.39565e-17	9.66993e-17	Ezh2
-1.45508	1.42767e-17	9.88605e-17	Dusp23
0.916506	1.49557e-17	1.03503e-16	Slc7a1
-1.70249	1.50739e-17	1.04261e-16	Cfap97
-1.21358	1.58359e-17	1.09469e-16	Gpr137
-0.867362	1.60157e-17	1.10648e-16	Uhrf2
-1.62236	1.67419e-17	1.15599e-16	Foxn3
0.882554	1.73192e-17	1.19516e-16	Asns
-0.977876	1.75031e-17	1.20716e-16	Prmt3
-1.14549	1.88334e-17	1.29817e-16	Usp40
-1.04454	1.9015e-17	1.30993e-16	Mapk9
-1.0244	1.9175e-17	1.3202e-16	Bai1
-1.04583	2.05481e-17	1.41393e-16	Foxj2
-1.18297	2.07849e-17	1.4294e-16	Tmem242
0.917095	2.09139e-17	1.43746e-16	Unc13a
-1.06917	2.1749e-17	1.494e-16	Kiaa0408L
-2.0119	2.17858e-17	1.49568e-16	Trim9
0.930201	2.20441e-17	1.51255e-16	Tmed7
-0.940472	2.2462e-17	1.54034e-16	Ntan1
1.01291	2.26322e-17	1.55113e-16	Bet1l
5.2855	2.30992e-17	1.58223e-16	Arg2
-0.878287	2.36235e-17	1.61723e-16	Cog1
0.912346	2.40686e-17	1.64677e-16	Nrip3
-0.898222	2.42006e-17	1.65485e-16	Myo18a
-2.05333	2.52562e-17	1.72606e-16	Eepd1
-1.14	2.5789e-17	1.76147e-16	Atraid
-2.05433	2.73544e-17	1.86733e-16	Dlgap1
-1.05705	2.80921e-17	1.9166e-16	Gnai1
-3.37392	2.82401e-17	1.92561e-16	Serpinb9
0.808648	2.94057e-17	2.00395e-16	Fam111a
-1.11298	3.09286e-17	2.10654e-16	Prkdc
1.00425	3.27542e-17	2.22962e-16	Chpf2
-0.860534	3.28908e-17	2.23765e-16	Rfc2
-0.847433	3.31738e-17	2.25563e-16	Kmt5a
-0.950236	3.40492e-17	2.31385e-16	Rpa1
0.862863	3.45141e-17	2.3428e-16	Man1b1
-2.14616	3.44982e-17	2.3428e-16	Mapk12
-1.19862	3.47558e-17	2.35787e-16	Tmem47
-0.951126	3.50349e-17	2.37547e-16	Tnip1
-1.04726	3.55016e-17	2.40575e-16	Slc12a9
-1.30053	3.64231e-17	2.46681e-16	Tmem39b
-1.43096	3.89515e-17	2.63657e-16	Pold4
-0.84803	3.91735e-17	2.6501e-16	Akr1b1
-1.07648	4.01108e-17	2.71198e-16	Raph1
-1.04936	4.11605e-17	2.7814e-16	Cdc7
-1.27481	4.1951e-17	2.83322e-16	Itgb3bp
2.70903	4.3155e-17	2.9129e-16	Cfap70
-1.61909	4.41848e-17	2.98074e-16	Tmem150c
-0.956129	4.4457e-17	2.99742e-16	Pgls
-1.85484	4.46143e-17	3.00635e-16	Zfp608
1.27162	4.4782e-17	3.01596e-16	Nefl
-0.983337	4.59923e-17	3.09574e-16	Pcif1
-0.944066	4.71655e-17	3.17293e-16	Retreg3
-2.80222	4.77001e-17	3.2071e-16	Cd4
-1.03859	4.83883e-17	3.25155e-16	Trim3
1.41106	5.12203e-17	3.43994e-16	Gng2
-1.54268	5.23808e-17	3.51591e-16	Stradb
-1.00734	5.2623e-17	3.5302e-16	Acd
-1.30603	5.31996e-17	3.56689e-16	Dync2li1
-2.6257	5.44742e-17	3.65032e-16	Mmp17
-0.895161	5.62994e-17	3.76919e-16	Flot2
-0.928149	5.63108e-17	3.76919e-16	Ppp3ca
-1.92661	5.74041e-17	3.84024e-16	Thnsl2
-1.35155	5.75702e-17	3.84921e-16	Pcyt1b
-0.888593	5.78854e-17	3.86813e-16	Knstrn
-0.921998	5.82356e-17	3.88938e-16	Igsf8
-1.55958	5.8316e-17	3.89258e-16	Dph5
1.59631	5.93266e-17	3.95785e-16	Rasal1
-1.32783	6.43031e-17	4.28747e-16	Agbl5
-1.86935	6.56493e-17	4.37481e-16	Pecr
-0.873007	6.74766e-17	4.49408e-16	Epb41l3
-1.30537	6.78398e-17	4.51578e-16	Slc2a6
0.830508	6.8106e-17	4.53099e-16	Jund
-1.42766	7.06262e-17	4.69606e-16	Trpm3
0.814482	7.21633e-17	4.79561e-16	Hars1
-0.769461	7.77034e-17	5.16093e-16	Ddx39b
-0.805479	7.98012e-17	5.29734e-16	Comt
0.846787	7.98561e-17	5.29806e-16	P4hb
-1.17984	8.25795e-17	5.47573e-16	Psrc1
0.827431	8.35206e-17	5.53508e-16	Ezr
-0.983671	8.63082e-17	5.7151e-16	Cdca7l
1.32695	8.63319e-17	5.7151e-16	Tm6sf1
-1.29652	8.96221e-17	5.92964e-16	Shisa4
-0.864164	9.25382e-17	6.11922e-16	Foxp4
-0.8621	9.43885e-17	6.23814e-16	Rgs9
-0.89474	9.87341e-17	6.52176e-16	Slc8a1
0.93064	1.00317e-16	6.62271e-16	Mcfd2
-0.968079	1.01767e-16	6.71472e-16	Crabp1
-0.971649	1.04063e-16	6.86248e-16	Nudcd2
-1.0363	1.08452e-16	7.148e-16	Dnajc24
-1.23892	1.11578e-16	7.34999e-16	Plxnd1
-1.2631	1.14875e-16	7.56301e-16	Ttc21b
-0.953431	1.19922e-16	7.89101e-16	Gng12
-1.06472	1.2452e-16	8.18906e-16	Irf2
-0.989537	1.25059e-16	8.21999e-16	Tmem41a
-1.022	1.25632e-16	8.2532e-16	Gtf2ird2
-1.06754	1.30969e-16	8.59908e-16	Sirt3
1.31048	1.31591e-16	8.63522e-16	Plpp2
0.869141	1.3358e-16	8.76096e-16	Ppp1r11
0.908528	1.35477e-16	8.88055e-16	Pcyt2
0.876445	1.36442e-16	8.93889e-16	Arcn1
-1.07674	1.37735e-16	9.01873e-16	Slco4a1
1.31565	1.39833e-16	9.15113e-16	Helz2
-0.91136	1.41875e-16	9.27972e-16	Tnrc18
-0.825832	1.49986e-16	9.80491e-16	Mcm3
-1.18754	1.52092e-16	9.93717e-16	Cutc
1.71803	1.52978e-16	9.98964e-16	Foxa1
-0.971044	1.5409e-16	1.00568e-15	Fxn
-1.20151	1.54897e-16	1.0104e-15	Dguok
-4.12539	1.56132e-16	1.0179e-15	Ubash3a
-0.940462	1.59866e-16	1.04169e-15	Lztr1
-1.08076	1.62061e-16	1.05542e-15	Cirbp
-0.895075	1.63356e-16	1.06327e-15	Ap1m2
-1.03228	1.63903e-16	1.06625e-15	Ero1b
-1.34262	1.66702e-16	1.08388e-15	Wdr34
-1.048	1.68695e-16	1.09624e-15	Elk4
0.844774	1.73341e-16	1.12583e-15	Acsl5
-0.777181	1.73683e-16	1.12744e-15	Prrc2b
0.971865	1.78342e-16	1.15706e-15	Chpf
0.871252	1.8319e-16	1.18787e-15	Rab21
-0.843523	1.85889e-16	1.20473e-15	Cert1
-0.963835	1.87932e-16	1.21731e-15	Mlst8
-1.47593	1.95514e-16	1.26574e-15	Slc41a3
-1.72451	1.95664e-16	1.26603e-15	Angel1
-0.79546	2.01522e-16	1.30323e-15	Calm3
-1.39529	2.04954e-16	1.32471e-15	Pbx3
-1.32316	2.08053e-16	1.34402e-15	Slc12a5
-0.997487	2.08659e-16	1.34722e-15	Zfp532
-1.88949	2.15106e-16	1.38809e-15	Tmem143
-0.83697	2.19141e-16	1.41337e-15	Slc30a8
-1.3193	2.20191e-16	1.41939e-15	Plin2
-1.0368	2.351e-16	1.51469e-15	Twnk
0.912429	2.36893e-16	1.52542e-15	Lmo7
0.822798	2.39503e-16	1.5414e-15	Hid1
0.804103	2.39995e-16	1.54299e-15	Copg1
-1.04526	2.40006e-16	1.54299e-15	Cyb5r1
-3.30471	2.40816e-16	1.54737e-15	Clcn4
-0.97952	2.47648e-16	1.59042e-15	Psmb10
-1.06069	2.48664e-16	1.59609e-15	Ccdc77
-0.802714	2.50312e-16	1.60581e-15	R3hdm2
-0.833412	2.52723e-16	1.62042e-15	Zfp385a
-0.96079	2.66297e-16	1.70654e-15	Polr3c
-1.04359	2.78536e-16	1.78402e-15	Trmt1
-2.22418	2.83647e-16	1.81579e-15	Ttc38
-0.924378	2.92579e-16	1.87197e-15	Orai2
-0.826374	3.13352e-16	2.00382e-15	Cdkn2aipnl
-0.754264	3.14543e-16	2.01037e-15	Anp32b
-0.936683	3.16327e-16	2.01962e-15	Fbxw4
-2.56724	3.16165e-16	2.01962e-15	Kcnn2
-0.862646	3.22149e-16	2.05571e-15	Phf2
-1.1381	3.34445e-16	2.13304e-15	Sumf2
-1.47199	3.4781e-16	2.2171e-15	Slc12a4
-1.01063	3.49446e-16	2.22635e-15	Taf6l
-0.922694	3.60266e-16	2.29408e-15	Ccne2
-0.798088	3.62673e-16	2.30818e-15	Scrib
-1.21097	3.65688e-16	2.32614e-15	Sema4c
-0.936991	3.68129e-16	2.34043e-15	Sirt2
-0.97391	3.74244e-16	2.3768e-15	Mbp
-1.15909	3.74243e-16	2.3768e-15	Usp28
-1.84576	3.83268e-16	2.43282e-15	Phf7
-2.50815	3.98381e-16	2.52742e-15	Prok2
-0.770233	3.99513e-16	2.53327e-15	Celf3
-1.46434	4.01239e-16	2.54287e-15	Pih1d1
-1.00776	4.03226e-16	2.55412e-15	Commd7
-0.918527	4.12621e-16	2.61225e-15	Ddx19a
0.784481	4.24524e-16	2.6862e-15	Mapk8ip1
1.48587	4.39687e-16	2.78068e-15	Asic2
-1.58008	4.46106e-16	2.81979e-15	Scrn2
-1.10823	4.57148e-16	2.88807e-15	Slc35g2
-0.824812	4.59003e-16	2.89827e-15	Bace2
-1.14718	4.61989e-16	2.91559e-15	Wdr92
0.907264	4.62667e-16	2.91834e-15	Gramd2b
0.886121	4.64271e-16	2.92692e-15	Slc35e1
-0.797742	4.89837e-16	3.08649e-15	Nusap1
-0.832463	4.9536e-16	3.11965e-15	Pola1
-0.915487	4.98182e-16	3.13578e-15	Msl3
-1.03104	5.14723e-16	3.23821e-15	Cited2
-0.794641	5.62463e-16	3.5367e-15	Llgl2
1.66938	5.67575e-16	3.56698e-15	Ier2
-1.29651	5.85384e-16	3.67698e-15	Ccdc82
-2.95731	6.16192e-16	3.86848e-15	Arsg
-2.37593	6.24352e-16	3.91766e-15	Slc25a27
-0.845437	6.27083e-16	3.93275e-15	Lrba
-1.31134	6.32187e-16	3.96269e-15	Fam98c
-1.36308	6.76531e-16	4.23844e-15	Ryr2
-0.923901	6.88712e-16	4.31251e-15	Cd2ap
0.848209	7.60061e-16	4.75681e-15	Ptprn
-1.45009	7.64633e-16	4.78293e-15	Lrrc20
-1.33202	7.72995e-16	4.83272e-15	Fras1
-2.64049	7.89929e-16	4.93603e-15	Cilp2
-1.09738	8.09627e-16	5.05649e-15	Shox2
0.76209	8.13784e-16	5.07982e-15	Ica1
0.824646	8.22133e-16	5.12928e-15	Pim3
-1.05471	8.32431e-16	5.19083e-15	Ccnt2
-0.814466	8.54218e-16	5.32393e-15	Top2b
1.06743	8.66658e-16	5.39867e-15	Dusp1
-1.04468	8.87508e-16	5.52569e-15	Cnksr3
-1.02201	8.88227e-16	5.52731e-15	Akap1
-0.864349	8.89254e-16	5.53084e-15	Mesd
-0.838873	9.06468e-16	5.63499e-15	Ss18
-1.77659	9.45961e-16	5.87746e-15	Mrnip
-0.916288	9.63902e-16	5.98584e-15	Ezh1
-2.06414	9.71232e-16	6.02825e-15	Htra4
-2.34009	1.01407e-15	6.28937e-15	Cxcl10
-1.20964	1.01435e-15	6.28937e-15	Lancl1
-0.93202	1.03143e-15	6.39199e-15	Dstyk
-1.69454	1.04145e-15	6.45077e-15	Tmem53
-2.98209	1.07717e-15	6.66859e-15	Kremen1
-0.854615	1.07932e-15	6.67845e-15	Mmp24
-1.34004	1.09088e-15	6.74656e-15	Cntrob
-2.08441	1.11375e-15	6.88443e-15	Gramd1b
-1.35573	1.14448e-15	7.07072e-15	Cbr3
-1.2985	1.14611e-15	7.07718e-15	Asrgl1
-0.792139	1.16835e-15	7.21083e-15	Zc3h7b
-1.36147	1.17979e-15	7.27767e-15	Rft1
0.782786	1.18115e-15	7.28237e-15	Sar1a
1.42715	1.2169e-15	7.49736e-15	Sncaip
0.959699	1.21727e-15	7.49736e-15	Srprb
-0.904853	1.23489e-15	7.60199e-15	Pcnx1
-2.1593	1.25667e-15	7.73213e-15	Ptprv
6.49505	1.28076e-15	7.87631e-15	Sprr1a
-1.20496	1.29427e-15	7.95531e-15	RGD1306746
-1.25773	1.31155e-15	8.05744e-15	Septin3
0.870143	1.34601e-15	8.26494e-15	Tmem165
-0.776969	1.35125e-15	8.29288e-15	Tpx2
0.778956	1.36551e-15	8.3761e-15	Rab1a
-0.777306	1.40273e-15	8.60004e-15	Parp1
1.2337	1.40748e-15	8.62473e-15	Slc6a9
-1.89212	1.4084e-15	8.626e-15	Bphl
-0.743094	1.457e-15	8.91913e-15	Nnat
-0.783084	1.4713e-15	9.00208e-15	Dap
-0.908515	1.47501e-15	9.02022e-15	Pold2
-0.990617	1.49949e-15	9.16521e-15	Cdc42ep4
-1.13186	1.50336e-15	9.18422e-15	Tspan9
-0.770777	1.54891e-15	9.4577e-15	Ilf3
1.58269	1.61596e-15	9.86209e-15	Sez6l
-2.5247	1.65894e-15	1.01193e-14	Sema3g
1.059	1.66182e-15	1.01317e-14	Magt1
0.961101	1.68769e-15	1.02842e-14	Dhcr24
-1.09643	1.72131e-15	1.04838e-14	Tmem216
-1.71706	1.77801e-15	1.08236e-14	Tfdp2
-0.916725	1.78843e-15	1.08816e-14	Pex1
-1.16692	1.80702e-15	1.09874e-14	Acaa1a
-0.922425	1.80765e-15	1.09874e-14	Eif2ak4
0.7724	1.81138e-15	1.10045e-14	Sec13
-1.60183	1.85144e-15	1.12422e-14	Pcdhb4
-1.03255	1.90385e-15	1.15546e-14	Prps2
-2.14986	1.91061e-15	1.15898e-14	Fbxl20
-1.46181	1.9303e-15	1.17033e-14	Alpl
-0.798755	1.95413e-15	1.18418e-14	Disp2
-1.34192	2.10759e-15	1.27654e-14	Mturn
-1.61316	2.11236e-15	1.27878e-14	Elmod3
0.841683	2.17775e-15	1.31771e-14	Ift20
-0.874264	2.21097e-15	1.33714e-14	Zzz3
-1.38665	2.22604e-15	1.34557e-14	Pdgfrl
-1.8106	2.30469e-15	1.39242e-14	Cx3cl1
-0.839752	2.35902e-15	1.42453e-14	Gkap1
-0.815287	2.42528e-15	1.4638e-14	Cndp2
-0.814758	2.44464e-15	1.47475e-14	Lmnb2
-1.37721	2.5652e-15	1.5467e-14	Fignl1
-1.36553	2.63639e-15	1.58883e-14	Arpin
-1.10837	2.67739e-15	1.61273e-14	Pafah1b3
1.99474	2.70952e-15	1.63127e-14	Zhx2
[truncated: 15,457 more rows]
