# Supplementary material for: Med14 phosphorylation shapes genomic response to GLP-1 Agonist
Source: bioRxiv. 2025 Jun 23:2025.06.17.660196. Preprint. [Version 1] doi: 10.1101/2025.06.17.660196 (PMC12262311; doi:10.1101/2025.06.17.660196)
Supplement: Supplement 6 [file media-6.xlsx]

## Sheet: TableS6_DE_group_WT_16h_FSK_vs_
log2FoldChange	pvalue	padj	GeneSymbol
-6.8892	0	0	Txnip
6.39431	2.89621e-231	1.74786e-227	Plat
5.87075	4.88405e-212	1.96501e-208	Trib3
4.39309	2.338e-191	7.05492e-188	Cck
4.15836	2.53549e-184	6.12068e-181	Tmem163
6.63196	1.21548e-155	2.44514e-152	Gprc5a
6.66111	1.95987e-152	3.37938e-149	Slc7a11
6.10946	1.25194e-150	1.88887e-147	Ccnd1
5.04722	4.62191e-149	6.1985e-146	Chac1
3.66584	1.69072e-148	2.0407e-145	Mest
-4.89946	1.70894e-134	1.87517e-131	Gas7
6.92556	1.31526e-133	1.32293e-130	Fst
3.47388	2.28736e-130	2.12372e-127	Pam
4.27754	2.64908e-125	2.28388e-122	Atf3
3.35857	1.2764e-121	1.02708e-118	Mustn1
3.29105	3.97616e-120	2.99952e-117	Msmo1
4.06105	1.12688e-116	8.00084e-114	Tac1
-3.46327	1.95082e-115	1.30813e-112	Pgm5
3.20017	1.4502e-114	9.21261e-112	Cyp51
3.8746	4.00752e-113	2.41854e-110	Pcsk5
3.1201	8.11191e-111	4.66242e-108	Insig1
-3.75416	4.77823e-108	2.62151e-105	Dmrta1
-3.41766	1.39948e-107	7.34421e-105	Slc8a2
3.01	6.05117e-107	3.04323e-104	Fdps
4.62006	1.4188e-103	6.84996e-101	Ifi27l2b
3.00078	6.52523e-103	3.02921e-100	Vgf
3.4981	9.39992e-101	4.20211e-98	Fgl2
3.13392	1.74307e-100	7.51387e-98	Idi1
3.64811	1.15431e-99	4.80433e-97	Fyb1
-3.37954	2.53431e-98	1.01964e-95	Nrgn
4.48285	7.53947e-98	2.93553e-95	Gpr88
4.82991	1.39869e-96	5.27567e-94	Fosl2
-3.13036	2.26583e-96	8.28743e-94	Tmem215
3.18189	4.79619e-96	1.70265e-93	Igfbp4
3.85977	1.01086e-95	3.48603e-93	Runx1
-4.02583	4.67291e-95	1.56672e-92	Efnb3
-3.1366	1.19067e-91	3.88416e-89	Maob
-3.40265	4.07182e-91	1.29334e-88	Ffar3
3.66563	4.3605e-90	1.34952e-87	Cartpt
2.96118	4.61192e-90	1.39165e-87	Acss2
2.85862	6.65136e-90	1.9581e-87	P4ha1
3.31815	8.44873e-90	2.428e-87	Nedd9
-3.08892	3.3542e-89	9.41515e-87	Lingo4
4.01565	1.89858e-88	5.20815e-86	Slc2a9
-3.3127	9.41386e-88	2.52501e-85	Arrdc4
3.6171	3.25016e-87	8.52814e-85	Epha2
2.94424	1.38881e-86	3.56657e-84	Ddit3
3.53506	5.56264e-86	1.39877e-83	Kdelr3
2.94873	2.41064e-85	5.93804e-83	Crem
-2.87969	1.27766e-84	3.08427e-82	Baiap3
-3.12935	6.79459e-83	1.60805e-80	Abca1
-3.7993	1.83801e-82	4.2663e-80	Lrrc39
2.87117	1.4522e-81	3.30717e-79	Epas1
-2.98495	1.97283e-81	4.40963e-79	Cabp7
-4.68215	9.56033e-81	2.09806e-78	Phkg1
2.55143	1.94085e-80	4.18324e-78	Aldoa
-2.53588	2.33494e-80	4.94434e-78	Scgn
-2.84469	4.98362e-80	1.03711e-77	Fxyd6
3.2987	1.07005e-78	2.18907e-76	Sik1
2.65446	2.06815e-78	4.16043e-76	Hmgcs1
4.22383	4.03217e-78	7.97841e-76	Epha5
3.71779	4.43504e-77	8.63401e-75	Spry1
-2.73167	4.56835e-77	8.75238e-75	Dcx
3.83456	7.59105e-77	1.43163e-74	Oxtr
2.6757	1.29817e-76	2.37408e-74	Cd82
2.88423	1.29053e-76	2.37408e-74	Stc1
-3.81288	2.27785e-76	4.10353e-74	Col9a1
2.89618	7.55062e-76	1.34024e-73	Tm7sf2
3.43636	1.31181e-74	2.29471e-72	Maff
2.79628	2.40086e-74	4.13976e-72	Gpt2
-2.59686	4.27612e-74	7.26941e-72	Glul
4.45686	4.70552e-74	7.88828e-72	Scn1b
3.42222	7.78412e-74	1.28704e-71	Cebpd
3.56961	9.20281e-74	1.50105e-71	Bcan
2.58863	4.01595e-73	6.46299e-71	Gcg
-3.03136	1.32297e-72	2.10109e-70	Plppr3
3.9683	1.30869e-71	2.05142e-69	Depdc7
2.70538	2.181e-71	3.37495e-69	Ppp1r15a
3.92565	3.24275e-71	4.95443e-69	Ascl1
2.74035	2.60873e-69	3.93592e-67	Igf1r
2.48397	1.16566e-68	1.73697e-66	Anxa5
2.40593	4.97185e-66	7.31832e-64	Mllt11
2.87265	2.40896e-65	3.50315e-63	Pmp22
4.47346	3.08331e-65	4.43043e-63	Sgk2
2.35744	4.51216e-64	6.40727e-62	Atf4
-3.4668	2.24645e-63	3.15287e-61	Dpysl3
2.4281	2.80561e-63	3.89238e-61	Dhrs7
3.42422	1.99321e-62	2.73387e-60	Aldh1l2
2.89683	2.31709e-62	3.14239e-60	Atp10a
3.53062	2.99374e-62	4.01494e-60	Stk32a
-2.52821	3.98945e-62	5.2915e-60	Vil1
2.41865	7.15207e-62	9.3832e-60	Gucy2c
-2.34244	7.67799e-62	9.96487e-60	Arg1
-3.01538	8.62725e-62	1.10778e-59	Serping1
2.42187	1.64828e-61	2.09418e-59	Diras2
3.40379	1.77804e-61	2.23551e-59	Hcn1
-2.7528	9.09819e-61	1.13211e-58	Hspa12a
2.25925	7.36467e-59	9.07057e-57	Smim14
2.49134	1.94008e-58	2.36533e-56	Iqsec3
2.35725	2.14718e-58	2.59165e-56	Clstn3
-2.95233	3.31954e-58	3.96702e-56	Oas1f
2.38032	6.95068e-58	8.22497e-56	Slc2a1
-2.67051	9.3747e-58	1.09857e-55	Psd
2.23502	2.08267e-57	2.41709e-55	Pfkp
-2.22119	2.67137e-57	3.07081e-55	Scg2
2.41363	2.79451e-57	3.18205e-55	Ifngr1
2.81912	2.97128e-57	3.35172e-55	Trpa1
3.55357	6.73103e-57	7.52255e-55	P2rx2
-5.38615	8.13011e-57	9.00279e-55	Insrr
2.26881	5.26154e-56	5.77334e-54	Got1
2.3247	1.38229e-55	1.50308e-53	Nr4a1
3.12524	4.90244e-55	5.28326e-53	Rgs2
2.71966	1.17266e-54	1.25257e-52	Stbd1
3.91623	1.40019e-54	1.48248e-52	Kdr
2.18911	1.89368e-54	1.98754e-52	Sqle
2.94196	2.07387e-54	2.1579e-52	Csrnp1
2.67379	3.26657e-54	3.36987e-52	Pvr
-2.74084	6.26997e-54	6.41344e-52	Rasgrp3
-2.27043	1.03324e-53	1.048e-51	Prex1
2.2791	1.37436e-53	1.38238e-51	Syt4
4.90508	2.23607e-53	2.23053e-51	Abcb1a
2.8979	3.12144e-53	3.08818e-51	Pter
2.32483	4.11313e-53	4.03622e-51	Prss53
3.71582	5.46539e-53	5.31994e-51	Tgfb2
-2.83362	1.51283e-51	1.46079e-49	Adora2b
-2.25739	2.22509e-51	2.13149e-49	Ceacam1
-3.43817	8.72695e-51	8.29404e-49	Crp
-2.56081	9.30772e-51	8.77689e-49	Plk5
2.35245	1.05399e-50	9.86171e-49	Anxa6
2.15574	1.25912e-50	1.16905e-48	Tspan13
2.51336	1.53742e-50	1.41654e-48	Hmox1
2.36992	1.80539e-50	1.65084e-48	Pde10a
-2.44105	2.36229e-50	2.14382e-48	Robo2
4.96679	3.15656e-50	2.84326e-48	Gcnt3
-2.9371	3.7897e-50	3.38827e-48	Fstl5
-2.35322	4.4186e-50	3.92151e-48	Tef
-3.08669	4.86966e-50	4.25919e-48	Gpr22
2.08514	4.84077e-50	4.25919e-48	Saraf
3.05504	1.7405e-49	1.51135e-47	Nxph4
-2.41639	2.00816e-49	1.73132e-47	Crabp1
2.19074	3.82169e-49	3.27147e-47	Acat2
2.0605	4.15043e-49	3.52786e-47	Atf5
2.59169	4.44802e-49	3.75438e-47	Sema3c
2.34807	3.10633e-48	2.60371e-46	Elk3
4.01479	4.31416e-48	3.59117e-46	Entpd2
2.11161	6.62618e-48	5.47794e-46	Ldlr
2.16764	7.1403e-48	5.86282e-46	Srxn1
-2.37931	8.85994e-48	7.22564e-46	Rab3b
2.21066	1.62949e-47	1.32e-45	Rhpn2
2.60473	1.70486e-47	1.37184e-45	Gale
2.99852	4.06756e-47	3.25135e-45	Gpat3
2.6708	5.99091e-47	4.75725e-45	Slc1a4
-2.70202	7.62819e-47	6.01779e-45	Grm2
2.03715	9.42165e-47	7.38437e-45	Tars1
2.07417	1.9089e-46	1.48648e-44	Irs2
-2.07509	2.71565e-46	2.10115e-44	Shmt1
3.43009	3.5962e-46	2.76472e-44	Fos
2.14753	6.16463e-46	4.70931e-44	Dnajc3
-2.00828	1.04424e-45	7.92704e-44	Wif1
2.32664	1.07673e-45	8.1226e-44	Plk3
3.73322	2.84852e-45	2.13551e-43	Tubb6
2.41925	3.60157e-45	2.6834e-43	Gem
-2.08246	4.63277e-45	3.43052e-43	Shc2
2.25691	1.06121e-44	7.81028e-43	Nfil3
-1.98585	2.47874e-44	1.81324e-42	Rap1gap2
-2.50772	2.67604e-44	1.94577e-42	Glrx
2.10205	3.2259e-44	2.33153e-42	Arhgap24
1.99632	3.70987e-44	2.66537e-42	LOC689986
1.96106	4.70069e-44	3.35724e-42	Selenos
2.91193	4.98513e-44	3.53944e-42	Papss2
-2.65533	5.47001e-44	3.861e-42	Cdk5r1
2.13949	1.08257e-43	7.59685e-42	Ntrk2
2.0965	2.56096e-43	1.78675e-41	Fn1
-2.70093	3.35769e-43	2.32915e-41	RT1-S3
3.83547	3.71029e-43	2.55904e-41	Copz2
-2.21865	5.25849e-43	3.60625e-41	Ffar1
-2.02476	1.4161e-42	9.65666e-41	Slc43a2
2.54697	2.51405e-42	1.70475e-40	Gng2
2.76631	5.62541e-42	3.79322e-40	Clcnka
2.0197	5.78994e-42	3.88248e-40	Acsl4
2.81619	7.35708e-42	4.90607e-40	Cebpb
1.89039	1.22569e-41	8.12864e-40	Ptprn
-2.01872	2.08597e-41	1.37583e-39	Cacna1a
5.88654	2.19798e-41	1.44183e-39	Sv2c
-2.08494	2.737e-41	1.78571e-39	Vps37d
2.50112	3.94091e-41	2.55735e-39	Cpa2
1.98114	5.28656e-41	3.41223e-39	Gla
1.91575	5.37554e-41	3.45121e-39	Fdft1
2.03031	5.95051e-41	3.80014e-39	Yif1a
2.35262	7.43493e-41	4.72313e-39	Slc6a9
-1.95503	7.88532e-41	4.98303e-39	Myh10
1.89929	9.09593e-41	5.71812e-39	Cd47
2.73553	1.56316e-40	9.77585e-39	Ngfr
2.41906	2.02219e-40	1.25814e-38	Nefm
-3.69503	2.72673e-40	1.68778e-38	Olfml2b
-2.49318	2.80541e-40	1.72762e-38	Ddc
1.93461	2.87957e-40	1.76429e-38	Ccng1
2.33647	3.73559e-40	2.2772e-38	Smoc1
1.88885	4.24531e-40	2.57492e-38	Scd2
-3.53946	8.6381e-40	5.21309e-38	Wnk3
2.24077	1.22226e-39	7.33966e-38	P3h1
-2.44297	1.93637e-39	1.15703e-37	Fstl4
-2.95797	2.78519e-39	1.65602e-37	Tgm2
-1.98307	5.11964e-39	3.02912e-37	B4galnt4
2.14492	9.55649e-39	5.62667e-37	Dnajb9
-2.21885	1.17003e-38	6.85548e-37	Ankrd44
-1.96493	1.70944e-38	9.96763e-37	Mlxipl
1.92988	2.6952e-38	1.564e-36	Neu1
-2.35257	3.34569e-38	1.93218e-36	Clvs1
-3.74812	3.43272e-38	1.97299e-36	Aldh1a1
1.91279	6.98992e-38	3.9985e-36	Eif2ak3
1.936	8.24586e-38	4.69469e-36	Man2a1
-2.32047	8.43544e-38	4.78008e-36	Slc7a2
-3.40253	1.01385e-37	5.71833e-36	Atp2c2
-2.28248	1.11256e-37	6.24587e-36	Rab40b
3.41367	2.45928e-37	1.37424e-35	Metrnl
-2.24142	3.66525e-37	2.03869e-35	Klhl23
-2.0259	4.1829e-37	2.31595e-35	Fhod3
1.90118	4.46231e-37	2.45937e-35	Rai2
2.43081	5.27876e-37	2.89612e-35	Kcnh1
-2.38594	6.16437e-37	3.36669e-35	Tm6sf2
2.22319	7.48274e-37	4.06832e-35	Dyrk3
-2.54034	1.06611e-36	5.77039e-35	Gcnt2
1.79049	1.07877e-36	5.81282e-35	Sucla2
1.85085	1.17804e-36	6.31952e-35	Shmt2
2.21291	1.38827e-36	7.41435e-35	Lgals9
-2.4662	1.45965e-36	7.7612e-35	Crocc
1.94446	1.53206e-36	8.11051e-35	Mcu
1.76322	1.61499e-36	8.5122e-35	Scg3
-4.26303	1.64152e-36	8.6144e-35	Per3
2.01484	2.12591e-36	1.11081e-34	Dnajc25
2.41809	2.39483e-36	1.24593e-34	Sgms2
2.80363	3.14025e-36	1.62673e-34	Arid5a
-4.80079	3.64463e-36	1.87995e-34	Itgal
2.40961	3.67389e-36	1.88697e-34	Cyp2s1
3.52185	3.70559e-36	1.89519e-34	Ecel1
-2.14572	3.76034e-36	1.91508e-34	Gulp1
1.98371	4.16436e-36	2.11193e-34	Nsdhl
1.99299	4.56451e-36	2.30517e-34	Ehd4
3.55596	5.51693e-36	2.77456e-34	Il18
-2.4851	5.58252e-36	2.79589e-34	Igsf9
3.08864	5.91447e-36	2.94991e-34	Nr4a3
1.75254	6.71293e-36	3.33437e-34	Ostc
2.89841	7.65741e-36	3.78791e-34	Bhlhe22
2.42506	1.04831e-35	5.16454e-34	Gdf15
2.05279	1.1631e-35	5.70673e-34	Ddit4
1.78598	1.33739e-35	6.53536e-34	Tmem97
2.08487	1.42779e-35	6.94894e-34	Sc5d
-1.76105	1.50099e-35	7.2759e-34	Tspan7
-1.74515	2.46664e-35	1.1909e-33	Nsg2
1.90754	3.96918e-35	1.90869e-33	Angptl8
1.81503	4.32236e-35	2.07027e-33	Fkbp11
2.03355	6.75144e-35	3.22094e-33	Cdkn1a
2.89173	1.08548e-34	5.15816e-33	Hsd17b7
1.86713	1.17776e-34	5.57472e-33	Tgfbi
2.34424	1.38439e-34	6.52719e-33	Dusp4
1.88562	1.72337e-34	8.09379e-33	Tent5a
1.72126	1.84959e-34	8.65292e-33	P4hb
2.17259	1.99095e-34	9.27829e-33	Stk17b
-1.94285	2.03659e-34	9.45448e-33	Ccdc61
6.37133	2.10848e-34	9.75069e-33	Rxfp3
1.70159	2.56258e-34	1.18055e-32	Mapkapk2
1.75995	3.62448e-34	1.6634e-32	Mthfd2
-1.89204	4.45485e-34	2.03674e-32	Vsig10
1.73517	9.16849e-34	4.17599e-32	Sars1
1.76052	1.08647e-33	4.92998e-32	Ldhb
-1.75812	1.15823e-33	5.2359e-32	Bcam
-1.92422	1.20087e-33	5.40839e-32	Svil
2.64006	1.43771e-33	6.45099e-32	Sdcbp2
-2.45958	1.50102e-33	6.71012e-32	Slit2
1.94492	1.50913e-33	6.72147e-32	Slc41a2
-1.73156	1.71161e-33	7.59525e-32	Pklr
-2.84575	2.27299e-33	1.00494e-31	Mafb
-1.74426	2.9981e-33	1.32069e-31	Ldb1
-1.66236	3.10713e-33	1.36375e-31	Castor2
1.81266	3.23251e-33	1.41364e-31	Tnfrsf12a
1.92135	3.64657e-33	1.58896e-31	Slc35a2
-2.33967	3.92929e-33	1.70599e-31	Mgat5b
-1.62908	4.74513e-33	2.05282e-31	Tff3
1.68108	5.3854e-33	2.32149e-31	Selenok
-1.67673	6.98761e-33	3.00144e-31	Csrp2
4.09147	7.70433e-33	3.29756e-31	Fosb
2.9467	7.81733e-33	3.3341e-31	Smim3
2.58518	7.89875e-33	3.35697e-31	Ptpro
1.67917	7.98817e-33	3.38306e-31	Hyou1
1.79731	1.19953e-32	5.06234e-31	Pkib
-2.41799	1.23276e-32	5.18445e-31	Evpl
1.84339	1.88229e-32	7.88862e-31	Prrc1
-1.71399	2.0002e-32	8.32497e-31	Mapk3
1.6295	1.99549e-32	8.32497e-31	Rcn1
2.08061	2.15505e-32	8.93862e-31	Camk4
-3.90993	4.65883e-32	1.92576e-30	Tnfsf10
-1.86144	5.03046e-32	2.07228e-30	Smpd3
2.08101	5.7158e-32	2.34659e-30	Camk2d
-3.17306	5.98166e-32	2.44741e-30	Ppp1r17
-1.75269	6.39412e-32	2.60733e-30	Tmem38a
3.27101	6.76789e-32	2.75045e-30	Tph1
3.65924	7.16349e-32	2.90145e-30	Pde3a
-4.0981	7.30217e-32	2.94773e-30	Mtnr1a
2.0691	8.34892e-32	3.35905e-30	Sat1
1.64343	9.24698e-32	3.70801e-30	Bnip3
-1.82671	9.7664e-32	3.90333e-30	Tenm3
-1.99796	1.27139e-31	5.05021e-30	Plcl1
-1.85201	1.27197e-31	5.05021e-30	Rprml
2.49019	1.6129e-31	6.38284e-30	Fzd1
1.65583	1.73238e-31	6.83329e-30	Calu
1.97384	1.81968e-31	7.15424e-30	Jun
1.69612	2.00408e-31	7.85366e-30	Ccnd3
1.74906	2.32886e-31	9.09686e-30	Psat1
-5.21439	2.359e-31	9.18487e-30	Selenop
2.37055	2.37269e-31	9.20849e-30	Phospho1
-1.69182	2.58134e-31	9.98614e-30	Rfx6
1.68453	2.92874e-31	1.12939e-29	Ssr1
1.84492	3.00672e-31	1.15577e-29	Bhlha15
-1.65041	3.28295e-31	1.25794e-29	Rph3al
-2.52321	3.45471e-31	1.31957e-29	Scn7a
-1.84643	4.14516e-31	1.5783e-29	Lima1
2.04289	4.60921e-31	1.74947e-29	Pgm3
-2.15752	5.13402e-31	1.94256e-29	Rflna
1.90921	6.56393e-31	2.47583e-29	Cdr2
1.83766	7.62864e-31	2.86846e-29	Arntl
1.801	8.5004e-31	3.18633e-29	Sdf2l1
3.63931	1.21575e-30	4.54306e-29	Slc16a7
1.64311	1.26101e-30	4.69765e-29	Snap25
1.56032	1.28864e-30	4.7858e-29	Pgk1
1.69445	1.32725e-30	4.91407e-29	Sec23b
1.75191	1.50513e-30	5.55564e-29	Ggcx
1.74793	2.49418e-30	9.17827e-29	Ptprz1
1.54109	3.44114e-30	1.26245e-28	S100a10
-1.86083	4.34115e-30	1.58781e-28	Nmt2
1.78249	4.45236e-30	1.62357e-28	Junb
2.33364	5.04169e-30	1.83293e-28	Kcnd3
1.6214	5.79634e-30	2.10096e-28	Nars1
-2.58412	1.19089e-29	4.30359e-28	Cpne5
3.20871	1.26296e-29	4.55041e-28	Frmd6
1.6476	1.6429e-29	5.90173e-28	Ifrd1
1.63627	1.66261e-29	5.9548e-28	Cyb561
2.53986	1.71957e-29	6.1406e-28	Bmp2
-2.81614	1.80457e-29	6.42512e-28	Ccdc187
1.56587	1.9415e-29	6.89234e-28	Rab5if
-1.71038	2.03611e-29	7.20698e-28	Spns2
2.02453	2.25541e-29	7.95989e-28	Ccdc184
-1.99281	2.82253e-29	9.93235e-28	Enpp3
1.67089	3.34624e-29	1.1741e-27	Gys1
-1.57067	3.39717e-29	1.18852e-27	Adh5
-1.59626	3.93686e-29	1.37335e-27	Tmem109
1.67102	3.98948e-29	1.38769e-27	Man1b1
2.20684	4.0014e-29	1.38784e-27	Creb3l1
-2.32132	4.85462e-29	1.67895e-27	Notch1
1.5657	5.74576e-29	1.98147e-27	Lrrc59
1.75876	5.95046e-29	2.04621e-27	Grin1
1.65486	6.55309e-29	2.24704e-27	Vldlr
1.57253	7.09329e-29	2.42538e-27	Slc3a2
2.20634	7.16102e-29	2.44163e-27	Ikbip
-1.57431	7.73051e-29	2.62837e-27	Hepacam2
1.76384	8.03412e-29	2.72393e-27	Lss
1.84385	1.1729e-28	3.96553e-27	Gpr158
-2.00277	1.38759e-28	4.67827e-27	Mxd3
3.51891	1.71267e-28	5.75819e-27	Ccdc80
1.64288	1.94353e-28	6.51622e-27	Camlg
1.67543	1.96789e-28	6.56144e-27	Coq10b
1.69854	1.9656e-28	6.56144e-27	Tspyl2
1.62428	2.14978e-28	7.14818e-27	Esrra
-1.73453	2.7625e-28	9.16027e-27	Ret
-2.74408	2.84445e-28	9.40616e-27	St8sia2
-2.26215	3.08613e-28	1.01775e-26	Cspg5
1.61025	3.63919e-28	1.19687e-26	Eaf1
-2.32451	4.25798e-28	1.39657e-26	Tcp11l2
1.88902	4.56642e-28	1.49368e-26	Zfp703
2.06451	4.69964e-28	1.5331e-26	Tm6sf1
1.8345	5.74199e-28	1.86808e-26	Wnt4
2.73385	6.29903e-28	2.0438e-26	Akna
2.81982	6.44205e-28	2.0846e-26	Trim66
-2.29296	6.51045e-28	2.1011e-26	Kdsr
-3.18562	6.79433e-28	2.18687e-26	Fev
2.15109	7.60495e-28	2.44127e-26	Eva1a
1.66839	8.11712e-28	2.59877e-26	Gnpnat1
-1.52732	8.47645e-28	2.69949e-26	Hmgn3
1.55829	8.45562e-28	2.69949e-26	Surf4
1.57027	8.80829e-28	2.79779e-26	Creb3
-2.6106	1.15436e-27	3.65697e-26	Kcnb2
1.63517	1.16216e-27	3.67206e-26	Slc30a7
1.65891	1.70038e-27	5.35864e-26	Uba5
2.89772	1.78118e-27	5.59865e-26	Col18a1
2.66921	2.12508e-27	6.66226e-26	Aldoc
1.67106	3.16138e-27	9.88545e-26	Pcyt2
-1.86228	3.18765e-27	9.94185e-26	Ppm1e
1.83473	3.49977e-27	1.08872e-25	Slc31a1
1.96525	3.61932e-27	1.12301e-25	Slc17a9
1.85443	3.68749e-27	1.14123e-25	Etv5
2.91413	3.74876e-27	1.15723e-25	Prdm1
1.48912	3.8227e-27	1.17704e-25	Atp1b1
1.60858	4.56479e-27	1.40196e-25	Irf6
2.35508	7.04979e-27	2.15967e-25	Itga5
-1.64403	7.44307e-27	2.27438e-25	Oxr1
-1.68327	7.63476e-27	2.32706e-25	Siae
-2.31354	9.55141e-27	2.90392e-25	Fgd6
-2.02899	1.18025e-26	3.5793e-25	Dck
3.09711	1.22295e-26	3.69951e-25	Pah
2.22571	1.31933e-26	3.98108e-25	Dennd2c
1.65962	1.32878e-26	3.99958e-25	Tmem39a
1.45777	2.42595e-26	7.28389e-25	Calr
-2.59065	2.65957e-26	7.96551e-25	Afp
1.74505	2.84066e-26	8.48683e-25	B3galt2
1.52003	3.14137e-26	9.36205e-25	Sec61a1
1.74678	3.20676e-26	9.5334e-25	Creb3l2
3.08061	3.57503e-26	1.06021e-24	Rasd2
-1.47976	3.64675e-26	1.07883e-24	Hmgn2
-1.96605	4.16043e-26	1.22779e-24	Rhebl1
1.61845	4.96932e-26	1.46094e-24	Gne
3.93364	4.97471e-26	1.46094e-24	Ppargc1a
1.51069	5.10228e-26	1.49477e-24	Aars
-1.92364	5.23369e-26	1.52956e-24	Crebrf
-1.64826	5.30602e-26	1.54695e-24	Tox3
-1.59937	6.24263e-26	1.81563e-24	Ece1
-1.38967	6.28348e-26	1.82312e-24	Nnat
1.51555	6.9351e-26	2.00735e-24	Zfand2a
1.73234	7.00521e-26	2.0228e-24	Lmo1
1.50206	7.14797e-26	2.05909e-24	Copg1
-1.54269	7.43388e-26	2.13636e-24	Rimbp2
1.53567	7.45527e-26	2.13741e-24	Manf
1.87814	9.38255e-26	2.68359e-24	Myo16
-1.71785	1.12634e-25	3.21392e-24	Sp110
-3.1324	1.17739e-25	3.35168e-24	Eml2
-1.59391	1.2358e-25	3.50967e-24	Neurod1
-2.10516	1.34471e-25	3.81e-24	Slc2a4
1.48267	1.42994e-25	4.04202e-24	Ift20
1.62672	1.44914e-25	4.0867e-24	Mfsd2a
1.70196	1.58902e-25	4.47074e-24	Abca5
1.77687	1.87813e-25	5.27188e-24	Pde1c
1.54424	1.88612e-25	5.28202e-24	Hsd3b7
-1.46417	1.89742e-25	5.30135e-24	Stmn1
-1.91116	1.93175e-25	5.37788e-24	Nrtn
-1.96502	1.93372e-25	5.37788e-24	Slc12a6
1.69524	1.9665e-25	5.45647e-24	Tnfrsf21
-1.74535	2.15078e-25	5.95411e-24	C2cd4c
1.50569	2.26562e-25	6.25768e-24	Erp44
-1.79428	2.42842e-25	6.692e-24	Camkk1
1.59954	2.67261e-25	7.34815e-24	Spock2
1.53936	2.85571e-25	7.83373e-24	Pdha1
1.42914	3.09665e-25	8.47542e-24	Iapp
1.55092	5.1354e-25	1.40236e-23	Ncald
1.57596	5.24806e-25	1.42989e-23	Dhcr24
1.52061	5.37986e-25	1.4625e-23	Spart
3.46742	5.57454e-25	1.51201e-23	Ism1
-1.84698	5.67725e-25	1.53642e-23	Ttc25
1.51037	6.19614e-25	1.6731e-23	Tmed3
1.46627	6.94832e-25	1.87201e-23	Eprs
1.9273	7.89095e-25	2.11878e-23	Elavl2
1.93165	7.89935e-25	2.11878e-23	Ern1
-1.63397	8.01852e-25	2.14598e-23	Klf10
2.30829	8.54152e-25	2.28089e-23	Msh5
1.4797	1.00348e-24	2.67372e-23	Lpcat3
1.57908	1.0247e-24	2.72426e-23	Acsl3
-3.08203	1.08072e-24	2.86688e-23	Gria2
2.95507	1.13161e-24	2.99528e-23	Il23a
-1.61337	1.31134e-24	3.46342e-23	Calml4
3.20395	1.37251e-24	3.60919e-23	Ccdc85a
1.48386	1.37011e-24	3.60919e-23	Xbp1
-1.68363	1.44669e-24	3.79598e-23	Vgll4
-3.81175	1.52605e-24	3.99553e-23	Sult1d1
1.49728	1.60544e-24	4.1943e-23	Cldnd1
1.53164	1.82759e-24	4.76435e-23	Slc7a8
-3.49161	1.91184e-24	4.97326e-23	Pik3ip1
-1.7287	2.03446e-24	5.28084e-23	Cadps
1.42603	2.04664e-24	5.30105e-23	Cycs
1.38039	2.0902e-24	5.40229e-23	Pgam1
2.14806	2.09672e-24	5.40755e-23	Sez6l
-2.29184	2.70813e-24	6.96954e-23	Lzts1
-2.14011	2.83227e-24	7.27351e-23	Olfm2
2.21999	2.89954e-24	7.43047e-23	Plekhd1
1.51929	3.00741e-24	7.69055e-23	Cars
2.17945	3.07848e-24	7.85565e-23	Zfp9
1.463	3.17242e-24	8.07829e-23	Jmjd6
1.92254	3.64879e-24	9.27177e-23	Avpi1
-2.41717	3.68136e-24	9.33488e-23	Gabrd
-1.46968	3.75956e-24	9.51319e-23	Ociad2
1.93791	4.42296e-24	1.11684e-22	Wnk4
4.36343	4.81529e-24	1.21337e-22	Dab2
1.39671	5.76844e-24	1.45052e-22	Isca1
1.40068	5.85572e-24	1.46941e-22	Ufm1
1.46072	6.22782e-24	1.55954e-22	Id4
-1.83776	6.78776e-24	1.69624e-22	Cpne2
-1.53624	7.45947e-24	1.86024e-22	Cplx2
1.49953	7.50523e-24	1.8678e-22	Spr
1.6882	8.37593e-24	2.0802e-22	Plod1
2.71507	9.91532e-24	2.45745e-22	Adamts14
1.52009	1.03322e-23	2.55553e-22	Iars1
1.44408	1.298e-23	3.20386e-22	Tes
-1.48134	1.31487e-23	3.23887e-22	Gstz1
-2.43726	1.39687e-23	3.43385e-22	Trpv1
1.53876	1.51272e-23	3.7111e-22	Txndc11
-4.65438	1.82557e-23	4.46046e-22	Adamts16
3.73643	1.82429e-23	4.46046e-22	Cyth4
1.43404	1.87974e-23	4.58352e-22	Arf4
1.522	1.91566e-23	4.6617e-22	Mafk
1.40311	2.41021e-23	5.85056e-22	Hdlbp
-2.92322	2.4139e-23	5.85056e-22	Rasgef1c
1.3903	2.60948e-23	6.3119e-22	Cope
1.36761	2.74156e-23	6.61811e-22	Clic1
1.48598	2.87319e-23	6.92204e-22	Ttpal
1.37862	2.8852e-23	6.93712e-22	Ppib
1.37342	3.61768e-23	8.681e-22	Serp1
1.44267	3.90043e-23	9.34091e-22	Pmm2
-1.51876	4.22235e-23	1.00918e-21	Dopey2
1.63194	4.24543e-23	1.01269e-21	Sec24a
1.38583	4.84493e-23	1.15342e-21	Dnajb11
1.71931	4.91709e-23	1.16829e-21	Tcerg1l
1.53784	5.40974e-23	1.27958e-21	Fads3
1.37864	5.39976e-23	1.27958e-21	Jund
-1.58767	5.41729e-23	1.27958e-21	Nrsn1
1.56849	5.5652e-23	1.31195e-21	RGD1304884
5.21607	6.26833e-23	1.47483e-21	Rbp2
1.58145	6.68313e-23	1.56632e-21	Otud4
1.45889	6.68314e-23	1.56632e-21	Rab3a
-1.55929	6.86561e-23	1.60286e-21	Hpca
1.67048	6.8615e-23	1.60286e-21	Slc38a3
1.4316	7.01534e-23	1.63466e-21	Acsl5
-1.40883	8.60999e-23	2.00236e-21	Cnih2
-1.49438	8.73838e-23	2.02831e-21	Enpp2
1.37142	9.0238e-23	2.09054e-21	Sqstm1
1.51672	1.12536e-22	2.60212e-21	Dad1
2.53925	1.28692e-22	2.97001e-21	Unc5b
3.66934	1.30716e-22	3.01096e-21	Slco1a5
1.42237	1.33475e-22	3.06866e-21	Tmed7
1.36588	1.60702e-22	3.68759e-21	Aco2
2.33111	1.68811e-22	3.86632e-21	Rhbdf1
1.41969	1.74481e-22	3.98861e-21	Cul4b
1.64288	1.86737e-22	4.26072e-21	Ficd
1.34594	1.93914e-22	4.41611e-21	Ssr4
-1.9324	1.9986e-22	4.54297e-21	Nrm
1.35544	2.02701e-22	4.59886e-21	Hsp90b1
-1.85666	2.0418e-22	4.62375e-21	Galnt18
1.49512	2.35606e-22	5.32539e-21	Xpot
1.39203	2.42079e-22	5.46149e-21	Ndrg4
-1.49566	2.6158e-22	5.89043e-21	Dbp
-1.47408	3.00985e-22	6.76517e-21	Sez6
-1.44504	3.18955e-22	7.15574e-21	Dock11
1.5458	3.22645e-22	7.2212e-21	Hivep1
-1.60317	3.2307e-22	7.2212e-21	Pdk2
1.39494	3.24486e-22	7.23945e-21	Ap2a2
1.37333	3.64872e-22	8.12546e-21	Itga3
-1.76764	4.00066e-22	8.89281e-21	Slc16a10
-1.55108	4.46316e-22	9.90264e-21	Cemip2
1.61879	4.62935e-22	1.02525e-20	Praf2
1.8375	5.48429e-22	1.21015e-20	Fdx1
1.33366	5.48278e-22	1.21015e-20	Sec61b
1.35978	6.31318e-22	1.39051e-20	Pdia6
1.391	6.62902e-22	1.45742e-20	Arfip2
1.44289	7.1276e-22	1.56418e-20	Arl1
1.35015	7.3815e-22	1.61696e-20	Ssr2
1.41099	7.52092e-22	1.64452e-20	Septin9
1.37813	8.34494e-22	1.82098e-20	Kdelr2
1.32171	8.3581e-22	1.82098e-20	Pdia3
1.45815	8.7402e-22	1.9008e-20	Crb3
1.37577	8.82921e-22	1.9167e-20	Fads1
-2.10594	9.03036e-22	1.95685e-20	Ca8
1.41215	9.63719e-22	2.0846e-20	Slc30a5
-1.69407	1.20998e-21	2.6126e-20	Rasa3
-1.71046	1.28343e-21	2.76624e-20	Sh2b2
1.94853	1.56278e-21	3.36235e-20	Ubash3b
1.6377	1.72309e-21	3.70067e-20	Sema4a
-2.2102	1.78635e-21	3.82971e-20	Mycl
3.15823	1.82719e-21	3.91032e-20	Trpv2
1.51332	1.88003e-21	4.01627e-20	Ext1
-1.41753	2.07916e-21	4.43384e-20	Iqgap3
1.43027	2.15351e-21	4.58428e-20	Rcan1
-2.41745	2.18806e-21	4.64963e-20	Nrep
1.69032	2.27879e-21	4.83392e-20	Ephx1
1.40759	2.62475e-21	5.55645e-20	Cd200
1.53321	2.62861e-21	5.55645e-20	Pdxdc1
1.31942	2.80782e-21	5.92488e-20	Chchd10
-1.62307	2.8289e-21	5.95896e-20	Csad
-3.04684	3.0416e-21	6.39584e-20	Slc17a4
4.20962	3.28466e-21	6.89494e-20	C1ql3
3.11126	3.36235e-21	7.04576e-20	Cfap70
1.24952	3.53142e-21	7.38723e-20	Atp5mc1
1.28484	3.92364e-21	8.19347e-20	Tmed9
1.3306	4.06408e-21	8.4721e-20	Yipf5
1.41122	4.08849e-21	8.50828e-20	Tceal8
1.46884	4.85737e-21	1.0091e-19	Mlec
1.3735	6.07945e-21	1.26081e-19	Lamb3
2.25435	6.12777e-21	1.26865e-19	Bco2
1.90955	6.14576e-21	1.27019e-19	Asic2
1.34789	7.13726e-21	1.47259e-19	Ddost
-1.40739	7.4653e-21	1.53765e-19	Mtss1
1.55463	7.93231e-21	1.63106e-19	Nceh1
1.41527	9.1579e-21	1.87986e-19	Nampt
1.38031	9.63273e-21	1.97397e-19	Ssu72
3.04647	1.0173e-20	2.08116e-19	Gng8
1.66102	1.16558e-20	2.38046e-19	RGD1311946
2.34235	1.32185e-20	2.69506e-19	Irak3
1.46091	1.3593e-20	2.76675e-19	Olfm1
1.36449	1.49388e-20	3.03554e-19	Crat
2.09508	1.54809e-20	3.14041e-19	Bdnf
1.3017	1.87917e-20	3.80564e-19	Btg1
2.51074	1.91336e-20	3.86839e-19	Cd164l2
1.43821	1.92446e-20	3.88432e-19	Ccdc107
1.39523	2.18444e-20	4.40171e-19	Vmp1
1.26146	2.24304e-20	4.51225e-19	Gapdh
1.3718	2.43503e-20	4.89032e-19	Herpud1
-1.4579	2.5044e-20	5.02129e-19	Sorl1
1.90165	2.52838e-20	5.06096e-19	Tmem120b
-1.29583	2.5733e-20	5.14234e-19	Hmgb2
2.24797	2.60537e-20	5.19782e-19	Arrb1
1.5926	2.62085e-20	5.22008e-19	Ypel4
1.40045	2.63813e-20	5.24584e-19	Asah1
1.2565	3.11286e-20	6.17963e-19	Prdx5
-1.36652	3.1386e-20	6.2205e-19	LOC102548847
-2.16178	3.14486e-20	6.2227e-19	Alpl
-2.09119	3.18569e-20	6.29318e-19	Plppr1
-2.64238	3.33393e-20	6.57525e-19	Drc1
1.69784	3.40142e-20	6.69741e-19	Osbpl6
1.32864	3.79646e-20	7.46308e-19	Dhcr7
1.30601	3.92402e-20	7.70129e-19	Asns
-1.64008	3.98741e-20	7.813e-19	Macrod1
3.68769	4.15384e-20	8.12591e-19	Ankrd34c
1.34203	4.61597e-20	9.01533e-19	Mars1
1.33351	4.79266e-20	9.34529e-19	Mcfd2
-1.53465	4.81851e-20	9.37712e-19	Glb1l2
1.36789	4.82452e-20	9.37712e-19	P4ha2
1.9644	4.96781e-20	9.64011e-19	Amigo3
-3.28201	5.0272e-20	9.73969e-19	Slc2a5
-1.84119	5.44118e-20	1.05248e-18	Ntn1
-1.39016	6.12827e-20	1.18349e-18	Cnot6l
2.61852	6.71263e-20	1.29427e-18	Tcf7l2
1.27749	7.07933e-20	1.3628e-18	Pdia4
-2.92929	7.15996e-20	1.37613e-18	Vdr
5.29771	7.18897e-20	1.37951e-18	Gpr135
2.95278	7.89042e-20	1.5117e-18	Rcn3
-1.24608	8.89553e-20	1.70157e-18	Tmem132a
1.27782	8.96498e-20	1.71214e-18	Sec61g
2.2037	9.47065e-20	1.80586e-18	Mme
1.28332	1.09967e-19	2.09354e-18	Tram1
1.39348	1.12627e-19	2.1408e-18	Chpf
1.2698	1.22525e-19	2.32529e-18	Odc1
-1.76744	1.25409e-19	2.37627e-18	Mex3b
-1.26955	1.45101e-19	2.74509e-18	Prpf19
-1.36069	1.49187e-19	2.81798e-18	Sdk2
1.5775	1.50651e-19	2.84118e-18	Trip10
-1.22793	1.58261e-19	2.98005e-18	Raly
1.31124	1.70637e-19	3.20808e-18	Stat3
1.30369	1.83409e-19	3.44284e-18	Srpra
-2.58127	1.84655e-19	3.46084e-18	Tent5c
1.36224	1.93353e-19	3.61825e-18	Exoc6
1.27854	1.94146e-19	3.62746e-18	Cltrn
-1.72408	1.94523e-19	3.6289e-18	A1bg
1.33584	2.17421e-19	4.04981e-18	Errfi1
1.38617	2.18667e-19	4.06674e-18	Ero1a
1.31399	2.54548e-19	4.72675e-18	Uso1
1.31759	2.63818e-19	4.89137e-18	Bet1
3.45381	2.90094e-19	5.37029e-18	Padi4
1.94138	3.07695e-19	5.68741e-18	Lrrc24
1.26182	3.53108e-19	6.51683e-18	Cdkn1b
1.59736	3.65911e-19	6.74282e-18	LOC100365921
-1.43418	4.09537e-19	7.53522e-18	Mapk4
1.71267	4.50912e-19	8.28388e-18	Slc16a1
-1.40217	4.79078e-19	8.78795e-18	Nbl1
-1.57499	5.06449e-19	9.27594e-18	Adamts10
-1.44184	5.50856e-19	1.0074e-17	Arvcf
1.23315	5.98969e-19	1.09373e-17	Sec13
2.20627	6.60255e-19	1.20382e-17	Htra3
-1.74705	7.50515e-19	1.36632e-17	Tmem86a
1.61788	9.62348e-19	1.74933e-17	Ackr3
4.8461	9.84307e-19	1.78655e-17	Klhl1
1.26206	1.02062e-18	1.84969e-17	Cry2
1.33613	1.04252e-18	1.88654e-17	Brsk1
2.03627	1.07798e-18	1.94778e-17	Pcdh15
1.55065	1.14134e-18	2.05918e-17	Met
-1.295	1.17829e-18	2.12269e-17	Tk1
2.1177	1.21859e-18	2.19201e-17	Fgb
1.24325	1.26732e-18	2.27627e-17	Cmas
4.52904	1.27918e-18	2.29416e-17	Cd7
1.73748	1.28836e-18	2.3072e-17	Ddah1
1.24871	1.32709e-18	2.37304e-17	Rpn2
1.32109	1.35592e-18	2.421e-17	Slc35c1
-2.33236	1.37053e-18	2.44347e-17	Efcab1
1.70065	1.45954e-18	2.59833e-17	Whrn
-1.3459	1.83938e-18	3.2697e-17	Atp8b1
-2.10102	1.86858e-18	3.31673e-17	Fras1
-1.68285	1.89182e-18	3.35304e-17	Jph4
-1.27511	1.96149e-18	3.47143e-17	Pola1
-2.67302	1.98962e-18	3.51607e-17	Spata13
1.24207	2.06142e-18	3.63762e-17	Os9
1.30747	2.18952e-18	3.85802e-17	Slc7a1
-1.28225	2.27311e-18	3.99948e-17	Rnf112
-1.35331	2.30653e-18	4.05237e-17	Pim2
-1.30399	2.41147e-18	4.23059e-17	Myrf
-1.41701	2.59489e-18	4.54577e-17	H2az2
-1.72927	2.75685e-18	4.82249e-17	Mboat1
-1.3659	2.86579e-18	5.0058e-17	Auts2l
-1.97798	2.90674e-18	5.07e-17	Gabrq
-2.88459	3.50251e-18	6.10034e-17	Mmp17
1.28987	3.78425e-18	6.58154e-17	Slc7a5
1.96115	3.792e-18	6.58554e-17	Lrrc10b
1.25112	4.37555e-18	7.58805e-17	Eif1a
1.19583	4.49601e-18	7.78577e-17	Resp18
1.5084	4.53843e-18	7.84798e-17	Bckdhb
1.55667	4.57313e-18	7.89667e-17	Arl4a
-1.41309	4.87104e-18	8.39473e-17	Impa2
-2.13904	4.87548e-18	8.39473e-17	Vwce
1.23677	5.16292e-18	8.87699e-17	Hmgcr
3.27142	5.20549e-18	8.93745e-17	Sema3a
1.19768	5.83607e-18	9.99364e-17	Ckb
1.236	5.83721e-18	9.99364e-17	Etv1
1.6846	6.46794e-18	1.10578e-16	Trpt1
-2.16452	7.82442e-18	1.3358e-16	Tekt2
4.81182	7.97767e-18	1.36003e-16	Gpr3
1.19666	8.97841e-18	1.52848e-16	Hspa5
1.24944	9.74651e-18	1.65691e-16	Copb2
1.19926	1.03586e-17	1.75848e-16	Uba1
1.21132	1.11836e-17	1.89587e-16	Eif1
4.42052	1.16125e-17	1.96583e-16	Sim1
1.1731	1.20859e-17	2.0431e-16	Creld2
-1.29462	1.29863e-17	2.19223e-16	C1qtnf6
1.43078	1.3114e-17	2.21071e-16	Septin6
1.23461	1.32414e-17	2.22907e-16	Atp6ap2
1.23863	1.34177e-17	2.25559e-16	Litaf
1.27863	1.40563e-17	2.35965e-16	Yipf2
2.31049	1.42743e-17	2.39293e-16	F2rl1
-1.56027	1.5174e-17	2.54023e-16	Tspan2
1.22239	1.57651e-17	2.63552e-16	Pld3
1.49002	1.58024e-17	2.6381e-16	Gbe1
2.66951	1.61904e-17	2.69914e-16	Fbn1
1.42937	1.64615e-17	2.74055e-16	Nap1l5
-1.89876	1.76504e-17	2.93445e-16	Syt12
1.14247	1.84187e-17	3.05796e-16	Ins1
-1.74259	1.87806e-17	3.11376e-16	Dctpp1
1.34277	1.98158e-17	3.28089e-16	Bet1l
-1.44022	2.02761e-17	3.3525e-16	Ero1b
1.19121	2.03742e-17	3.36411e-16	Eif6
1.66844	2.07319e-17	3.41849e-16	Ndrg2
1.4979	2.0878e-17	3.43789e-16	Cyp4v3
-6.02926	2.10327e-17	3.45865e-16	Camk2a
1.31742	2.12742e-17	3.4936e-16	Cds1
1.24724	2.18763e-17	3.58759e-16	Ckap4
1.15452	2.59621e-17	4.25186e-16	Sec11c
-1.32933	2.63949e-17	4.31688e-16	Nr1d2
1.32567	3.0498e-17	4.98121e-16	Npc2
1.58026	3.10553e-17	5.06536e-16	Plk2
6.73598	3.15075e-17	5.13219e-16	Nmu
-1.46501	3.44776e-17	5.60842e-16	Ganc
1.37768	3.7668e-17	6.11915e-16	Zyx
1.40014	3.81171e-17	6.18378e-16	Whamm
-1.23795	3.94387e-17	6.38961e-16	Sox4
-1.30764	3.98454e-17	6.44683e-16	Eif5a2
1.24941	4.23996e-17	6.85091e-16	Nab1
-1.39222	4.47027e-17	7.21339e-16	Elavl4
4.09649	4.49616e-17	7.24549e-16	Pycr1
1.25965	4.52632e-17	7.28436e-16	Clu
3.76092	4.53428e-17	7.28746e-16	Adra1b
-1.3991	4.77783e-17	7.66867e-16	Ung
1.62764	4.87325e-17	7.81144e-16	Abcc10
-2.16794	4.97349e-17	7.96153e-16	Cecr2
1.22623	5.08821e-17	8.13171e-16	Cdk16
1.23032	5.09327e-17	8.13171e-16	Lman1
-1.89627	5.3089e-17	8.46479e-16	Tox
1.13258	5.40621e-17	8.60858e-16	Fth1
-2.60708	5.53401e-17	8.80046e-16	Trmt9b
-1.62022	5.93287e-17	9.42233e-16	Dennd2b
1.31152	6.11523e-17	9.69919e-16	Tmem214
4.38725	6.62874e-17	1.04998e-15	Maf
1.34831	6.67185e-17	1.05543e-15	Qpct
3.3925	6.7362e-17	1.06421e-15	Ccn3
1.52408	6.79803e-17	1.07258e-15	Nefl
1.27992	7.17532e-17	1.13063e-15	Tnfrsf1a
1.19779	7.91287e-17	1.24522e-15	Arfgap3
-2.71696	8.57132e-17	1.34708e-15	Cpne9
1.78969	8.82665e-17	1.38541e-15	Nnmt
-1.44548	9.29312e-17	1.45673e-15	Cacna1c
1.14241	9.48642e-17	1.4851e-15	Mif
1.23184	9.5299e-17	1.48997e-15	Fam162a
1.39457	9.57057e-17	1.4944e-15	Ago2
1.20621	1.00078e-16	1.56065e-15	Hspa9
-1.29668	1.00873e-16	1.57102e-15	Cdh22
1.42333	1.07993e-16	1.67973e-15	Trpc4
-1.51369	1.08157e-16	1.68012e-15	Galnt14
-1.34255	1.112e-16	1.72517e-15	Unc5c
1.61202	1.15734e-16	1.7932e-15	Ccdc163
-1.54496	1.24659e-16	1.92902e-15	Rin3
1.52848	1.31749e-16	2.03612e-15	Dhodh
-2.0561	1.34269e-16	2.07241e-15	Micalcl
1.44194	1.46395e-16	2.25669e-15	Rell2
-1.37149	1.51964e-16	2.33955e-15	Rgs16
1.35745	1.52177e-16	2.33985e-15	Stard4
1.24832	1.52802e-16	2.34647e-15	Srp54a
1.31645	1.56216e-16	2.39584e-15	Hcn3
-1.375	1.63528e-16	2.5048e-15	Thra
1.22246	1.88826e-16	2.88862e-15	Phf10
-1.17534	2.06923e-16	3.16147e-15	Sorcs2
-1.26215	2.15596e-16	3.28982e-15	MAST1
1.14803	2.25083e-16	3.43023e-15	Syt5
-1.20498	2.35138e-16	3.57608e-15	Ap1s2
1.56085	2.35245e-16	3.57608e-15	Fam214b
1.12154	2.46703e-16	3.74555e-15	Slc25a3
1.21076	2.55169e-16	3.86921e-15	Sec31a
1.26933	2.7805e-16	4.21087e-15	Mvk
-1.80924	2.98627e-16	4.51683e-15	Fgfr3
-1.53723	3.0273e-16	4.57316e-15	Pclaf
1.21358	3.23775e-16	4.88496e-15	Arcn1
1.80109	3.2936e-16	4.96302e-15	Cep85l
1.89129	3.47187e-16	5.22512e-15	Lin7a
-1.83074	3.60067e-16	5.41222e-15	Frk
1.1643	3.64709e-16	5.47517e-15	Ghitm
1.3028	3.7465e-16	5.61742e-15	Kcnk1
1.78187	3.87928e-16	5.80929e-15	Etv4
1.68007	3.89579e-16	5.82679e-15	Klf4
-1.1568	3.99823e-16	5.97261e-15	Hap1
1.1195	4.26446e-16	6.36242e-15	RGD1562987
-1.54744	4.43597e-16	6.61014e-15	Rgs12
1.19989	4.44325e-16	6.61282e-15	Tmed10
1.9747	4.67085e-16	6.94301e-15	S100a4
1.21104	4.80359e-16	7.13154e-15	Golph3
-1.22085	5.06916e-16	7.51655e-15	Mcf2l
-4.0714	5.12628e-16	7.59014e-15	Coq8a
1.13936	5.13136e-16	7.59014e-15	Mettl7a
1.13098	5.51928e-16	8.15395e-15	Pfkl
2.23173	5.52647e-16	8.15458e-15	Gast
-1.42803	5.7939e-16	8.53875e-15	Rpia
1.15313	5.87918e-16	8.65387e-15	Osbp
1.29691	6.02658e-16	8.86003e-15	Tiparp
1.22242	6.25191e-16	9.18011e-15	Chpf2
-1.1712	6.51902e-16	9.56069e-15	Smarca2
-2.30283	6.54937e-16	9.59355e-15	Eepd1
-1.38788	6.91688e-16	1.01196e-14	Jade3
-2.34493	6.94794e-16	1.01527e-14	Gpm6b
-1.39848	7.44447e-16	1.08652e-14	Dock8
-1.36871	7.59544e-16	1.10721e-14	Reep3
1.35992	7.61829e-16	1.1092e-14	Mphosph6
1.24028	7.91225e-16	1.15061e-14	Ebp
-1.37507	8.12152e-16	1.17962e-14	Il6r
-1.235	8.30593e-16	1.20496e-14	Abcg1
1.16636	8.80599e-16	1.27597e-14	Ezr
-1.28148	8.86668e-16	1.28322e-14	Sorbs2
-1.16614	9.45263e-16	1.36639e-14	Pnma8b
2.63599	9.67122e-16	1.39631e-14	Doc2b
-1.32097	1.22911e-15	1.77245e-14	Cited1
-1.214	1.37809e-15	1.9849e-14	Ankrd10
1.12934	1.38093e-15	1.98663e-14	Tp53inp2
3.97138	1.41069e-15	2.02702e-14	Ptprh
-1.20841	1.44858e-15	2.079e-14	Fgfr4
-1.23527	1.48205e-15	2.1245e-14	Melk
1.43006	1.58515e-15	2.2696e-14	Spata2L
1.38467	1.61466e-15	2.30912e-14	Zfp347
-1.20345	2.06442e-15	2.94882e-14	Patz1
-1.67668	2.13283e-15	3.04294e-14	Pgm2l1
1.30553	2.1543e-15	3.06994e-14	Alkbh3
-1.42414	2.22376e-15	3.16518e-14	Rida
1.17831	2.33583e-15	3.31688e-14	Rab22a
1.16722	2.33397e-15	3.31688e-14	Tprg1l
1.94907	2.47327e-15	3.50791e-14	Nuak1
-2.60501	2.56952e-15	3.64016e-14	Ror1
1.11136	2.69694e-15	3.81618e-14	Gars
1.12833	2.7415e-15	3.8747e-14	Ninj1
-1.57587	2.84854e-15	4.02127e-14	Ssc5d
-1.57951	3.11721e-15	4.39541e-14	Klf11
1.12691	3.21716e-15	4.53105e-14	Pcsk2
-1.18266	3.28799e-15	4.62542e-14	Pkdcc
1.95557	3.46898e-15	4.87434e-14	Vwa1
-1.38575	3.63686e-15	5.10429e-14	Snn
2.21388	3.9289e-15	5.50776e-14	Zhx2
1.07789	3.95929e-15	5.54393e-14	Mapk8ip1
-1.44073	4.03749e-15	5.64687e-14	Bcas3
-1.34605	4.04635e-15	5.65271e-14	Sh3kbp1
-1.18491	4.09935e-15	5.72014e-14	Deaf1
1.11358	4.38032e-15	6.10513e-14	Hm13
-3.13807	4.49776e-15	6.26159e-14	Ndst4
1.21443	4.50609e-15	6.26595e-14	Tmem41b
1.18573	4.67291e-15	6.49045e-14	Pgd
1.11336	4.69232e-15	6.50992e-14	Copa
-2.32719	4.94736e-15	6.85335e-14	Slc29a1
3.73873	4.95122e-15	6.85335e-14	Sptssb
-1.80357	5.23826e-15	7.24236e-14	Adora2a
-1.18746	5.62203e-15	7.76406e-14	Tcf19
-1.16121	5.7635e-15	7.95034e-14	Ago1
-3.30422	6.35889e-15	8.76162e-14	Cyp2f4
1.2433	6.38543e-15	8.78816e-14	Cacna1b
1.30865	6.61894e-15	9.09915e-14	Gmppb
1.05866	6.71118e-15	9.21546e-14	Mdh1
1.18181	7.02372e-15	9.63367e-14	Idh3a
1.57236	7.15881e-15	9.80782e-14	Dgat2
1.40146	7.78181e-15	1.06493e-13	Kcnma1
1.45905	7.85089e-15	1.07316e-13	Prkca
1.08789	8.1072e-15	1.10569e-13	Eif3c
-1.59204	8.10153e-15	1.10569e-13	Scn2a
6.50418	8.8822e-15	1.21002e-13	Sprr1a
-1.39916	9.21066e-15	1.25237e-13	Apba2
-1.15081	9.21378e-15	1.25237e-13	Wls
-1.11216	9.23171e-15	1.25339e-13	F11r
1.1652	9.40031e-15	1.27485e-13	Ghr
-1.19936	9.47319e-15	1.28329e-13	Grb7
-1.0308	1.00657e-14	1.36202e-13	Ins2
1.12179	1.07987e-14	1.45957e-13	Rab6a
-3.36431	1.08603e-14	1.46626e-13	Pnma8a
1.19708	1.10042e-14	1.48403e-13	Uhrf1bp1l
-1.15385	1.14487e-14	1.54125e-13	Camk2n1
1.94836	1.14541e-14	1.54125e-13	Tgfbr3
1.1358	1.16235e-14	1.56232e-13	Sec22b
2.08499	1.20652e-14	1.61988e-13	Tgfb1
-2.16855	1.24927e-14	1.67541e-13	Kcnab3
-3.18628	1.32444e-14	1.77425e-13	Caly
1.92418	1.32839e-14	1.77757e-13	Foxa1
-1.20414	1.34483e-14	1.79758e-13	Chd7
1.66618	1.3599e-14	1.81571e-13	Snapc1
-1.57804	1.44618e-14	1.92877e-13	Matk
-1.5947	1.45939e-14	1.94424e-13	Snx29
3.59857	1.46874e-14	1.95454e-13	S100a3
1.1791	1.47725e-14	1.96371e-13	Slc66a2
-1.31364	1.49146e-14	1.98042e-13	RGD1306227
-1.29261	1.50436e-14	1.99534e-13	Vipr1
-1.27715	1.68457e-14	2.23015e-13	Dlc1
-1.13805	1.68509e-14	2.23015e-13	Tp53
1.17895	1.73049e-14	2.28774e-13	Mvd
1.59889	1.76485e-14	2.33061e-13	Sts
1.62632	1.96472e-14	2.59171e-13	Pard6a
-1.77407	1.97271e-14	2.59767e-13	C1r
1.1275	1.97354e-14	2.59767e-13	Tmem165
-1.27682	2.01365e-14	2.64757e-13	Spc25
1.08515	2.14787e-14	2.82097e-13	Slc39a7
-1.19214	2.19946e-14	2.8856e-13	Cpt2
1.13736	2.25039e-14	2.94921e-13	Oat
-1.59888	2.2625e-14	2.96187e-13	Carmil3
-1.62642	2.35922e-14	3.08513e-13	Hfe
-1.12332	2.41223e-14	3.15104e-13	Plscr3
-1.25634	2.6148e-14	3.41196e-13	Cmss1
-1.12655	2.6356e-14	3.43538e-13	Nme3
1.22625	2.65292e-14	3.45423e-13	Spcs3
3.34351	2.70713e-14	3.52103e-13	Akap3
1.32569	2.74445e-14	3.56572e-13	Ggct
1.39496	2.7576e-14	3.57895e-13	Kcnk2
5.67488	2.83043e-14	3.66952e-13	Steap1
1.20126	2.98164e-14	3.86142e-13	Map9
1.13564	3.30955e-14	4.28148e-13	Gap43
1.09246	3.445e-14	4.45194e-13	Hid1
-1.22439	3.48723e-14	4.5017e-13	Ypel3
1.95101	3.58006e-14	4.6166e-13	Atp7b
-1.47489	3.58835e-14	4.62235e-13	E2f7
1.17768	3.6045e-14	4.6382e-13	Tvp23b
1.12422	3.64773e-14	4.68883e-13	Tob1
-1.58007	3.66646e-14	4.70789e-13	Slc16a14
1.03035	3.71557e-14	4.76588e-13	Tpt1
-1.4368	3.73843e-14	4.79011e-13	Dnph1
1.04281	3.85139e-14	4.92961e-13	Tuba4a
1.61665	3.86712e-14	4.94451e-13	Osbp2
-1.45233	3.90206e-14	4.9839e-13	Rgl2
-1.36363	4.13831e-14	5.28006e-13	Plxnb1
1.18884	4.25013e-14	5.41701e-13	Esyt1
-1.14605	4.36284e-14	5.55479e-13	Akap13
1.46994	4.60212e-14	5.85328e-13	Gadd45b
1.10008	4.84116e-14	6.15082e-13	Cabp1
1.39405	4.93826e-14	6.26759e-13	Arl4c
1.09146	5.112e-14	6.48129e-13	Sdc1
-1.28467	5.30021e-14	6.71285e-13	Atp23
1.09128	5.53167e-14	6.99866e-13	Tspan31
-1.23786	5.59127e-14	7.06667e-13	Klhl24
1.12872	6.11437e-14	7.71972e-13	Plpp1
1.36356	6.44611e-14	8.13005e-13	Pde8a
1.04701	6.60912e-14	8.32694e-13	Rpn1
1.10015	6.70456e-14	8.43837e-13	Sh3bgrl3
2.66333	6.71804e-14	8.44653e-13	Chrna7
-7.50699	7.49657e-14	9.41556e-13	Cyp4f1
-1.17185	7.98561e-14	1.00194e-12	Misp3
1.11676	8.21357e-14	1.02947e-12	Sec16a
-1.24718	8.34737e-14	1.04515e-12	Mdc1
-3.40792	8.67327e-14	1.08371e-12	Crybb3
-1.12701	8.66929e-14	1.08371e-12	Lmnb1
1.23014	8.71483e-14	1.08778e-12	Alg1
1.17025	8.79434e-14	1.09657e-12	Gpr107
1.23291	8.83878e-14	1.10097e-12	Gfpt1
1.09208	8.95312e-14	1.11406e-12	Zfp330
1.09398	9.12024e-14	1.13369e-12	Myo1c
-1.49299	9.44232e-14	1.17252e-12	Prickle2
-1.29335	9.55626e-14	1.18545e-12	Kif15
-1.34586	9.9753e-14	1.23616e-12	Akt3
1.02379	1.02066e-13	1.26353e-12	Mdh2
-2.60276	1.04128e-13	1.28774e-12	Cxcl10
4.45426	1.05457e-13	1.3015e-12	Cntnap5c
1.26573	1.05386e-13	1.3015e-12	Phlda3
1.09517	1.05662e-13	1.30269e-12	Slc35e1
1.09198	1.06786e-13	1.31521e-12	Nus1
1.26234	1.09778e-13	1.35069e-12	Dusp1
-3.01263	1.10318e-13	1.35594e-12	Corin
1.13421	1.1923e-13	1.46399e-12	Nat9
-1.17623	1.22523e-13	1.5029e-12	Ggh
1.16104	1.23004e-13	1.50727e-12	Gstm5
1.16803	1.23864e-13	1.51626e-12	Slc33a1
1.10538	1.28152e-13	1.56717e-12	Tmem30a
1.11343	1.31171e-13	1.60246e-12	Itpr3
1.44825	1.3434e-13	1.63952e-12	Ttc39b
1.42566	1.36492e-13	1.6641e-12	Taf1a
1.21604	1.37188e-13	1.67089e-12	Golga3
-1.10478	1.41821e-13	1.72559e-12	Tmprss6
1.16679	1.62196e-13	1.97151e-12	Golt1b
-1.23377	1.64218e-13	1.99407e-12	Tfcp2l1
-1.18422	1.64671e-13	1.99756e-12	Manba
1.05499	1.74427e-13	2.11379e-12	Krtcap2
-2.41152	1.80324e-13	2.18306e-12	Il15
-1.13493	1.81333e-13	2.19307e-12	Asic1
1.07032	1.81771e-13	2.19617e-12	Uap1l1
1.08822	1.93765e-13	2.33874e-12	Elmo3
-1.11198	1.94016e-13	2.33943e-12	Pgap6
-1.63427	2.16729e-13	2.6107e-12	Il17rb
1.75848	2.24494e-13	2.70154e-12	Pde4b
1.044	2.25725e-13	2.71365e-12	Arf1
-1.15311	2.28722e-13	2.74693e-12	Psip1
-2.10937	2.71698e-13	3.25983e-12	Capsl
1.66129	2.73457e-13	3.27769e-12	RGD1561648
1.01518	2.93045e-13	3.50898e-12	Atp6v0c
-1.43254	2.95311e-13	3.53261e-12	Chrm4
-2.28411	3.05981e-13	3.65663e-12	Adamts15
1.17123	3.07776e-13	3.67443e-12	Ttc7a
1.62945	3.11189e-13	3.71151e-12	Kcnq1
-1.35764	3.22414e-13	3.8416e-12	Thbs3
-1.5046	3.24494e-13	3.85876e-12	Cep162
1.09142	3.24355e-13	3.85876e-12	Galnt10
1.04941	3.76098e-13	4.46802e-12	Stt3a
1.00765	3.79836e-13	4.50798e-12	Maged1
1.47676	3.82192e-13	4.53149e-12	Zbtb7c
1.14206	3.99064e-13	4.72689e-12	Nol3
1.02244	4.06107e-13	4.8056e-12	Prelid3b
1.17942	4.08045e-13	4.8238e-12	Unc13b
-1.12708	4.54029e-13	5.36216e-12	Prpf18
1.35313	4.56885e-13	5.39062e-12	Pde4d
1.58277	4.60066e-13	5.42285e-12	Mrc2
1.11799	4.7059e-13	5.54149e-12	Lto1
1.06335	4.72111e-13	5.55397e-12	Lmo7
1.03922	4.73003e-13	5.55905e-12	Stx5
1.00504	4.91898e-13	5.77549e-12	Gpi
-3.05651	5.07023e-13	5.9473e-12	Hdac9
-1.54044	5.13277e-13	6.01481e-12	Pou3f2
1.17298	5.17872e-13	6.06277e-12	Srprb
1.11276	5.36179e-13	6.27101e-12	Syap1
1.10948	5.37515e-13	6.28054e-12	Rab21
1.08008	5.39559e-13	6.29833e-12	Usp16
-1.03055	5.46598e-13	6.37433e-12	Tm4sf4
-1.36574	5.65379e-13	6.58699e-12	Msrb2
-1.29923	5.79472e-13	6.74468e-12	Xylt1
-1.02983	6.1394e-13	7.1321e-12	Cst6
1.13666	6.13808e-13	7.1321e-12	Mrpl47
-1.21679	6.22155e-13	7.22059e-12	Dscc1
1.11449	6.26711e-13	7.26182e-12	Ndfip2
3.86715	6.26911e-13	7.26182e-12	Tpm2
1.25092	6.37054e-13	7.37224e-12	Pdzrn3
1.14168	6.42001e-13	7.42237e-12	Smyd5
-1.11118	6.45177e-13	7.45195e-12	Smarcc1
-2.47913	6.53956e-13	7.54613e-12	Ust
1.37615	6.61272e-13	7.62326e-12	Plpp2
1.08079	6.89178e-13	7.93738e-12	Lap3
1.14144	6.97185e-13	8.02195e-12	Gss
1.87028	7.07713e-13	8.13533e-12	Prlr
-1.14022	7.15386e-13	8.21571e-12	Nup210
3.12126	7.29818e-13	8.37348e-12	Prss12
1.21743	7.90555e-13	9.06172e-12	Magt1
1.00403	8.02508e-13	9.19001e-12	Ndufs4
1.3407	8.09684e-13	9.2634e-12	Gab2
1.72427	8.31207e-13	9.50063e-12	Lypd6b
1.03348	8.41132e-13	9.60498e-12	Erlec1
1.09801	8.45971e-13	9.65111e-12	Nrip3
1.01068	8.62762e-13	9.83337e-12	Canx
1.19809	9.21796e-13	1.04963e-11	Spry4
2.21048	9.34014e-13	1.06254e-11	Ace
1.02046	9.50622e-13	1.08041e-11	Atp6v0b
1.01201	9.84483e-13	1.11785e-11	Fam3c
-1.15787	1.01009e-12	1.14585e-11	Ccne2
-2.10607	1.03903e-12	1.17757e-11	Fes
1.07565	1.04787e-12	1.18647e-11	Sgsm2
0.983629	1.06692e-12	1.20691e-11	Cox7b
-1.04451	1.07786e-12	1.21814e-11	Lgals3bp
-1.00367	1.10989e-12	1.25317e-11	Pacc1
-1.79054	1.15677e-12	1.30487e-11	Fhl1
-1.18692	1.16202e-12	1.30958e-11	Cntn3
1.01038	1.18713e-12	1.33663e-11	Clptm1l
1.3365	1.19162e-12	1.34044e-11	Gpatch2l
1.14954	1.20446e-12	1.35361e-11	Tlcd1
-1.05529	1.21696e-12	1.36639e-11	Tmem164
1.04826	1.26315e-12	1.41694e-11	Tbrg1
1.01323	1.27376e-12	1.42751e-11	Tfrc
3.03989	1.28776e-12	1.44186e-11	Hs3st3b1
-1.02178	1.3306e-12	1.48844e-11	Adcy6
1.01344	1.34446e-12	1.50256e-11	Cltc
-1.30824	1.35488e-12	1.5128e-11	Rgl1
1.07429	1.37726e-12	1.53637e-11	Plekhh3
-1.5056	1.38842e-12	1.54739e-11	Vsnl1
3.79615	1.43173e-12	1.59419e-11	Calcr
-1.21888	1.43705e-12	1.59863e-11	Ptp4a3
1.00776	1.47694e-12	1.6415e-11	Emc7
1.9262	1.51055e-12	1.67731e-11	Mdfic
1.09084	1.51441e-12	1.68005e-11	Golgb1
1.02899	1.55864e-12	1.72753e-11	Sec63
-4.03117	1.56489e-12	1.73244e-11	Cytip
-1.21828	1.56594e-12	1.73244e-11	Trim14
1.00267	1.60649e-12	1.77405e-11	Ccdc47
1.00515	1.60504e-12	1.77405e-11	Pdcd6
-1.11419	1.62115e-12	1.7886e-11	Myo10
0.971441	1.64399e-12	1.81215e-11	Tmed2
0.992483	1.64549e-12	1.81215e-11	Wdr1
-1.34857	1.68778e-12	1.85702e-11	Abtb1
-2.53006	1.71116e-12	1.88103e-11	Kremen1
-1.23774	1.76753e-12	1.94123e-11	Bckdha
1.26072	1.77542e-12	1.94812e-11	Cdv3
1.13756	1.85133e-12	2.02957e-11	Ube2j1
1.36788	1.89756e-12	2.07836e-11	Rab26
1.45792	1.93557e-12	2.11807e-11	Mxd1
-1.23834	1.94822e-12	2.12998e-11	Baz2b
1.28525	1.96284e-12	2.14402e-11	Tmed5
0.964097	2.16163e-12	2.35903e-11	Tmem130
-1.0459	2.1722e-12	2.36842e-11	Selenoh
1.02521	2.19286e-12	2.38663e-11	Armcx2
1.70202	2.19188e-12	2.38663e-11	Plce1
1.19077	2.20992e-12	2.40304e-11	Tap1
0.964922	2.2272e-12	2.41827e-11	Lonp1
-1.20422	2.22793e-12	2.41827e-11	Slc31a2
-1.13536	2.25793e-12	2.44757e-11	Pcsk6
-7.64437	2.25898e-12	2.44757e-11	Ubd
1.21912	2.34521e-12	2.53872e-11	Gpr180
-0.999678	2.401e-12	2.59678e-11	Hdac5
-1.10135	2.59132e-12	2.80011e-11	Cnnm3
1.73319	2.60802e-12	2.81564e-11	Apold1
1.89715	2.7095e-12	2.92258e-11	Ephb3
0.999906	2.83815e-12	3.05861e-11	Taf10
-1.49726	2.8725e-12	3.09287e-11	Ptprm
0.981986	2.94188e-12	3.16475e-11	Akap17a
-1.03794	3.05103e-12	3.27925e-11	Rnf145
3.1843	3.0985e-12	3.3273e-11	Emp3
-1.13678	3.13358e-12	3.36199e-11	Chd6
1.14386	3.13662e-12	3.36225e-11	Btd
1.05286	3.15535e-12	3.37634e-11	LOC100912041
-1.06925	3.15533e-12	3.37634e-11	Ybx2
1.06419	3.16128e-12	3.37969e-11	Dolk
1.41375	3.16906e-12	3.38501e-11	RGD1564664
1.77232	3.22291e-12	3.43948e-11	Kcnn1
1.00863	3.28932e-12	3.50725e-11	Cers2
-1.45418	3.35431e-12	3.57339e-11	Zfp90
-1.15717	3.53226e-12	3.75965e-11	RGD1308134
1.36637	3.59478e-12	3.82281e-11	Pcdha6
1.22332	3.6537e-12	3.87978e-11	Cflar
1.08517	3.65477e-12	3.87978e-11	Wsb1
0.958428	3.66311e-12	3.88521e-11	Gabarap
1.064	3.70811e-12	3.92949e-11	Zfpl1
1.05562	3.76322e-12	3.98439e-11	Atg4d
1.30601	3.77171e-12	3.98988e-11	Pkp2
0.993047	3.78414e-12	3.99952e-11	Gaa
-1.19868	3.8185e-12	4.03231e-11	Utrn
2.49731	3.84796e-12	4.05987e-11	Tcea3
1.00274	3.8998e-12	4.11097e-11	Ctsb
2.26292	3.92053e-12	4.12922e-11	Oaf
1.09424	3.96523e-12	4.17265e-11	Abhd12
1.66666	4.15931e-12	4.37307e-11	Ccdc134
-1.09511	4.16443e-12	4.37465e-11	Timeless
1.28567	4.34538e-12	4.56076e-11	Gorab
-1.54234	4.38249e-12	4.59571e-11	Phldb3
1.04003	4.38976e-12	4.59934e-11	Naga
2.3033	4.45892e-12	4.66775e-11	Amotl2
-1.46064	4.48485e-12	4.69083e-11	Blnk
-0.998332	4.62628e-12	4.83456e-11	Pdcd4
-1.09578	4.65114e-12	4.85633e-11	Nmral1
1.01998	4.97828e-12	5.19342e-11	Stk40
-1.43015	4.98532e-12	5.19627e-11	Mmachc
-2.10021	5.11187e-12	5.32358e-11	Map2k6
-1.12595	5.24785e-12	5.46048e-11	Ccne1
-1.6375	5.25239e-12	5.46049e-11	Trim34
1.07265	5.31625e-12	5.52213e-11	Slc30a4
1.03947	5.41967e-12	5.62471e-11	Yrdc
0.969183	5.45517e-12	5.65669e-11	Eif2s2
1.02878	5.6657e-12	5.86492e-11	Fastk
-3.9078	5.66396e-12	5.86492e-11	Trank1
2.95634	5.91316e-12	6.1106e-11	Irf4
-1.33618	5.91217e-12	6.1106e-11	Rtbdn
1.00234	6.04096e-12	6.23733e-11	Cbarp
1.17507	6.05707e-12	6.24862e-11	Slc38a1
0.935889	6.09909e-12	6.28659e-11	Nucb2
0.936062	6.20815e-12	6.39355e-11	Fkbp2
-1.06749	6.35427e-12	6.53846e-11	Ak3
1.0615	6.56628e-12	6.75086e-11	Inpp5j
-1.84203	6.75481e-12	6.93877e-11	Ddn
1.46085	6.83005e-12	7.01009e-11	Ak4
1.00703	6.96401e-12	7.14151e-11	Edem1
-0.984689	7.31547e-12	7.49556e-11	Dek
3.04207	7.33138e-12	7.50549e-11	Egr4
5.68697	7.66844e-12	7.8439e-11	Adm
0.952368	7.67834e-12	7.84738e-11	Atp5po
0.987691	8.09761e-12	8.26888e-11	Il3ra
-1.27481	8.99967e-12	9.18225e-11	Rps6ka5
1.16818	9.48041e-12	9.66457e-11	Ppard
1.00153	9.9277e-12	1.0112e-10	Pde3b
-0.967132	1.01442e-11	1.03238e-10	Ttyh3
0.98028	1.02391e-11	1.04116e-10	Aplp2
1.11409	1.03824e-11	1.05484e-10	Mib2
1.30807	1.05978e-11	1.07582e-10	Insig2
1.43239	1.06546e-11	1.08068e-10	Zfyve21
1.03435	1.09302e-11	1.10771e-10	Plaa
0.923235	1.11437e-11	1.12716e-10	Arpc3
-1.32348	1.11431e-11	1.12716e-10	Cbfa2t3
0.9946	1.11502e-11	1.12716e-10	Ptprk
-1.33914	1.14081e-11	1.15227e-10	Magee1
7.51105	1.14626e-11	1.1568e-10	Tmem45al
-1.0363	1.16176e-11	1.17147e-10	Mxi1
-1.63527	1.21231e-11	1.22142e-10	Lrrc56
1.02456	1.23594e-11	1.24418e-10	Sacm1l
-1.08762	1.3053e-11	1.31291e-10	Tut4
1.08243	1.36197e-11	1.36877e-10	LOC100125364
-1.09839	1.42325e-11	1.42917e-10	Pdzd4
-1.07661	1.438e-11	1.44278e-10	Cdca3
2.08976	1.46877e-11	1.47243e-10	Nid2
-1.23266	1.49229e-11	1.49476e-10	B3gnt3
-1.2192	1.52459e-11	1.52585e-10	Mgat4a
-1.18772	1.56866e-11	1.56866e-10	Lhpp
0.953936	1.62281e-11	1.62147e-10	Ssr3
1.00289	1.65334e-11	1.65061e-10	Mkln1
0.969958	1.77926e-11	1.77485e-10	Pofut2
1.00418	1.83959e-11	1.83352e-10	Asmtl
0.931356	1.86825e-11	1.86054e-10	Snd1
-1.15414	1.95876e-11	1.94907e-10	Heca
-0.99925	2.00242e-11	1.99088e-10	Shroom3
0.931262	2.08757e-11	2.07383e-10	Epcam
1.56929	2.12484e-11	2.10911e-10	Nudt18
-1.29469	2.16674e-11	2.14894e-10	Mov10
1.04274	2.18157e-11	2.16187e-10	Adam9
0.931813	2.19766e-11	2.17602e-10	Slc35b1
1.2859	2.22577e-11	2.20205e-10	Giot1
1.2173	2.2509e-11	2.2251e-10	Pros1
-3.52217	2.2913e-11	2.26317e-10	Tcp11
0.935306	2.38017e-11	2.34903e-10	B2m
-1.32136	2.4181e-11	2.38451e-10	Rara
3.61687	2.42198e-11	2.38639e-10	Mgarp
0.94921	2.49577e-11	2.45709e-10	Anxa7
-0.957749	2.50002e-11	2.45927e-10	Vwa5b2
2.83598	2.50259e-11	2.4598e-10	Hs3st5
1.05309	2.53726e-11	2.49184e-10	Ptp4a1
-3.47084	2.54684e-11	2.49729e-10	Espn
0.927215	2.54695e-11	2.49729e-10	Scyl1
3.1506	2.82994e-11	2.77251e-10	Plcd3
1.08474	2.87042e-11	2.80989e-10	Vav3
3.02564	2.92236e-11	2.85842e-10	Cacna1i
1.49903	2.99948e-11	2.93148e-10	Chpt1
1.06394	3.01986e-11	2.94901e-10	Adra2a
-1.08273	3.06631e-11	2.99194e-10	Rev3l
0.996578	3.07257e-11	2.99563e-10	G6pd
-2.15119	3.16169e-11	3.08003e-10	Prok2
0.935739	3.24185e-11	3.15558e-10	Riok3
-1.18913	3.25343e-11	3.16429e-10	Dyrk1b
-1.09741	3.26761e-11	3.17552e-10	Eml5
0.962206	3.27871e-11	3.18375e-10	Kirrel3
1.07682	3.30789e-11	3.20951e-10	Oxnad1
1.03128	3.3476e-11	3.24542e-10	Cdhr1
1.40378	3.37987e-11	3.27408e-10	Hoxb13
0.974237	3.46933e-11	3.35804e-10	Tpd52
1.25217	3.49599e-11	3.38114e-10	Lrrfip1
1.03142	3.57728e-11	3.45699e-10	Tmem129
1.40032	3.59459e-11	3.47094e-10	Hopx
-1.52257	3.65962e-11	3.53091e-10	Smarcd3
-2.00201	3.71545e-11	3.58191e-10	Cacng6
1.91529	3.73745e-11	3.60024e-10	Niban1
-4.6131	3.79251e-11	3.65037e-10	Pabpn1l
1.04866	3.85111e-11	3.70382e-10	Atg5
0.926121	4.18397e-11	4.01755e-10	Mrpl17
0.961978	4.18065e-11	4.01755e-10	Ncoa4
-0.977485	4.32879e-11	4.1533e-10	Numa1
1.02038	4.50659e-11	4.32045e-10	Tmem120a
0.953309	4.57882e-11	4.38622e-10	Micu1
0.910338	4.59017e-11	4.3936e-10	Ppa1
0.979223	4.60972e-11	4.40882e-10	Pip5k1b
1.2065	4.68478e-11	4.47706e-10	B4galnt1
-2.11543	4.83756e-11	4.61941e-10	Ptprv
-1.71455	4.9317e-11	4.70558e-10	Slc38a6
1.24751	4.96795e-11	4.73643e-10	Tmem51
0.997156	5.00886e-11	4.77166e-10	Elovl1
0.946071	5.17323e-11	4.92436e-10	Golga2
1.17065	5.55651e-11	5.28503e-10	Nr2f2
0.946712	5.63382e-11	5.35435e-10	Mgst1
1.00467	5.76649e-11	5.47613e-10	Sgsm3
0.989074	5.85297e-11	5.55388e-10	Dusp3
1.69388	5.93018e-11	5.62273e-10	Gdpd5
-1.04543	6.24031e-11	5.91213e-10	Cdk19
0.912243	6.47338e-11	6.12813e-10	Wsb2
0.95383	6.5048e-11	6.15306e-10	Tmbim6
1.16762	6.85922e-11	6.48323e-10	Ngef
0.942886	7.01484e-11	6.62513e-10	Yars1
0.948827	7.10559e-11	6.70559e-10	Aup1
-2.09555	7.76568e-11	7.3228e-10	Lgals2
0.931299	7.87649e-11	7.42148e-10	Esyt2
-1.6473	7.9355e-11	7.47126e-10	Lmo2
0.957939	8.26567e-11	7.77604e-10	LOC102549726
1.07754	8.36458e-11	7.86296e-10	B3galnt2
0.926602	8.37312e-11	7.86486e-10	Cul3
3.06971	8.5783e-11	8.05133e-10	Prr15
0.888773	8.88201e-11	8.3299e-10	Arpc1b
1.15666	9.07714e-11	8.5063e-10	Pnpo
-0.937279	9.11536e-11	8.53548e-10	Klhl7
0.966575	9.34603e-11	8.74469e-10	C1galt1c1
-1.17396	9.39393e-11	8.7827e-10	Chaf1b
-1.41623	9.9108e-11	9.25877e-10	Fam131b
-0.915342	1.0766e-10	1.00499e-09	Rnf130
1.43209	1.07989e-10	1.00728e-09	Crip1
3.72533	1.08498e-10	1.01125e-09	Thbs1
0.932062	1.10506e-10	1.02917e-09	Ddx50
1.255	1.11618e-10	1.03873e-09	Lmo4
-1.15567	1.13738e-10	1.05764e-09	Sertad4
0.941047	1.18176e-10	1.09806e-09	Plp2
0.991636	1.2129e-10	1.12613e-09	Cited2
2.03538	1.23621e-10	1.14689e-09	Rorb
2.46279	1.27024e-10	1.17756e-09	Emp1
0.940025	1.28024e-10	1.18592e-09	Isg20
-0.983077	1.34956e-10	1.24917e-09	Scn3b
0.882016	1.3514e-10	1.24992e-09	Trabd
4.06234	1.3535e-10	1.2509e-09	Abca13
0.999196	1.37777e-10	1.27236e-09	Cebpg
-0.90481	1.3876e-10	1.28046e-09	Cacnb3
1.14201	1.50125e-10	1.38427e-09	Notch2
0.917111	1.51818e-10	1.39881e-09	Cox5a
-2.03016	1.53181e-10	1.41029e-09	Muc19
0.928602	1.59242e-10	1.46498e-09	Alg2
0.931	1.61461e-10	1.48426e-09	Mpc1
-1.01187	1.63877e-10	1.50532e-09	Rcc1
2.48444	1.65135e-10	1.51458e-09	Grb10
0.963532	1.65042e-10	1.51458e-09	Mfsd11
0.926143	1.6892e-10	1.54811e-09	Copb1
0.878215	1.79456e-10	1.64343e-09	Psmc4
-1.55078	1.80736e-10	1.65389e-09	Otulinl
0.963204	1.8471e-10	1.68897e-09	Cinp
-0.982339	1.85323e-10	1.6933e-09	Lpcat1
-1.57403	1.93765e-10	1.76909e-09	Ago4
-0.929357	1.96333e-10	1.79118e-09	Tmem184a
0.918742	2.01622e-10	1.83805e-09	Sigmar1
0.99224	2.09438e-10	1.90786e-09	Cog6
-1.06413	2.1153e-10	1.92546e-09	Lama5
-2.05876	2.12148e-10	1.92964e-09	Fez1
-1.00086	2.13719e-10	1.94246e-09	Med23
2.24845	2.14512e-10	1.9482e-09	Clca5
0.935403	2.14712e-10	1.94855e-09	Slco3a1
-0.951556	2.17844e-10	1.97549e-09	Aurkb
-1.76647	2.19305e-10	1.98725e-09	Gabrg2
0.923781	2.21037e-10	2.00144e-09	Fundc2
-1.15167	2.24797e-10	2.03396e-09	Oip5
-1.45862	2.27869e-10	2.06021e-09	Akap7
0.954284	2.28146e-10	2.06027e-09	Hsd17b12
1.05107	2.28218e-10	2.06027e-09	Rita1
0.929614	2.31694e-10	2.0901e-09	Slc25a25
-0.967405	2.35185e-10	2.12e-09	Pla2g6
0.982807	2.38279e-10	2.14629e-09	Usp36
-1.00236	2.38958e-10	2.1508e-09	Fancd2
0.955229	2.48312e-10	2.23333e-09	Tex261
1.51317	2.50365e-10	2.25012e-09	Pdgfb
0.861871	2.51798e-10	2.26131e-09	Atp5mc3
1.02927	2.56475e-10	2.3016e-09	Lpl
0.921363	2.56929e-10	2.30396e-09	Pgp
1.0858	2.57414e-10	2.3066e-09	Pla2g12a
1.19637	2.63021e-10	2.35509e-09	Atg4a
1.15803	2.79631e-10	2.50196e-09	Cptp
1.00931	2.83392e-10	2.53374e-09	Reep1
0.943402	2.84444e-10	2.54126e-09	Rad18
-1.0689	2.89085e-10	2.58081e-09	Gmip
-3.33497	2.91973e-10	2.60467e-09	Inpp4b
1.27178	2.92782e-10	2.60995e-09	F5
0.933935	3.05228e-10	2.71889e-09	Ndufa2
1.77632	3.06484e-10	2.72807e-09	Ctrb1
1.37153	3.0767e-10	2.73661e-09	Spef1
0.975938	3.09123e-10	2.7475e-09	Cux2
1.03933	3.09671e-10	2.75036e-09	Pnkp
-1.86932	3.11045e-10	2.76052e-09	Gjb6
0.946329	3.25765e-10	2.88904e-09	LOC100294508
-1.97743	3.27624e-10	2.90339e-09	Plxdc1
0.922583	3.29043e-10	2.9117e-09	Vapb
0.85799	3.29037e-10	2.9117e-09	Vdac2
0.961114	3.35491e-10	2.96658e-09	Pdrg1
0.967545	3.36296e-10	2.97152e-09	Rnf41
-1.52303	3.36804e-10	2.97383e-09	Slc35d2
4.59345	3.47472e-10	3.06578e-09	Arg2
0.889461	3.48773e-10	3.07501e-09	Prkar1b
0.955965	3.55698e-10	3.13377e-09	Pmvk
0.937232	3.64753e-10	3.21121e-09	Higd1a
0.973702	3.65767e-10	3.21779e-09	Spsb3
-1.99694	3.66093e-10	3.21831e-09	Wnt5a
1.04742	3.67897e-10	3.23182e-09	Agpat2
-0.955957	3.69352e-10	3.24224e-09	Dcakd
-1.15243	3.78648e-10	3.32054e-09	Map2
1.01054	3.78823e-10	3.32054e-09	Zc3hav1
0.929698	3.93041e-10	3.44018e-09	Slc11a2
1.13879	3.92869e-10	3.44018e-09	Thrb
1.30189	4.0353e-10	3.52942e-09	Cblb
-1.0814	4.05656e-10	3.54545e-09	Lrrc4b
0.912918	4.13313e-10	3.60976e-09	Gtf2f1
1.13216	4.27008e-10	3.72667e-09	Snx7
0.883942	4.2948e-10	3.74554e-09	Sar1a
1.56448	4.3237e-10	3.76802e-09	Kcnj3
1.03384	4.36744e-10	3.80339e-09	Siah2
1.13261	4.46781e-10	3.88799e-09	Rasd1
-1.0365	4.58321e-10	3.98555e-09	Ppfibp1
-0.888572	4.63357e-10	4.02644e-09	Tmpo
-1.05489	4.63812e-10	4.02749e-09	Cntn1
0.871975	4.70363e-10	4.08144e-09	Rab1a
1.44613	4.71672e-10	4.08986e-09	Pla2g4b
0.908842	4.72474e-10	4.09387e-09	Vamp2
0.986429	4.80224e-10	4.15804e-09	Rnft2
-0.926138	4.81569e-10	4.1667e-09	Osbpl1a
-1.2219	4.87808e-10	4.21766e-09	Mfsd9
0.887285	5.02011e-10	4.33735e-09	Srebf2
-0.938618	5.23571e-10	4.52039e-09	B4galt5
1.09653	5.2875e-10	4.56184e-09	Timp2
-1.07466	5.33037e-10	4.59554e-09	Ccp110
0.896568	5.39978e-10	4.65206e-09	Atp6v0a1
-2.38671	5.47845e-10	4.71647e-09	Marchf10
-1.1451	5.54967e-10	4.77438e-09	Cacnb2
-0.876333	5.56688e-10	4.78577e-09	Slc25a10
0.887818	5.60586e-10	4.81585e-09	Ctsl
0.933223	5.8466e-10	5.01909e-09	Nr2f6
0.927159	5.87612e-10	5.04085e-09	Syt7
0.87707	5.88862e-10	5.04798e-09	Actn4
-1.00128	5.96651e-10	5.11112e-09	Nrcam
1.00219	5.99255e-10	5.1298e-09	Zbtb21
-0.920429	6.05445e-10	5.17911e-09	Mcm3
2.92888	6.12182e-10	5.23303e-09	Shc4
0.900132	6.24047e-10	5.33068e-09	Bop1
-2.86382	6.53956e-10	5.58221e-09	Hrh3
0.925783	6.60194e-10	5.63148e-09	Rnf185
-1.02536	7.03025e-10	5.99259e-09	Grk3
0.935476	7.04202e-10	5.99839e-09	Ykt6
0.933427	7.34617e-10	6.25305e-09	Nck2
1.09754	7.3575e-10	6.25828e-09	Mfhas1
0.947629	7.44314e-10	6.32667e-09	Mdm2
2.37749	7.44924e-10	6.3274e-09	Ephx4
0.970327	7.64015e-10	6.48499e-09	Cplx1
1.027	7.80004e-10	6.61605e-09	Neto2
-1.02402	7.80677e-10	6.61711e-09	Barhl1
0.883437	7.95761e-10	6.74024e-09	Fnta
-1.28085	8.00871e-10	6.77876e-09	Rnaseh2b
0.917331	8.23326e-10	6.96394e-09	Kdm3a
0.888329	8.57083e-10	7.24439e-09	Rpl36al
1.06079	8.67134e-10	7.31398e-09	Ankrd37
1.04622	8.66046e-10	7.31398e-09	Atmin
0.863552	8.66645e-10	7.31398e-09	Sod2
-2.11524	8.70281e-10	7.3354e-09	Col5a3
1.23397	8.86588e-10	7.46763e-09	Itga6
1.07343	8.93425e-10	7.51997e-09	Gtpbp2
0.93911	8.97987e-10	7.5531e-09	Pbdc1
0.898356	9.26259e-10	7.78548e-09	Fam219a
1.01317	9.29813e-10	7.80991e-09	Nudt19
1.001	9.37433e-10	7.86844e-09	Tbcc
-0.925547	9.40369e-10	7.8876e-09	Pcbp4
0.991999	9.43772e-10	7.91065e-09	Tmem263
0.916875	9.4682e-10	7.93068e-09	Casc4
-1.09078	9.47728e-10	7.93279e-09	Adam17
0.888712	9.50629e-10	7.95155e-09	Usp42
1.03706	9.75798e-10	8.15643e-09	Grhpr
0.859282	9.78595e-10	8.17415e-09	Nucb1
-1.17966	9.81099e-10	8.18939e-09	Sall2
0.870657	1.00994e-09	8.4243e-09	Mvp
1.24226	1.0113e-09	8.42985e-09	Vwa7
0.920391	1.05619e-09	8.79796e-09	Tm9sf2
1.32137	1.06815e-09	8.89144e-09	Sstr1
-0.996314	1.07323e-09	8.92753e-09	Arhgef3
1.65804	1.0855e-09	9.02338e-09	Tnfaip8
0.851256	1.11673e-09	9.2766e-09	Ndfip1
0.862005	1.12361e-09	9.32739e-09	Txnl1
0.889939	1.1289e-09	9.36486e-09	Atp6v1d
1.14782	1.14064e-09	9.45228e-09	Myrip
0.869702	1.14101e-09	9.45228e-09	Tgoln2
0.892961	1.15305e-09	9.54551e-09	Ndufa5
0.997577	1.15561e-09	9.5601e-09	Tango2
0.997419	1.19548e-09	9.87645e-09	Kcnc3
-1.0487	1.1948e-09	9.87645e-09	Tll1
0.863809	1.20513e-09	9.94934e-09	Psmd14
0.920532	1.20764e-09	9.95645e-09	Krcc1
1.5146	1.20731e-09	9.95645e-09	Prdm8
0.978495	1.21903e-09	1.00435e-08	Ostf1
-1.1135	1.25315e-09	1.03175e-08	Ndst1
0.994028	1.30303e-09	1.07209e-08	Fndc3b
0.837712	1.33291e-09	1.09593e-08	Cd81
0.8545	1.34991e-09	1.10915e-08	Copz1
-0.893845	1.37116e-09	1.12584e-08	Gls
0.906144	1.39185e-09	1.14206e-08	Gnpda1
0.852849	1.41455e-09	1.15989e-08	Lmna
1.29748	1.4217e-09	1.16497e-08	Lhfpl2
-0.937664	1.46475e-09	1.19943e-08	Gabbr2
0.956388	1.49344e-09	1.22209e-08	Alkbh5
0.882252	1.52792e-09	1.24946e-08	Derl1
1.00493	1.53934e-09	1.25794e-08	RGD1305347
0.985387	1.55621e-09	1.27087e-08	Cib1
-0.885002	1.59899e-09	1.30492e-08	Adam15
1.62938	1.6132e-09	1.31563e-08	Ankrd9
-1.21096	1.6281e-09	1.32688e-08	Rad51c
1.03147	1.64321e-09	1.3383e-08	Mpi
0.864625	1.74227e-09	1.41802e-08	Slc6a17
0.87344	1.804e-09	1.46727e-08	Arfgap1
-0.905528	1.81461e-09	1.4749e-08	Kdm2b
-1.16107	1.84542e-09	1.49894e-08	Lurap1l
1.45499	1.84736e-09	1.4995e-08	Actn2
0.911521	1.87703e-09	1.52257e-08	Lrp10
0.931174	1.89069e-09	1.53262e-08	Soat1
0.891139	1.90354e-09	1.542e-08	Dym
-0.950031	1.9394e-09	1.56999e-08	Llgl1
-0.883499	1.99109e-09	1.61076e-08	Ubtf
4.94114	1.99306e-09	1.61126e-08	Eng
-1.34013	1.99635e-09	1.61284e-08	Mmp16
0.950959	2.00092e-09	1.61546e-08	Usp53
1.17901	2.01345e-09	1.62449e-08	Mblac1
0.87104	2.02413e-09	1.63201e-08	Slc27a4
1.40041	2.05318e-09	1.65323e-08	Psmb8
-1.64126	2.05185e-09	1.65323e-08	Rgma
0.865942	2.05455e-09	1.65323e-08	Lars1
-0.904768	2.05967e-09	1.65624e-08	Stard5
-1.4732	2.08094e-09	1.67223e-08	Gata3
-1.45011	2.09314e-09	1.68092e-08	Cnga1
1.24225	2.10349e-09	1.6881e-08	Mid2
0.882378	2.12299e-09	1.70262e-08	Arl6ip4
1.07788	2.14045e-09	1.71549e-08	Stx3
-1.37817	2.17561e-09	1.74251e-08	Pcdhb4
0.975434	2.18191e-09	1.7464e-08	Cd320
0.927636	2.20838e-09	1.76641e-08	Sra1
-1.85454	2.21731e-09	1.77238e-08	Neu3
-1.001	2.25771e-09	1.80316e-08	Prkacb
-0.849013	2.2588e-09	1.80316e-08	Ptprn2
-1.12524	2.29999e-09	1.83482e-08	Cacna1g
0.852438	2.30369e-09	1.83656e-08	Rab2a
0.898539	2.31879e-09	1.84738e-08	Ndel1
0.837542	2.34382e-09	1.86609e-08	Grpel1
-1.33194	2.34693e-09	1.86698e-08	Brca2
1.45259	2.34803e-09	1.86698e-08	LOC691995
-2.14222	2.38958e-09	1.89876e-08	Cd4
-0.952626	2.40364e-09	1.90868e-08	Apex1
-3.16749	2.42368e-09	1.92333e-08	Nlrp3
-1.44757	2.42742e-09	1.92503e-08	Cx3cl1
-0.882369	2.43385e-09	1.92887e-08	Ahctf1
-0.906066	2.61503e-09	2.07109e-08	Fam117a
-1.06106	2.79629e-09	2.2132e-08	Fn3krp
1.06764	2.86816e-09	2.26859e-08	Camk2n2
-0.868855	2.87101e-09	2.26936e-08	Rbmx2
-1.90121	2.9095e-09	2.29828e-08	Ca11
-0.92376	3.02088e-09	2.3847e-08	Nsmf
1.07047	3.04348e-09	2.40097e-08	Panx1
1.02039	3.06256e-09	2.41444e-08	Mt3
1.07456	3.06508e-09	2.41485e-08	Mad2l1bp
0.835554	3.12997e-09	2.46436e-08	Xpnpep1
-0.891992	3.1508e-09	2.47915e-08	Dnajc6
1.39873	3.17254e-09	2.49463e-08	PCOLCE2
-0.879074	3.24841e-09	2.55096e-08	RGD1560108
-0.866476	3.2484e-09	2.55096e-08	Sphkap
-0.91665	3.35015e-09	2.62915e-08	Mertk
1.11635	3.49006e-09	2.73717e-08	Pank1
0.915865	3.69611e-09	2.89689e-08	Alg12
0.939539	3.75376e-09	2.94016e-08	Pi4k2a
-1.41566	3.79464e-09	2.97025e-08	Eps8l2
-1.02824	3.85112e-09	3.01251e-08	Pak1
1.03713	3.8587e-09	3.01648e-08	Dnajc15
-0.943848	4.07949e-09	3.18702e-08	Bcl9
-1.01237	4.08484e-09	3.18914e-08	Lynx1
-0.842294	4.14065e-09	3.23061e-08	Kcnk16
-0.99123	4.21154e-09	3.28381e-08	Ypel2
1.0861	4.31289e-09	3.36065e-08	Slc9a3r2
0.843252	4.38136e-09	3.41181e-08	Trim27
0.814125	4.43196e-09	3.44899e-08	Zwint
-1.45574	4.47036e-09	3.47662e-08	Cebpa
0.827305	4.48267e-09	3.4822e-08	Ost4
-1.07651	4.4833e-09	3.4822e-08	Plcxd3
-1.10116	4.58204e-09	3.5566e-08	Ddhd2
-1.46019	4.59078e-09	3.5611e-08	Pink1
2.10659	4.61631e-09	3.57861e-08	Oas2
0.867452	4.66496e-09	3.614e-08	Ufsp2
-0.942602	4.75268e-09	3.67959e-08	Serpini1
-0.829965	4.76512e-09	3.68686e-08	Ampd2
-1.06326	4.85223e-09	3.75185e-08	Adgrl2
1.45461	4.87292e-09	3.76303e-08	Ier2
5.56674	4.87148e-09	3.76303e-08	Mmp13
0.826421	5.11128e-09	3.94457e-08	Plekhb2
0.912086	5.33198e-09	4.11227e-08	Nsf
0.8613	5.35191e-09	4.125e-08	Zranb2
0.958381	5.36602e-09	4.13324e-08	Cat
1.49139	5.49598e-09	4.23064e-08	Sertad1
-0.93082	5.63002e-09	4.33106e-08	Vps13a
1.00434	5.72089e-09	4.39816e-08	Smagp
1.42808	5.74516e-09	4.41401e-08	Fam184b
0.967822	5.77001e-09	4.43028e-08	Ptn
0.911056	5.77833e-09	4.43385e-08	Gorasp2
-0.951891	5.84836e-09	4.48473e-08	Prkar2b
0.837838	5.91682e-09	4.53435e-08	Pgm1
0.853607	6.0784e-09	4.65522e-08	Pttg1ip
-1.84359	6.13763e-09	4.6976e-08	Cttnbp2
0.906859	6.15041e-09	4.7044e-08	Midn
0.846963	6.19809e-09	4.73787e-08	Tomm40
1.03545	6.22133e-09	4.75262e-08	Gpr19
0.866658	6.31597e-09	4.82187e-08	Smpd1
-1.49757	6.45249e-09	4.92298e-08	Ccdc40
0.892458	6.68812e-09	5.09953e-08	Pck2
0.960361	6.75514e-09	5.14738e-08	Tsc22d2
-0.82897	6.78276e-09	5.16517e-08	Abhd14b
1.05321	6.79425e-09	5.17065e-08	Gca
2.62979	6.91638e-09	5.26028e-08	Cpa4
-2.25261	6.96375e-09	5.29298e-08	Pnck
0.843598	7.01239e-09	5.32659e-08	Agfg2
-1.17099	7.12059e-09	5.40538e-08	Rfx3
0.88707	7.21434e-09	5.4731e-08	Bag1
-0.928871	7.53044e-09	5.70933e-08	Fnbp1l
0.868911	7.61613e-09	5.77041e-08	Azin1
0.855184	7.62058e-09	5.77041e-08	Scand1
-1.19181	7.79677e-09	5.90013e-08	Csgalnact1
1.49293	7.88398e-09	5.96238e-08	Npas2
0.847906	7.94146e-09	6.00209e-08	Glmp
-1.11836	7.98176e-09	6.02878e-08	Il10rb
1.48212	8.15183e-09	6.15338e-08	Ier3
0.840107	8.18238e-09	6.17258e-08	Cdipt
0.875559	8.34479e-09	6.29117e-08	Sowahc
0.82101	8.37726e-09	6.3117e-08	Txndc5
0.913831	8.40713e-09	6.33026e-08	Ctbs
-0.969864	8.48756e-09	6.38684e-08	Iah1
-1.02905	8.54256e-09	6.42422e-08	Zfp799
0.800291	8.6534e-09	6.50352e-08	Micos13
1.05184	8.71022e-09	6.54215e-08	Filip1
0.911168	8.81756e-09	6.61865e-08	Pelo
1.3862	8.8937e-09	6.67165e-08	LOC500877
1.45948	8.98294e-09	6.73442e-08	Pik3ap1
3.01439	9.02276e-09	6.76007e-08	Dok7
0.849757	9.27339e-09	6.94353e-08	Syvn1
0.911408	9.41879e-09	7.04803e-08	Plpp5
1.16368	9.56981e-09	7.15661e-08	Dipk1a
5.36801	9.59413e-09	7.17035e-08	Lims2
-1.49483	9.62698e-09	7.19045e-08	Vangl2
-1.26942	9.83629e-09	7.34224e-08	Klhl5
1.13196	9.90262e-09	7.38719e-08	Ogfod2
0.873005	1.01665e-08	7.57931e-08	Stx18
1.68749	1.01847e-08	7.58824e-08	Cldn23
0.858857	1.02195e-08	7.60949e-08	Pigs
1.11066	1.03361e-08	7.6915e-08	Farp2
1.08621	1.05401e-08	7.83849e-08	Slc45a1
1.43413	1.06579e-08	7.92124e-08	Ly49i2
-1.08299	1.07295e-08	7.96561e-08	LOC102549471
0.967255	1.07308e-08	7.96561e-08	Mgat2
-1.39569	1.11655e-08	8.28317e-08	Pi16
0.963637	1.11884e-08	8.29509e-08	Tdrp
0.769379	1.1389e-08	8.43863e-08	Cltb
0.770108	1.14255e-08	8.46051e-08	Nme2
1.30593	1.16013e-08	8.58013e-08	Sncaip
0.987388	1.16006e-08	8.58013e-08	Usp6nl
0.859156	1.18503e-08	8.75359e-08	Pea15
-0.931761	1.18493e-08	8.75359e-08	Uhrf1
-1.01732	1.20077e-08	8.86443e-08	Cfap77
0.84671	1.25987e-08	9.29497e-08	Gpr108
-0.888425	1.27014e-08	9.36503e-08	Zdhhc14
-1.13648	1.28206e-08	9.44141e-08	Adgrb3
0.776482	1.28193e-08	9.44141e-08	Cox8a
0.914113	1.29769e-08	9.55068e-08	Gtf2a2
0.842506	1.31066e-08	9.64026e-08	Ubac1
-0.915333	1.31478e-08	9.66464e-08	Rxrb
-0.890977	1.33748e-08	9.82557e-08	Smarcd2
-1.21876	1.35748e-08	9.96638e-08	Slc25a53
0.847229	1.35948e-08	9.97502e-08	Nt5dc3
0.866858	1.36498e-08	1.00093e-07	Ormdl2
-1.1137	1.36679e-08	1.00165e-07	Ntrk1
1.14016	1.38514e-08	1.01448e-07	Paox
-0.894858	1.38855e-08	1.01636e-07	Chtf18
1.88106	1.40839e-08	1.03026e-07	Usp18
-0.883848	1.44304e-08	1.05496e-07	Gata4
0.911919	1.44865e-08	1.05843e-07	Tprn
-0.862582	1.47303e-08	1.07559e-07	Espl1
0.814979	1.49322e-08	1.08967e-07	Fam98a
0.890384	1.4955e-08	1.09068e-07	Mon2
0.859903	1.49697e-08	1.09109e-07	Ogdh
-2.25742	1.5074e-08	1.09737e-07	Kcnn3
0.944348	1.50721e-08	1.09737e-07	Slc35a3
2.17007	1.50856e-08	1.09755e-07	Rhbg
0.806281	1.51159e-08	1.09909e-07	Napa
-1.50091	1.52123e-08	1.10543e-07	Mmp11
-0.892524	1.54368e-08	1.12107e-07	Jmjd1c
0.900235	1.55122e-08	1.12587e-07	Slc35d1
0.844533	1.56997e-08	1.13879e-07	Lmbrd1
0.995555	1.57521e-08	1.14191e-07	Srd5a1
-0.899979	1.57681e-08	1.14238e-07	Bai1
0.861933	1.58315e-08	1.14629e-07	Rhot2
1.05863	1.6098e-08	1.16489e-07	Rmdn3
1.01314	1.65159e-08	1.19441e-07	Myl12a
-0.995792	1.66806e-08	1.2056e-07	Fancl
-0.897831	1.67252e-08	1.2081e-07	Pbk
0.777891	1.67486e-08	1.20906e-07	Uqcrh
3.31651	1.68141e-08	1.21307e-07	Lif
-0.795188	1.72014e-08	1.24027e-07	Atp2a3
0.781586	1.72424e-08	1.24248e-07	Atp5f1d
-0.967115	1.73727e-08	1.25112e-07	Mnx1
2.53861	1.75549e-08	1.26349e-07	Adamtsl4
-0.793159	1.81422e-08	1.30499e-07	Slc2a2
0.841062	1.83201e-08	1.317e-07	Scfd1
0.922157	1.83436e-08	1.3179e-07	Tmem135
-1.73433	1.85233e-08	1.33002e-07	Sema3g
0.859318	1.87497e-08	1.34547e-07	Ugdh
-0.939407	1.89594e-08	1.35972e-07	Gatm
-0.931463	1.89861e-08	1.36082e-07	Casp2
-1.19972	1.90874e-08	1.36727e-07	Cxcl12
0.811529	1.91777e-08	1.37292e-07	Cox6b1
-1.38312	1.93214e-08	1.38239e-07	Tfdp2
-1.1059	1.93517e-08	1.38374e-07	Bcap29
-0.837944	1.97025e-08	1.40799e-07	Itln1
0.957108	2.04887e-08	1.46331e-07	Nfkbib
-0.869403	2.08253e-08	1.48647e-07	Atad2
0.838725	2.10189e-08	1.4994e-07	Tmbim4
-0.849204	2.12731e-08	1.51663e-07	Plpbp
-1.75712	2.13437e-08	1.51987e-07	Oas1b
0.860707	2.13372e-08	1.51987e-07	Rem2
-1.12192	2.13781e-08	1.52143e-07	Pcp4l1
0.767356	2.17854e-08	1.54889e-07	Prelid1
1.31976	2.17896e-08	1.54889e-07	Wipf3
0.797231	2.21045e-08	1.57034e-07	Eif5
0.776607	2.21725e-08	1.57425e-07	Ppme1
0.820373	2.2936e-08	1.6275e-07	Dph3
-1.47201	2.32774e-08	1.65075e-07	Fam89a
0.765289	2.34242e-08	1.66019e-07	Tpm4
-2.56059	2.37867e-08	1.68489e-07	Odf3l2
-1.63677	2.42637e-08	1.71767e-07	Kcnd2
-0.899412	2.443e-08	1.72843e-07	Msh2
-0.978392	2.49991e-08	1.76766e-07	Amph
0.888694	2.66766e-08	1.88516e-07	Rbm47
0.890419	2.68581e-08	1.89688e-07	Lrrfip2
5.9919	2.68993e-08	1.89868e-07	Wwtr1
0.79183	2.70464e-08	1.90795e-07	Btg3
0.913725	2.72497e-08	1.92116e-07	Ttc9
-1.07067	2.76799e-08	1.95036e-07	Tbck
0.7598	2.84131e-08	2.00085e-07	Lman2
-0.933558	2.86599e-08	2.01705e-07	Cdk2
0.854242	2.90421e-08	2.04276e-07	Rab4b
1.04112	2.99195e-08	2.10325e-07	Swap70
0.86476	2.99424e-08	2.10364e-07	Dusp5
0.914742	3.01685e-08	2.11814e-07	Dsel
1.38122	3.02015e-08	2.11814e-07	Fbxo4
0.784165	3.01867e-08	2.11814e-07	Uqcr10
1.48633	3.0556e-08	2.14176e-07	Smox
0.828822	3.05757e-08	2.14189e-07	Prepl
1.2161	3.06505e-08	2.14589e-07	Spry2
3.43653	3.06809e-08	2.14677e-07	Esrrb
0.817969	3.17492e-08	2.22024e-07	Ppp1r11
-0.973685	3.20658e-08	2.24108e-07	Parm1
0.926918	3.25822e-08	2.27585e-07	Ccnh
0.933979	3.26455e-08	2.27895e-07	Magi3
-1.84475	3.27144e-08	2.28244e-07	Cilp2
0.901599	3.28574e-08	2.2911e-07	Rab5a
-1.16601	3.45715e-08	2.40923e-07	Dclk3
0.981989	3.46079e-08	2.41037e-07	RGD1562310
-0.900492	3.54335e-08	2.46645e-07	Dctd
-0.899485	3.55755e-08	2.47491e-07	Hbp1
0.915285	3.56511e-08	2.47874e-07	Cckar
0.793052	3.59362e-08	2.49712e-07	Nomo1
-1.59994	3.68966e-08	2.56238e-07	Negr1
0.795456	3.71058e-08	2.57543e-07	Ccdc92
3.30196	3.7768e-08	2.61988e-07	Enpep
1.0163	3.83705e-08	2.66015e-07	Slc2a13
0.905564	3.85314e-08	2.66977e-07	Dgat1
0.872252	3.86506e-08	2.67649e-07	Ddx49
-0.840151	3.97119e-08	2.74841e-07	Rcan2
0.827622	3.98058e-08	2.75333e-07	Tmx2
0.852064	4.00617e-08	2.76944e-07	Ddt
0.854703	4.07972e-08	2.81868e-07	Dpm1
-0.913686	4.09621e-08	2.82845e-07	Pcdhb5
0.744213	4.1342e-08	2.85305e-07	Vat1
0.768732	4.26266e-08	2.94001e-07	Spcs2
1.37458	4.33541e-08	2.98849e-07	Rhbdd1
0.771562	4.34763e-08	2.9952e-07	Arl6ip1
-0.988093	4.38175e-08	3.01598e-07	Dixdc1
1.83394	4.38279e-08	3.01598e-07	Fbxl7
-1.72303	4.39189e-08	3.01997e-07	Gpm6a
0.796446	4.3936e-08	3.01997e-07	Vegfb
0.781577	4.41442e-08	3.03256e-07	Ctsd
-0.851707	4.43502e-08	3.04498e-07	Cep131
0.825415	4.5244e-08	3.10458e-07	Use1
0.832316	4.5282e-08	3.10542e-07	Emc3
0.809632	4.6326e-08	3.17521e-07	Bak1
0.78434	4.69401e-08	3.21548e-07	Uqcrc1
-1.58454	4.72691e-08	3.23618e-07	Id2
0.840308	4.76774e-08	3.26228e-07	Akap12
0.777931	4.7828e-08	3.27073e-07	Ube2g2
0.915917	4.78649e-08	3.2714e-07	Josd2
0.871894	4.80607e-08	3.28293e-07	Optn
0.938676	4.84707e-08	3.30905e-07	Pnp
-0.800694	4.98338e-08	3.40019e-07	Kif23
0.778233	5.00209e-08	3.41103e-07	Ugt8
-0.819542	5.03634e-08	3.43244e-07	Slc44a1
0.822509	5.0868e-08	3.46488e-07	Rer1
0.80746	5.13649e-08	3.49675e-07	Clip2
0.826125	5.14914e-08	3.50339e-07	Farsb
0.783091	5.19387e-08	3.53183e-07	Arpc2
-0.950934	5.24734e-08	3.56618e-07	Ppm1d
0.990616	5.46152e-08	3.70965e-07	Inpp1
-1.38683	5.48446e-08	3.72314e-07	Rasgrp2
0.810461	5.49045e-08	3.72511e-07	Rtn4rl1
0.815402	5.52072e-08	3.73934e-07	Chka
-0.853061	5.51676e-08	3.73934e-07	Ctnnal1
-0.824639	5.51893e-08	3.73934e-07	Fbxl16
2.02136	5.63415e-08	3.81403e-07	Rsad2
1.72105	5.77229e-08	3.90536e-07	Flrt2
0.756298	5.89327e-08	3.98497e-07	Rheb
-0.87818	6.0074e-08	4.05987e-07	Appl2
-1.6301	6.14407e-08	4.14991e-07	RGD1563888
0.791689	6.1709e-08	4.1657e-07	Golga4
0.793958	6.25212e-08	4.21817e-07	Abhd17a
0.795504	6.35831e-08	4.28742e-07	Gosr2
0.937761	6.42057e-08	4.32698e-07	Sall1
0.748024	6.43233e-08	4.33249e-07	Uqcrq
8.59044	6.47313e-08	4.35754e-07	Ntsr1
-0.815339	6.48447e-08	4.36274e-07	Glis2
5.24708	6.49038e-08	4.36428e-07	Tat
0.888265	6.54796e-08	4.40055e-07	Rgs7
-0.869128	6.58356e-08	4.42201e-07	Abcc3
0.801406	6.66127e-08	4.47172e-07	Hypk
-1.04416	6.79382e-08	4.55816e-07	Sms
2.48903	6.8705e-08	4.60705e-07	Mgst2
2.85838	6.9008e-08	4.62224e-07	Cdh10
-0.846652	6.89727e-08	4.62224e-07	Tnrc18
0.855985	6.92827e-08	4.63806e-07	Efl1
0.964599	7.17422e-08	4.80005e-07	Shisa4
-1.01519	7.19023e-08	4.80809e-07	Cdc6
-0.795683	7.32164e-08	4.89325e-07	Lzts2
0.802496	7.3428e-08	4.90468e-07	Emc4
-0.929082	7.44986e-08	4.97344e-07	Raph1
-1.66246	7.50415e-08	5.00691e-07	Klhl14
-0.830157	7.77177e-08	5.18261e-07	Ddah2
0.751465	7.83015e-08	5.21866e-07	Ptp4a2
1.03932	7.83487e-08	5.21892e-07	Npepo
0.826034	7.99949e-08	5.32564e-07	Snrpa1
0.786174	8.0487e-08	5.35545e-07	Cebpz
-0.821165	8.19113e-08	5.44722e-07	Tubgcp2
0.846688	8.19736e-08	5.44836e-07	Fem1a
0.80254	8.4316e-08	5.60096e-07	Ptprf
1.921	8.51163e-08	5.65101e-07	T2
-0.811764	8.55416e-08	5.67612e-07	Inpp5f
-1.46296	8.81113e-08	5.84342e-07	Zdhhc15
0.814471	8.81724e-08	5.84426e-07	Cpn1
0.832282	8.88454e-08	5.88564e-07	Fem1c
1.86027	8.96271e-08	5.93417e-07	Gsta4
-0.816995	8.97651e-08	5.93766e-07	Kcnh6
-0.832879	8.97781e-08	5.93766e-07	Mtus1
-0.878651	9.02874e-08	5.96807e-07	Rnd1
0.954229	9.05765e-08	5.9839e-07	Abca7
-2.72999	9.06994e-08	5.98874e-07	Fam151a
6.52966	9.09322e-08	6.00083e-07	Il20
-0.791602	9.11075e-08	6.00911e-07	Cenpf
0.764851	9.26896e-08	6.10679e-07	Mgrn1
-0.922002	9.26524e-08	6.10679e-07	Rhbdl3
-4.11984	9.50983e-08	6.26206e-07	Slc26a4
-0.973236	9.62135e-08	6.3314e-07	Foxo4
0.814301	9.62561e-08	6.3314e-07	Gpr89b
0.780235	9.74722e-08	6.4054e-07	Serinc2
-1.54664	9.74873e-08	6.4054e-07	Upb1
0.787658	9.81052e-08	6.44249e-07	Tmem208
0.843308	9.84063e-08	6.45524e-07	B3gnt2
0.95438	9.83903e-08	6.45524e-07	Snap23
1.05258	9.89377e-08	6.48657e-07	Snhg4
0.818641	9.9094e-08	6.49329e-07	Aen
0.857999	1.0055e-07	6.58511e-07	Cstf3
0.778051	1.01467e-07	6.64157e-07	Acbd3
0.781461	1.03383e-07	6.7633e-07	Ppp1r2
0.832454	1.05152e-07	6.87531e-07	Timm8b
1.13564	1.06079e-07	6.93215e-07	Sec23a
-1.47312	1.06357e-07	6.94657e-07	Mcoln3
0.72234	1.07405e-07	7.01127e-07	Cd63
0.783059	1.0805e-07	7.04955e-07	Srd5a3
-0.82429	1.09697e-07	7.15311e-07	Slit1
0.7375	1.13116e-07	7.37207e-07	Cmpk1
0.82223	1.14085e-07	7.43121e-07	RGD1559909
-1.3169	1.16425e-07	7.57957e-07	Srcin1
0.818118	1.18608e-07	7.71754e-07	Bola3
-1.38152	1.18796e-07	7.7256e-07	Brs3
-1.12171	1.2187e-07	7.92119e-07	Sp4
0.738106	1.22286e-07	7.94401e-07	Dstn
0.988606	1.23723e-07	8.03304e-07	Synm
0.719339	1.24023e-07	8.04815e-07	Serf2
-0.79704	1.25605e-07	8.14645e-07	Rbpj
1.5728	1.2605e-07	8.17092e-07	Plcxd2
0.851039	1.2626e-07	8.18014e-07	Alas1
0.782188	1.28004e-07	8.28868e-07	Lyar
0.819737	1.28762e-07	8.3333e-07	LOC691807
0.720806	1.3171e-07	8.51948e-07	Bsg
-1.03556	1.32774e-07	8.5837e-07	Brinp2
0.881979	1.3302e-07	8.59502e-07	Pex16
0.79132	1.33228e-07	8.60389e-07	Alg5
-0.773074	1.33905e-07	8.64297e-07	Ccna2
0.793056	1.34505e-07	8.6724e-07	Srebf1
1.53941	1.34437e-07	8.6724e-07	Thsd7a
-0.942798	1.36405e-07	8.79024e-07	Ttc8
0.713807	1.38923e-07	8.94768e-07	Atp5f1b
0.804167	1.40597e-07	9.05068e-07	Tfg
-0.782028	1.41308e-07	9.0916e-07	Unc5a
-2.38925	1.43293e-07	9.21445e-07	Ubash3a
0.762631	1.48544e-07	9.54698e-07	Rad23b
-1	1.49907e-07	9.62948e-07	Coro2a
-1.11109	1.49997e-07	9.63011e-07	Syt9
0.761567	1.51191e-07	9.70164e-07	Slc37a3
0.799659	1.51648e-07	9.72577e-07	Fam110a
8.00085	1.53219e-07	9.82132e-07	St6galnac1
0.812828	1.55035e-07	9.92718e-07	Polr3d
-1.06601	1.54995e-07	9.92718e-07	Rapgef4
0.738208	1.58584e-07	1.0149e-06	Kdelr1
0.760061	1.59464e-07	1.02e-06	Hbs1l
0.823933	1.61248e-07	1.03086e-06	Mrpl58
0.753201	1.61741e-07	1.03346e-06	Gatc
1.11775	1.66783e-07	1.06512e-06	Khk
0.814833	1.66955e-07	1.06565e-06	Susd4
-3.92022	1.68619e-07	1.0757e-06	Adprhl1
-0.92672	1.69076e-07	1.07805e-06	Pclo
1.21496	1.69322e-07	1.07905e-06	Mideas
-1.07427	1.70219e-07	1.08419e-06	Fcho1
0.779977	1.71997e-07	1.09494e-06	Gnl2
0.750399	1.74644e-07	1.1112e-06	Hgs
0.955215	1.74741e-07	1.11124e-06	Mcrip2
1.05566	1.75428e-07	1.11502e-06	Bcat2
0.726098	1.78732e-07	1.13542e-06	Vegfa
0.790058	1.79234e-07	1.13801e-06	Lamtor3
1.90282	1.80545e-07	1.14573e-06	Kcna2
0.788591	1.8119e-07	1.14922e-06	Dynlt3
-0.887704	1.8295e-07	1.15977e-06	Mpp2
3.6734	1.85803e-07	1.17724e-06	Cpa5
-1.62544	1.90085e-07	1.20359e-06	Cxcl11
-0.758528	1.90162e-07	1.20359e-06	Mcrip1
-0.952503	1.91578e-07	1.21192e-06	Gins1
-0.713123	1.92287e-07	1.21577e-06	Scg5
0.812548	1.93264e-07	1.22131e-06	Sort1
0.894745	1.9469e-07	1.22968e-06	Sdc4
-0.722252	1.94811e-07	1.22979e-06	Gc
7.66493	1.95244e-07	1.23189e-06	Plaur
-3.41161	1.98386e-07	1.2504e-06	Cyp39a1
0.738107	1.98284e-07	1.2504e-06	Etf1
7.8193	1.99076e-07	1.2541e-06	Inhbe
0.748378	2.01475e-07	1.26855e-06	Smim7
0.848905	2.02298e-07	1.27306e-06	Tex264
0.778613	2.05637e-07	1.2934e-06	Nt5c3a
8.36388	2.0925e-07	1.31544e-06	Fgf2
1.20296	2.09652e-07	1.31728e-06	Col16a1
-1.07352	2.14862e-07	1.34931e-06	Vmac
0.786158	2.18361e-07	1.37057e-06	Galnt1
0.775976	2.20034e-07	1.38036e-06	Itpk1
0.733908	2.22356e-07	1.3942e-06	Sec11a
1.05772	2.22943e-07	1.39716e-06	Six5
0.70832	2.32077e-07	1.45364e-06	Psmc1
1.28656	2.32751e-07	1.45711e-06	Acot7
1.2431	2.33791e-07	1.46286e-06	Slc15a2
-0.837807	2.35632e-07	1.47362e-06	RGD1304587
0.838963	2.38258e-07	1.48926e-06	Edrf1
-0.843622	2.39735e-07	1.49772e-06	Spn
6.31121	2.43957e-07	1.52331e-06	Fut1
0.91254	2.4826e-07	1.54938e-06	Dlat
-0.893733	2.49895e-07	1.55877e-06	Nedd1
0.7261	2.52502e-07	1.57423e-06	Plod3
-1.2378	2.55339e-07	1.59109e-06	Crot
0.722483	2.58434e-07	1.60955e-06	Kpna2
0.781775	2.59299e-07	1.6141e-06	Hcfc2
0.700573	2.59566e-07	1.61493e-06	Atp5f1a
0.755782	2.61896e-07	1.62859e-06	Tm2d2
0.703852	2.6698e-07	1.65935e-06	Ftl1
1.10054	2.6944e-07	1.67377e-06	Tmem170a
1.25329	2.70015e-07	1.67648e-06	Nr4a2
0.882463	2.70824e-07	1.68064e-06	Fam167a
0.84717	2.73912e-07	1.69893e-06	Gucy1b1
2.12702	2.75805e-07	1.70979e-06	Trpc5
-1.41278	2.76044e-07	1.7104e-06	Crnde
-0.809451	2.78738e-07	1.7262e-06	Tnip1
1.49055	2.79519e-07	1.73015e-06	Nrg2
0.81736	2.79893e-07	1.73158e-06	Dipk1b
0.745728	2.80207e-07	1.73175e-06	Asnsd1
-1.15577	2.80177e-07	1.73175e-06	Xkr5
0.75106	2.84201e-07	1.75553e-06	Hacd3
-0.963422	2.84695e-07	1.75768e-06	Cds2
-1.13761	2.87687e-07	1.77524e-06	Fuz
0.705115	2.88089e-07	1.77682e-06	Cox5b
0.749471	2.89929e-07	1.78726e-06	Pnrc1
-0.719593	2.90587e-07	1.7904e-06	LOC100910996
-0.717409	2.91356e-07	1.79422e-06	Calm3
0.97353	2.91595e-07	1.79477e-06	Mctp2
0.799578	2.91844e-07	1.79539e-06	Slc7a4
-0.948605	3.00932e-07	1.85036e-06	Celsr2
0.685743	3.02713e-07	1.86036e-06	Clta
0.799888	3.09797e-07	1.90293e-06	Alg11
1.09402	3.10784e-07	1.90802e-06	Slc25a33
-0.827825	3.13743e-07	1.92521e-06	Rpa1
-0.859347	3.14317e-07	1.92775e-06	E2f1
2.90959	3.24995e-07	1.99223e-06	Asmt
2.48732	3.25802e-07	1.99616e-06	Dcxr
-0.962991	3.28036e-07	2.00883e-06	Klc4
-0.887219	3.32507e-07	2.03416e-06	Kif19
-0.898477	3.3251e-07	2.03416e-06	Mks1
0.758442	3.35068e-07	2.04877e-06	Gmds
-0.888727	3.36293e-07	2.05522e-06	Tyms
-1.03011	3.43922e-07	2.09971e-06	Arc
0.811751	3.43829e-07	2.09971e-06	Tmem106b
8.26512	3.48248e-07	2.12505e-06	Mmp19
0.917058	3.49477e-07	2.13148e-06	Trim65
0.848033	3.5019e-07	2.13475e-06	Smco4
0.719895	3.51726e-07	2.14302e-06	Ubxn4
4.27614	3.55469e-07	2.16474e-06	Megf10
0.765713	3.56651e-07	2.17084e-06	Sec23ip
0.726775	3.58005e-07	2.17799e-06	Twf1
-0.753769	3.58965e-07	2.18273e-06	Hipk1
-0.868281	3.59243e-07	2.18332e-06	Gpd2
0.800679	3.6002e-07	2.18694e-06	Hbegf
-0.681995	3.60455e-07	2.18848e-06	Ptms
0.794651	3.62138e-07	2.19759e-06	Unc13a
-0.935818	3.63792e-07	2.20652e-06	Akr1c19
-0.682469	3.6398e-07	2.20655e-06	Krt8
0.766012	3.7424e-07	2.26761e-06	Sel1l
0.717674	3.77573e-07	2.28666e-06	Atp6v1c1
-0.962771	3.77902e-07	2.2875e-06	Mgme1
0.703314	3.81526e-07	2.30828e-06	Vdac1
0.785108	3.85569e-07	2.33157e-06	Mrps10
1.9771	3.86755e-07	2.33757e-06	Ntng2
-0.839967	3.95368e-07	2.38843e-06	Large2
1.0787	3.96435e-07	2.39368e-06	Ca5b
[truncated: 15,457 more rows]
