# Supplementary material for: Med14 phosphorylation shapes genomic response to GLP-1 Agonist
Source: bioRxiv. 2025 Jun 23:2025.06.17.660196. Preprint. [Version 1] doi: 10.1101/2025.06.17.660196 (PMC12262311; doi:10.1101/2025.06.17.660196)
Supplement: Supplement 9 [file media-9.xlsx]

## Sheet: TableS9_DE_group_M14SA_1h_Ex_vs
log2FoldChange	pvalue	padj	GeneSymbol
4.78549	0	0	Crem
3.88408	0	0	Id4
5.76496	0	0	Nr4a1
5.9669	0	0	Sik1
3.76088	9.40018e-255	2.06729e-251	Junb
3.36401	5.97251e-247	1.09456e-243	Mest
3.1952	5.94677e-243	9.34153e-240	LOC689986
4.27934	7.83742e-199	1.07725e-195	Rgs2
6.39169	1.11138e-198	1.35786e-195	Fosl2
2.95023	3.63522e-192	3.99729e-189	Per1
4.26411	4.99339e-180	4.99158e-177	Ephb3
3.46305	1.85606e-172	1.70077e-169	Nfil3
4.00988	1.10436e-157	9.34118e-155	Nr4a2
2.93257	2.13993e-153	1.68076e-150	Nap1l5
3.48921	7.5818e-146	5.55796e-143	Hbegf
6.29229	3.58376e-136	2.46294e-133	Fosb
2.75508	6.97459e-130	4.51133e-127	Diras2
2.44518	2.56718e-122	1.56826e-119	Cwc25
2.14437	3.6694e-122	2.12361e-119	Btg2
4.53294	7.49073e-117	4.1184e-114	Fst
3.60861	1.16482e-111	6.0992e-109	Sstr1
-2.56936	1.90999e-109	9.54646e-107	Txnip
2.43229	1.31976e-100	6.30958e-98	Nedd9
4.71849	7.61731e-99	3.49e-96	Fos
2.15986	4.10894e-95	1.80727e-92	Midn
2.15752	5.1724e-94	2.18753e-91	Coq10b
1.94576	7.91125e-89	3.22193e-86	Irs2
1.96556	2.56943e-87	1.00905e-84	Slc25a25
2.73041	1.59376e-85	6.0431e-83	Spata2L
2.15948	7.9652e-80	2.91951e-77	Dusp1
5.44495	5.46857e-78	1.93975e-75	Arhgap45
3.40532	2.75003e-77	9.4498e-75	Maff
2.08781	2.85252e-76	9.50494e-74	Rasd1
2.20689	1.24256e-74	4.01858e-72	Klf4
2.91878	1.32197e-72	4.15325e-70	Egr1
2.41903	1.06385e-71	3.24947e-69	Slc26a2
4.2577	1.693e-71	5.03142e-69	Gpr88
2.36471	1.77674e-71	5.14133e-69	Lrrtm2
1.70797	2.48047e-71	6.99364e-69	Cry2
1.94343	4.18305e-62	1.14992e-59	Tiparp
7.40004	4.12109e-61	1.10525e-58	Nr4a3
-2.00773	1.27647e-60	3.34192e-58	Myc
1.62803	8.82575e-58	2.25693e-55	Zfp395
1.55222	9.907e-57	2.47585e-54	Mapkapk2
1.50135	4.38195e-55	1.07075e-52	Syt4
1.7753	2.34469e-52	5.60483e-50	Barhl1
2.14051	3.42907e-48	8.02257e-46	Pard6a
1.70011	4.71803e-48	1.08082e-45	Neurod2
1.56266	1.68434e-47	3.77981e-45	Ppp1r15a
1.52934	4.20426e-47	9.24601e-45	Mfsd2a
1.48883	6.18445e-42	1.33342e-39	Ackr3
1.47359	1.01982e-41	2.15652e-39	Il1r1
-1.61241	7.64681e-41	1.5865e-38	Klf6
2.44027	4.34302e-40	8.84367e-38	Dio2
1.3269	4.14697e-39	8.29093e-37	Tob1
1.67155	9.77465e-39	1.91932e-36	Rgs16
1.27994	1.99314e-35	3.845e-33	Adra2a
2.09765	7.70734e-35	1.46121e-32	Plk3
1.14138	2.11736e-34	3.94618e-32	Btg1
2.34663	1.90632e-33	3.49365e-31	Csrnp1
1.09188	1.96537e-33	3.54281e-31	Net1
1.30781	2.17516e-32	3.85776e-30	Lrp12
1.61232	9.47698e-31	1.65411e-28	Dyrk3
1.1915	2.83986e-30	4.87924e-28	Errfi1
1.12415	8.66116e-29	1.4652e-26	Fhdc1
0.979078	7.97727e-28	1.32906e-25	Pja1
2.16592	1.52645e-27	2.50521e-25	Atf3
1.36639	2.31542e-27	3.74417e-25	Dusp5
1.11812	3.2492e-27	5.178e-25	Emd
1.38793	2.80643e-26	4.40851e-24	Ldhb
1.91293	1.79552e-25	2.78078e-23	Tac1
3.60744	3.09564e-25	4.72773e-23	Egr4
-1.05343	4.22147e-25	6.3588e-23	Neurod1
-1.57686	4.14519e-24	6.15952e-22	Mafb
1.67325	5.33701e-24	7.82477e-22	Tp53rk
1.77104	8.03415e-24	1.16241e-21	Cartpt
3.07044	1.35128e-23	1.92969e-21	Uncx
0.993523	1.44158e-23	2.03225e-21	Pim3
1.87221	1.90747e-23	2.655e-21	Gadd45b
1.20802	3.40639e-22	4.68208e-20	Cbx8
1.10236	5.01505e-22	6.80808e-20	Ripk4
0.932788	2.73674e-21	3.66991e-19	Ppp1r11
0.988768	4.75162e-21	6.29503e-19	B3gnt2
2.23367	3.5885e-20	4.69752e-18	Epha2
0.952238	4.22252e-20	5.46245e-18	Luzp1
1.41637	4.58018e-20	5.85624e-18	Id1
0.916239	4.86691e-20	6.15132e-18	Slc7a5
1.63648	6.85476e-20	8.56533e-18	Cebpb
-0.980075	9.47466e-20	1.1706e-17	Anks4b
1.40652	2.78188e-19	3.39884e-17	Trib2
-1.01967	3.98145e-19	4.81099e-17	Grb7
1.05568	4.52936e-19	5.41357e-17	Jun
1.42856	1.14707e-18	1.35625e-16	Nptx1
5.0613	1.17264e-18	1.37174e-16	Ccn2
1.32551	2.18876e-18	2.53343e-16	Gem
0.90881	4.28677e-17	4.91014e-15	Usp42
1.34851	8.45937e-17	9.58961e-15	Pde4d
1.72904	8.6168e-17	9.6684e-15	Plk2
0.796927	4.14991e-16	4.60933e-14	Jund
0.956367	4.4554e-16	4.89916e-14	Slc1a4
0.966103	5.16692e-16	5.6253e-14	B3galt2
0.913579	6.1726e-16	6.65431e-14	Stard4
-0.954993	1.80584e-15	1.92786e-13	Rsrp1
0.774251	3.04022e-15	3.21444e-13	Tuba4a
1.05935	3.43076e-15	3.59283e-13	Gpr6
0.750119	3.86161e-15	4.00587e-13	Zfand2a
0.873669	4.78772e-15	4.92016e-13	Bcl2l11
-0.844448	7.87238e-15	8.01525e-13	Trim59
0.876694	8.11039e-15	8.18182e-13	Efnb1
0.802054	1.1e-14	1.0996e-12	Litaf
-1.01435	1.58974e-14	1.57484e-12	Nr1d1
0.968965	1.48942e-13	1.46229e-11	Siah2
0.675011	1.64348e-13	1.59927e-11	Insig1
1.85915	1.69322e-13	1.63321e-11	Id2
0.9539	2.20788e-13	2.11112e-11	Fbxo34
2.01062	4.44514e-13	4.21368e-11	Actn2
0.847349	6.04424e-13	5.68055e-11	Dusp8
0.871941	7.11533e-13	6.63052e-11	Bag3
1.00952	1.2673e-12	1.17103e-10	Stc1
0.795383	1.28791e-12	1.18016e-10	Dgcr6
-1.04285	1.97454e-12	1.79438e-10	Ovol2
-0.800676	2.01186e-12	1.81331e-10	Sesn1
2.10245	2.59322e-12	2.3183e-10	Tent5b
-1.15465	2.82217e-12	2.50263e-10	Sall2
0.790257	3.03608e-12	2.664e-10	Dusp10
0.864395	3.05261e-12	2.664e-10	Ptp4a1
0.874921	4.0931e-12	3.54391e-10	Zfp612
1.41063	4.7872e-12	4.1125e-10	Rem2
0.618704	5.20538e-12	4.43708e-10	Vegfa
0.90734	5.44584e-12	4.60634e-10	Hps4
0.830733	5.88877e-12	4.94297e-10	Znrd1
-0.654577	1.0643e-11	8.86592e-10	Dmrta1
1.14678	1.14316e-11	9.45126e-10	Zc3h12c
0.694504	1.30453e-11	1.0705e-09	Srxn1
0.845077	1.33864e-11	1.09035e-09	Myo16
-0.964217	1.39646e-11	1.12908e-09	Pars2
1.30835	1.72311e-11	1.38302e-09	Cebpd
0.728791	2.10031e-11	1.67355e-09	Nkx2-2
0.754576	2.83706e-11	2.24434e-09	Arl4c
0.782072	3.13936e-11	2.46574e-09	Mafk
0.772954	3.61727e-11	2.82096e-09	Pdxk
2.12318	3.68682e-11	2.85495e-09	Lfng
-0.907971	5.05254e-11	3.88516e-09	Pex26
1.46645	6.40768e-11	4.89297e-09	Lrrc10b
0.665424	6.97374e-11	5.2885e-09	Pnrc1
0.626175	7.05313e-11	5.31207e-09	Tp53inp2
-1.10265	7.5882e-11	5.67618e-09	Bbs10
-0.944594	9.2424e-11	6.86685e-09	Tfap4
1.22429	9.79201e-11	7.22637e-09	Prox1
-0.68557	1.04619e-10	7.66928e-09	Pnisr
0.697261	1.20165e-10	8.75057e-09	Sdc1
0.822206	1.79298e-10	1.29708e-08	Cln8
1.36271	2.6543e-10	1.90762e-08	Spry4
-1.3134	2.76286e-10	1.97275e-08	Kctd11
-0.849784	3.67416e-10	2.60652e-08	Irf1
0.724469	4.1087e-10	2.8961e-08	Dusp3
-0.857328	4.57332e-10	3.20307e-08	Tmem215
-0.699983	5.64089e-10	3.92577e-08	Vps37d
1.01975	6.00766e-10	4.15473e-08	Rell1
-1.06515	8.1667e-10	5.61256e-08	RGD1566386
1.17167	8.23528e-10	5.61731e-08	Arl5b
-0.59007	8.27577e-10	5.61731e-08	Luc7l3
0.662279	9.58968e-10	6.46921e-08	Socs5
0.564587	1.22414e-09	8.2077e-08	Akap12
0.679639	1.2688e-09	8.45559e-08	Fam220a
0.709285	1.30401e-09	8.6379e-08	Vps18
1.10163	1.31271e-09	8.64345e-08	Helz2
0.679468	1.51956e-09	9.9459e-08	Fam204a
0.697879	3.04072e-09	1.97844e-07	Vgf
0.718704	3.65046e-09	2.3612e-07	Zbtb21
-0.61577	3.98617e-09	2.56327e-07	Lgalsl
0.579203	5.06389e-09	3.23736e-07	Bcor
-0.84318	5.1979e-09	3.30382e-07	Ypel2
0.754155	5.27275e-09	3.33214e-07	Wnt4
0.716141	5.91699e-09	3.7179e-07	Gtf3c4
-0.857348	8.54116e-09	5.33628e-07	Zkscan8
0.608059	8.80641e-09	5.47092e-07	Noct
-1.45811	1.01887e-08	6.29408e-07	Pik3ip1
0.696608	1.09729e-08	6.70323e-07	Otud4
0.605119	1.09513e-08	6.70323e-07	Ttpal
0.756217	1.29806e-08	7.88592e-07	Tspyl4
-1.12926	1.45771e-08	8.8071e-07	Gata3
-0.687989	1.50683e-08	9.05413e-07	Mapk1ip1
0.766587	1.58484e-08	9.47114e-07	Id3
1.77491	1.9694e-08	1.17057e-06	Neurod4
0.671112	3.29563e-08	1.94832e-06	Kpna1
0.882213	3.39923e-08	1.99882e-06	Ypel4
-0.696918	3.7348e-08	2.18446e-06	Zfp467
-0.761067	3.81622e-08	2.22027e-06	Gpank1
-0.678667	3.95864e-08	2.29101e-06	Tab1
0.563617	4.94893e-08	2.84913e-06	Enc1
0.866116	5.01544e-08	2.87238e-06	Cck
-1.623	5.285e-08	3.01108e-06	Snai2
-0.652268	5.75637e-08	3.26274e-06	Tmem186
0.493908	5.79734e-08	3.2691e-06	Tpm4
-0.896046	7.58958e-08	4.25791e-06	Fam43a
0.80796	8.56908e-08	4.78302e-06	Kcna5
-0.905079	1.15866e-07	6.43463e-06	Exo5
-0.638226	1.20108e-07	6.63672e-06	Ccng2
-0.763141	1.23621e-07	6.76285e-06	C2cd4c
-0.607322	1.23155e-07	6.76285e-06	Mrm1
1.00652	1.24997e-07	6.80427e-06	Pde4b
3.04218	1.42361e-07	7.71136e-06	Nexn
0.509292	1.52324e-07	8.21058e-06	Aff4
1.57345	1.63667e-07	8.77895e-06	Kcnf1
0.484817	1.68426e-07	8.99032e-06	Ube2z
-0.675721	1.92209e-07	1.02103e-05	Rara
0.657911	1.97325e-07	1.04317e-05	Ddit4
0.842456	2.20197e-07	1.15851e-05	Tent5a
-0.678999	2.34622e-07	1.22852e-05	Zfp316
0.501715	3.04797e-07	1.58841e-05	Cyp51
-0.641627	3.07291e-07	1.59385e-05	Dph2
0.461771	3.156e-07	1.62927e-05	Hmgcr
0.521078	3.19649e-07	1.64246e-05	Foxa2
0.528206	3.28876e-07	1.68201e-05	Ebf3
-0.587285	3.95421e-07	2.01299e-05	Ypel5
-0.505384	4.28868e-07	2.17319e-05	F3
-0.836464	5.48368e-07	2.76599e-05	Ier5
-0.740491	5.52848e-07	2.77585e-05	Zfp775
-0.860371	5.71537e-07	2.85664e-05	Zfp956
-1.85471	5.8307e-07	2.9011e-05	Foxq1
-0.914582	5.96487e-07	2.95449e-05	Phlda1
0.893899	7.16442e-07	3.53273e-05	Foxa3
-0.507807	7.5301e-07	3.68004e-05	Atf7ip
0.692746	7.4999e-07	3.68004e-05	Fam222a
-0.527845	7.75314e-07	3.77228e-05	Klhdc8a
2.06716	8.58362e-07	4.15795e-05	Bhlhe22
0.466612	8.80276e-07	4.2454e-05	Gjd2
1.27694	9.72265e-07	4.66857e-05	Dusp4
-0.519705	1.13705e-06	5.43606e-05	Arrdc4
0.515117	1.17727e-06	5.60402e-05	Cbarp
0.533845	1.20673e-06	5.7195e-05	Ifrd1
-0.672284	1.33866e-06	6.31757e-05	Tceanc2
-0.56196	1.49896e-06	7.04382e-05	Fam193b
-0.458327	1.51378e-06	7.08321e-05	Gipr
-0.604515	1.54125e-06	7.18116e-05	S100pbp
0.760178	1.57857e-06	7.32405e-05	Cpa2
-0.548994	2.23991e-06	0.000103488	Hbp1
0.53366	2.37111e-06	0.000109091	Trim26
0.419295	2.3857e-06	0.000109305	Ubl3
-0.977356	2.49448e-06	0.000113814	Setmar
-0.467436	3.02783e-06	0.000137579	Arhgef3
7.15781	3.07069e-06	0.000138952	Mir132
1.95601	3.13893e-06	0.000141458	Cpa4
1.49103	3.15785e-06	0.000141729	Oxtr
0.669647	3.44383e-06	0.000153937	Fem1b
0.707943	3.66153e-06	0.000163005	Rmdn3
2.15144	3.73036e-06	0.0001654	Ppargc1a
-0.640906	4.01606e-06	0.000177352	Iffo1
-0.49314	4.09746e-06	0.000180223	Uck1
-0.724397	4.3491e-06	0.000190529	Arid5b
-0.627457	4.81821e-06	0.000210242	Mgme1
0.880666	4.94228e-06	0.000214804	Trib3
-0.976076	5.35923e-06	0.000231063	Ccdc62
0.465545	5.34636e-06	0.000231063	Slc35d1
1.07839	5.37943e-06	0.000231063	Zc3h12a
0.435043	6.47646e-06	0.000277102	Idi1
-0.458579	6.9709e-06	0.000297101	Ogt
-0.523884	7.05767e-06	0.000299638	Hdac11
-0.530154	7.1255e-06	0.000301354	Gigyf1
-0.472013	7.17464e-06	0.00030227	Troap
-0.477299	7.30945e-06	0.000306774	Tsc22d3
-0.705872	7.58326e-06	0.000317055	Ppp1r3b
-0.521549	8.63438e-06	0.000359635	Med9
0.509482	8.78764e-06	0.000364637	Gla
0.567629	8.92801e-06	0.000369069	Trib1
-0.560863	9.19807e-06	0.000378809	Trmt1l
-0.499044	9.64054e-06	0.00039555	Kcnh6
-0.53729	9.87868e-06	0.000403814	Tut1
-0.759822	1.00653e-05	0.00040992	Zfp133
-0.783818	1.025e-05	0.000415901	Arrdc3
-0.511652	1.03913e-05	0.000420085	Klf10
-0.627922	1.12331e-05	0.00045245	Trim46
0.519128	1.14383e-05	0.000459036	Grm2
-0.659964	1.17172e-05	0.000468518	Plpp7
-0.916551	1.18895e-05	0.000472382	Bbc3
5.6049	1.19261e-05	0.000472382	Fosl1
0.680548	1.19427e-05	0.000472382	Gdf15
-0.750134	1.23365e-05	0.000486208	Cebpa
0.452744	1.33289e-05	0.000523443	Ninj1
0.544744	1.50555e-05	0.000589149	Map9
0.399654	1.54496e-05	0.000602425	Kit
-0.46672	1.55287e-05	0.000603371	Ankrd10
0.401639	1.57092e-05	0.000608235	Msmo1
-0.639666	1.57924e-05	0.00060931	Mzf1
-0.545122	1.61899e-05	0.000622462	Taf8
0.494485	1.66223e-05	0.000635964	Phf13
-0.608286	1.66567e-05	0.000635964	Snx11
0.947059	1.70275e-05	0.000647869	Synm
0.509381	1.71925e-05	0.000651893	Zc3hav1
-0.464617	1.7523e-05	0.000661163	Akr1c19
-0.532811	1.75573e-05	0.000661163	Anks3
-0.57552	1.79403e-05	0.000673281	Capn15
-0.501679	1.8031e-05	0.000674383	Eri2
-0.521677	1.80947e-05	0.000674472	Ric3
0.485995	1.86338e-05	0.000692222	Traf4
0.37779	1.89844e-05	0.000701095	Eif1
2.20465	1.90002e-05	0.000701095	Prdm1
-0.562083	1.91494e-05	0.00070189	Camkk1
-0.636069	1.90864e-05	0.00070189	Engase
-0.478423	2.01689e-05	0.0007368	Vsig10
-0.628747	2.12939e-05	0.000775324	Gli4
3.93402	2.21776e-05	0.000804835	Alkal2
-0.447414	2.35637e-05	0.000852326	Elf3
2.29322	2.44166e-05	0.000880277	Lnc056
-0.567178	2.46516e-05	0.000885845	Arhgef39
-0.498107	2.48592e-05	0.000890396	Kmt5c
0.750901	2.65269e-05	0.000947046	Pcdh9
0.817157	2.67441e-05	0.000951709	Sec16b
1.11903	2.75251e-05	0.000974861	Spry1
-0.46816	2.7572e-05	0.000974861	Zkscan1
0.379833	2.77469e-05	0.000977902	Akirin1
-0.717019	2.88265e-05	0.0010127	MGC95210
-0.914642	2.94148e-05	0.00103008	Naa80
-0.447691	2.97237e-05	0.00103759	Ckap2
-0.495516	3.07213e-05	0.00106903	Cep55
-0.468628	3.48339e-05	0.00120831	Mknk1
-0.550832	3.57299e-05	0.00123549	Syde2
0.563655	3.61027e-05	0.00124447	Il6r
-0.473951	3.63596e-05	0.00124941	Twnk
0.454448	3.68747e-05	0.00126316	Usp36
1.93099	3.85179e-05	0.00131535	Dlx2
-0.386542	3.94466e-05	0.00134289	Shc2
-0.670141	4.03701e-05	0.00136658	Caskin2
2.7848	4.03909e-05	0.00136658	LRRTM1
0.453519	4.06645e-05	0.00137162	Mllt11
-0.868474	4.10723e-05	0.00138114	Tincr
0.447417	4.51164e-05	0.0015125	Ndel1
-0.609343	4.68196e-05	0.00156483	Slc25a42
-1.10191	4.71397e-05	0.00157075	Dnajc28
-0.469245	4.98703e-05	0.00165672	RGD1561149
-0.513692	5.19037e-05	0.00171907	Sgo2
-0.530309	5.50783e-05	0.00181574	Adora2a
-0.44119	5.51524e-05	0.00181574	Arglu1
-0.527451	5.57265e-05	0.00182916	Pwwp2a
-0.472534	5.66164e-05	0.00184918	Mageh1
1.03478	5.66727e-05	0.00184918	Runx1
-0.460883	5.77823e-05	0.00187981	Notch1
-0.71777	5.84103e-05	0.00189463	Six4
2.17007	5.92244e-05	0.00191539	Gpr135
0.380403	6.00489e-05	0.00193636	Btg3
0.365631	6.22168e-05	0.0020004	St18
0.932582	6.85539e-05	0.00219133	Ier2
0.632671	6.84861e-05	0.00219133	Pwwp2b
-0.619628	6.90687e-05	0.00220139	Ccdc115
0.849835	7.14241e-05	0.00226988	RGD1565844
-0.476871	7.32768e-05	0.00232205	Ptcd1
-0.510455	7.53736e-05	0.00238163	Ffar3
-0.382374	7.58768e-05	0.00239066	Cdc20
-0.884016	7.62392e-05	0.00239522	Hlx
-0.796047	7.71569e-05	0.00241714	Arrdc2
-0.585895	7.78263e-05	0.00243119	Adora2b
-0.459041	7.9304e-05	0.00247033	Arf2
-0.44071	8.0308e-05	0.00249454	Irgq
-0.419876	8.22977e-05	0.00254914	Casp2
-0.650311	8.40827e-05	0.00259712	Mrm2
-0.418704	8.6661e-05	0.00266926	Gtse1
-0.567696	8.84476e-05	0.00271668	Tmem265
-0.575335	0.000102679	0.00314501	Sh2b2
-0.516671	0.000103	0.00314607	Adprm
-0.439662	0.00010434	0.00317817	Tmem129
-0.53858	0.000111825	0.00339678	Rassf7
-0.408686	0.000114552	0.00347001	Retreg3
-0.450404	0.000118647	0.00358418	Ap5z1
0.508525	0.000127109	0.00382752	Dffb
-0.567544	0.000127398	0.00382752	Nrip1
-0.423863	0.000129671	0.00388519	Pkdcc
-0.705763	0.000131122	0.00391799	Ptch2
-0.511435	0.000131544	0.00391993	Irf3
-0.578041	0.000139013	0.00413133	Zc3h8
0.402942	0.000141218	0.00418552	Ppp2r1b
-0.462834	0.00014206	0.00419918	Psrc1
-0.530309	0.00014252	0.00420148	Mxd3
-0.447611	0.000156276	0.00459468	Crebrf
-0.5292	0.000158604	0.00464589	Cipc
2.60359	0.000158863	0.00464589	Kdr
-0.513371	0.000162598	0.00474252	Ccnq
-0.448547	0.000169382	0.00492732	Fam76b
0.335013	0.000172134	0.00499417	Ddx3x
-0.43023	0.00017978	0.00520227	Ccnf
0.415399	0.000182045	0.00525398	Hexim1
-0.734646	0.000189555	0.00545641	Zfp94
-0.426885	0.000191833	0.00550755	Wdr81
-0.458396	0.000201656	0.00577451	Arl4d
0.510498	0.000202399	0.00578072	Tnfrsf21
-0.437149	0.000207756	0.0059175	Mlst8
-0.628699	0.000208264	0.0059175	Zfp90
-0.552397	0.000213369	0.00604692	Gtpbp3
0.625777	0.000217367	0.00614439	Gpatch2l
-0.446972	0.000220469	0.00617655	Asb6
-0.542293	0.000220204	0.00617655	Coil
3.19553	0.000220752	0.00617655	Kcna2
0.396357	0.000220561	0.00617655	Septin9
-0.434242	0.000221751	0.00618876	Ccnt2
-0.422954	0.000223593	0.00622438	Plec
-0.431383	0.00022988	0.00638323	Glis2
-0.487185	0.000232333	0.00643511	Sertad4
-0.41	0.000245646	0.00678674	Rpusd1
-0.440045	0.000248112	0.00683771	Ap4b1
-0.517136	0.000251049	0.00690133	Hdac10
0.957427	0.000257677	0.00706587	Dusp6
-0.452621	0.00026001	0.00710353	Hars2
0.397678	0.000260342	0.00710353	Usp38
-0.460127	0.000277741	0.00755951	Kdm8
-0.550205	0.000292769	0.00794886	Snapc4
-0.429214	0.000294212	0.00796835	Chka
1.01734	0.000297347	0.00803349	Bmp2
0.407447	0.00030066	0.00810308	Nt5dc3
0.705358	0.0003023	0.00812737	Cdkn1a
-0.759251	0.000303733	0.00814596	Ctu1
-0.719018	0.000307281	0.00822108	Zbtb8b
-0.411153	0.000311185	0.00830533	Sstr3
-0.523215	0.000312239	0.00831327	Zfp346
-0.506389	0.000315633	0.00838334	Trim11
0.348013	0.000321603	0.00852132	Hmgcs1
-1.40592	0.000324242	0.0085706	Msc
-0.377331	0.000330786	0.00872259	Aurka
-0.423037	0.000339886	0.00894111	Med18
0.408687	0.000342669	0.00899281	Nab1
-0.474899	0.00034564	0.00899286	Bles03
0.344589	0.00034651	0.00899286	Ccdc86
-0.644138	0.000345096	0.00899286	Eid2b
-0.469078	0.000346647	0.00899286	Toe1
-0.407002	0.00034676	0.00899286	Tuft1
-0.571251	0.000347703	0.00899611	Armc7
-0.650321	0.000357219	0.00922061	RGD1561157
0.634671	0.000360106	0.00927336	Phospho2
-0.465102	0.000361583	0.00928964	Zfp692
0.498716	0.00036531	0.00936352	Hivep1
-0.490994	0.000367633	0.00940114	Mavs
-0.370413	0.000371791	0.00948541	Leng8
-0.469484	0.000383872	0.00977003	Gtpbp2
0.334697	0.000385612	0.00977003	RGD1310352
0.421329	0.000385111	0.00977003	Rnf185
-0.771149	0.000394221	0.00996518	Klhdc8b
0.355715	0.00039725	0.0100187	Rassf3
-0.612307	0.000402736	0.0101338	Zfp763
0.338066	0.000410839	0.0103141	Hnrnph2
1.20146	0.000415912	0.0104177	Amotl2
-0.443687	0.000416875	0.0104181	Pagr1
0.411358	0.000446286	0.0111278	Itpkb
-0.391364	0.000450149	0.0111843	Cnnm3
-0.375963	0.000450587	0.0111843	Slc35d3
0.526487	0.000451656	0.0111856	RGD1564664
-0.577022	0.000455137	0.0111995	Eva1b
-0.400854	0.00045422	0.0111995	Fbxo5
0.38122	0.000455274	0.0111995	Pdlim1
-0.438981	0.000469233	0.0115172	Wdr92
-0.453834	0.000471313	0.0115424	Mcat
0.359382	0.000491435	0.0120085	Tmem30a
-0.392343	0.000495118	0.0120717	Rnf112
0.331669	0.00050836	0.0123671	Ufm1
-0.426907	0.00051735	0.0125304	LOC100909675
-0.443253	0.00051677	0.0125304	Tepsin
-0.485299	0.000519907	0.0125646	Clk2
0.561235	0.000526354	0.0126925	Ago2
-0.54322	0.000532964	0.0128238	Zup1
-0.792273	0.000535608	0.0128593	Oas1b
-0.401845	0.000540542	0.0129494	Cstf1
-0.374818	0.000544396	0.0130134	Cnppd1
-0.678504	0.000548362	0.0130798	Sgk1
-0.600758	0.00055101	0.0131145	Ttc30b
0.658715	0.000553787	0.0131521	Rpp38
-0.564006	0.000556982	0.0131995	Zfyve1
-0.358463	0.000558279	0.0132018	Kif20a
-0.424689	0.000569768	0.0134446	Ube2ql1
0.406319	0.000574214	0.0135205	Mcl1
-0.383709	0.000580022	0.013628	Pcmtd2
-0.450647	0.000591274	0.0138333	Tmem169
-0.388706	0.000590748	0.0138333	Traf2
-0.44896	0.00060523	0.0141298	Rnd1
0.510372	0.000608654	0.0141343	Cxcl16
-0.394155	0.000609283	0.0141343	Frmd8
-0.671456	0.000608801	0.0141343	Ppp1r18
-0.532617	0.000630819	0.014575	Fignl1
0.337434	0.00063093	0.014575	Lmna
-0.385962	0.000640263	0.0147596	Dstyk
-0.459798	0.00064167	0.0147611	Pde4c
0.839392	0.000652264	0.0149735	Map3k2
-1.04372	0.000662947	0.015187	Cited4
-0.387955	0.000666401	0.0152344	Arhgef2
-0.412096	0.000670093	0.015287	Bcar1
-0.430517	0.000671846	0.0152953	Gins3
-0.644985	0.000681125	0.0154745	Pla2g4b
-0.543587	0.000686011	0.0155534	Jrkl
-0.469784	0.000712073	0.016111	Zbtb45
-0.418896	0.000737051	0.0166419	Slitrk6
0.437114	0.000741053	0.016698	Slc7a8
-0.337906	0.000754022	0.0169555	Uhrf2
-0.397056	0.000766784	0.0172073	Rxrb
-0.604215	0.000769967	0.0172435	Mylip
0.353366	0.000795042	0.0177689	Rtn4rl1
5.70816	0.00079775	0.0177932	Mir212
0.503375	0.000814834	0.0181375	Lrrc73
-0.397247	0.000828424	0.0184027	Tubgcp6
-0.517535	0.000833975	0.0184887	Fbxo46
-0.354092	0.000850166	0.0188097	Ube2g2
-0.334105	0.000852067	0.0188139	Adgrg1
-0.450815	0.000861513	0.0189844	Zfp46
-0.951203	0.000872218	0.0191818	Cish
0.331209	0.00087661	0.0191818	Cul2
-0.853425	0.000877299	0.0191818	Mob3c
-0.389355	0.000879193	0.0191818	Zfp414
-0.465516	0.000878464	0.0191818	Zfp787
0.5381	0.000881291	0.0191895	Stk17b
1.19173	0.000883835	0.0192068	Atp1a2
-0.32742	0.000903175	0.0195884	Brd8
0.327948	0.00091006	0.0196989	Atf4
-0.583539	0.00091371	0.019739	Tia1
-0.446269	0.000919508	0.0198253	Tmem17
1.00546	0.000922215	0.0198448	Efnb2
0.652286	0.000930417	0.0199822	RGD1311188
-0.393881	0.000934606	0.019994	Ccdc77
-0.457382	0.000933515	0.019994	Cdc42ep4
-0.3807	0.000948262	0.0202468	Zfp358
0.761088	0.000951602	0.0202787	Zrsr1
-0.51661	0.000986483	0.0209814	Slx1b
-0.465561	0.000988792	0.0209899	Gin1
-0.363945	0.000992255	0.0210228	Kif18b
0.358714	0.000998006	0.021104	Purb
-0.345949	0.00100942	0.0213043	Tssc4
-0.694139	0.00102365	0.0215632	Rdh14
-0.451241	0.00103921	0.0218074	Polr3f
-0.422127	0.0010378	0.0218074	Smg6
-0.349428	0.00105684	0.0221353	Sephs2
0.408156	0.00106313	0.0222246	Vps37b
-0.616695	0.00106554	0.0222327	Aurkc
-0.535333	0.00111794	0.023282	Ahdc1
1.33603	0.00113468	0.023586	Smad9
1.24298	0.00115491	0.023961	Gpr156
0.453237	0.00118667	0.0245275	Ccdc107
-0.434281	0.00118474	0.0245275	Trub2
-0.32573	0.00118919	0.0245335	Abhd17c
-0.489954	0.00121101	0.0249369	Tmem80
-0.331435	0.00122571	0.0251924	Rimbp2
-0.745112	0.00122822	0.0251969	Rad52
-0.319073	0.00124739	0.0255425	Slc35g1
-0.467268	0.00127513	0.026062	Pop1
-0.360477	0.00128475	0.0261699	Flcn
-0.870471	0.00128517	0.0261699	RGD1566325
-0.345687	0.00131897	0.0268085	Sphk2
-0.384653	0.00132639	0.02686	Arvcf
-0.389044	0.00132484	0.02686	Fbxl15
-0.540896	0.00134511	0.0271891	Mterf1
0.302922	0.00134976	0.0272329	Amd1
-0.331276	0.00136123	0.0274141	Elavl4
-0.343592	0.00136678	0.0274743	Get1
-0.74832	0.00136922	0.0274743	Oxld1
-0.361462	0.00138603	0.0277609	Tnk2
-0.553905	0.00141265	0.0282427	Shox2
-0.793324	0.00142372	0.0284125	Ccdc28a
-0.353689	0.00143078	0.0285016	Lzts2
0.277613	0.00146745	0.0291791	Ywhaz
-0.550775	0.00147337	0.029244	Thumpd2
-0.703187	0.00147785	0.02928	Irf9
0.880382	0.00149176	0.0295026	Phospho1
-0.323956	0.00149801	0.029573	Isl1
-0.364537	0.00151888	0.0299312	Slc31a2
-0.32676	0.00155588	0.0306055	Adcy6
-0.774378	0.00156947	0.0307626	Adamts15
-0.666088	0.00156805	0.0307626	Inhbb
-0.41008	0.00157789	0.0308728	G2e3
0.397132	0.00161183	0.0314809	Tmub1
-0.542557	0.00165337	0.0321777	Harbi1
-0.450579	0.00165247	0.0321777	Klf3
-0.327364	0.00167614	0.0325214	Plk1
-0.38004	0.00167694	0.0325214	Scaf4
-0.366528	0.00170386	0.032777	Bcl9
0.424024	0.00170025	0.032777	Lbh
-0.39611	0.00169505	0.032777	RGD1305938
0.302383	0.00170503	0.032777	Tspan13
-0.546512	0.00169669	0.032777	Zfp524
-0.482895	0.00171008	0.0327837	Fam118a
-0.381705	0.00171134	0.0327837	Gga3
-0.364406	0.00171726	0.0328401	Camsap3
-0.377963	0.00175669	0.0335356	Coasy
-0.47994	0.00176852	0.0336448	Brf2
-0.697985	0.00176641	0.0336448	Zfp865
-0.3758	0.00178029	0.0338101	Cdc7
-0.418498	0.0018029	0.0341804	Mat2b
-0.518971	0.00180623	0.0341847	Sema3g
-0.489081	0.00181786	0.0343456	Tigd2
-0.424424	0.00182544	0.0344298	Taf5
-0.550753	0.00184003	0.0346454	Slc25a19
-0.703283	0.00186595	0.0350736	Vamp1
-0.427472	0.00188332	0.0353396	Ankrd37
-0.351538	0.00188995	0.0353433	Ezh1
-0.82205	0.00188815	0.0353433	Zfp39
-0.363815	0.0019241	0.0359208	Trnt1
-0.345034	0.00193723	0.0361048	Zfp142
-0.28888	0.00194965	0.0362748	Safb
0.342066	0.00196194	0.0363858	Fem1c
0.305518	0.0019626	0.0363858	Mid1ip1
-0.359537	0.00196555	0.0363858	Smim20
0.404923	0.00198244	0.0366369	Klf9
0.333197	0.00199494	0.036806	Cdkn1b
-0.312419	0.00200417	0.0369144	Rnf181
-0.385345	0.00206932	0.0380505	Osbpl7
-0.417582	0.00212137	0.0389426	Yju2
-0.896566	0.0021251	0.038946	Mettl18
-0.35309	0.00216986	0.0397001	Mrps18b
-0.314481	0.00219284	0.040054	Tnpo2
-0.366703	0.0021998	0.0401143	Ercc2
-0.32224	0.00221904	0.0403983	Egln2
-0.376946	0.00223258	0.0405107	Phkg2
-0.354118	0.00223241	0.0405107	Srek1
-0.338562	0.00224946	0.0406827	Ipo13
-0.36652	0.00224916	0.0406827	Rnf215
-0.394083	0.00226881	0.0409652	Tsen54
-1.04989	0.00229077	0.041294	LOC680200
-0.412795	0.00230009	0.0413942	Shpk
-0.525832	0.00231087	0.0414525	Mutyh
-0.358712	0.00230714	0.0414525	Rab33b
-0.428022	0.00234169	0.0419369	E4f1
-0.536852	0.00236458	0.0422779	Prr11
-0.438412	0.00238833	0.0426332	Foxj2
-0.302988	0.00240291	0.0428239	Setdb1
-0.325065	0.00243563	0.043337	Klhl24
-0.43646	0.00247049	0.0438154	Pdik1l
0.34935	0.00246766	0.0438154	Spock2
-0.332653	0.00250841	0.0442781	Ing4
-0.471103	0.00250129	0.0442781	Pou3f2
-0.317107	0.00251269	0.0442781	Rnf19a
-0.449899	0.00251133	0.0442781	Zswim3
-0.884769	0.0025314	0.0445365	Zfp879
-0.336117	0.00255568	0.0448917	Ric8a
-0.513004	0.00258816	0.0453898	Pheta1
-0.366803	0.00260798	0.0456645	Vhl
-0.342029	0.00261223	0.0456663	Tigar
-0.548412	0.0026475	0.0462094	B3galt4
-0.38772	0.00266149	0.04638	Ankrd54
-0.343557	0.00267164	0.0464544	Adar
-0.458443	0.00267421	0.0464544	Zfp329
0.288546	0.00272961	0.0472674	Azin1
-0.360391	0.00272532	0.0472674	Tmprss9
-0.526893	0.00274303	0.0473141	Iba57
-0.286995	0.00274522	0.0473141	Kif20b
0.276865	0.00274161	0.0473141	Nsg1
-0.348858	0.00275461	0.0474017	Zfp282
-0.483184	0.00279891	0.0477321	Lrrc14
0.299584	0.00279004	0.0477321	Ncald
-0.396269	0.0027932	0.0477321	Pdcl
-0.424039	0.00279985	0.0477321	Polrmt
-0.487941	0.00278035	0.0477321	Slc19a1
-0.385554	0.00279675	0.0477321	Zbtb5
0.51263	0.00280719	0.0477831	Hic2
-0.353883	0.0028322	0.0481343	Zkscan3
0.350111	0.00293721	0.0497651	Ccnd3
0.34562	0.00293287	0.0497651	Mef2d
-0.590532	0.00299842	0.050724	Det1
0.281966	0.00301034	0.0508475	Rap1b
0.30639	0.00301532	0.0508534	Ugt8
-0.417987	0.00302374	0.0509175	Pla2g15
-0.613121	0.00304531	0.0512022	Fes
-0.347753	0.00305728	0.051325	Clk1
-0.538591	0.00308896	0.0517778	Lysmd1
-0.45353	0.00311912	0.0522037	Dennd2d
-0.834295	0.00312687	0.052254	Sirt4
-0.493873	0.0031381	0.052362	Zfp846
-0.469436	0.0031435	0.0523726	Cckar
-0.45012	0.00315529	0.0524894	MGC116121
0.333302	0.00316873	0.0526335	Cntfr
-0.364861	0.00319866	0.0530505	Otub2
-0.361656	0.00321759	0.053284	Ttf2
-0.365941	0.00325237	0.053779	Prpf39
-0.336629	0.00329392	0.0543027	Cog8
-0.988776	0.00328995	0.0543027	Mansc1
-0.59405	0.00333403	0.0548817	Kctd7
-0.477396	0.00337295	0.0554394	Itpkc
-0.368755	0.00338703	0.055505	Gpr22
-0.492696	0.00338271	0.055505	Rab40c
-0.362451	0.00341341	0.0558539	Rhob
-0.282856	0.0034452	0.0562903	Trabd
0.473942	0.00346627	0.0565505	Paqr3
-0.44283	0.00350216	0.0570514	Tor4a
-0.495771	0.0035269	0.0573695	Zfp579
-0.274536	0.00355034	0.0576654	Baz1b
-0.97774	0.00356106	0.0577543	Rtp4
-0.407724	0.00357643	0.0579181	Zfp84
0.264558	0.00359335	0.0581065	Ubr3
-0.866705	0.00366494	0.059065	Arhgap4
-0.656537	0.00366874	0.059065	Nudt13
-0.333114	0.00366477	0.059065	RGD1562218
5.78896	0.00368354	0.0592167	Gpr3
0.414767	0.00370151	0.0592644	Cflar
-0.455298	0.00370268	0.0592644	Fance
-0.310186	0.00370228	0.0592644	Zfp955a
-0.600125	0.00372423	0.0595228	Adat1
-0.374205	0.00373793	0.059655	Ddx55
-0.36763	0.0037514	0.0597831	Gmip
1.1271	0.00376508	0.0599144	Asb4
-0.380979	0.00377727	0.0600214	Oip5
-0.34598	0.00380469	0.0603699	Spout1
-0.302683	0.00383459	0.0607566	Usp20
-0.314586	0.00391985	0.0620182	Ip6k2
-0.374696	0.00398118	0.0628078	A3galt2
-0.455893	0.00397713	0.0628078	Tefm
-0.713046	0.00401878	0.0633101	Zbtb3
-0.439898	0.00409317	0.0642061	Recql4
-0.339022	0.00408261	0.0642061	Sh2b1
-0.36221	0.00408974	0.0642061	Tmem138
-0.370836	0.00410425	0.0642883	Snapc2
-0.341579	0.00417213	0.0652585	Tmem69
-0.341995	0.00419817	0.0655725	Tbc1d17
-0.33741	0.0042094	0.0656547	Usp30
-0.338496	0.00425617	0.0662902	Agfg2
-0.510151	0.00429542	0.0668068	Atg14
0.279246	0.00432978	0.0672461	Ppat
-0.725468	0.0043772	0.0678868	Klf5
-0.39056	0.00441081	0.0683116	Inip
-0.305616	0.00450664	0.0696977	Fnbp4
1.75585	0.00453512	0.0698434	Ccn1
-0.336571	0.00452832	0.0698434	Dagla
0.552322	0.0045289	0.0698434	Spry2
-0.427275	0.00459765	0.0707073	Ybey
0.307312	0.00467487	0.0717945	Ing2
-0.42166	0.00470709	0.0721885	Rpusd4
-0.554352	0.0047155	0.0722168	Klhl20
0.51098	0.00473217	0.0722707	Dnaaf2
-0.392543	0.00473044	0.0722707	Mettl3
-0.883005	0.00476637	0.072692	Bcar3
-0.30716	0.00479307	0.0729981	Krr1
-0.313199	0.00480356	0.0730567	Kdm4b
-0.339565	0.00481994	0.0732045	Brca1
0.738992	0.00482663	0.073205	Ankrd9
0.387672	0.00483628	0.0732503	Arl4a
-0.281499	0.0048593	0.0734391	Aspm
-0.311665	0.0048621	0.0734391	Nfrkb
-0.492595	0.0048757	0.0734427	Lurap1l
0.294675	0.00487184	0.0734427	Slc7a1
0.266895	0.00489233	0.0735924	Etf1
-0.396567	0.00490309	0.0736535	Abhd15
-0.365696	0.00492249	0.073844	Sppl2b
-0.342583	0.00502917	0.0753416	Nsl1
-0.403706	0.0050386	0.0753799	Cdca7
-0.389475	0.00504544	0.0753799	Gorasp1
-0.306889	0.0050829	0.0758366	Rtel1
-0.290716	0.00511927	0.0760144	Espl1
-0.283348	0.0051129	0.0760144	Mlxipl
-0.345774	0.00512247	0.0760144	Proser1
-0.536761	0.00511511	0.0760144	Tmem86a
-0.308098	0.00515096	0.0763342	Upf3b
-0.460005	0.00517563	0.0765161	Fkbpl
-0.26843	0.00518148	0.0765161	Kifc1
0.790677	0.00518411	0.0765161	Tgfb2
1.20564	0.00523913	0.0772245	Atoh7
-0.44661	0.00527188	0.0776032	Ptcd2
0.267219	0.00529234	0.0778002	Chgb
-0.926522	0.00530171	0.077834	Dll1
-0.34231	0.00532077	0.0780095	Rsbn1l
-0.507188	0.00532793	0.0780105	Zfp503
-0.402059	0.00534074	0.0780942	Ptdss2
-0.39395	0.00535627	0.078157	Lin37
0.288578	0.00535926	0.078157	St8sia3
-0.482391	0.00537729	0.0783162	Cbr3
-0.48598	0.00540218	0.0783426	Ccdc71
-0.272489	0.00540084	0.0783426	Mtmr4
-1.02603	0.00541966	0.0783426	Mycn
0.59875	0.00542186	0.0783426	Snapc1
-0.373691	0.00539865	0.0783426	Snph
-0.415734	0.00541922	0.0783426	Tbc1d25
-0.432316	0.00543192	0.078385	Thap3
-0.520836	0.00548517	0.0790498	RGD1311847
-0.395377	0.00553634	0.0795786	Cep95
0.252712	0.00553224	0.0795786	Prkar1a
-0.391518	0.00558174	0.0800975	Armt1
-0.453091	0.00560158	0.0800975	Fbxo41
-0.37892	0.00560114	0.0800975	Rnf8
-0.281634	0.00559507	0.0800975	Vezf1
-0.259256	0.00562275	0.0802958	Sfr1
0.523619	0.00567126	0.0808834	Xkr4
-0.308704	0.00583447	0.0831033	Trappc5
-0.351159	0.00587061	0.08351	Fam207a
-0.575901	0.00589644	0.0836597	Doc2a
-0.681331	0.00590396	0.0836597	Parp16
-0.346754	0.00589051	0.0836597	Thap7
-0.28552	0.00596207	0.0841499	Mcrip1
-0.317265	0.00596741	0.0841499	Ska1
0.4771	0.00596916	0.0841499	Srrd
-0.616195	0.00595371	0.0841499	Zfp455
-0.468007	0.00599325	0.0843813	Lime1
0.244123	0.00601907	0.0845293	Gars
-0.397147	0.00601914	0.0845293	Wdr24
0.269392	0.0060331	0.0846173	Ppp1r15b
-0.299917	0.00607048	0.0850331	Ngrn
0.364817	0.00608101	0.0850723	Rbm33
-0.370937	0.00612984	0.0856464	Aagab
-0.319148	0.00615329	0.0858649	Vav2
-0.699524	0.00617439	0.0860501	Nr0b2
-0.260859	0.00621732	0.0865388	Ppp4r3b
0.385341	0.00625304	0.0869259	RGD1305464
-0.391127	0.00627252	0.0870866	Camlg
-0.310016	0.00629958	0.087242	Bbs1
-0.473366	0.00629835	0.087242	Nmnat1
-0.378224	0.00632048	0.0874214	Vars2
-0.31493	0.00635437	0.0877797	Lzic
-0.366505	0.00637479	0.0879513	Zfp386
-0.452971	0.0064425	0.088514	Klhl25
-0.458204	0.0064338	0.088514	Oxsm
-0.348696	0.00644777	0.088514	Rfx1
-0.33927	0.00644113	0.088514	Rnf34
0.441266	0.00648904	0.0889694	Cdv3
-0.261391	0.00650379	0.0889802	Cd2bp2
-0.455331	0.00650601	0.0889802	Polm
-0.285367	0.00651898	0.0890469	Stard5
-0.3003	0.00657496	0.0897	Mfsd10
-0.394698	0.00659702	0.0898894	Zdhhc24
-0.374209	0.00665836	0.090613	Tpra1
-0.28018	0.00673682	0.0915278	Kmt2e
-0.436294	0.00674222	0.0915278	Zfp689
-0.30891	0.00677615	0.0918665	Pwwp3a
0.262531	0.00678388	0.0918665	Srsf5
0.38856	0.00682831	0.0922408	Lzts3
0.317901	0.00682683	0.0922408	Prickle1
-0.6063	0.00684239	0.0923176	Zkscan7
-0.845971	0.00689801	0.0929541	Zfp52
-0.294589	0.00691979	0.0931335	Trmt1
-0.27894	0.00699821	0.0938442	Ppil1
-0.456303	0.00698387	0.0938442	Rnf31
-0.337305	0.00699043	0.0938442	Trim23
-0.308937	0.00703686	0.0942477	Pdrg1
-0.278522	0.00705907	0.09443	Aacs
-0.282942	0.00709479	0.0947926	Asb8
-0.374432	0.00725275	0.0967855	Nif3l1
0.289853	0.00730417	0.0973535	Slc35c1
-0.522033	0.00734286	0.0977507	Neu3
-1.02714	0.00735651	0.0978141	RGD1564171
0.443504	0.0074554	0.0989194	Taf1a
-0.496155	0.00745763	0.0989194	Utp23
-0.368027	0.00749145	0.0992482	Rad1
-0.388987	0.00756386	0.100087	Trmu
0.31121	0.00757347	0.100094	Kdm6b
-0.34041	0.00758531	0.10013	Tmem70
-0.273008	0.007664	0.101047	Gxylt1
-0.45595	0.00774751	0.102026	Cnr1
-0.381108	0.00779027	0.102466	Pdcd7
-0.344568	0.00783469	0.102927	Trim3
-0.988718	0.00785479	0.103068	Zfp870
-0.441719	0.00787524	0.103214	Cenpl
-0.349451	0.00790163	0.103436	Rsbn1
-0.304801	0.00791492	0.103487	Kiaa0408L
-0.40812	0.00799761	0.104444	Chchd5
-0.409929	0.00801743	0.104579	Dusp7
0.252078	0.00808104	0.105283	Epm2aip1
-0.337395	0.00815447	0.106114	Ccdc117
-0.311301	0.0081737	0.106239	Zkscan5
-0.324587	0.00818882	0.10631	Cbx7
0.531748	0.00822562	0.106661	Socs4
-0.333922	0.00825385	0.106901	Mtg2
-0.271297	0.00833808	0.107865	mrpl9
1.58445	0.0083619	0.108046	Calca
-0.741701	0.008383	0.108192	Zfp112
-0.320386	0.00840333	0.1082	Bet1l
-0.301392	0.00840198	0.1082	Spr
-0.325755	0.00842125	0.108304	Trim14
-0.292986	0.00844358	0.108464	Chordc1
-0.319543	0.00850338	0.10889	Dus3l
0.322672	0.00848876	0.10889	Prkx
0.263315	0.00851632	0.10889	Selenok
-0.367259	0.00851222	0.10889	Tmco6
-0.312025	0.00859776	0.109676	Bivm
-0.320166	0.00859111	0.109676	Sfi1
-0.625033	0.00871053	0.110986	Cyp2u1
-0.328428	0.00876083	0.111498	Bicra
0.470713	0.00886353	0.112674	Lsm11
-0.301563	0.00888433	0.112808	Mrrf
-0.731849	0.00896424	0.113692	LOC688765
-0.621262	0.00899868	0.113997	Rnd3
0.345749	0.00906872	0.114752	Ankrd50
-0.348509	0.00913381	0.115359	Efcab7
0.30956	0.00913763	0.115359	Gpt2
-0.285729	0.00928232	0.117051	Slc25a44
-0.529472	0.00933142	0.117401	Lipe
-0.433967	0.00932768	0.117401	Rbm48
-0.369899	0.00942927	0.117946	Bloc1s5
-0.71719	0.00941896	0.117946	LOC500227
-0.334432	0.0093956	0.117946	Lto1
-0.295288	0.00943913	0.117946	Snx8
-0.489058	0.00939791	0.117946	Zfp13
-0.331739	0.00941441	0.117946	Zfyve19
-0.523919	0.00949798	0.118547	Zfp867
-0.322775	0.00956841	0.11929	Swsap1
-0.273586	0.00958766	0.119395	Llgl2
-0.325926	0.00961479	0.119597	B4galt7
-0.29288	0.00965029	0.119904	Golph3l
-0.501904	0.0097193	0.120489	Csk
-0.2955	0.00971555	0.120489	Ranbp10
-0.27512	0.00975257	0.120527	Dbp
-0.552813	0.00976621	0.120527	Fam217b
-0.389572	0.00973675	0.120527	Tbc1d2b
-0.952996	0.00976282	0.120527	Zfp458
-1.6844	0.00980713	0.120896	Ankrd34a
-0.62276	0.00985831	0.12112	Cfp
-0.312007	0.00984245	0.12112	Hsf1
-0.623545	0.00985244	0.12112	Zfp322a
-0.337589	0.00987806	0.121227	RGD1306227
0.250507	0.00989631	0.121275	Maged1
-0.256257	0.00990407	0.121275	Zfp68
-0.307173	0.00993536	0.121523	Nudt7
-0.431873	0.0100022	0.122205	Armc6
0.285312	0.0100958	0.123112	Ccnl1
-0.422685	0.0100988	0.123112	Plpp3
-0.336958	0.0101391	0.123466	Tmem60
1.34138	0.0101574	0.123552	Bcl6b
-0.427178	0.0102075	0.124024	Fastkd3
-0.335701	0.0102332	0.124199	Wrap53
-0.391149	0.0103001	0.124873	Fam160b2
-0.267748	0.0104209	0.126079	Deaf1
-0.241496	0.0104225	0.126079	Kdm4a
-0.288166	0.0104513	0.126288	Ciz1
-0.329857	0.0105234	0.126881	Clasrp
0.234211	0.0105194	0.126881	Vdac1
-0.263187	0.0105463	0.127017	Zc3h7a
-0.320576	0.0105581	0.127021	Pex11b
-0.5122	0.0106194	0.127619	Tead3
-0.283602	0.0106339	0.127654	Rrp7a
-0.943919	0.0107107	0.128435	Kcnj2
-0.506735	0.0107365	0.128604	Amhr2
-0.374003	0.0107758	0.128935	Ddx28
-0.269721	0.0108441	0.129468	Cenpc
-0.282174	0.0108349	0.129468	Rab9b
0.274914	0.0108557	0.129468	Ranbp6
-0.288313	0.0108851	0.129537	Ctnnal1
2.45796	0.0108764	0.129537	Oprk1
0.295946	0.0109797	0.130352	Gstm4
2.11228	0.011001	0.130352	Padi4
0.243901	0.0109949	0.130352	Sf1
0.312572	0.0109733	0.130352	Tpst2
-0.298703	0.0110151	0.130369	Coq8b
0.327469	0.0110261	0.130369	Erf
0.230785	0.0110516	0.13053	Fus
-0.31285	0.0111798	0.131761	Pcyox1l
-0.319386	0.0111686	0.131761	Tcta
-0.265666	0.0112144	0.132003	Cks2
-0.275686	0.0112243	0.132003	Kmt5b
-0.588719	0.0112431	0.132083	Xkr8
-0.288147	0.0113442	0.133128	Ncdn
-0.306499	0.0114067	0.133719	Ankzf1
-0.388522	0.0114607	0.133782	Cdk20
-0.268848	0.0114498	0.133782	Kdm3a
0.455885	0.0114254	0.133782	Lysmd3
-0.33779	0.0114393	0.133782	Txnl4b
-0.314101	0.0115166	0.134292	Cacfd1
-0.441945	0.0115388	0.134408	Wdr53
-0.338934	0.0115531	0.134432	Pask
-0.437921	0.0115839	0.134505	Bcl9l
-0.360529	0.0115768	0.134505	Fbxl19
0.376953	0.0117127	0.135858	Ttc9
-0.356369	0.011747	0.135976	Dgkq
0.842724	0.0117476	0.135976	Tsga10
-0.434459	0.0117734	0.136131	Zfyve21
-0.947873	0.0118202	0.136528	Zc2hc1c
-0.253701	0.0118365	0.136573	LOC102548847
0.274575	0.0118493	0.136577	Tmem189
-0.919654	0.0118626	0.136588	Inka2
-0.545231	0.0119129	0.137024	Misp3
-0.458844	0.0119379	0.137168	Gata6
-0.322904	0.0119791	0.137497	Gnpda2
-0.315969	0.0120826	0.138396	Smim29
-0.428032	0.0120701	0.138396	Zbtb40
-0.46333	0.0121001	0.138452	Ttll3
-0.36929	0.0121915	0.139353	Gemin4
0.249079	0.0122598	0.139988	Slc12a2
-0.296928	0.0122797	0.14007	Thap4
-0.288396	0.0124343	0.141687	Snx18
-0.2637	0.0124677	0.14192	Rad50
-0.280232	0.012632	0.143642	Selenoo
-0.261019	0.0127132	0.144415	Kansl3
-0.262178	0.0127736	0.144952	MAST1
-0.30746	0.0128301	0.145144	Ighmbp2
-0.318225	0.0128232	0.145144	Kat14
-0.251663	0.0128185	0.145144	Prkag1
0.595499	0.0129711	0.146438	Cep85l
-0.390909	0.0129638	0.146438	Wdr83
-0.26904	0.013031	0.146812	Stk4
-0.64469	0.0130197	0.146812	Tnip2
-0.445002	0.0130662	0.147058	Lrrc75b
-0.293548	0.0131284	0.147608	Armc10
-0.279186	0.0131696	0.147919	Patz1
-0.255903	0.0132168	0.148297	Baiap3
-0.43405	0.0132517	0.148386	Fzd2
-0.312641	0.0132406	0.148386	Pan2
-0.364854	0.0133881	0.149761	Zbed5
-0.269257	0.0134285	0.150061	Atg12
-0.381679	0.0134751	0.150429	Osbpl11
0.241108	0.0135291	0.150878	Cldnd1
-0.389283	0.0136927	0.152547	Zbtb7b
-0.257347	0.0137389	0.152908	Brpf1
1.63513	0.013756	0.152943	Areg
-0.332572	0.0137778	0.153031	Coq8a
-0.743133	0.0138072	0.153203	Rwdd3
-0.396097	0.0138912	0.153979	Nt5dc1
0.571926	0.014089	0.156015	Ier3
0.299293	0.0141165	0.156162	Wsb1
-0.307838	0.0141363	0.156224	Dcaf5
-0.523312	0.0142573	0.157403	Kbtbd3
0.765529	0.0142906	0.157454	C1qa
-0.388286	0.0142791	0.157454	Zfp111
-0.250955	0.0143133	0.157547	Ripply3
-0.390357	0.0143805	0.158128	Speg
-0.266969	0.0145751	0.160108	Trafd1
-0.374336	0.0146172	0.160409	Rpusd3
-0.398311	0.0147768	0.161859	Rita1
0.242436	0.0147787	0.161859	Slc20a1
-0.880219	0.0148314	0.162275	Nuak2
-0.363733	0.0148813	0.162658	Mis18bp1
-0.290258	0.0149747	0.163517	Thap11
-0.32824	0.0150288	0.163945	Abtb1
-0.372889	0.0151686	0.165213	Abraxas1
-1.32157	0.0151751	0.165213	Igflr1
-0.2725	0.0152392	0.165256	Cabp7
-0.350819	0.0152379	0.165256	Ets1
-0.373692	0.0152231	0.165256	Ogg1
-0.298988	0.0152382	0.165256	Zbtb17
-0.432322	0.0152632	0.165354	Glyctk
-0.320019	0.0153312	0.165928	Zfp143
-0.249328	0.0154501	0.167049	Plpbp
-0.44213	0.0155351	0.167804	Mus81
-0.3642	0.0155989	0.168327	Arhgef40
-0.344696	0.0156265	0.16846	Coa4
-0.257474	0.0157047	0.169137	Mau2
-0.3163	0.0158694	0.170744	Trim32
0.395714	0.015946	0.171298	Camk2n2
-0.317283	0.0159521	0.171298	Dtx2
0.249019	0.0160034	0.171682	Mertk
0.289631	0.0160606	0.172127	Fbxo33
0.246854	0.0162073	0.173193	Prpf38a
-0.380721	0.0161775	0.173193	Tmem106a
-0.335837	0.0161982	0.173193	Zfp426
-0.244732	0.016309	0.173817	Eml5
-0.304638	0.0163247	0.173817	Mmachc
-0.413795	0.0162913	0.173817	Prorsd1
-0.296977	0.0163289	0.173817	Rfx2
-0.26913	0.0164144	0.174558	Rbsn
0.310262	0.0164986	0.175284	Birc2
-0.353133	0.0166755	0.176757	Lhx6
-0.212395	0.016668	0.176757	Pax6
-0.299447	0.0166855	0.176757	Usp51
-0.516725	0.0167358	0.176949	Gucy2c
-0.324839	0.0167244	0.176949	Zcchc7
-0.253033	0.0168304	0.177607	Gck
-0.424075	0.0168228	0.177607	Gpr85
0.80618	0.0169173	0.178353	Jag1
-0.245802	0.0170478	0.179557	Megf8
-0.24307	0.0171227	0.180173	Lpin2
-0.375615	0.017187	0.180677	Evpl
-0.314359	0.0172153	0.180802	Pskh1
-0.217899	0.0173026	0.181545	Rfx6
0.23769	0.0173316	0.181676	Cebpz
-0.244053	0.0173872	0.182086	Nelfb
-0.304669	0.0174936	0.182696	Hmx1
-0.31537	0.0174811	0.182696	Nrtn
-0.263427	0.0174954	0.182696	Sfswap
-0.575094	0.0175372	0.18296	Trmo
-0.350932	0.0176187	0.183461	Man2c1
-0.345683	0.0176136	0.183461	Zfp668
-0.528395	0.0178157	0.185337	Ccdc51
-0.367402	0.0178459	0.185476	Mtif3
-0.793275	0.0179068	0.185934	Cyb5d1
-0.25946	0.0179322	0.18599	Morc3
-0.594787	0.0179461	0.18599	Slc4a8
-0.353525	0.0180746	0.187145	Rpp40
-0.301884	0.0181153	0.18729	Lrwd1
-0.496434	0.0181226	0.18729	Nme6
-0.278951	0.0182047	0.187961	Acvr1b
-0.498486	0.0182385	0.188134	Slc17a4
-0.280204	0.018286	0.188447	Ppp1r13b
-0.300547	0.0184999	0.190473	Syngap1
-0.305141	0.0185602	0.190736	Cptp
-0.296908	0.0185549	0.190736	Crcp
-0.276152	0.0186302	0.191277	Daxx
-0.603406	0.0186614	0.191418	Mmaa
-0.289088	0.0187774	0.19225	Card9
-0.427639	0.0187773	0.19225	Rnf186
-0.514052	0.0188378	0.192689	Fam107b
-0.269924	0.0189871	0.194035	Gmppa
-0.303559	0.0190842	0.194846	Tube1
-0.253349	0.0191542	0.195252	Med15
-0.349715	0.0191594	0.195252	MGC94207
-0.244316	0.0192714	0.196212	Eri1
-0.348466	0.0193342	0.196619	Cldn9
-0.236758	0.0193472	0.196619	Lmnb2
-0.246251	0.0194015	0.196989	Crebzf
-0.217922	0.0194636	0.197224	Cenpf
0.388721	0.0194964	0.197224	Crkl
-0.309758	0.0194825	0.197224	Timm9
-0.31489	0.0194659	0.197224	Tk2
-0.513005	0.0195843	0.197794	Six3
-0.243116	0.0195887	0.197794	Yipf2
-1.14349	0.0196825	0.198558	Kazn
-0.273104	0.0197189	0.198743	Luc7l
-0.302563	0.0197381	0.198755	Usf1
0.276537	0.019803	0.199226	Ddx21
-0.307406	0.0200229	0.201162	Ankrd49
-0.325707	0.020032	0.201162	Borcs8
-0.513051	0.0202171	0.202835	LOC257650
-0.450903	0.0202795	0.20309	Itfg2
-0.351357	0.0202781	0.20309	Phlda3
-0.228957	0.0203433	0.203314	B4galnt4
-0.334932	0.0203227	0.203314	Borcs6
-0.305492	0.0203573	0.203314	Gata4
-0.285212	0.0205181	0.204171	Apbb3
0.262177	0.020536	0.204171	Cd200
-0.347332	0.0204975	0.204171	Cenpa
0.224388	0.0205251	0.204171	Nr3c1
0.396517	0.020517	0.204171	Rell2
-0.248813	0.0207102	0.205718	Poll
-0.356501	0.020744	0.205868	Kbtbd4
-0.282245	0.0207957	0.206194	Acap3
0.210192	0.0208315	0.206363	Scg3
-0.225363	0.0208612	0.206471	Mettl7a
-0.256334	0.0209401	0.207065	Nob1
0.231222	0.0209644	0.20712	Slc2a2
0.386853	0.0210489	0.207768	LOC689959
-0.527287	0.0212306	0.209374	Fan1
-0.383152	0.0212962	0.209832	Traip
-0.454343	0.0213886	0.210366	Dzip1l
-0.327031	0.0213797	0.210366	Tctn1
-0.238618	0.0214844	0.210554	Bcl2l1
-0.309765	0.0214661	0.210554	Fchsd1
-0.290154	0.0214508	0.210554	Rabep2
-0.296461	0.0214305	0.210554	Tp53i13
-0.706386	0.0216706	0.212033	Abhd18
0.466164	0.0216984	0.212033	Cd274
-0.56393	0.021681	0.212033	Pigv
0.332868	0.0217123	0.212033	Rras2
-0.358683	0.0218095	0.212604	Faap20
0.582303	0.0217949	0.212604	Trim66
-0.258708	0.0218733	0.213037	Phrf1
-0.400293	0.0219093	0.213199	Trmt5
-0.277111	0.0220606	0.214481	Gadd45g
-0.29723	0.0222774	0.216013	Bod1
-0.395659	0.0222573	0.216013	Csf1
-0.270045	0.0222922	0.216013	RGD1302996
-0.293467	0.0223138	0.216013	RGD1560854
-0.286374	0.0223163	0.216013	Smyd5
0.213829	0.0225261	0.217851	Saraf
0.202355	0.0226372	0.218542	Cltc
0.20078	0.022622	0.218542	Ddx5
-0.211522	0.0226604	0.218573	Tbc1d14
0.306607	0.022713	0.218697	Gpr180
-1.50902	0.0227329	0.218697	Lcn12
-0.257817	0.0227169	0.218697	Map3k12
-0.484543	0.0228079	0.2187	Antkmt
-0.277299	0.0227816	0.2187	Armc5
-0.223929	0.0228127	0.2187	Marcks
0.201738	0.0227698	0.2187	Pcna
-0.403778	0.02286	0.218962	Pim1
-0.285806	0.0228873	0.219033	Acads
-0.23021	0.0229405	0.219351	Plcg1
-0.264547	0.02317	0.2197	Arhgef25
-0.287084	0.0231767	0.2197	Capn10
-0.818185	0.0231459	0.2197	Ccdc189
-0.282197	0.0231464	0.2197	Clcn7
-0.250758	0.0230685	0.2197	Depdc1
0.526536	0.0230902	0.2197	Epop
-0.229613	0.0230894	0.2197	LOC100911177
0.398076	0.023048	0.2197	Ms4a8
-0.379073	0.0230606	0.2197	Ndufaf1
0.21452	0.0231201	0.2197	Smarca5
-0.266518	0.0232823	0.22051	Zmym6
0.359823	0.0234083	0.221144	Prag1
-0.290748	0.0233963	0.221144	Sapcd2
-0.253814	0.0234096	0.221144	Srrm3
-0.274986	0.023505	0.221854	Lpin3
-1.73704	0.0235464	0.222056	Mir24-1
-0.226562	0.0235797	0.222179	Phc2
0.510524	0.0237677	0.223759	Apold1
0.263131	0.0238239	0.224095	Suco
-0.638172	0.0238551	0.224197	Slc9a5
-0.252925	0.0239946	0.225315	N4bp1
-0.296981	0.0241104	0.226017	Lsm10
-0.236668	0.0241028	0.226017	Unc119b
-0.269151	0.024176	0.226331	Abcc3
-0.900617	0.0241851	0.226331	Lin28a
0.23132	0.0242506	0.226682	Cep19
-0.24692	0.0242638	0.226682	Rev1
-0.233882	0.0242877	0.226713	Pgap6
-0.23538	0.0243385	0.226994	Ldb1
-0.308972	0.0243806	0.227194	Mpv17l2
-0.269763	0.0244843	0.227967	Prpf40b
-0.54538	0.0246618	0.229242	Exoc3l1
-0.274762	0.0246684	0.229242	Fam83d
-0.482783	0.0246837	0.229242	Stk36
-0.281791	0.0248179	0.230293	Cdca2
-0.222048	0.0248988	0.230849	Vwa5b2
-0.352271	0.0250586	0.232135	Rnpc3
-2.24311	0.0251341	0.232638	Mir25
0.245763	0.0252354	0.233379	Syt5
0.246134	0.0253299	0.234057	Chpf
-0.267065	0.025396	0.23447	Clk3
-0.277517	0.0255062	0.23529	Dnlz
-0.341339	0.0257021	0.236899	Aars2
-0.292395	0.0258	0.237007	Commd4
-0.212053	0.025783	0.237007	Cstf2t
-0.350804	0.0257414	0.237007	Hmgcl
-0.275752	0.0257722	0.237007	Nat10
-0.242032	0.0258489	0.237257	Tef
0.238899	0.025962	0.238097	Ero1a
0.289478	0.0259951	0.238202	Bicd1
-0.275551	0.0260447	0.238458	Tmem161a
-0.332962	0.026166	0.239368	Zfp35
-0.260843	0.0262738	0.239956	Cabin1
-0.221901	0.0262623	0.239956	Rbmx2
-0.305277	0.0263188	0.240167	Mrps31
-0.257355	0.0264368	0.241044	Cfap410
0.359668	0.0265614	0.241979	Nfkbie
-0.226667	0.0267528	0.2433	Arfip2
-0.270276	0.0267602	0.2433	Commd8
-0.337283	0.0267727	0.2433	Slc8b1
-0.247423	0.0269423	0.244639	Morn4
-0.251511	0.0270233	0.245172	Tarbp2
0.451842	0.0270693	0.245387	Gna13
-0.408147	0.027235	0.24628	Kcne2
-0.276678	0.0272124	0.24628	Ppm1f
-0.249993	0.0272273	0.24628	Tmem41a
-0.632291	0.0273075	0.246732	RGD1560436
-0.229308	0.0273939	0.247309	Ctdsp1
-0.249697	0.0275315	0.248348	Fastk
-0.389112	0.0275704	0.248495	Rdh13
-0.224434	0.0277298	0.249608	Abhd8
-0.287466	0.0277393	0.249608	Trim25
-0.238331	0.0278117	0.250055	Rbm5
-0.232133	0.0279721	0.250266	Alg12
-0.234248	0.0278768	0.250266	Edc4
-0.26849	0.0280179	0.250266	Hnf1a
-0.317271	0.0280006	0.250266	Hspbap1
-0.620644	0.0279812	0.250266	Jmjd8
-0.29519	0.0279091	0.250266	Mycl
-0.247926	0.0280076	0.250266	Vps26c
-0.256635	0.0279817	0.250266	Zfp637
-0.40642	0.02804	0.250266	Zfp64
0.232832	0.0281526	0.250864	Chd1
-0.239032	0.0281361	0.250864	Trmt2a
-0.342002	0.0282316	0.251364	Tmem53
-0.363652	0.0282702	0.251505	Osbpl5
-0.331138	0.0283127	0.251679	Bcdin3d
-0.26943	0.0284631	0.252683	LOC102549471
-0.290241	0.0284716	0.252683	Tti2
-0.665236	0.0285601	0.253264	Alx1
0.22448	0.0286866	0.25418	Pom121
-0.293705	0.0288028	0.254579	Cdk10
0.269138	0.0287874	0.254579	Elovl5
0.692044	0.0288242	0.254579	Ephx4
-0.24783	0.0288235	0.254579	Zmym1
-0.2495	0.0290367	0.25625	P2ry1
-0.313791	0.029068	0.256321	Arntl
-0.413536	0.0291033	0.256427	Tank
-0.262647	0.0291846	0.256937	Pkd1
-0.29082	0.0293052	0.257792	Tedc2
-0.243	0.0294443	0.258602	Prkab1
-0.272605	0.0294323	0.258602	Rasgrp3
-0.447524	0.0295859	0.258617	Dusp12
-0.247868	0.0295786	0.258617	Hes6
-0.235123	0.029573	0.258617	Il3ra
0.550198	0.0294926	0.258617	St8sia4
0.196251	0.0295505	0.258617	Tmx4
0.267977	0.0295872	0.258617	Trpc1
-0.273273	0.0296224	0.25872	Lrch3
-0.339413	0.0296474	0.258732	Stat5a
-0.263104	0.0297135	0.259103	Cul9
-0.271572	0.029756	0.259268	Slc2a8
-0.222517	0.0298127	0.259557	Jade1
-0.254598	0.0298423	0.259609	Celsr3
-0.294192	0.0299387	0.260242	Gfer
-0.375293	0.0299777	0.260375	Emilin1
-0.622218	0.0300605	0.260888	Armh1
-0.459797	0.0303944	0.263578	Polg2
-0.850365	0.0304393	0.263759	Sgk2
-0.308037	0.0305054	0.264052	Fam131b
-0.894463	0.0305813	0.264052	Hsd17b1
1.16504	0.0305527	0.264052	Npas4
-0.308159	0.0305771	0.264052	Tram1l1
-0.290261	0.0305932	0.264052	Upf2
-0.204836	0.0307331	0.264844	Gls
-0.269119	0.0307187	0.264844	Rilpl2
-0.258653	0.0308819	0.265918	Kif18a
-0.227708	0.0309892	0.26655	Cpt2
-0.235571	0.0310038	0.26655	Stk32c
-0.380023	0.031077	0.266971	Igtp
-0.300657	0.0311388	0.267293	Wdr34
0.226001	0.0311751	0.267396	Cdca7l
-0.248419	0.0314244	0.269324	Ppm1d
0.279779	0.0316255	0.270836	Tob2
-0.270847	0.0317668	0.271835	Tbpl1
-0.242237	0.0317928	0.271845	Mrpl43
-0.703458	0.0318673	0.272271	Slc27a3
-0.231428	0.0319071	0.272399	Letmd1
-0.247194	0.0319731	0.272751	Cenpt
0.416651	0.0320002	0.272771	Pak3
0.245404	0.0321113	0.273505	Fn1
-1.27924	0.0321602	0.27371	Lyl1
-0.218962	0.0323303	0.274945	Spop
-0.313564	0.0324079	0.275392	Zbtb12
-0.406266	0.0325766	0.276185	Gpn2
-0.655639	0.0325659	0.276185	Lrr1
-0.32663	0.032543	0.276185	Qtrt2
-0.322812	0.0326637	0.276497	Cep162
-0.246407	0.0326591	0.276497	Kank2
0.249175	0.0327145	0.276714	Trmt10c
-0.258193	0.0328213	0.277404	Siah1
-0.323114	0.0328595	0.277514	Banp
-0.358473	0.0328891	0.27755	RGD1565222
0.208364	0.0330462	0.278447	Oga
-0.292404	0.0330283	0.278447	RGD1306746
1.43001	0.0330712	0.278447	Thbs1
0.212612	0.0331075	0.278539	Cdk11b
-0.272613	0.0331549	0.278725	Rabl2
-0.280466	0.0332358	0.279191	Mon1b
0.255912	0.0333697	0.280101	Slc30a7
-0.268189	0.033401	0.280151	Dhx37
-0.468923	0.033459	0.280423	Rhno1
-0.374417	0.0335282	0.280789	Dhrs11
-0.36187	0.0335849	0.28105	Palb2
-0.251596	0.0336324	0.281233	Urm1
-0.372336	0.0337683	0.28215	Amigo1
-0.217368	0.0337933	0.28215	Nup62
-0.371071	0.0338514	0.282338	LOC100125367
-0.330141	0.0338672	0.282338	Tbc1d10a
-0.311043	0.0339183	0.28255	Angptl8
-0.374044	0.0340133	0.283126	Mterf2
-0.248249	0.0340862	0.283334	Shfl
-0.376013	0.0340898	0.283334	Zfp397
-0.332721	0.0341464	0.28359	Amacr
-0.201036	0.0343497	0.284227	Kif12
-0.206892	0.0343523	0.284227	Lrrc42
-1.1481	0.0343276	0.284227	Prickle3
-0.310606	0.0342686	0.284227	Swt1
-0.242141	0.0343039	0.284227	Ung
0.699003	0.0345088	0.284879	Cldn23
-0.254985	0.0344876	0.284879	Tex10
0.245637	0.0345069	0.284879	Zfp868
-0.292371	0.034596	0.28517	Arl13b
-0.227524	0.0345941	0.28517	Gcc2
-0.249732	0.0347115	0.285695	Gne
-0.876864	0.0347047	0.285695	Zfp978
0.559889	0.0347589	0.285871	Zfp707
-0.245404	0.0349484	0.287214	Mapk8ip3
0.238112	0.0350307	0.287675	Tmem185b
-0.232666	0.0352503	0.289263	Abraxas2
0.24818	0.0352843	0.289326	Zfp652
-0.281498	0.0353378	0.289478	Ndor1
-0.315148	0.0353554	0.289478	Zgpat
0.261319	0.0355459	0.290821	Nap1l3
-1.03951	0.035575	0.290842	Mss51
-0.687075	0.0358931	0.293007	Abcg4
-0.239111	0.0358839	0.293007	Tti1
-0.217754	0.0359913	0.293591	Lztr1
-0.290272	0.0361923	0.295012	Spryd4
-0.236015	0.0362558	0.295239	Ino80e
-0.208914	0.0362739	0.295239	Mbd1
-0.254592	0.0365068	0.296914	Gabarapl1
-0.224543	0.0366051	0.297375	Dvl1
0.408894	0.0366175	0.297375	Fzd3
-0.282298	0.036647	0.297395	Mif4gd
-0.209042	0.0367608	0.298099	Arfgap2
-0.266673	0.0369452	0.299373	Foxm1
-0.229701	0.0369727	0.299376	Ciao1
-0.285367	0.0370759	0.29999	Mapk11
-0.333774	0.0372069	0.300829	Zfp213
-0.254837	0.037337	0.301574	Dvl2
-0.378149	0.0373539	0.301574	Slc25a53
1.09966	0.0374041	0.301757	Ppp1r17
-0.727254	0.0374782	0.302075	Ankrd16
-0.361132	0.0374984	0.302075	Tatdn3
0.205013	0.0375638	0.30238	Isca1
-0.23036	0.0376754	0.303057	Nfxl1
-0.210023	0.0380275	0.305665	Tsc22d1
-0.316091	0.0381967	0.305936	Anks6
-0.225894	0.0381576	0.305936	Crocc
0.219129	0.0382002	0.305936	Ipmk
-0.243531	0.038116	0.305936	Oas1f
-0.304587	0.038141	0.305936	Slc35e4
-0.29431	0.0382443	0.306066	Polk
-0.268789	0.038386	0.306976	Dolpp1
-0.243082	0.0385675	0.308203	Nsmf
-0.237565	0.0386255	0.308219	Cic
-0.628256	0.0386148	0.308219	Nhlrc1
-0.373938	0.0388099	0.309466	Mfsd12
-0.374855	0.0388486	0.30955	Gen1
-0.202674	0.0388955	0.3097	Hip1r
-0.285859	0.0392404	0.31222	Cd3eap
-0.546289	0.0394118	0.313356	Wdr89
-0.284398	0.0395159	0.313957	Rgs19
-0.284561	0.0395652	0.314122	Carmil3
-0.412886	0.0396927	0.31486	LOC682870
-0.328934	0.0397154	0.31486	Nicn1
-0.240737	0.040066	0.31676	Mphosph8
-0.228859	0.0400054	0.31676	Pck2
-0.356454	0.0400703	0.31676	Sdcbp2
-0.26052	0.0400307	0.31676	Zfp157
-0.237672	0.0402296	0.317753	Bhlha15
-0.251344	0.0402537	0.317753	Gpr107
-0.236335	0.0403736	0.318336	Gzf1
-0.604226	0.0403854	0.318336	Trim13
-0.29782	0.0404407	0.318543	Repin1
-0.276591	0.0405483	0.319162	Dennd2b
-0.20319	0.0406132	0.319444	Zfp266
-0.202921	0.040745	0.320252	Psmd5
-0.316595	0.040844	0.320571	Arid4a
-0.29489	0.0408271	0.320571	Nosip
0.262504	0.0409453	0.321137	Clic4
-0.286438	0.041226	0.323109	Klhl26
-0.42259	0.041386	0.324121	Etfbkmt
-0.449821	0.0414141	0.324121	Smad7
-0.28426	0.0414897	0.324481	Vamp4
-0.199056	0.0416447	0.325462	Stk25
-0.296425	0.0418207	0.326606	Ap4m1
-0.253226	0.0418815	0.326848	Haus3
-0.212368	0.0419222	0.326934	Crbn
-0.388623	0.0419653	0.327038	Fhod1
-0.321966	0.0420116	0.327117	Alkbh7
-0.459734	0.0420349	0.327117	Sec31b
-1.17338	0.0422121	0.328263	Acrbp
-0.285004	0.042432	0.329507	Pdzrn3
-0.34109	0.0424087	0.329507	Tmem104
-0.972941	0.0424761	0.329617	Prrt2
-0.360966	0.0426215	0.330335	Cfap97
0.204863	0.0426287	0.330335	Etnk1
0.285697	0.0426872	0.330556	Wdyhv1
-0.353478	0.0427466	0.330782	Scrn2
0.358293	0.0427954	0.330927	Hoxb13
-0.216443	0.0428753	0.331312	Ambra1
-0.276868	0.0432867	0.334256	Trim39
-0.295509	0.0433814	0.334752	Zbtb18
0.303281	0.0435533	0.335607	Marchf11
0.315607	0.0435449	0.335607	Mphosph6
-0.318671	0.0437937	0.3361	Eif4ebp3
-0.330863	0.043752	0.3361	Elac1
-0.250864	0.0437622	0.3361	Fam222b
-0.310961	0.0438005	0.3361	Frs3
-0.506045	0.0437004	0.3361	Gimap5
-0.25083	0.0437685	0.3361	Psd
1.33316	0.0438474	0.336194	Dab2
0.494757	0.043874	0.336194	Sertad1
-0.458206	0.0439379	0.33645	Nod1
-0.251049	0.0440974	0.337436	Snrnp35
-0.22159	0.0441316	0.337462	Zfp496
-0.284251	0.0442481	0.338118	Shisa4
-0.836783	0.0446122	0.339936	Asb5
-0.71721	0.0447182	0.339936	Ccdc102a
-0.423008	0.0447125	0.339936	Dtwd1
-0.259284	0.0445651	0.339936	Gemin8
0.307669	0.0446067	0.339936	Lrrc58
-0.197766	0.0445882	0.339936	Oxr1
-0.258863	0.0447333	0.339936	Spsb3
-0.22897	0.0447217	0.339936	Washc1
-0.2836	0.0447695	0.339976	Poc5
0.181927	0.0449608	0.340958	Enpp2
-0.384562	0.0449357	0.340958	Zfp202
-0.250875	0.045231	0.342298	Nr2c2ap
-0.244126	0.0451768	0.342298	Pxylp1
-0.262634	0.045212	0.342298	Taf6l
-0.205588	0.0454426	0.343664	Inppl1
0.52335	0.0455498	0.344237	Prdm8
-0.205756	0.0456986	0.345125	Abhd16a
-0.380102	0.0457929	0.3456	Rassf1
-0.237951	0.0459286	0.345969	Gnaz
-0.409218	0.0459677	0.345969	Lipt2
-0.638303	0.0459614	0.345969	Ntn3
0.238772	0.0458772	0.345969	Ube2j1
-0.224116	0.0461292	0.346809	Eif2ak3
0.176611	0.0461423	0.346809	Ptma
-2.04533	0.0461902	0.346932	Lnc215
-0.305674	0.0462633	0.347006	Hsdl1
-0.204734	0.0462452	0.347006	Kbtbd2
-0.248173	0.0463667	0.347545	Xpc
-0.200764	0.0464285	0.347771	Tbc1d10b
-0.212136	0.0466892	0.349485	Mfng
-0.219201	0.0468707	0.350367	Dele1
-0.23631	0.0468699	0.350367	Miga2
-0.226241	0.0469435	0.350673	Zfp384
-0.240309	0.0477027	0.355861	Msantd4
-0.225405	0.047688	0.355861	Pop7
-0.235638	0.0477415	0.355909	Map11
-0.260274	0.0480347	0.357789	Mrpl32
-0.198513	0.0480588	0.357789	Slc37a4
-0.231642	0.048133	0.357857	Cacna1h
-0.23524	0.0481129	0.357857	Phf19
-0.246864	0.0482175	0.358243	Slc25a28
-0.249554	0.0483372	0.358889	Pclaf
-0.253364	0.0484733	0.359415	Hmgxb4
-0.855981	0.0484602	0.359415	Klf2
-0.243645	0.0486876	0.360518	Dclre1b
-0.253522	0.048675	0.360518	Pgbd5
0.216534	0.0488653	0.36159	Sos1
-0.31165	0.0490005	0.362167	Ca11
-0.800124	0.0490692	0.362167	Fbxo43
0.262816	0.0491409	0.362167	Nfkb2
-0.274134	0.0490316	0.362167	Pdp1
-0.250636	0.0491106	0.362167	Tfcp2
-0.572892	0.0491077	0.362167	Zfp786
-0.194052	0.0493372	0.36337	Cnot9
-0.56105	0.0494696	0.364101	Zcchc24
-0.228747	0.0495876	0.364238	Eif2ak2
-0.261439	0.0495591	0.364238	Klc4
-0.208819	0.0495485	0.364238	Trim8
-0.231218	0.0497083	0.364834	Tmem216
-0.711563	0.049735	0.364834	Zfp53
-0.220156	0.0497942	0.365024	Cchcr1
0.197788	0.0501525	0.367407	Clock
-0.246232	0.0504093	0.369041	Rpgrip1l
0.216182	0.0509904	0.370198	Cd47
-0.208692	0.050854	0.370198	Coa3
-0.258297	0.0509958	0.370198	Fbxl6
0.214944	0.0507153	0.370198	Gmcl1
0.625785	0.0508189	0.370198	Klf13
0.252715	0.0507541	0.370198	Mybl1
-0.80287	0.0508282	0.370198	Paqr6
-0.241782	0.0509399	0.370198	Plekhj1
-0.248647	0.0508061	0.370198	Sgf29
-0.272024	0.0510049	0.370198	Spata2
0.281536	0.0507589	0.370198	Taf7
-0.224172	0.0509734	0.370198	Terf1
-0.266377	0.0508153	0.370198	Vgll4
-0.244797	0.0513157	0.372208	Tada2a
-0.282573	0.051526	0.372631	Bbs4
-0.870255	0.0515435	0.372631	Pdzd7
-0.207975	0.0514689	0.372631	Prcc
-0.219945	0.0515433	0.372631	Smim5
-0.307427	0.0515093	0.372631	Vps9d1
-0.226874	0.0516324	0.373029	Ddx20
-0.309456	0.0517355	0.373529	Six5
-0.298437	0.0519206	0.374152	Def8
0.219783	0.0518833	0.374152	Per2
-0.665099	0.051924	0.374152	RT1-T24-1
-0.351439	0.0520943	0.374643	Rgl3
-0.44642	0.0520549	0.374643	Rgs14
-0.355868	0.0520683	0.374643	Ska2
-1.26888	0.0521587	0.374861	Ly6g5b
-0.3443	0.0522576	0.375326	Hexim2
-0.340207	0.0523638	0.375435	Alkbh4
-0.228678	0.0526435	0.375435	Bok
0.231328	0.0524522	0.375435	Ddi2
-0.190853	0.052347	0.375435	Fgfr4
-0.512493	0.0526482	0.375435	Irgm
-0.574734	0.0524588	0.375435	LOC308990
-0.218663	0.05263	0.375435	Mllt1
-0.242386	0.0524839	0.375435	Otud7b
0.485813	0.0523876	0.375435	Slc7a11
-0.273781	0.0525953	0.375435	Stk11ip
-0.242721	0.0525481	0.375435	Xylt2
-0.218179	0.0528159	0.376142	Cant1
-0.215788	0.0528057	0.376142	Pms2
-0.230799	0.052851	0.376149	Med20
-0.219367	0.0529259	0.376438	Rab40b
-0.216151	0.0530482	0.37682	Dapk3
-0.342017	0.0530377	0.37682	Smug1
1.05559	0.0531047	0.376978	Cdo1
0.300903	0.0533022	0.37746	Adarb2
-0.315951	0.0532471	0.37746	Dqx1
-0.269792	0.0533099	0.37746	LOC498122
-0.691123	0.0532713	0.37746	Tceanc
-0.411272	0.053351	0.377508	Taf1c
-0.260659	0.0534058	0.377653	Yae1
-0.405343	0.0535824	0.378658	Gpr150
-0.260018	0.0536246	0.378713	Pgap4
-0.273035	0.0537252	0.37918	Rabggta
-1.2894	0.0537889	0.379386	Ak7
-0.258448	0.0538862	0.379445	Adcyap1r1
-0.236407	0.0539595	0.379445	Bambi
-0.222941	0.0539549	0.379445	Cand2
-0.259592	0.0540388	0.379445	Hps5
-0.30747	0.0539846	0.379445	Klf11
0.213503	0.0540262	0.379445	Sfxn3
-0.238957	0.0538369	0.379445	Supt7l
-0.302662	0.0541306	0.379725	B3gat1
-0.201972	0.0541826	0.379725	Cdc23
-0.206212	0.054206	0.379725	Khsrp
-0.458867	0.0542281	0.379725	Poli
-0.27567	0.0542513	0.379725	Ptpn18
-0.234784	0.054349	0.380166	Nop2
-0.361074	0.0545113	0.381059	Fgfr3
0.215346	0.0548235	0.382998	Cyth3
-0.445712	0.0551074	0.384275	Kcna4
0.169104	0.0550852	0.384275	Sfpq
0.213361	0.0551111	0.384275	Tmem39a
-0.251773	0.0551592	0.384366	Pnkp
-0.312653	0.0553465	0.385428	Fam83f
-0.217766	0.055623	0.387108	Pold1
-0.230759	0.0556647	0.387153	Tyk2
-0.208836	0.0557906	0.38759	Fbxo38
-0.218938	0.0557979	0.38759	Rhbdl3
-0.210196	0.0558551	0.387741	Phf20l1
-0.338339	0.0559265	0.387993	Depdc1b
-0.355802	0.0560297	0.388463	Homez
-0.208212	0.0560894	0.388632	Ccar2
-0.212845	0.0562391	0.389424	Mrpl51
-0.450803	0.0562781	0.389449	Zfp799
-0.311027	0.0567487	0.392458	Slc52a2
-0.286449	0.0568322	0.392789	Pi16
-0.257377	0.0573249	0.39446	Dennd6b
-0.223355	0.057231	0.39446	Gramd1a
-0.23691	0.0571405	0.39446	Nckap5l
-0.197207	0.0572569	0.39446	Nek9
0.293357	0.0572346	0.39446	Orc1
-0.528452	0.0572822	0.39446	Slc25a27
0.209641	0.0573251	0.39446	Uspl1
-0.217981	0.057541	0.395698	Stim2
0.206263	0.0577901	0.396667	Cited2
-0.447796	0.0577796	0.396667	Fzd7
0.202359	0.057744	0.396667	Nmt2
-0.398935	0.0578395	0.396758	Rnaseh1
-0.388449	0.0579928	0.397562	Slc46a1
-0.415764	0.0581185	0.397927	Stbd1
-0.246833	0.0580961	0.397927	Tns2
0.225841	0.0581736	0.398056	Ddx31
-0.228931	0.0583051	0.398708	Zfp451
-0.221523	0.0585255	0.399376	Cep85
-0.281024	0.0584816	0.399376	Mt3
-0.218903	0.0585106	0.399376	Nkiras2
-0.352135	0.0585843	0.399376	Tsku
0.248236	0.0585785	0.399376	Zbed4
-0.212753	0.0587406	0.400193	Relt
-0.251959	0.0588382	0.40061	Dyrk1b
0.201783	0.0589419	0.401068	Ppp2ca
0.186544	0.058979	0.401072	Ilf3
-0.244346	0.0592656	0.402143	Cpsf4
-0.247131	0.0592828	0.402143	Mul1
-0.209716	0.0592527	0.402143	Sh3bp5l
-0.350155	0.0592062	0.402143	Zfp691
-0.24819	0.0593416	0.402202	Cwf19l2
0.169141	0.0593646	0.402202	Srsf2
0.307505	0.0594718	0.402359	Fgfr1op
-0.318617	0.0594976	0.402359	Qrsl1
-0.298869	0.0594404	0.402359	Slitrk5
-0.201537	0.0595825	0.402685	Shc1
-0.204273	0.0596714	0.402701	Birc5
-0.235242	0.0596947	0.402701	Map1s
-0.435463	0.0596468	0.402701	Plp1
-0.356665	0.0598381	0.403174	Fbxl8
0.225708	0.0598181	0.403174	Nt5c3a
0.556864	0.0599625	0.403764	Edn3
-0.329235	0.0602155	0.404724	Leng1
-0.204174	0.060186	0.404724	Pogz
-0.207771	0.0602074	0.404724	Tnrc6a
-0.180979	0.0603709	0.405343	Ap3b2
0.275742	0.0603813	0.405343	Naf1
-0.302595	0.0605673	0.406344	Eef1akmt1
-0.17646	0.0606877	0.406903	Rangap1
-0.623808	0.0610422	0.408246	B3gntl1
-0.243038	0.0611278	0.408246	Def6
0.243173	0.061131	0.408246	Kcnk1
-0.323145	0.0611478	0.408246	Mocs1
-0.292585	0.0610662	0.408246	Nepro
0.186223	0.0611324	0.408246	Pdha1
-0.454213	0.0610468	0.408246	Xpnpep3
-0.260769	0.061193	0.4083	Rcc1l
-0.288506	0.0613317	0.408821	Elp6
0.213757	0.0613455	0.408821	Tesk1
-0.236696	0.0614428	0.409222	Ubiad1
-0.221283	0.0614856	0.409259	Gon4l
-0.260233	0.0615978	0.409339	Cbll1
-0.198123	0.06154	0.409339	Imp4
-0.531011	0.0616422	0.409339	Kcnh4
-0.168029	0.0616539	0.409339	Klhl7
-0.31249	0.0616838	0.409339	Rrp8
-0.197705	0.0618147	0.40996	Wbp1l
0.564036	0.0618957	0.410251	Notch4
-0.22179	0.0623519	0.412776	Baiap2
-0.200725	0.0623194	0.412776	Cep295
-0.24711	0.0627373	0.414891	Arv1
-0.243276	0.0627845	0.414891	Rin3
-0.224079	0.062775	0.414891	Sptbn4
-0.191652	0.0629758	0.415833	Cdc42bpg
-0.521374	0.0631539	0.415833	Inava
-1.47804	0.0631117	0.415833	Pantr1
0.185685	0.0631486	0.415833	Ppp1r10
-0.190741	0.0631331	0.415833	Ppp6r2
-0.41003	0.0631348	0.415833	Tbc1d2
-0.424438	0.0632945	0.416509	Tmem198b
-0.180047	0.0634146	0.416552	Amigo2
-0.19807	0.0633542	0.416552	Ilkap
-0.260236	0.0634144	0.416552	Pomgnt2
-0.410236	0.0635838	0.417414	Taco1
-0.221755	0.0638427	0.418115	Anks1a
-0.172482	0.0638176	0.418115	Pja2
-0.282212	0.0638316	0.418115	Sec14l2
-0.177209	0.0637528	0.418115	Srsf11
-0.194234	0.064046	0.419196	Zer1
-0.293167	0.0640892	0.419229	Dhx34
-0.272304	0.0642111	0.419777	Cnep1r1
-0.302289	0.0643525	0.420452	Dok1
-0.203082	0.0647212	0.422369	Fnip1
-0.256856	0.0647228	0.422369	Mfsd9
-0.208038	0.0647802	0.422493	Golgb1
-0.2544	0.0648745	0.422857	Poglut2
-0.207897	0.0650669	0.42386	Ccdc97
0.183467	0.0652319	0.424432	Phyhipl
-0.305252	0.065212	0.424432	Pwwp3b
-0.326124	0.0653331	0.424839	Hyal2
-1.47754	0.0655299	0.425867	Spag8
-0.518067	0.0655706	0.425879	Arhgef37
0.18392	0.0657867	0.42659	Creb3
-0.339886	0.0657187	0.42659	Rsph3
-0.199516	0.0657963	0.42659	Top3b
-0.331107	0.0660509	0.427988	Pgap3
-1.09442	0.0660957	0.428026	Acvr2b
-0.274831	0.0664286	0.429745	Ccdc61
-0.205167	0.0664393	0.429745	Chd8
-0.188566	0.0664845	0.429785	Akirin2
-0.227519	0.0668682	0.431808	Mrpl34
-0.304462	0.0668794	0.431808	Slfn13
-0.247778	0.0669153	0.431808	Tmem101
-0.197605	0.0669666	0.431886	L3mbtl2
-0.241438	0.0670997	0.43249	Ift22
-0.176677	0.0672161	0.432987	Luc7l2
-0.289112	0.0672932	0.43323	Ccdc17
0.182927	0.067351	0.433348	Cltrn
0.19023	0.0674216	0.433548	Stk11
0.241819	0.0674717	0.433593	Lmbrd2
-0.291034	0.0675468	0.433593	Nckipsd
-0.288519	0.0675097	0.433593	Tm2d3
-0.233493	0.0676542	0.433776	Gpatch1
-0.286354	0.0676329	0.433776	Slc19a2
-0.32176	0.0678072	0.434503	Rhobtb2
-0.287623	0.0679201	0.434902	Adarb1
-0.267679	0.0679485	0.434902	Tymp
-0.1704	0.0683207	0.43703	Ccnb1
-0.185041	0.0684007	0.437033	Blcap
-0.225895	0.0683729	0.437033	Zfp335
0.193988	0.068553	0.437752	Tspyl2
-0.68295	0.0687014	0.438445	Trip6
0.161504	0.0687835	0.438714	Eif4a1
-0.184687	0.0689169	0.439269	Bet1
-0.221528	0.0689824	0.439269	Rab9a
-0.186061	0.0689904	0.439269	Scyl1
-0.229247	0.0691058	0.43975	Rhbdd3
-0.194397	0.069362	0.441125	Atg4b
-0.441489	0.0694972	0.441729	Mok
-0.351475	0.0696985	0.442752	Tppp3
-0.254587	0.0698795	0.44339	Ak1
0.263797	0.0698634	0.44339	Homer1
-0.25348	0.0699319	0.443467	Nadk2
-0.282725	0.0700145	0.443735	Ccdc130
-0.491348	0.0700687	0.443822	Dbndd1
-0.649649	0.0701109	0.443834	Sbsn
-0.185313	0.070186	0.444053	Zfp512b
-0.257921	0.0702549	0.444234	Slc30a6
-0.285027	0.0703322	0.444467	Gcfc2
-0.292444	0.0704318	0.444841	Zbtb8a
0.179276	0.0708265	0.445602	Agap3
-0.198804	0.0706203	0.445602	Cc2d1a
-0.208883	0.070836	0.445602	Dpm2
-0.214314	0.0706806	0.445602	Ints5
-0.333535	0.0707302	0.445602	Mblac1
0.19126	0.0708261	0.445602	Pigm
-0.206797	0.070681	0.445602	Urb1
-0.196107	0.0709126	0.445829	Asf1b
-0.690594	0.07104	0.44612	Timp1
0.225698	0.071021	0.44612	Zfp800
0.456393	0.0711123	0.446139	Irs1
-0.194376	0.0711415	0.446139	Kdm5b
0.173801	0.0711702	0.446139	Pdx1
0.167675	0.0712054	0.446139	Txnl1
-0.30535	0.0720115	0.448383	Asb7
-0.251761	0.0719937	0.448383	Fcho1
-0.264705	0.0719067	0.448383	Fut4
-0.238178	0.0717377	0.448383	Hmces
-0.473345	0.0719562	0.448383	Icam5
-0.392181	0.0719837	0.448383	Kctd21
-0.985784	0.0717304	0.448383	Kifc2
0.208927	0.0717125	0.448383	Lyar
-0.651414	0.0719321	0.448383	Mesp2
0.193551	0.0720529	0.448383	Nav2
-0.197115	0.0716392	0.448383	Ssna1
-0.320512	0.0720479	0.448383	Trmt44
0.227182	0.0721221	0.44856	Alkbh5
-0.187405	0.0721735	0.448627	Casp3
-0.206875	0.0722184	0.448652	Tpgs1
-0.206217	0.0723496	0.449213	Supv3l1
-0.256771	0.0724907	0.449408	Agbl5
-0.188263	0.0725854	0.449408	Ehmt2
0.239749	0.0725631	0.449408	Mob1b
-0.188133	0.0725446	0.449408	Osbpl2
0.158494	0.0725538	0.449408	Slc25a3
-0.213135	0.0726728	0.449696	Lad1
0.244939	0.0729059	0.450885	Dnajc25
0.200829	0.0729598	0.450965	Pdzd8
-0.203807	0.0733671	0.452719	Atp6v0e2
0.277739	0.0733594	0.452719	Mapk1ip1l
-0.240561	0.0733489	0.452719	Ppp1r12b
-0.226695	0.073457	0.452766	Ppid
-0.211893	0.0734398	0.452766	Rps6kb2
-0.390563	0.0735959	0.453367	Stoml1
-0.773539	0.0737399	0.453803	Galnt5
-0.712828	0.0737491	0.453803	Hdc
-0.226341	0.0740516	0.455409	Nup37
-0.388113	0.0741619	0.455729	Fbxw17
-0.19547	0.0741865	0.455729	Rab24
-0.268605	0.0742334	0.455762	Nudt9
-0.206488	0.074391	0.456475	Zfp746
-0.66652	0.0744424	0.456536	MGC105567
-0.40305	0.0745901	0.457187	Zfp51
-0.223334	0.0747909	0.458162	Smarcal1
0.195686	0.0750114	0.459257	Smad1
-0.208038	0.0750882	0.459471	Elmo3
-0.387862	0.075322	0.460646	Map3k1
-0.231192	0.0753901	0.460789	Pex6
-0.196222	0.0754293	0.460789	Sirpa
0.256148	0.0755526	0.461286	Car2
-0.236331	0.0756951	0.4619	Mis12
-0.184248	0.0757738	0.462123	Rbbp5
0.29981	0.0758533	0.462352	Rfx3
-0.301775	0.0759452	0.462655	Dbf4
-0.28471	0.07607	0.463159	Arhgap27
0.609606	0.076154	0.463414	LOC687399
-0.254993	0.0762299	0.463619	Fhl3
-0.359272	0.0766138	0.46544	Pusl1
0.206706	0.0765862	0.46544	Slc25a16
-0.241867	0.0766744	0.465548	Jrk
-0.209003	0.0767485	0.465548	Limk2
0.201879	0.0767587	0.465548	Rprml
-0.658071	0.077115	0.466423	Ftx
-0.214024	0.0770863	0.466423	Med17
-0.1986	0.0770171	0.466423	Ncbp3
0.273359	0.077089	0.466423	Tmem229a
-0.23758	0.0770437	0.466423	Tmem229b
-0.228201	0.0772533	0.467002	Slc26a8
-0.300583	0.077313	0.467107	Rhod
-0.24149	0.0774502	0.467253	Pkp3
-0.173394	0.0774264	0.467253	Rnf14
-0.282727	0.0774647	0.467253	Zfp507
-0.468592	0.0775427	0.467467	Sync
-0.248802	0.0777379	0.467874	Cdk5rap1
-0.669103	0.0777231	0.467874	Mab21l4
-1.77228	0.0777219	0.467874	Vtn
-0.222548	0.0778862	0.46851	Polr1a
-0.219209	0.0780146	0.469026	RGD1311164
0.313238	0.0781049	0.4691	Pdgfra
-0.211724	0.0781122	0.4691	Wdr91
-0.25095	0.0782548	0.4697	Arhgef18
-0.200088	0.0783639	0.470045	Tmem11
-0.263725	0.0783978	0.470045	Tmem141
0.163465	0.078441	0.470047	Thrap3
-0.180631	0.0787019	0.470111	Epn2
-0.200975	0.0786586	0.470111	Kif1c
-0.847202	0.0786953	0.470111	Olr419
-0.196811	0.0787082	0.470111	RGD1304567
0.215354	0.0785832	0.470111	RGD1359108
-0.169716	0.0786412	0.470111	Tubb4b
-0.216037	0.0788971	0.470984	Pnma2
0.836941	0.0790084	0.471137	Htr1d
-0.198331	0.0789788	0.471137	Tmem223
-0.230595	0.0791337	0.471628	Tfeb
1.69786	0.0793528	0.472678	Lif
-0.246119	0.0794351	0.472912	Nvl
0.153603	0.0796603	0.473996	H3f3b
-0.207544	0.0801984	0.476682	Arid1a
-0.181413	0.0801782	0.476682	Atg101
-0.237692	0.0804437	0.477881	Ramac
-0.213059	0.0806106	0.478614	Pxk
-0.193483	0.0808308	0.479663	Fkbp11
0.176796	0.0809539	0.480134	Ppig
-0.590134	0.0810764	0.480601	Fscn3
-0.315205	0.0811481	0.480768	Bora
-0.173443	0.0813205	0.481464	Rexo4
-0.310699	0.0813531	0.481464	Zfp105
-0.356343	0.0815756	0.48252	Arid3a
-0.210334	0.0817589	0.482726	Atpaf1
-0.196556	0.0819616	0.482726	Fzr1
-0.213758	0.0818419	0.482726	Gcgr
-0.184385	0.081695	0.482726	Golga5
0.228043	0.0817321	0.482726	Gspt2
0.39108	0.0817983	0.482726	Mustn1
-0.280484	0.0819453	0.482726	Nudt22
-0.18364	0.0819339	0.482726	Pnrc2
0.156662	0.0820696	0.483103	Sar1a
-0.18971	0.082128	0.483188	Aldh16a1
0.24449	0.0822064	0.483304	Fgfr1
-0.268251	0.0822355	0.483304	Mapkbp1
-0.267537	0.0822839	0.48333	Cbfa2t3
-0.305262	0.0826594	0.485276	Ahrr
-0.294326	0.0827854	0.485363	Igfbp1
-0.266773	0.0828066	0.485363	Snapc5
-0.195231	0.082781	0.485363	Zhx1
0.251143	0.0829286	0.485724	Prkar2a
-0.3147	0.0829565	0.485724	Sct
-0.246583	0.0831592	0.486652	Znhit2
-0.217531	0.0833091	0.48727	Clk4
-0.221621	0.0833594	0.487305	Mllt10
0.198231	0.0835304	0.487661	Chek1
-0.18721	0.0835535	0.487661	Ppp1r37
-0.523408	0.0835263	0.487661	Rgs20
-0.213626	0.0836113	0.48774	Snrnp48
-0.161242	0.0837249	0.488143	Snx5
-0.271125	0.0837792	0.488201	Aptx
-0.206765	0.0839456	0.488862	Lrp3
-0.240003	0.0839814	0.488862	Zbed3
-0.202921	0.0840385	0.488935	Zfp592
-0.343222	0.0841236	0.489172	Rad54b
-0.329565	0.0842491	0.489642	Mrnip
-0.183264	0.0843013	0.489687	Tab2
-0.192565	0.0844686	0.490399	Pimreg
0.180649	0.0848726	0.491951	Gch1
0.208418	0.0847978	0.491951	Nectin2
-0.178719	0.0849147	0.491951	RGD1560108
-0.574207	0.0849098	0.491951	Trim34
-0.330175	0.0853469	0.494194	Fancb
-0.206787	0.085508	0.494346	Pcp4l1
-0.223578	0.0855041	0.494346	Sox13
-0.185791	0.0854187	0.494346	Ube3b
-0.283961	0.085661	0.49497	Pgpep1
1.26413	0.0857563	0.495261	Tmie
0.314181	0.0860188	0.495995	Clcn5
-0.31061	0.0859481	0.495995	Fam214b
-0.170668	0.0859869	0.495995	Hmmr
0.161283	0.0862355	0.496984	Rybp
-0.22037	0.0862811	0.496986	Heatr6
0.161527	0.0866137	0.497243	Armcx3
-0.215777	0.0864553	0.497243	Cnpy4
0.179438	0.086666	0.497243	Desi1
-0.192001	0.0865519	0.497243	Dhx8
-0.244938	0.0866961	0.497243	Ghdc
-0.184652	0.0865611	0.497243	Hjurp
0.188457	0.0868232	0.497243	Slc23a2
0.23827	0.0867571	0.497243	Smim12
-0.214381	0.086746	0.497243	Tdp2
-0.233636	0.086637	0.497243	Timm10
-0.195099	0.0868104	0.497243	Timm22
-0.15839	0.0869987	0.49799	Rps21
-0.34764	0.0872329	0.498811	Pex11g
-0.259512	0.087224	0.498811	Pex12
0.187723	0.0873095	0.498989	Sema4b
-0.208866	0.0874705	0.499502	Fam210a
-0.598173	0.0874901	0.499502	Tnni3
-0.254444	0.0876256	0.500016	Dxo
-0.24149	0.0878042	0.500775	RGD1307947
-0.207278	0.0879319	0.50123	Mks1
-0.347033	0.0879751	0.50123	Rnf144b
0.185385	0.088226	0.502399	Mex3c
-0.217575	0.0883441	0.502694	Atpsckmt
-0.25671	0.0883691	0.502694	Pias1
0.161899	0.0884547	0.50292	Gcsh
0.16646	0.0887205	0.504171	Josd1
-0.278206	0.0890071	0.505538	Ccdc181
0.25631	0.0890691	0.505629	Pvr
-0.191705	0.0891197	0.505655	Fitm2
-0.255235	0.0893916	0.506738	Ifrd2
-0.326761	0.0894026	0.506738	Trip10
-0.328266	0.0894887	0.506964	Vwa7
-0.223248	0.0896034	0.507352	Rasgef1c
-0.315219	0.0896723	0.507482	Pigl
-0.345706	0.090049	0.509089	Gstt2
-0.220691	0.0900211	0.509089	Slco4a1
-0.272343	0.090262	0.509696	Bcorl1
0.18182	0.0902076	0.509696	Mxi1
-0.202614	0.0902953	0.509696	St6galnac6
-0.210083	0.0905732	0.511002	Ptp4a3
-0.24417	0.090693	0.511415	Kcnh3
-0.232378	0.0908113	0.51182	Naxd
-0.221096	0.0912122	0.513447	Flad1
-0.239611	0.09124	0.513447	Usp3
-0.324522	0.091173	0.513447	Zfp354c
0.147956	0.0916019	0.51504	Ncl
-0.276874	0.0916352	0.51504	Snap47
-0.393535	0.0916637	0.51504	Tpcn2
-0.582444	0.0917297	0.515148	Sh3bp2
-0.209669	0.0918959	0.515555	Cdc26
-0.234615	0.0918852	0.515555	Slc2a6
-0.274939	0.0922022	0.515798	Abca7
-0.255014	0.0922134	0.515798	Alkbh1
-0.360439	0.0922826	0.515798	Ap5s1
0.180646	0.0922862	0.515798	B4galt5
-0.24707	0.092236	0.515798	Dedd
-0.393016	0.0921679	0.515798	Fam72a
-0.194279	0.0923146	0.515798	Map2k7
-0.21025	0.0922881	0.515798	Wfs1
-0.19775	0.0926422	0.517366	Pias4
-0.190248	0.0927919	0.517676	Alg8
0.221951	0.0927572	0.517676	Slc66a2
-0.20742	0.0931889	0.519627	Proser3
0.169842	0.0932887	0.51992	Golph3
0.180198	0.0934243	0.520412	Stat3
-0.18752	0.0937955	0.522154	Akt1s1
0.164015	0.0938462	0.522154	Resp18
-0.195319	0.0938794	0.522154	Vps11
-0.209029	0.0939555	0.522313	Pxmp4
-0.172754	0.0941179	0.522687	Katnb1
-0.192035	0.0940868	0.522687	Yeats2
0.150666	0.0942469	0.522799	Hspa9
-0.186253	0.0942807	0.522799	Ints2
-0.154654	0.094211	0.522799	Tpx2
-0.233855	0.094558	0.524072	Fpgs
-0.371743	0.0946342	0.52423	Eef2kmt
-0.261672	0.0947498	0.524607	Kcnj14
-0.548623	0.0948704	0.52501	Cys1
-0.241958	0.0949996	0.525461	Phldb1
-0.161157	0.0952219	0.525578	Cggbp1
-0.601138	0.095244	0.525578	Ddn
-0.223229	0.0951485	0.525578	Hsd3b7
-0.234672	0.0952722	0.525578	Phkg1
-0.263372	0.0953554	0.525578	Ptpn21
-0.193757	0.0953225	0.525578	Sirt6
-0.197054	0.0951849	0.525578	Slc7a4
-0.17402	0.0954203	0.525597	Cep57
-0.172058	0.0954545	0.525597	Klhl22
0.269197	0.0958487	0.525965	Bcl2l13
0.194653	0.0958355	0.525965	Cdk12
[truncated: 15,457 more rows]
