# Supplementary material for: Med14 phosphorylation shapes genomic response to GLP-1 Agonist
Source: bioRxiv. 2025 Jun 23:2025.06.17.660196. Preprint. [Version 1] doi: 10.1101/2025.06.17.660196 (PMC12262311; doi:10.1101/2025.06.17.660196)
Supplement: Supplement 10 [file media-10.xlsx]

## Sheet: TableS10_DE_group_M14SA_8h_Ex_v
log2FoldChange	pvalue	padj	GeneSymbol
3.12458	0	0	Mest
2.80923	1.07663e-197	5.90152e-194	Stc1
2.06328	4.71572e-150	1.72328e-146	Fn1
2.48836	3.77472e-144	1.03456e-140	Id4
2.02731	1.45941e-121	3.19989e-118	Mfsd2a
3.39001	2.4751e-120	4.52243e-117	Slc7a11
1.70217	3.85863e-117	6.04316e-114	LOC689986
3.19455	1.43014e-101	1.95983e-98	Ephb3
2.26746	2.07973e-99	2.53334e-96	Cpa2
2.24739	1.42807e-98	1.56559e-95	Crem
3.97901	4.93043e-98	4.91384e-95	Oxtr
-2.01145	6.87375e-97	6.27974e-94	Txnip
2.41447	5.52448e-96	4.65883e-93	Tent5a
1.75432	1.95043e-95	1.52732e-92	Cd200
2.5181	8.02227e-95	5.86321e-92	Nr4a1
2.17571	3.30329e-79	2.26337e-76	Pde1c
2.09604	5.53927e-79	3.57218e-76	Gdf15
2.14485	2.45624e-76	1.49598e-73	Cck
4.21017	5.6489e-74	3.25941e-71	Gpr88
1.15484	2.63674e-73	1.44533e-70	Pam
1.23102	2.67817e-72	1.39813e-69	Ptprn
1.29998	3.37489e-71	1.68177e-68	Etv1
1.18184	4.75056e-70	2.26436e-67	Atf4
1.55648	1.27625e-67	5.82982e-65	Tmem163
2.68677	2.80115e-66	1.22836e-63	Gcg
1.57844	1.96438e-65	8.2829e-63	Wnt4
2.26014	9.78035e-64	3.97119e-61	Trib3
1.12197	5.11563e-63	2.00295e-60	Creld2
3.25491	1.11451e-62	4.21324e-60	Fyb1
1.97579	4.35739e-62	1.59234e-59	Chac1
2.03246	8.92875e-62	3.15761e-59	Gucy2c
1.17907	4.41411e-61	1.51225e-58	Man2a1
1.6409	3.29535e-59	1.09476e-56	Tnfrsf21
1.06906	6.38947e-59	2.06023e-56	Hyou1
-2.18998	3.8603e-56	1.20916e-53	Nr1d1
1.73606	1.00545e-54	3.06188e-52	Pde10a
1.08638	4.75316e-52	1.40835e-49	Psat1
1.18943	3.15503e-50	9.10226e-48	Syt4
2.22618	1.64132e-49	4.61378e-47	Cartpt
2.08017	1.8691e-49	5.12273e-47	Camk4
0.964058	2.76639e-49	7.39706e-47	Pdia4
1.24575	1.0287e-48	2.68515e-46	Adra2a
0.920319	3.35624e-48	8.55686e-46	Hspa5
2.93602	6.03956e-47	1.50481e-44	Sik1
1.09008	8.54449e-44	2.08163e-41	Syt5
-1.5694	1.28359e-43	3.05913e-41	Olfml2b
-1.85802	1.75652e-43	4.09717e-41	Mafb
-1.12611	4.56315e-43	1.0422e-40	Dmrta1
1.05084	6.46137e-43	1.44563e-40	Irs2
0.933002	7.70243e-43	1.68884e-40	Chgb
0.95089	9.83474e-43	2.11408e-40	Dnajb11
-1.94275	1.21365e-41	2.55869e-39	Adora2b
1.06752	2.1211e-40	4.38747e-38	Mllt11
0.951191	2.16206e-39	4.38938e-37	Msmo1
1.19454	2.71262e-39	5.40699e-37	Myo16
1.05214	3.06669e-39	6.00359e-37	Zfp395
1.62431	1.29931e-38	2.49901e-36	Aldh1l2
1.65568	4.37497e-37	8.26945e-35	Stk32a
2.98437	1.6424e-36	3.0518e-34	Sema3a
1.09436	2.13146e-36	3.89454e-34	Rad18
0.79985	2.88569e-36	5.18621e-34	Hsp90b1
-0.938606	6.49562e-36	1.14857e-33	Tox3
0.959377	8.73434e-36	1.51991e-33	Cltrn
0.956238	1.15268e-35	1.9745e-33	Mapkapk2
1.10276	1.51415e-35	2.55379e-33	Gpt2
0.918261	2.77142e-35	4.6035e-33	Mylk
1.74714	1.2788e-34	2.09246e-32	Nfil3
0.989884	1.69231e-34	2.72834e-32	Srxn1
-0.922121	4.03288e-34	6.40761e-32	Shc2
1.61593	4.26402e-34	6.67807e-32	Lmo1
-1.46713	8.28014e-34	1.27852e-31	Tcp11l2
0.833659	1.14556e-33	1.74427e-31	Ssr1
1.68464	1.44497e-33	2.17004e-31	Filip1
1.38989	2.64964e-33	3.92541e-31	Nap1l5
0.81124	3.3328e-33	4.87167e-31	Lrrc59
0.795268	1.52011e-32	2.19275e-30	Tmem130
1.79354	1.5856e-32	2.25752e-30	Pde4b
1.25152	1.83724e-32	2.58226e-30	Igfbp4
0.785944	1.94406e-32	2.69782e-30	Eprs
1.192	2.6524e-32	3.63478e-30	Creb3l1
1.06132	5.57629e-32	7.54727e-30	Lpl
0.833127	8.44868e-32	1.12955e-29	Tspan13
0.875564	8.79631e-32	1.1558e-29	Slc3a2
0.867619	8.85589e-32	1.1558e-29	Slc7a1
0.856165	1.08273e-31	1.39647e-29	Slc7a5
1.17611	1.67714e-31	2.13797e-29	Igf1r
2.10635	1.79997e-31	2.26816e-29	Trpc4
-0.869526	1.84525e-31	2.29881e-29	Baiap3
0.817512	2.02711e-31	2.49699e-29	Calu
0.747677	3.05133e-31	3.71686e-29	Calr
0.794309	3.19142e-31	3.84478e-29	Ostc
1.32023	3.93232e-31	4.68587e-29	Met
-1.33707	4.76126e-31	5.61265e-29	Arl4d
3.09058	4.99061e-31	5.82043e-29	Hcn1
-1.18463	5.46008e-31	6.30093e-29	Ypel3
0.829	5.54411e-31	6.33126e-29	Pde3b
0.861002	1.32575e-30	1.49837e-28	Mthfd2
-1.03597	1.85191e-30	2.07168e-28	Plcl1
-0.816074	2.69736e-30	2.98209e-28	Myh10
0.948404	2.72014e-30	2.98209e-28	P3h1
0.822579	2.78717e-30	3.02532e-28	Asns
1.17994	6.72157e-30	7.22437e-28	Dusp5
1.6173	7.30002e-30	7.76992e-28	Prss53
1.06944	1.58355e-29	1.66927e-27	Slc7a8
-0.898041	3.21049e-29	3.35206e-27	B4galnt4
-1.9743	5.58081e-29	5.77193e-27	Insrr
0.833389	1.38757e-28	1.42168e-26	Tars1
1.38947	2.23438e-28	2.2681e-26	Sema3c
0.881514	2.48443e-28	2.49879e-26	Slc35d1
-1.05438	3.13014e-28	3.11961e-26	Ntrk1
-1.41864	5.14984e-28	5.08628e-26	Rph3a
-1.12312	6.22351e-28	6.09182e-26	Notch1
-1.19715	1.20382e-27	1.16791e-25	Crebrf
-0.771882	1.28087e-27	1.23177e-25	Nsg2
-1.61788	2.78592e-27	2.65583e-25	Serping1
-0.834767	4.1267e-27	3.90009e-25	F3
0.743366	5.99836e-27	5.62052e-25	Cyp51
0.766561	1.04322e-26	9.6922e-25	Atf5
0.825863	1.14905e-26	1.05857e-24	Xpot
-0.833799	1.33895e-26	1.22324e-24	Neurod1
-0.776987	1.39956e-26	1.26805e-24	Rfx6
1.86387	1.70597e-26	1.533e-24	Cyp2s1
-1.37133	1.79177e-26	1.59701e-24	Cpne5
-0.898341	2.31322e-26	2.04515e-24	Eml5
-1.04076	2.35856e-26	2.06855e-24	Pdk2
1.80071	2.40974e-26	2.09666e-24	Spry4
0.796385	2.80213e-26	2.41887e-24	Odc1
-0.715346	4.70084e-26	4.02619e-24	Csrp2
0.725871	6.24332e-26	5.30585e-24	Saraf
-0.995582	6.47515e-26	5.46055e-24	Klhl24
0.799417	8.82189e-26	7.38278e-24	Ghr
-2.12004	8.92234e-26	7.41027e-24	Igfbp1
1.27215	1.04967e-25	8.60186e-24	Diras2
-1.55627	1.0514e-25	8.60186e-24	Phkg1
0.994205	2.08663e-25	1.6945e-23	Lrrn3
-0.992374	2.34125e-25	1.88729e-23	Tef
-0.844786	2.44323e-25	1.95512e-23	Fxyd6
-0.857429	2.72075e-25	2.14587e-23	Rph3al
0.76371	2.71127e-25	2.14587e-23	Zfand2a
-0.89931	3.22795e-25	2.52771e-23	Hdac5
0.755818	4.24414e-25	3.2999e-23	Ccng1
1.00917	4.665e-25	3.60158e-23	Neto2
1.94038	1.05676e-24	8.10161e-23	Sv2c
0.890522	1.18272e-24	9.00429e-23	Dnajc3
-1.49037	1.30339e-24	9.85453e-23	Per3
0.818069	1.3474e-24	1.01175e-22	Sdf2l1
1.25818	1.57628e-24	1.16762e-22	Gpr158
-0.694848	1.56912e-24	1.16762e-22	Scg2
-0.745789	1.98332e-24	1.45927e-22	Mlxipl
-0.822453	2.1691e-24	1.58532e-22	Fgfr4
0.718675	5.86216e-24	4.25608e-22	Nars1
-0.93319	6.5753e-24	4.74243e-22	Glb1l2
-0.809376	7.21569e-24	5.1703e-22	Rimbp2
-0.929416	1.55366e-23	1.10602e-21	Vsig10
-0.775269	2.13058e-23	1.50694e-21	LOC102548847
2.25291	2.34037e-23	1.64471e-21	Epha2
-0.703761	2.67887e-23	1.8706e-21	Rap1gap2
0.789895	3.09786e-23	2.14948e-21	Got1
1.85347	3.35769e-23	2.31512e-21	Vgf
1.14801	5.28494e-23	3.62117e-21	Ccdc107
0.946039	6.34369e-23	4.31962e-21	Dusp3
0.626795	6.78253e-23	4.58993e-21	Pdia3
0.742997	7.1425e-23	4.80388e-21	Ufm1
0.715273	1.22748e-22	8.20543e-21	Tuba4a
0.709971	1.32327e-22	8.79211e-21	Lman1
0.667355	1.33467e-22	8.81442e-21	Sec23b
0.670859	1.44524e-22	9.48753e-21	Tpm4
1.71715	1.79288e-22	1.16996e-20	Tac1
-1.39931	1.82672e-22	1.18499e-20	Pdzrn3
0.646329	1.93508e-22	1.2479e-20	Sec61a1
0.737861	2.09219e-22	1.34133e-20	Selenos
-0.968873	2.47471e-22	1.57734e-20	Cacna1a
-1.28928	2.58259e-22	1.63659e-20	Coq8a
0.864503	6.78854e-22	4.27717e-20	Sdc1
0.975189	9.18186e-22	5.75204e-20	Ddit3
-0.650321	9.92994e-22	6.18534e-20	Maob
-1.01898	1.27285e-21	7.88374e-20	Oas1f
0.67914	1.3274e-21	8.17542e-20	Insig1
-0.911133	1.5642e-21	9.58007e-20	Thra
-0.981088	1.74686e-21	1.06393e-19	Cabp7
1.63758	1.76388e-21	1.06837e-19	Plk3
1.55585	1.88401e-21	1.13486e-19	Trpa1
-0.841532	2.70332e-21	1.61948e-19	Cbln1
0.854274	2.83786e-21	1.69084e-19	Ifrd1
1.47515	3.69227e-21	2.18802e-19	Sec16b
0.619739	4.8232e-21	2.84283e-19	Tram1
0.780044	5.56608e-21	3.26315e-19	Kirrel3
1.42764	7.3311e-21	4.27504e-19	Pak3
1.41455	7.39503e-21	4.28951e-19	Pycr1
-1.35602	8.16292e-21	4.71001e-19	Gria2
-0.951737	8.63254e-21	4.9549e-19	Nr1d2
0.740987	9.83263e-21	5.61433e-19	Clstn3
0.609458	1.20623e-20	6.81642e-19	Hdlbp
0.72045	1.20384e-20	6.81642e-19	Herpud1
1.12209	1.4152e-20	7.95632e-19	Slc26a2
0.942125	1.73658e-20	9.71331e-19	Slc6a9
0.665008	1.90055e-20	1.05765e-18	Sel1l
0.619256	1.93413e-20	1.0709e-18	Uso1
-1.05981	2.64954e-20	1.45965e-18	Rasgrp3
-1.01933	2.78379e-20	1.52594e-18	Bckdha
-0.882392	2.90603e-20	1.58502e-18	Dbp
-1.1961	3.24079e-20	1.75885e-18	Pde4c
0.628318	3.85439e-20	2.08156e-18	Atp5mc1
0.731943	4.49237e-20	2.41421e-18	Acsl5
-0.882651	4.81613e-20	2.57557e-18	Rab40b
-0.927402	4.88878e-20	2.60173e-18	Slc31a2
-0.88212	5.11715e-20	2.71011e-18	Crocc
0.968411	8.4433e-20	4.45019e-18	Angptl8
-0.900615	1.62285e-19	8.51259e-18	Fstl4
0.822805	1.95594e-19	1.02109e-17	Slc30a7
0.619776	2.04537e-19	1.06272e-17	Ica1
-1.02416	2.46286e-19	1.2736e-17	Calb1
0.618747	2.51865e-19	1.29633e-17	Sars1
0.777901	2.9666e-19	1.51279e-17	Kcnip1
0.885325	2.9668e-19	1.51279e-17	Slc1a4
0.676169	5.00871e-19	2.54215e-17	Oat
0.692911	5.30413e-19	2.67969e-17	Tmem97
-0.683972	5.60112e-19	2.81674e-17	Slc43a2
0.598718	5.93773e-19	2.97239e-17	Arf4
-0.820962	6.53573e-19	3.25687e-17	Rab3b
0.608971	6.64221e-19	3.28011e-17	Aars
0.666971	6.61244e-19	3.28011e-17	Erp44
0.617677	8.25657e-19	4.05905e-17	Edem1
1.84425	1.01956e-18	4.98995e-17	Sncaip
-0.709596	1.05385e-18	5.13484e-17	Arhgef3
0.730276	1.14101e-18	5.5349e-17	Hsd17b12
-0.642401	1.15288e-18	5.56785e-17	Vwa5b2
0.681733	1.30472e-18	6.27355e-17	Ncald
0.564349	1.46717e-18	7.02384e-17	P4hb
-0.885757	1.54209e-18	7.35042e-17	Lima1
1.49979	1.56564e-18	7.43036e-17	Hbegf
-0.68848	1.76874e-18	8.35805e-17	Vil1
-0.687122	2.09529e-18	9.85864e-17	Tmprss6
-0.699059	2.5246e-18	1.18279e-16	Mtss1
0.658976	4.09421e-18	1.90999e-16	Manf
0.708571	5.96851e-18	2.77257e-16	Litaf
0.650742	6.23188e-18	2.88271e-16	Hmgcs1
0.659546	6.58836e-18	3.0348e-16	Shmt2
1.67159	1.596e-17	7.29041e-16	Ldb3
0.65597	1.59087e-17	7.29041e-16	Tm4sf4
1.06576	1.74184e-17	7.92357e-16	Slc16a1
0.546847	2.22192e-17	1.00657e-15	Canx
0.658371	2.29219e-17	1.03413e-15	Selenok
0.569786	3.21038e-17	1.44243e-15	Uba1
1.07348	3.31808e-17	1.48474e-15	Lrrc73
0.90686	3.73412e-17	1.66411e-15	Sdc4
-1.09202	4.48126e-17	1.98899e-15	Clvs1
0.706124	4.63384e-17	2.04842e-15	Gfpt1
1.0219	5.6344e-17	2.48072e-15	Nedd9
0.550604	6.02911e-17	2.64389e-15	Gars
-0.920949	6.26586e-17	2.73676e-15	Vps37d
0.686656	6.33089e-17	2.75419e-15	Ugt8
-0.570568	8.07968e-17	3.50109e-15	Prph
-0.912296	1.02797e-16	4.43686e-15	Cadps
-1.33049	1.61806e-16	6.95637e-15	Col9a1
0.55056	1.89334e-16	8.10807e-15	Pdia6
-0.952887	1.91051e-16	8.14977e-15	Pip4k2a
-0.887382	2.54688e-16	1.08223e-14	Mapk1ip1
0.720237	2.61324e-16	1.10198e-14	Plcl2
0.569716	2.61348e-16	1.10198e-14	Tmed7
-0.788446	2.63742e-16	1.10782e-14	Dopey2
-1.10159	2.95399e-16	1.23605e-14	Efnb3
0.756177	3.07305e-16	1.28098e-14	Pde2a
-0.811012	3.26415e-16	1.35549e-14	Pcmtd2
0.579452	3.28889e-16	1.36061e-14	Hid1
-0.694043	3.3054e-16	1.3623e-14	Kcnh6
0.538454	3.51927e-16	1.44501e-14	Eif3c
0.568993	4.13303e-16	1.69069e-14	Hspa9
1.73673	4.56736e-16	1.86141e-14	Runx1
-1.03733	4.5882e-16	1.86298e-14	Plk5
-0.828382	5.0568e-16	2.04567e-14	Ceacam1
0.779555	5.39822e-16	2.17576e-14	Arl4c
-0.827666	7.75878e-16	3.11573e-14	Hbp1
0.563383	7.98258e-16	3.19391e-14	Ssr2
0.653031	8.92879e-16	3.5595e-14	Ckap4
0.551556	9.1502e-16	3.63455e-14	Stt3a
0.644941	1.02252e-15	4.04689e-14	Fkbp11
-0.97899	1.04229e-15	4.11031e-14	Dyrk1b
0.603692	1.1113e-15	4.36673e-14	Ldlr
-0.746272	1.17321e-15	4.59354e-14	Tnip1
0.554787	1.19896e-15	4.67765e-14	Rab6a
-0.779876	1.21474e-15	4.72241e-14	Chrm4
0.748255	1.21987e-15	4.7256e-14	Cdr2
1.68172	1.30782e-15	5.04845e-14	Atf3
0.548771	1.38152e-15	5.31423e-14	Serp1
0.637483	1.38896e-15	5.3242e-14	Smim14
0.667458	1.40731e-15	5.37572e-14	Mlec
0.636968	1.66752e-15	6.34759e-14	Phf10
-0.604922	1.84495e-15	6.99866e-14	Slc35g1
0.93097	2.06505e-15	7.8066e-14	Car2
-0.702229	2.36158e-15	8.89692e-14	Stard5
-0.53782	2.43645e-15	9.14755e-14	Tspan7
0.622307	2.55452e-15	9.5581e-14	Rgs9
1.51691	2.82265e-15	1.05254e-13	Clcnka
0.717896	3.44935e-15	1.28187e-13	Slc17a9
-0.709129	3.76011e-15	1.39264e-13	Fam163b
-0.716289	3.8777e-15	1.43135e-13	Retreg3
-0.757858	3.95156e-15	1.45372e-13	Nmt2
0.63129	7.0853e-15	2.59786e-13	Tmem39a
1.02446	8.2493e-15	3.01457e-13	Cyp4a8
-0.548102	9.18471e-15	3.34525e-13	Wif1
-0.701281	1.11263e-14	4.039e-13	Arrdc4
0.643512	1.13498e-14	4.10654e-13	Gramd2b
-1.9446	1.2399e-14	4.47138e-13	Ptprm
-0.582765	1.35081e-14	4.8554e-13	Cacnb3
0.608624	1.35551e-14	4.85636e-13	Hspa13
0.562823	1.44589e-14	5.16328e-13	Tmed9
1.72834	1.455e-14	5.17894e-13	Ppargc1a
-0.628234	1.8625e-14	6.60797e-13	Ssh3
2.54728	1.8825e-14	6.65737e-13	Fosl2
2.44357	1.98758e-14	7.00638e-13	Fos
0.570802	2.1017e-14	7.3849e-13	Slc30a5
0.611496	2.2603e-14	7.91684e-13	Idi1
0.603206	2.29309e-14	8.0061e-13	Stk40
-0.915706	2.33561e-14	8.12867e-13	Adora2a
1.84142	3.09828e-14	1.07489e-12	Gast
0.531758	3.68228e-14	1.27225e-12	Ppib
-0.700878	3.69036e-14	1.27225e-12	Ttc8
0.592705	4.55376e-14	1.56498e-12	Creb3
-0.723082	4.69418e-14	1.6082e-12	Kif19
0.561428	4.72119e-14	1.61241e-12	Btg3
0.836557	4.73899e-14	1.61347e-12	Dnajc25
1.50882	4.91469e-14	1.6681e-12	Mme
-0.875449	4.94457e-14	1.67307e-12	Vipr1
0.575932	5.15816e-14	1.73997e-12	Atp2b1
0.746387	5.26096e-14	1.76379e-12	Lmo7
-0.951186	5.25067e-14	1.76379e-12	Pink1
0.526256	5.35597e-14	1.78751e-12	Man1b1
0.591614	5.36433e-14	1.78751e-12	Surf4
0.523934	8.81135e-14	2.92724e-12	Enah
2.54248	9.14164e-14	3.02779e-12	Trpm8
-0.604385	9.36055e-14	3.09095e-12	Mapk3
0.607419	1.01731e-13	3.34917e-12	Ninj1
-0.564664	1.04656e-13	3.43516e-12	Prex1
0.763669	1.0857e-13	3.553e-12	Stard4
0.481514	1.12375e-13	3.66658e-12	Rpn2
-0.949667	1.35739e-13	4.41575e-12	Inpp5k
0.61016	1.43559e-13	4.65632e-12	Spcs3
0.614921	1.45074e-13	4.6916e-12	Errfi1
0.808704	1.46492e-13	4.72349e-12	Robo1
0.583989	1.4827e-13	4.76682e-12	Bhlha15
0.529738	1.53976e-13	4.93578e-12	Mars1
0.806136	1.7224e-13	5.50514e-12	Mapk10
0.463546	1.75743e-13	5.60079e-12	Scd2
-0.490824	1.78169e-13	5.66164e-12	Slc30a8
-0.667183	2.03941e-13	6.46186e-12	Slc2a2
-0.623884	2.05789e-13	6.50162e-12	Hpca
1.44829	2.13157e-13	6.71505e-12	Etv5
-0.609115	2.27459e-13	7.14509e-12	Ca8
-0.696201	2.32752e-13	7.29046e-12	Grb7
0.490887	2.35166e-13	7.34507e-12	Ddost
-1.02355	2.50158e-13	7.79115e-12	Ryr2
-0.570329	2.52589e-13	7.84457e-12	Pklr
0.990707	2.66881e-13	8.26501e-12	Hmox1
0.522365	2.86453e-13	8.84615e-12	Dnajc10
-0.72971	3.354e-13	1.03286e-11	Ypel5
0.533613	3.6696e-13	1.12689e-11	Iars1
0.689389	3.70351e-13	1.13412e-11	Gla
0.512957	3.9388e-13	1.20281e-11	Ptprz1
-0.646887	4.2388e-13	1.29083e-11	Ech1
-0.67586	4.31928e-13	1.3117e-11	Niban3
-0.823059	4.48898e-13	1.35572e-11	Enpp3
0.517772	4.47978e-13	1.35572e-11	Kdelr2
-0.871792	5.05946e-13	1.52381e-11	RT1-S3
-0.901984	5.4186e-13	1.62306e-11	Abtb1
-0.580123	5.41491e-13	1.62306e-11	Siae
1.04524	5.48515e-13	1.63852e-11	Gem
0.479421	5.61123e-13	1.67163e-11	Tmed2
0.574546	6.27695e-13	1.86488e-11	Spart
0.639532	6.81882e-13	2.0204e-11	Isg20
-1.09212	6.87891e-13	2.03271e-11	Ccdc187
-0.962969	6.97374e-13	2.05519e-11	Vmac
0.532576	7.45943e-13	2.19243e-11	Farsb
0.548302	7.90236e-13	2.3164e-11	Ppat
0.474792	8.71818e-13	2.54873e-11	Cltc
2.9116	9.52782e-13	2.77802e-11	Nr4a3
-0.751235	1.01333e-12	2.94671e-11	Bcam
-0.719744	1.03778e-12	3.00984e-11	Cpne2
0.531118	1.10217e-12	3.18816e-11	Cdk16
-0.881466	1.11948e-12	3.2297e-11	Rps6ka5
0.479842	1.16717e-12	3.35846e-11	Txndc5
0.689353	1.31806e-12	3.7827e-11	Coq10b
0.482054	1.33496e-12	3.82119e-11	Atp1a1
0.47658	1.53496e-12	4.38223e-11	Yars1
0.641983	1.55845e-12	4.43775e-11	Nab1
-0.538411	1.66207e-12	4.72054e-11	Cyb5a
0.566157	1.78262e-12	5.04983e-11	Mcfd2
0.491289	1.84627e-12	5.21666e-11	Marchf6
0.679371	2.01843e-12	5.68843e-11	Sec24a
0.515847	2.09169e-12	5.87981e-11	Fam111a
0.578498	2.15647e-12	6.0464e-11	Tmem120a
0.533085	2.17223e-12	6.07503e-11	Stat3
-0.780829	2.2498e-12	6.27597e-11	Psd
-0.933724	2.37923e-12	6.62019e-11	Carmil3
-1.26397	2.53585e-12	7.03811e-11	Olfm2
0.840274	3.04473e-12	8.42913e-11	Plppr5
0.465161	3.29018e-12	9.08571e-11	Ubl3
-0.484217	3.39079e-12	9.33999e-11	Klhl7
-1.6438	3.49878e-12	9.59883e-11	Pik3ip1
-0.482733	3.50226e-12	9.59883e-11	Wls
1.13596	3.51871e-12	9.61986e-11	Niban1
-0.676179	3.5298e-12	9.62617e-11	Csad
-0.670634	3.63185e-12	9.87989e-11	H2az2
-0.539215	4.28399e-12	1.16251e-10	Elf3
0.538193	4.72169e-12	1.27812e-10	Enc1
0.860327	4.96116e-12	1.33963e-10	Pvr
-0.640511	5.05323e-12	1.36114e-10	Camk2n1
-0.691704	5.14936e-12	1.38364e-10	Mknk1
-1.23792	5.16938e-12	1.38562e-10	Itgal
0.507224	5.3826e-12	1.43925e-10	Aldoa
-0.923599	6.84445e-12	1.82569e-10	Klc4
-0.46323	7.51882e-12	2.0007e-10	Pcsk1
-2.9352	7.67571e-12	2.0375e-10	Zmat4
0.520793	8.42232e-12	2.23029e-10	Rab5if
0.615044	8.69199e-12	2.29615e-10	Srprb
0.485699	8.91236e-12	2.34307e-10	Clptm1l
-0.591793	8.91149e-12	2.34307e-10	Glis2
0.463437	9.86015e-12	2.58088e-10	Il6st
0.499193	9.864e-12	2.58088e-10	Ptdss1
-0.556722	9.96202e-12	2.60032e-10	Chd7
0.745042	1.032e-11	2.68737e-10	Kdelr3
0.601338	1.04394e-11	2.71201e-10	P2ry1
0.444902	1.07673e-11	2.79059e-10	Tfrc
-0.636867	1.13683e-11	2.9325e-10	Sesn1
0.483436	1.13447e-11	2.9325e-10	Slc35b1
0.612231	1.16097e-11	2.98772e-10	Sucla2
1.6527	1.16672e-11	2.99549e-10	Maff
-0.536145	1.22666e-11	3.14203e-10	Maf1
-0.571918	1.25501e-11	3.20714e-10	Itpr1
0.500026	1.28024e-11	3.26402e-10	Arl1
-0.558978	1.47332e-11	3.74756e-10	MAST1
0.546402	1.54264e-11	3.9148e-10	Eaf1
-0.940627	1.57588e-11	3.98992e-10	Cecr2
0.660178	1.67343e-11	4.22714e-10	Unc13a
-0.924581	1.70084e-11	4.28651e-10	Hivep3
0.539026	1.89683e-11	4.76948e-10	Cycs
-0.56417	1.90927e-11	4.78978e-10	Hpse
-0.841067	1.93504e-11	4.84334e-10	Ffar3
-0.440229	2.00103e-11	4.99711e-10	Ndrg1
0.443697	2.01885e-11	5.03014e-10	Rad23b
0.698633	2.03168e-11	5.05063e-10	St3gal1
1.0473	2.06931e-11	5.13255e-10	Pde4d
0.76945	2.10629e-11	5.21247e-10	Slc31a1
0.494953	2.11795e-11	5.22952e-10	Fam3c
-1.24761	2.27713e-11	5.60994e-10	Sult1d1
0.572074	2.34326e-11	5.75989e-10	Tspyl2
-1.75307	2.41681e-11	5.9274e-10	Lrrc34
-0.607865	2.56689e-11	6.28144e-10	Prkacb
0.451454	3.32952e-11	8.12951e-10	Atp1b1
0.475861	3.34061e-11	8.13848e-10	Nsg1
1.04634	3.36156e-11	8.17135e-10	Spata2L
0.468139	3.4614e-11	8.39543e-10	Ccdc47
0.458467	3.57451e-11	8.65063e-10	Ubr3
0.68954	3.65103e-11	8.81636e-10	Mcu
0.516029	3.78555e-11	9.12111e-10	Tmem41b
1.35555	3.89742e-11	9.37004e-10	Trim66
0.436787	4.42738e-11	1.06209e-09	Copa
0.452405	4.60318e-11	1.10185e-09	Uggt1
-0.919664	4.76498e-11	1.13809e-09	Ets1
0.636907	5.11822e-11	1.21981e-09	Septin11
0.472329	6.53219e-11	1.55341e-09	Ppa1
0.426037	6.76873e-11	1.60618e-09	Atp2a2
-0.819995	6.79998e-11	1.61011e-09	Slc8a2
3.69269	6.92737e-11	1.63674e-09	Ccnd1
2.22184	7.25558e-11	1.7106e-09	Fut1
0.53246	7.34851e-11	1.72879e-09	Bet1
3.74051	7.60949e-11	1.78636e-09	Nos1
0.429563	7.89326e-11	1.84901e-09	Morf4l2
-0.650027	8.55985e-11	2.00089e-09	Ccng2
0.419518	9.29722e-11	2.16862e-09	Rpn1
-0.666614	9.85161e-11	2.29306e-09	Glrx
0.694243	1.10748e-10	2.57231e-09	Hivep1
0.458281	1.12691e-10	2.6119e-09	Ghitm
-0.634284	1.17117e-10	2.70877e-09	Gas6
-0.986517	1.29708e-10	2.99366e-09	Crp
-0.722963	1.30814e-10	3.01285e-09	Foxo4
0.629297	1.34068e-10	3.08131e-09	Psph
-0.532541	1.3488e-10	3.0935e-09	Rbmx2
-0.611969	1.35278e-10	3.09615e-09	Trafd1
2.00655	1.36489e-10	3.11735e-09	Asb4
0.599471	1.38845e-10	3.16457e-09	Ube2j1
-0.801403	1.41896e-10	3.22741e-09	Mycl
0.681489	1.44009e-10	3.26868e-09	Ggct
-0.783452	1.47744e-10	3.34653e-09	Sdsl
0.596726	1.56486e-10	3.53722e-09	Prickle1
0.46332	2.03399e-10	4.5882e-09	Tp53inp2
0.429834	2.101e-10	4.72962e-09	Prkar1a
-0.571816	2.1453e-10	4.81945e-09	Galnt14
0.692363	2.29615e-10	5.14779e-09	Ddit4
-0.453117	2.35691e-10	5.27322e-09	Raly
-0.478433	2.48687e-10	5.55266e-09	Glul
0.483923	2.53887e-10	5.65725e-09	Dhcr24
-0.843714	2.70171e-10	6.00787e-09	Rasgef1c
0.666455	2.7619e-10	6.12929e-09	Gmppb
-0.733714	2.96238e-10	6.56091e-09	Calml4
-0.46438	3.16148e-10	6.98777e-09	Cdhr1
0.532681	3.29934e-10	7.2778e-09	Septin9
-0.987024	3.31346e-10	7.29426e-09	Ier5
0.53072	3.34999e-10	7.35991e-09	Cry2
-0.726182	3.58352e-10	7.85722e-09	Dusp18
-0.637246	3.76192e-10	8.23192e-09	Mageh1
0.4154	3.8336e-10	8.36476e-09	Hmgcr
0.506901	3.83788e-10	8.36476e-09	P4ha1
-0.902206	3.85338e-10	8.38186e-09	Pdlim4
-0.46368	4.00336e-10	8.69087e-09	Tff3
-0.44409	4.08451e-10	8.8495e-09	Cnot6l
0.432501	4.64483e-10	1.00437e-08	Ssr3
0.520376	4.73058e-10	1.02089e-08	Nampt
0.538144	5.22243e-10	1.12482e-08	Spock2
0.829029	5.80381e-10	1.24759e-08	Rcbtb2
-0.524545	5.98833e-10	1.28474e-08	Mfng
-0.455566	6.01494e-10	1.28793e-08	Hmgn3
-0.515269	6.23392e-10	1.33221e-08	Asic1
-0.526397	7.06005e-10	1.50582e-08	Dpp7
0.485065	7.07545e-10	1.50618e-08	Plaa
-0.730615	7.23609e-10	1.53739e-08	Ptp4a3
-0.452811	7.36395e-10	1.56153e-08	Stmn1
-0.638466	7.56219e-10	1.60047e-08	Heca
0.737556	8.20615e-10	1.73341e-08	Sema3d
0.423208	8.43789e-10	1.77893e-08	Arcn1
-0.643463	8.58451e-10	1.80637e-08	Eml2
0.556885	8.84794e-10	1.85824e-08	Uba5
0.587876	9.42368e-10	1.97537e-08	Ficd
0.569011	9.56545e-10	2.00126e-08	Il1r1
0.482852	1.04411e-09	2.1803e-08	Usp16
0.540693	1.14835e-09	2.39341e-08	Socs5
0.42632	1.47785e-09	3.07432e-08	Lars1
0.529512	1.57787e-09	3.27617e-08	Gmds
0.511626	1.61691e-09	3.35088e-08	Eif2ak3
0.617754	1.63864e-09	3.3895e-08	Magt1
-0.542429	1.72294e-09	3.55717e-08	Cst6
0.547799	1.75251e-09	3.61142e-08	Cd47
3.596	1.83466e-09	3.77362e-08	Padi4
0.448254	1.86224e-09	3.82317e-08	Cldnd1
0.414703	1.86766e-09	3.82713e-08	Copg1
0.445951	1.8927e-09	3.87122e-08	Etf1
0.451761	1.90943e-09	3.89815e-08	Kpna2
2.69971	1.92414e-09	3.92089e-08	Prdm1
0.431277	1.94276e-09	3.94417e-08	Acsl4
0.635264	1.94153e-09	3.94417e-08	Slc41a2
0.39749	1.98677e-09	4.02605e-08	Srpra
-0.457096	1.99587e-09	4.03255e-08	Gstz1
0.441188	1.99733e-09	4.03255e-08	Hm13
0.59305	2.03288e-09	4.09678e-08	Midn
-0.864105	2.10355e-09	4.23141e-08	Mapk13
0.480376	2.12304e-09	4.26279e-08	Fam98a
-0.822833	2.13238e-09	4.27373e-08	Fam89a
-1.49214	2.13816e-09	4.27749e-08	Ptpn14
0.570249	2.39181e-09	4.77621e-08	Nsdhl
0.438344	2.50095e-09	4.98507e-08	Casc4
-0.628178	2.55262e-09	5.07883e-08	Alpl
0.396374	2.5583e-09	5.08092e-08	Spcs2
-0.41787	2.77984e-09	5.51091e-08	Tmem109
0.558836	3.01309e-09	5.96255e-08	Yif1a
0.454869	3.12729e-09	6.17738e-08	Azin1
0.438062	3.15408e-09	6.21909e-08	Resp18
-0.564557	3.16128e-09	6.22211e-08	Pcp4l1
-0.513184	3.17398e-09	6.2359e-08	Dock6
-0.553955	3.27691e-09	6.42662e-08	Rsrp1
0.649989	3.31593e-09	6.49152e-08	Arntl
-0.45953	3.37601e-09	6.59737e-08	Eif5a2
0.736952	3.51452e-09	6.85581e-08	Pgm3
-1.10054	3.69467e-09	7.19444e-08	Srcin1
0.46599	3.82844e-09	7.4417e-08	Tmem214
0.494324	3.95904e-09	7.68195e-08	Srp54a
-0.508708	3.96922e-09	7.68809e-08	Carhsp1
1.33056	4.15317e-09	8.03018e-08	Smoc1
3.74398	4.18287e-09	8.07338e-08	Inhbe
-0.495795	4.27963e-09	8.24562e-08	Amigo2
0.416176	4.48544e-09	8.627e-08	Maged1
-0.503468	4.77415e-09	9.1662e-08	Ogdhl
1.81136	5.05488e-09	9.68823e-08	Fst
-1.55582	5.09195e-09	9.74224e-08	Lrrc39
-0.426577	5.18597e-09	9.90484e-08	Bace2
0.552287	5.29317e-09	1.0092e-07	Ggcx
-0.479221	5.4464e-09	1.03661e-07	Abca2
0.602468	5.66684e-09	1.0767e-07	Per1
-0.694906	5.82352e-09	1.10456e-07	Pold4
0.421945	5.9383e-09	1.12438e-07	Txnl1
-0.481089	6.17406e-09	1.167e-07	Sgsm1
0.526317	6.29301e-09	1.18744e-07	Prrc1
-0.446882	6.32366e-09	1.19117e-07	Gipr
-0.443913	6.54423e-09	1.23061e-07	Zmiz1
-1.17615	7.27169e-09	1.36506e-07	Slc35d2
0.745514	7.94362e-09	1.48865e-07	Tnfrsf12a
-0.556649	7.97032e-09	1.4911e-07	Cnnm3
-0.591511	8.01712e-09	1.4973e-07	Ppm1d
-0.711344	8.1204e-09	1.51401e-07	Nol4
-0.499856	8.26582e-09	1.53851e-07	Fam117a
0.987912	8.42362e-09	1.56522e-07	Amigo3
0.6908	8.60523e-09	1.59626e-07	Cflar
0.423228	8.71935e-09	1.6147e-07	Armcx2
-0.488933	8.88518e-09	1.64263e-07	Nell2
0.438529	8.95414e-09	1.6526e-07	LOC100294508
0.39238	8.98217e-09	1.65498e-07	Jak1
-0.924908	9.66436e-09	1.77769e-07	Slc2a5
0.472945	9.75412e-09	1.7912e-07	Esyt1
-0.478049	9.81786e-09	1.79989e-07	Bcl2l1
0.458141	9.92431e-09	1.81636e-07	Copb2
-0.463656	9.95321e-09	1.81862e-07	Abhd14b
-0.368663	1.02549e-08	1.87062e-07	Peg3
0.68785	1.02947e-08	1.87476e-07	Cry1
0.433198	1.06107e-08	1.9291e-07	Eif1a
0.431466	1.09824e-08	1.99009e-07	Dhcr7
-0.51553	1.09782e-08	1.99009e-07	Ulk1
-0.632025	1.16513e-08	2.1078e-07	Celsr2
-0.520099	1.25484e-08	2.26636e-07	Tmem38a
0.700385	1.25922e-08	2.27053e-07	Gale
0.409787	1.33451e-08	2.40234e-07	Yipf5
-1.32777	1.3736e-08	2.46864e-07	Kremen1
1.30306	1.37939e-08	2.475e-07	Sstr1
-0.8246	1.44079e-08	2.57925e-07	Atp2c2
-0.598922	1.44426e-08	2.57925e-07	Rnd1
0.391565	1.44455e-08	2.57925e-07	Sec24d
0.421624	1.46136e-08	2.60502e-07	Mid1ip1
0.418667	1.53005e-08	2.72305e-07	Prkar1b
-0.492905	1.57978e-08	2.80698e-07	Castor2
-0.757336	1.71874e-08	3.04895e-07	Pi16
0.597837	1.73797e-08	3.07808e-07	Bag3
0.480677	1.77278e-08	3.13467e-07	Slc35c1
0.383479	1.8578e-08	3.27972e-07	Osbp
0.590422	1.89983e-08	3.34852e-07	Ppp1r15a
0.498657	1.94744e-08	3.42693e-07	Shoc2
1.31287	1.98579e-08	3.48882e-07	Dusp6
0.39628	2.12979e-08	3.73582e-07	Nans
0.465571	2.16268e-08	3.78745e-07	Nt5dc3
0.389402	2.23906e-08	3.91495e-07	Erlec1
0.531942	2.35999e-08	4.11981e-07	Ahi1
0.446253	2.36373e-08	4.11981e-07	Cars
1.22681	2.42887e-08	4.22662e-07	Pter
0.368701	2.47081e-08	4.29278e-07	Nucb2
0.473452	2.53353e-08	4.3948e-07	Vasp
1.20397	2.66898e-08	4.62244e-07	Casp4
0.41321	2.76238e-08	4.77666e-07	Sec22b
0.502875	2.96373e-08	5.11676e-07	Usp36
0.442028	3.01663e-08	5.1999e-07	Pprc1
-0.698995	3.17561e-08	5.46534e-07	C2cd4c
0.573007	3.19922e-08	5.49735e-07	Sc5d
-0.488901	3.21947e-08	5.52347e-07	Ero1b
0.663288	3.2613e-08	5.58651e-07	Gclc
0.397348	3.46895e-08	5.93294e-07	Eif5
-0.520714	3.51397e-08	6.00057e-07	Mxi1
-0.507024	3.52639e-08	6.01241e-07	Nsmf
0.435975	3.57683e-08	6.08895e-07	Slc12a2
-1.70896	3.59106e-08	6.10369e-07	Hrh3
0.42822	3.81667e-08	6.47712e-07	Ivns1abp
0.484796	3.84031e-08	6.50716e-07	Chpf2
-0.4908	4.23543e-08	7.16559e-07	Med25
-0.634101	4.26746e-08	7.20866e-07	Rgl1
0.500884	4.31934e-08	7.28507e-07	Dnajb9
-0.498759	4.33075e-08	7.2931e-07	Nbl1
-0.467308	4.57671e-08	7.69547e-07	Prrt1
0.385061	4.64403e-08	7.79671e-07	Aco2
1.56413	4.85352e-08	8.13596e-07	Tsga10
-0.802082	4.88609e-08	8.17805e-07	B3gat1
-1.00907	4.90575e-08	8.19844e-07	Lrrc56
0.362859	4.94669e-08	8.25427e-07	Eif1
0.468519	4.97625e-08	8.29098e-07	Cmas
0.486758	5.25915e-08	8.74903e-07	Slco3a1
-0.434951	5.58757e-08	9.28129e-07	Sorcs2
1.57918	5.63166e-08	9.32626e-07	Ngfr
0.395262	5.63054e-08	9.32626e-07	Tm9sf2
-0.626969	5.65173e-08	9.34538e-07	Hsd17b8
0.369494	5.69352e-08	9.40031e-07	Nomo1
0.368502	5.75536e-08	9.48812e-07	Psmc1
-0.369852	5.77862e-08	9.51216e-07	Prpf19
-0.494365	5.84379e-08	9.60502e-07	Limd2
0.543842	5.881e-08	9.65171e-07	Magi3
-0.828405	5.95694e-08	9.76172e-07	Kcnb2
-1.20659	6.51764e-08	1.06646e-06	Grm2
-0.888242	6.56813e-08	1.07312e-06	Gab1
0.382341	6.57967e-08	1.07341e-06	Jpt2
0.440849	6.74588e-08	1.09889e-06	Gng3
-0.604465	6.84152e-08	1.11281e-06	Gpr22
0.695498	6.96471e-08	1.13117e-06	Marchf11
-0.485043	7.06449e-08	1.14568e-06	Plbd2
0.467515	7.22821e-08	1.1705e-06	Bscl2
0.415903	7.36278e-08	1.19053e-06	Btg1
-0.510096	7.49363e-08	1.20991e-06	Rpia
1.17598	7.64596e-08	1.23269e-06	Dio2
-1.28716	7.82911e-08	1.26036e-06	Nod1
1.30211	7.94345e-08	1.27689e-06	Dusp4
-0.497634	8.18586e-08	1.31393e-06	Cited1
0.489731	8.24622e-08	1.32169e-06	Tes
0.445072	8.31055e-08	1.33005e-06	Ube2c
-1.26215	8.40058e-08	1.3425e-06	Sec31b
0.537314	8.4824e-08	1.3536e-06	Gnpnat1
0.462757	8.70423e-08	1.38698e-06	Cinp
-0.410429	8.97983e-08	1.42882e-06	Ctnnd2
-0.419974	8.99794e-08	1.42963e-06	Slc37a1
0.404206	9.11127e-08	1.44554e-06	Tial1
2.10692	9.26373e-08	1.46761e-06	Cpa4
-0.402243	9.60117e-08	1.51887e-06	Llgl2
-0.575588	1.04015e-07	1.64311e-06	Rara
1.1465	1.04625e-07	1.65036e-06	Gabra2
0.444304	1.08374e-07	1.70704e-06	Tmed3
-0.36037	1.10918e-07	1.74461e-06	Scgn
0.388312	1.15281e-07	1.81064e-06	Sec11c
-0.453817	1.17209e-07	1.83829e-06	Pnisr
-0.465576	1.19384e-07	1.86973e-06	Slc44a3
-0.396711	1.19706e-07	1.8721e-06	Myt1
-0.453895	1.22255e-07	1.90923e-06	Tp53i11
-0.388779	1.22431e-07	1.90926e-06	Nop53
-0.438573	1.2872e-07	2.00448e-06	Smarcd2
0.379145	1.32716e-07	2.06378e-06	Sar1a
-0.396784	1.33917e-07	2.07951e-06	Arf5
-0.674802	1.35781e-07	2.10546e-06	Serinc5
1.31083	1.39525e-07	2.16047e-06	Spry1
-0.837335	1.43894e-07	2.22498e-06	Sema3g
0.464715	1.52436e-07	2.35375e-06	Itpkb
1.00961	1.57039e-07	2.4214e-06	Papss2
1.10338	1.58397e-07	2.43891e-06	Bdnf
0.499977	1.61138e-07	2.47764e-06	Arhgap24
0.403707	1.7171e-07	2.6365e-06	Nus1
-0.78281	1.7554e-07	2.69153e-06	Evpl
-0.401986	1.87297e-07	2.86778e-06	Ubtf
-0.501146	1.9655e-07	3.00527e-06	Bcar1
-1.02957	2.01363e-07	3.07457e-06	Dpysl3
-0.477491	2.01746e-07	3.07613e-06	Spns2
0.43147	2.13724e-07	3.25425e-06	Bop1
-0.701274	2.19806e-07	3.34222e-06	Fuz
-0.62837	2.20279e-07	3.34476e-06	Zfp692
-0.66943	2.20918e-07	3.34982e-06	Hdac10
0.369645	2.23062e-07	3.37766e-06	Ubr4
0.373017	2.26542e-07	3.42563e-06	Sec11a
-0.549565	2.3018e-07	3.47585e-06	Rxrb
-0.49062	2.30808e-07	3.48053e-06	Galnt18
-0.536236	2.35748e-07	3.55014e-06	Pxylp1
-0.402228	2.37549e-07	3.57235e-06	Pnma8b
-0.624194	2.39318e-07	3.59403e-06	Bcas3
0.606169	2.41048e-07	3.61506e-06	Rasd1
-0.901766	2.51473e-07	3.76626e-06	Adgrl3
0.376956	2.65066e-07	3.96442e-06	Sec16a
0.373139	2.65483e-07	3.96525e-06	Tbl1x
-0.422135	2.7821e-07	4.14969e-06	Ndufa11
0.75111	3.04368e-07	4.53368e-06	Asic2
-0.51201	3.06551e-07	4.55999e-06	Ddah2
-0.686031	3.26232e-07	4.84618e-06	Aldh1a1
0.351098	3.34917e-07	4.96846e-06	Copb1
-0.389302	3.4192e-07	5.06551e-06	Luc7l3
-0.788909	3.4491e-07	5.10289e-06	Klf11
0.426757	3.4969e-07	5.16665e-06	Ugdh
0.370876	3.54775e-07	5.22769e-06	Nploc4
0.40755	3.54311e-07	5.22769e-06	Txndc12
0.358476	3.60232e-07	5.30098e-06	Net1
0.430679	3.63921e-07	5.34807e-06	Vmp1
-0.476627	3.66647e-07	5.38092e-06	Kdm4b
-0.404738	3.74405e-07	5.48632e-06	Mcf2l
-0.975932	3.74829e-07	5.48632e-06	Tmem86a
0.492993	3.84194e-07	5.6159e-06	Fam204a
0.362527	4.10539e-07	5.99299e-06	Ccnb1
-0.394505	4.13879e-07	6.03372e-06	Ifi27
-0.610107	4.18423e-07	6.08379e-06	Cbx7
0.371534	4.18393e-07	6.08379e-06	Hars1
1.43304	4.21694e-07	6.12322e-06	Metrnl
-0.380088	4.2535e-07	6.16813e-06	Atp2a3
0.4874	4.33282e-07	6.27486e-06	Nceh1
-0.441895	4.43525e-07	6.41473e-06	Gulp1
0.421215	4.52931e-07	6.54214e-06	Rps6ka3
-0.604789	4.60782e-07	6.64679e-06	Raph1
0.434781	4.62281e-07	6.65964e-06	Dad1
0.488454	4.74441e-07	6.82586e-06	Atf6
-0.799243	4.7589e-07	6.83772e-06	Ptch2
-0.414625	4.95127e-07	7.10481e-06	Ckmt1
-0.524719	5.04114e-07	7.22431e-06	Bok
0.971142	5.20893e-07	7.45503e-06	Prlr
-0.703493	5.29471e-07	7.56792e-06	Il10rb
-0.403041	5.38444e-07	7.68614e-06	Numa1
0.684423	5.57158e-07	7.94295e-06	Ern1
0.9205	5.57942e-07	7.94378e-06	Bcan
-0.601881	5.60261e-07	7.96646e-06	Irf3
-1.12603	5.67654e-07	8.06113e-06	C1r
0.726794	5.74806e-07	8.15213e-06	Pcp4
-0.362772	5.87342e-07	8.31916e-06	Tmem132a
-0.391566	5.88979e-07	8.33158e-06	Pdx1
0.337675	6.15768e-07	8.69931e-06	Arl6ip1
0.362383	6.50471e-07	9.17775e-06	Psmd12
0.452391	6.61352e-07	9.31929e-06	Ntrk2
-0.446411	6.80318e-07	9.57423e-06	Klhdc8a
-0.591683	6.81981e-07	9.58534e-06	Ffar1
0.479791	7.12111e-07	9.99599e-06	Dclk1
0.401419	7.13777e-07	1.00066e-05	Chpf
-1.09907	7.17929e-07	1.00519e-05	Sema5a
0.38932	7.58407e-07	1.05916e-05	Cad
-0.424514	7.57962e-07	1.05916e-05	Elavl4
-0.630338	7.69568e-07	1.07338e-05	Neurl1
0.62555	7.85481e-07	1.09418e-05	Pnpla3
-0.412017	7.93958e-07	1.10459e-05	Fbxl16
-0.407656	8.04113e-07	1.1173e-05	LOC100911177
-0.671517	8.05735e-07	1.11814e-05	Lats2
0.484955	8.08688e-07	1.12081e-05	Epas1
-0.425964	8.20168e-07	1.13529e-05	Megf8
-0.499189	8.32806e-07	1.15133e-05	Washc1
0.830028	8.34549e-07	1.15229e-05	Ttc39b
0.485045	8.36875e-07	1.15405e-05	Pdxdc1
-0.834506	8.62815e-07	1.18832e-05	Tent5c
0.324753	8.68616e-07	1.19481e-05	Scg3
-0.353973	8.6994e-07	1.19513e-05	Hmgn2
0.343451	9.17507e-07	1.2589e-05	Eif2s2
-0.339939	9.37945e-07	1.28534e-05	Ndrg4
-0.367199	9.40712e-07	1.28752e-05	Ap1s2
0.562468	9.46814e-07	1.29425e-05	Tspyl4
0.43033	9.62689e-07	1.31432e-05	Slc25a25
0.359269	1.01623e-06	1.38568e-05	Eif6
0.411048	1.05611e-06	1.43828e-05	Tceal8
0.931283	1.06581e-06	1.44969e-05	Cebpb
0.375537	1.08692e-06	1.47596e-05	Lmna
0.327879	1.08782e-06	1.47596e-05	Rab1a
-0.43713	1.0975e-06	1.48726e-05	Pgap6
-0.402786	1.10317e-06	1.4931e-05	Anxa4
1.31409	1.10924e-06	1.49946e-05	C1qa
0.440426	1.18815e-06	1.60414e-05	Arnt2
0.480396	1.19632e-06	1.61319e-05	Abcc4
0.33179	1.21101e-06	1.63099e-05	Fdps
-0.659117	1.21647e-06	1.63634e-05	Lrrc57
-0.580785	1.22739e-06	1.64901e-05	Kdsr
0.384516	1.24838e-06	1.67515e-05	Idh3a
0.361776	1.25135e-06	1.67709e-05	Sec13
0.336257	1.27663e-06	1.70888e-05	Nolc1
-0.496623	1.29904e-06	1.73675e-05	Tbc1d17
-0.437948	1.31262e-06	1.75277e-05	Rpusd1
0.379371	1.32181e-06	1.7629e-05	Clcn3
0.406722	1.39314e-06	1.85578e-05	Cdc42se2
0.347822	1.39623e-06	1.85763e-05	Ddx3x
0.465962	1.47124e-06	1.95505e-05	Fads3
-1.15673	1.49113e-06	1.97908e-05	Fam151a
-0.443296	1.49755e-06	1.9852e-05	Sez6
-1.44289	1.54781e-06	2.04936e-05	Ndst4
0.975486	1.55894e-06	2.06161e-05	Bco2
0.748203	1.57682e-06	2.08273e-05	Ikbip
-0.377763	1.5894e-06	2.09682e-05	Gjd2
-1.24345	1.60374e-06	2.1132e-05	Gpr146
-0.614027	1.62702e-06	2.14131e-05	Upb1
0.342053	1.63719e-06	2.1521e-05	Hsph1
0.588444	1.64752e-06	2.16308e-05	Siah2
-0.376356	1.65666e-06	2.17248e-05	Polr2e
0.81104	1.70265e-06	2.23012e-05	Ccdc68
-1.34941	1.72019e-06	2.25041e-05	Sync
0.330012	1.81526e-06	2.37195e-05	Ubxn4
-0.490367	1.82725e-06	2.38477e-05	Cpped1
-0.331971	1.8548e-06	2.41786e-05	Anxa10
0.396469	1.88945e-06	2.46011e-05	Psmd14
0.668677	1.91954e-06	2.49632e-05	Ago2
0.327099	1.92862e-06	2.50515e-05	Sqstm1
0.44292	1.94165e-06	2.51909e-05	Alg10
0.33098	2.00596e-06	2.59945e-05	Pja1
-0.43234	2.01595e-06	2.60931e-05	Bnip3l
-0.338973	2.03761e-06	2.63423e-05	Por
-0.719692	2.05566e-06	2.65444e-05	Cep162
-0.403574	2.07123e-06	2.67136e-05	Fhod3
0.353139	2.07364e-06	2.67136e-05	Tmed10
0.559081	2.16526e-06	2.78612e-05	Slc16a14
1.47756	2.17493e-06	2.79528e-05	Slc9b2
-0.450369	2.18177e-06	2.80079e-05	Wnk2
-0.428716	2.23875e-06	2.87057e-05	Cnppd1
0.502331	2.26656e-06	2.90284e-05	Tmem263
0.496082	2.39712e-06	3.06646e-05	Megf9
0.303212	2.43326e-06	3.10908e-05	Vcp
0.607466	2.46542e-06	3.14649e-05	Ldhb
0.340853	2.52546e-06	3.21618e-05	Aff4
0.315678	2.52589e-06	3.21618e-05	Pgam1
0.707001	2.54276e-06	3.2339e-05	Tm6sf1
0.305208	2.57747e-06	3.27425e-05	Eif4a1
0.339323	2.58219e-06	3.27512e-05	Api5
0.614913	2.58413e-06	3.27512e-05	Bckdhb
-1.26111	2.5886e-06	3.277e-05	Ptpru
0.449147	2.6284e-06	3.32355e-05	Slc2a1
-0.564893	2.63934e-06	3.33354e-05	Rnd2
-0.578399	2.70057e-06	3.40417e-05	Iffo1
-0.392138	2.70148e-06	3.40417e-05	Leng8
1.02804	2.77588e-06	3.49391e-05	Rgs2
-0.386771	2.78976e-06	3.50736e-05	Plpbp
0.410977	2.83456e-06	3.55959e-05	Tob1
0.545266	2.85158e-06	3.57688e-05	Kiaa0895l
-0.7063	2.85586e-06	3.57815e-05	Gpm6a
0.342327	2.90288e-06	3.63291e-05	Derl1
-0.350669	2.98825e-06	3.73549e-05	Med23
1.2736	3.00763e-06	3.75543e-05	Thsd7a
0.357758	3.01437e-06	3.7556e-05	Btaf1
-0.470203	3.01462e-06	3.7556e-05	Mpnd
-0.48981	3.03679e-06	3.77893e-05	Nudt2
-0.504725	3.06299e-06	3.8072e-05	Rnf123
-0.429631	3.12939e-06	3.88533e-05	Deaf1
0.576187	3.15928e-06	3.91801e-05	Trmt6
0.333111	3.18258e-06	3.94245e-05	Sqle
-0.590055	3.25521e-06	4.02786e-05	Fam131b
-0.33132	3.29531e-06	4.07289e-05	Rps18
0.308018	3.34701e-06	4.13212e-05	Mdh1
-0.507878	3.36461e-06	4.14918e-05	Rasa3
0.422926	3.39511e-06	4.18209e-05	Fem1c
-0.476324	3.52714e-06	4.33498e-05	Mpst
0.377728	3.52505e-06	4.33498e-05	Txndc11
0.326621	3.5489e-06	4.35684e-05	Arl8b
1.55811	3.5627e-06	4.36888e-05	Ifi27l2b
-0.482521	3.61964e-06	4.43376e-05	Amph
-0.526471	3.64824e-06	4.4638e-05	Macrod1
0.459576	3.65899e-06	4.47196e-05	Suco
-0.405478	3.66443e-06	4.47362e-05	Gcdh
0.550243	3.71974e-06	4.5361e-05	PCOLCE2
0.433741	3.82468e-06	4.65888e-05	Mak16
-0.429387	3.9099e-06	4.7574e-05	Chd6
0.337294	3.96631e-06	4.82069e-05	Psmc5
-0.577781	3.97801e-06	4.82956e-05	Fcho1
-0.381671	4.05809e-06	4.92133e-05	Vamp8
0.383734	4.1023e-06	4.96945e-05	Slc11a2
0.431624	4.13053e-06	4.99813e-05	Tmem185b
-0.411962	4.14273e-06	5.00736e-05	Ankrd10
-0.529209	4.17889e-06	5.0455e-05	Sertad4
0.374581	4.25972e-06	5.13744e-05	Ddx50
0.342911	4.2796e-06	5.15574e-05	Slc39a7
0.358411	4.30923e-06	5.18574e-05	Pde4dip
0.384061	4.42172e-06	5.31474e-05	Man1a2
-0.614782	4.42612e-06	5.31474e-05	Mturn
-0.452801	4.49164e-06	5.38751e-05	Kmt5c
0.412231	4.49881e-06	5.39022e-05	Limk1
-0.652076	4.57684e-06	5.47772e-05	Tmem178a
0.480126	4.61954e-06	5.5228e-05	Slc66a2
-0.486125	4.79968e-06	5.7319e-05	Arhgef25
-1.00785	4.83028e-06	5.76217e-05	Micalcl
-0.532448	4.84773e-06	5.7767e-05	Mboat1
0.541029	4.92473e-06	5.86208e-05	Derl3
-0.369328	4.98981e-06	5.93195e-05	RGD1561149
-0.352633	4.99424e-06	5.93195e-05	Shmt1
-0.399728	5.00226e-06	5.93504e-05	Pkdcc
0.35879	5.03634e-06	5.96902e-05	Clock
0.34305	5.05049e-06	5.97933e-05	Tor1b
0.483227	5.08366e-06	5.99916e-05	Cux2
0.63914	5.08239e-06	5.99916e-05	Nefm
0.383249	5.07632e-06	5.99916e-05	Tmem30a
-0.335708	5.2363e-06	6.17264e-05	Abhd16a
-0.437749	5.25718e-06	6.1906e-05	LOC361646
0.400474	5.26414e-06	6.19214e-05	Pfkp
-0.446266	5.28167e-06	6.2061e-05	Zfp523
0.347732	5.29285e-06	6.20964e-05	S100a10
-0.598902	5.296e-06	6.20964e-05	Tspan17
-1.55721	5.32609e-06	6.23158e-05	Marchf10
0.358101	5.32602e-06	6.23158e-05	Pmm2
-0.770948	5.425e-06	6.34054e-05	Tfdp2
0.409729	5.44167e-06	6.35325e-05	Clu
0.370647	5.54903e-06	6.47171e-05	Stt3b
0.343312	5.58965e-06	6.51215e-05	Epm2aip1
-0.390709	5.63174e-06	6.55422e-05	Klhdc3
0.360698	5.65447e-06	6.57351e-05	Cdc25b
-0.537299	5.66031e-06	6.57351e-05	Slc44a2
0.462701	5.70875e-06	6.62275e-05	Neu1
0.345434	5.76029e-06	6.67548e-05	Nudt4
-0.361017	5.81391e-06	6.72776e-05	Abca1
0.318398	5.81768e-06	6.72776e-05	Tmbim6
0.369084	5.84589e-06	6.75327e-05	Hacd3
-0.339854	6.00379e-06	6.92838e-05	Dnajc6
1.30733	6.19918e-06	7.14633e-05	Il18
-0.861502	6.33354e-06	7.29355e-05	Tppp3
0.734366	6.35365e-06	7.30904e-05	Junb
-0.295997	6.44823e-06	7.41006e-05	Krt8
0.320786	6.52556e-06	7.49107e-05	Abce1
0.359716	6.55801e-06	7.51258e-05	Map1a
-0.586472	6.55252e-06	7.51258e-05	Slc25a42
-0.643944	6.60435e-06	7.55778e-05	Lrch1
0.29914	6.6682e-06	7.62289e-05	Slc25a3
-0.337735	6.76763e-06	7.72849e-05	Rps21
0.38681	6.80628e-06	7.76454e-05	Ykt6
0.356748	6.82913e-06	7.78252e-05	Pdha1
-0.410715	6.87076e-06	7.82182e-05	Patz1
0.30338	6.93227e-06	7.88366e-05	Pgk1
0.387734	7.08749e-06	8.05183e-05	Necab2
-0.330824	7.11454e-06	8.07419e-05	Dock11
0.408445	7.15952e-06	8.11684e-05	Polr3d
-0.384534	7.18254e-06	8.11775e-05	Elp4
0.468749	7.17174e-06	8.11775e-05	Lmbrd2
0.299761	7.17893e-06	8.11775e-05	Psmd1
-0.438963	7.22657e-06	8.1591e-05	Fam193b
0.453717	7.30189e-06	8.23566e-05	Map9
-0.416109	7.54303e-06	8.49889e-05	Cntn1
0.321715	7.59522e-06	8.54891e-05	Lman2
-0.523464	7.75856e-06	8.72381e-05	Oip5
0.452078	7.78124e-06	8.7376e-05	Dsel
0.311815	7.78677e-06	8.7376e-05	Mybbp1a
-0.336801	7.84973e-06	8.79924e-05	Ctsf
2.35355	7.96777e-06	8.92244e-05	Dab2
0.33492	8.05794e-06	9.0142e-05	Ufd1
0.44546	8.08842e-06	9.03907e-05	Ripk4
0.336723	8.16098e-06	9.10326e-05	Anxa5
0.346853	8.16246e-06	9.10326e-05	Slc35e1
-0.494071	8.36516e-06	9.31984e-05	Ctdspl
-0.439339	8.44948e-06	9.40423e-05	RGD1304587
-0.432871	9.10377e-06	0.000101209	Acvr1b
1.35633	9.11182e-06	0.000101209	Pcsk5
0.444125	9.2208e-06	0.000102315	Plekhh3
1.55736	9.29076e-06	0.000102987	Cngb1
-0.426784	9.30989e-06	0.000103095	Cdh22
0.313365	9.81032e-06	0.000108527	Nfe2l1
0.321186	9.8817e-06	0.000109207	Cltb
0.510067	9.89793e-06	0.000109276	Soat1
0.35152	1.0036e-05	0.000110689	Ap1g1
-0.414364	1.00645e-05	0.00011078	Cplx2
-0.86198	1.00573e-05	0.00011078	Pnpla7
-0.584714	1.01169e-05	0.000111246	Eci1
-0.822434	1.01273e-05	0.000111248	Dab1
-0.405513	1.04419e-05	0.000114589	Zdhhc14
0.404649	1.05641e-05	0.000115814	Aig1
-0.504415	1.05915e-05	0.000115999	Camkk1
0.351382	1.09501e-05	0.000119794	Nrip3
0.372604	1.09599e-05	0.000119794	Plpp5
-0.371088	1.10495e-05	0.000120653	Plac8
-0.548075	1.11923e-05	0.000122091	Mxd3
-0.407232	1.13787e-05	0.000124	Ing4
-0.36855	1.15182e-05	0.000125396	Msh2
-0.407354	1.15344e-05	0.000125448	Ccpg1
0.372679	1.16005e-05	0.000126042	Ift20
0.291307	1.19244e-05	0.000129433	Snd1
-0.439643	1.20818e-05	0.000131011	Coq8b
-0.359959	1.21493e-05	0.000131614	Sumf1
0.641111	1.22951e-05	0.000133061	Stk17b
1.00439	1.23443e-05	0.000133463	Grm4
0.41767	1.2382e-05	0.000133738	Brsk1
-0.353965	1.25059e-05	0.000134943	Rnaseh2a
-0.355107	1.26749e-05	0.000136632	Cpt2
0.290397	1.28488e-05	0.000138371	Hspa8
-0.367431	1.29956e-05	0.000139815	Cdk19
-0.592557	1.305e-05	0.000139851	Ift46
0.453005	1.30128e-05	0.000139851	Nrcam
-0.431824	1.30465e-05	0.000139851	Spa17
-1.01302	1.30323e-05	0.000139851	Tmc4
0.358125	1.31123e-05	0.000140381	Isoc1
0.337118	1.34222e-05	0.000143558	Ptprk
0.289451	1.36519e-05	0.000145873	Rcn1
-0.341493	1.37121e-05	0.000146374	Camk2b
-0.668361	1.38061e-05	0.000147233	Trappc6a
0.377279	1.39709e-05	0.000148846	Utp4
-0.36024	1.40794e-05	0.000149857	Lpin2
0.296418	1.42152e-05	0.000151155	Eif3b
0.555366	1.45533e-05	0.000154601	Gca
-0.486369	1.46643e-05	0.000155629	Acads
-0.473016	1.47582e-05	0.000156474	Rpgrip1l
0.381349	1.48401e-05	0.00015719	Sema4b
-0.407052	1.53579e-05	0.000162387	Chtf18
0.458518	1.53603e-05	0.000162387	Zcchc12
-0.401338	1.55253e-05	0.000163973	Llgl1
-0.561942	1.5626e-05	0.000164878	Reck
1.39923	1.56725e-05	0.000165209	Cdk6
0.369101	1.63907e-05	0.000172481	Mkln1
-0.423417	1.63938e-05	0.000172481	Tnrc18
0.297342	1.64706e-05	0.000173122	Ywhag
0.508647	1.66352e-05	0.000174685	Pde8a
0.923561	1.68016e-05	0.000176095	LOC500877
-0.545922	1.67999e-05	0.000176095	Slc12a6
-0.4649	1.68877e-05	0.000176829	Sfi1
-0.549026	1.69741e-05	0.000177564	Wdr34
0.408108	1.7185e-05	0.000179434	Agpat5
0.374235	1.71856e-05	0.000179434	Pigx
-0.386152	1.73533e-05	0.000181012	Ak3
-0.486519	1.749e-05	0.000182265	Pan2
0.987404	1.7532e-05	0.000182529	Fgl2
0.294308	1.76321e-05	0.000183398	Psma1
0.467737	1.77515e-05	0.000184464	B3galt2
-0.341974	1.80732e-05	0.000187629	Tmem252
0.424079	1.8111e-05	0.000187844	Slc35a2
-0.696605	1.82899e-05	0.00018952	Mutyh
1.39279	1.83823e-05	0.000190298	Lin7a
0.346509	1.8556e-05	0.000191914	Wdr43
-0.355184	1.85827e-05	0.000191956	Dab2ip
0.297592	1.8595e-05	0.000191956	Pcsk9
-0.593605	1.86407e-05	0.000192246	Magee1
-0.464184	1.88558e-05	0.000194282	Cep290
0.326463	1.95115e-05	0.000200849	Tln1
-0.793552	1.95485e-05	0.000201042	Neu3
0.315647	1.96143e-05	0.000201529	Mettl9
-0.316965	1.96339e-05	0.000201541	Ptov1
0.429793	1.97485e-05	0.000202339	Aen
-0.643198	1.9748e-05	0.000202339	Ca11
0.607087	1.98154e-05	0.000202835	Lmo4
0.639657	1.98959e-05	0.000203469	Samhd1
-0.298241	2.02706e-05	0.000207108	Tbc1d14
-0.38599	2.04078e-05	0.000208316	Limch1
-0.303372	2.05675e-05	0.000209751	Scg5
0.359343	2.06767e-05	0.000210632	Eef1e1
0.320749	2.06924e-05	0.000210632	Emc7
-0.394987	2.07911e-05	0.000211441	Nmral1
0.37627	2.08807e-05	0.000212155	Usp42
-0.428771	2.09044e-05	0.000212199	Lingo4
2.3355	2.15064e-05	0.000218108	Pde7b
-0.617591	2.16256e-05	0.000219114	Adamts10
0.367421	2.17639e-05	0.000220312	Sting1
0.48459	2.18159e-05	0.000220635	Tmed5
0.451339	2.20814e-05	0.000223114	Polr1b
-0.428959	2.24395e-05	0.000226523	Numbl
-0.420106	2.24834e-05	0.000226758	Hes6
0.303437	2.27551e-05	0.000229287	Os9
0.341133	2.34202e-05	0.000235772	Fkbp2
0.301609	2.34662e-05	0.000236018	Gapdh
-0.377956	2.35012e-05	0.000236154	Osbpl1a
-0.428271	2.35875e-05	0.000236803	C1qtnf6
0.489197	2.37499e-05	0.000238216	Camk2d
0.303327	2.40289e-05	0.000240794	Sec63
0.422442	2.42582e-05	0.00024287	Pbdc1
-0.826885	2.46234e-05	0.000246301	Peli2
2.16964	2.4701e-05	0.000246852	Calca
0.336782	2.4744e-05	0.000247057	Cebpz
0.556143	2.52609e-05	0.000251988	Tal1
0.411379	2.56391e-05	0.000255297	Gstm4
-0.296005	2.56241e-05	0.000255297	Rps4x
-0.857657	2.61075e-05	0.000259725	Fbxl20
-0.608683	2.61418e-05	0.00025983	Slc8b1
0.290696	2.63043e-05	0.000261208	Cul3
-0.473246	2.63857e-05	0.000261684	Actl6b
0.41789	2.64e-05	0.000261684	Bysl
0.311696	2.64626e-05	0.000262068	Synpo2
-0.663318	2.66115e-05	0.000263305	Phldb3
0.506301	2.69087e-05	0.000266005	Ptp4a1
-0.434135	2.69919e-05	0.000266545	Nudt7
1.91276	2.70119e-05	0.000266545	Ralyl
0.296993	2.75754e-05	0.000271861	Psmc4
-0.571044	2.80487e-05	0.000276278	Prickle2
-0.905111	2.86053e-05	0.000281508	Cyp2f4
-0.70814	2.89948e-05	0.000285085	Crnde
0.391127	2.92091e-05	0.000286935	Gne
0.941097	3.01344e-05	0.000295759	Plk2
-0.500788	3.04365e-05	0.000298457	Commd4
0.300108	3.07085e-05	0.000300856	Sec31a
0.305649	3.11159e-05	0.000304575	Psme3
-1.24273	3.15929e-05	0.000308968	Bcar3
0.439106	3.17008e-05	0.000309747	Fgb
0.291363	3.19675e-05	0.000312075	Ywhaq
0.456179	3.21566e-05	0.000313641	Uchl5
0.508795	3.22503e-05	0.000314276	Slc24a2
-0.534451	3.24393e-05	0.000315837	Rhebl1
0.382064	3.25495e-05	0.000316628	Tesk1
-0.732574	3.2606e-05	0.000316897	Apba2
-0.340817	3.26478e-05	0.000317022	Psenen
0.278384	3.29025e-05	0.000319213	Atp6v1b2
0.310548	3.36429e-05	0.000326107	Tmx2
-0.493109	3.3774e-05	0.000327088	Fhl1
0.309551	3.40074e-05	0.000329058	Ptp4a2
0.328043	3.40993e-05	0.000329405	Ass1
0.330649	3.41634e-05	0.000329405	Sigmar1
-0.43698	3.41239e-05	0.000329405	Xylt1
0.293337	3.41396e-05	0.000329405	Zfr
-0.47968	3.43029e-05	0.000330459	Gmpr
-0.43475	3.47119e-05	0.000334106	Mxd4
0.344264	3.49405e-05	0.000336011	Alg12
0.286657	3.51349e-05	0.000337584	Snap25
0.314053	3.5219e-05	0.000338096	Nop58
0.427825	3.55596e-05	0.000341067	Tll1
-0.485596	3.63536e-05	0.000348378	Idua
-0.365919	3.64597e-05	0.000348785	Pcbp4
0.309011	3.6455e-05	0.000348785	Tspan31
-0.517833	3.65743e-05	0.000349577	Exosc5
-0.349962	3.68373e-05	0.000351784	Ncor2
-0.54023	3.77799e-05	0.000360471	Sh2b2
-0.290587	3.81369e-05	0.000363561	Rpsa
-0.334135	3.84817e-05	0.000366529	Ogt
0.347542	3.9075e-05	0.000371857	Scfd1
-0.554791	3.92447e-05	0.000372717	Ctxn1
0.39981	3.92159e-05	0.000372717	Fndc3b
-0.401335	3.92674e-05	0.000372717	Gigyf1
0.321551	3.94112e-05	0.000373759	Itpr3
-0.469664	3.9554e-05	0.000374789	Efcab1
-0.420902	3.96901e-05	0.000375105	Arvcf
-0.485061	3.9679e-05	0.000375105	Card10
-0.851545	3.96661e-05	0.000375105	Slc17a4
-0.58852	4.01884e-05	0.000379488	Decr2
-0.543202	4.02244e-05	0.000379501	Susd2
-0.325602	4.09114e-05	0.000385651	Ltbp3
-0.406692	4.15417e-05	0.000391255	Pold1
0.293177	4.21812e-05	0.000396937	Alg2
1.65513	4.2943e-05	0.00040376	Etv4
-0.404723	4.32336e-05	0.000406144	Klhl8
0.697624	4.34141e-05	0.000407491	Stbd1
-0.330529	4.36213e-05	0.000409085	Rps12
0.301002	4.37194e-05	0.000409654	Edem2
-0.371702	4.46669e-05	0.000418175	Poll
0.295966	4.47307e-05	0.000418415	Txnrd1
0.597896	4.5081e-05	0.000421186	Ccdc134
0.3795	4.51038e-05	0.000421186	Cldn12
-0.57562	4.56211e-05	0.000425655	Cxcl12
-1.13624	4.58232e-05	0.000427177	Kcnn3
-0.734043	4.62963e-05	0.000431221	Fgfr3
-0.314373	4.68213e-05	0.00043574	Ece1
0.342726	4.6919e-05	0.000436279	Sik3
0.463581	4.79204e-05	0.000445213	Pdgfrl
0.380034	4.79935e-05	0.000445515	Gorasp2
-0.49913	4.87191e-05	0.000451868	Dennd2b
-0.339329	4.89729e-05	0.000453455	Lrrn2
0.512998	4.89589e-05	0.000453455	Mat1a
0.314899	4.93069e-05	0.000456161	Cers2
-0.581127	4.94789e-05	0.000457367	Anxa2
0.550636	4.95728e-05	0.000457849	Slc2a13
-0.37306	4.97147e-05	0.000458773	Pla2g6
0.383639	5.02448e-05	0.000463274	Tnfrsf1a
-0.286325	5.04263e-05	0.000463967	Ampd2
1.49393	5.04504e-05	0.000463967	Ccdc85a
-0.581445	5.04513e-05	0.000463967	Cnga1
0.29102	5.04891e-05	0.000463967	Riok3
0.297655	5.05613e-05	0.000464241	Usp14
-0.489505	5.16697e-05	0.000474021	Cdk10
0.290969	5.20885e-05	0.000477463	Isyna1
-0.314629	5.23351e-05	0.000479323	Csrp1
-0.361518	5.26854e-05	0.000482128	Map1lc3b
0.369546	5.35438e-05	0.000489576	Ccnd3
0.345914	5.38156e-05	0.00049165	Trappc9
-0.406499	5.39157e-05	0.000492155	Mtss1l
-0.652411	5.42224e-05	0.000494543	Tmem205
0.568877	5.49726e-05	0.000500968	Kbtbd8
0.338979	5.51138e-05	0.000501838	Cdk2ap2
-0.36118	5.54482e-05	0.000504464	Appl2
-0.560785	5.67584e-05	0.000515955	Ptgr1
-0.294055	5.69559e-05	0.000517322	Rwdd1
-0.31869	5.701e-05	0.000517385	Pdcd4
-0.463106	5.72503e-05	0.000519136	Tgm2
-0.683832	5.77724e-05	0.000523437	Mterf2
0.288181	5.81753e-05	0.000526652	Ap2a2
1.66579	5.83743e-05	0.000528018	Tubb6
0.397607	5.87219e-05	0.000530724	Mgat2
-0.398368	5.88713e-05	0.000531636	Zfp414
-0.350472	5.97175e-05	0.000538834	Slc9a3r1
0.372115	5.99111e-05	0.000540136	Med14
0.291288	6.05368e-05	0.000545329	Mbnl2
-0.656032	6.07835e-05	0.000547101	Pim1
-0.392607	6.10159e-05	0.000548743	Nr1h2
0.61399	6.13269e-05	0.000551087	Rhobtb1
-0.337862	6.14554e-05	0.00055179	Ankrd44
0.269794	6.16343e-05	0.000552944	Sptbn1
0.496893	6.20728e-05	0.000556422	MGC109340
0.285568	6.34329e-05	0.000568149	Hspd1
0.359579	6.35887e-05	0.00056908	Creb3l2
-0.368925	6.36596e-05	0.00056925	Tmem106c
-0.387692	6.39028e-05	0.000570501	Pik3c3
-0.309538	6.39036e-05	0.000570501	Slc30a9
0.637849	6.48662e-05	0.000578623	Trib2
-0.724919	6.51325e-05	0.000580527	Epha1
0.328102	6.5339e-05	0.000581894	Ogdh
0.366709	6.61362e-05	0.000588038	Ankrd27
-0.397176	6.61192e-05	0.000588038	Senp7
-0.393048	6.67039e-05	0.000592605	Smim5
-1.55503	6.68916e-05	0.000593792	Ccdc148
-0.34116	6.70241e-05	0.000594486	Mnx1
-0.608264	6.78306e-05	0.000601154	Pgm2l1
-0.411102	6.87418e-05	0.000608737	Gpd2
0.275034	6.88629e-05	0.000609317	Stxbp1
0.388988	6.95607e-05	0.000614995	Slc45a1
-0.386234	6.99432e-05	0.000617878	Agrn
-0.468495	7.08422e-05	0.00062507	Mapk4
-1.06794	7.08712e-05	0.00062507	Nrgn
-0.377866	7.12458e-05	0.000627364	Cchcr1
-0.324817	7.12147e-05	0.000627364	Scmh1
0.284082	7.14193e-05	0.000628387	Psma5
0.702829	7.18723e-05	0.000631359	Slc9a9
-0.448233	7.18613e-05	0.000631359	Smim29
0.291324	7.30681e-05	0.000641349	Ptges3
0.33257	7.38914e-05	0.000647539	Ttpal
0.259457	7.38584e-05	0.000647539	Zwint
-0.475965	7.62882e-05	0.000668009	Jade3
0.407445	7.67502e-05	0.000671518	RGD1304884
-0.306626	7.72046e-05	0.000674955	Eif3f
0.302427	7.73232e-05	0.000675454	Hnrnph2
-0.760771	7.82786e-05	0.000683255	Samd11
0.823416	7.91519e-05	0.000690328	Spred1
-0.366085	7.98438e-05	0.000695809	RGD1304567
-0.392046	8.01979e-05	0.000698339	Bai1
0.345658	8.09825e-05	0.000704241	Cog6
0.293976	8.10041e-05	0.000704241	Rars1
-0.312488	8.12082e-05	0.000704897	Rfc3
0.560878	8.1174e-05	0.000704897	Tmem51
-0.386152	8.1937e-05	0.000710661	Lzts2
0.293254	8.22386e-05	0.00071215	Nsun2
0.336081	8.2184e-05	0.00071215	Smpd1
1.32379	8.25979e-05	0.000714133	Atp1a2
-0.863174	8.25867e-05	0.000714133	Tnfsf10
-0.403972	8.30694e-05	0.000717644	Wdr92
0.632103	8.33675e-05	0.000719652	Ogfod1
-0.288054	8.47021e-05	0.000730597	Vps39
0.309021	8.53996e-05	0.000736034	Trim27
-0.382962	8.64144e-05	0.000744195	Cfap410
-0.420309	8.71102e-05	0.000749599	Pafah1b3
0.545709	8.7194e-05	0.000749732	ST7
-0.80218	8.72899e-05	0.000749968	Doc2a
0.375578	8.74955e-05	0.000751145	Pak1ip1
-0.283042	8.82471e-05	0.000757005	Hmgb2
-0.325591	8.86413e-05	0.000759199	Agap3
0.259515	8.86227e-05	0.000759199	Eif4g2
-0.300042	8.89814e-05	0.000761517	Fkbp8
0.324558	8.96478e-05	0.000766622	Gmps
-0.515844	9.04287e-05	0.000772697	Cbfa2t3
-0.418495	9.09879e-05	0.000776869	Tspan2
0.337381	9.2713e-05	0.000790983	Tmem165
0.422271	9.32292e-05	0.000794768	Fpgs
-0.377374	9.45625e-05	0.000805508	Arap2
0.308723	9.60787e-05	0.000817201	Asnsd1
-0.369736	9.60843e-05	0.000817201	Klf6
-0.368314	9.72133e-05	0.000826162	Anks1a
0.303665	9.76859e-05	0.000829318	Golph3
-0.339195	9.77359e-05	0.000829318	Mpdu1
1.0604	9.82708e-05	0.000833121	Sgk2
0.268863	9.83361e-05	0.000833121	Tgoln2
-0.396252	9.86069e-05	0.00083477	Twnk
-0.36351	9.89425e-05	0.000836965	Bcl9
0.530992	9.99083e-05	0.000844483	Sdcbp2
0.316606	0.000100465	0.000848531	Pdk3
-0.630185	0.000100833	0.000850989	Ldb1
-1.42396	0.000101372	0.000854875	Nrtn
-0.290489	0.000101649	0.000856552	Adcy6
3.5162	0.000102032	0.000859124	Tpm2
2.03968	0.000104041	0.000875366	Arhgap45
-0.317726	0.000104157	0.000875584	Cdc42bpg
0.554454	0.000104227	0.000875584	Clcn5
0.79724	0.000104621	0.00087822	Unc5b
0.383924	0.000106493	0.000893252	Ext1
-1.07785	0.000108608	0.0009103	Trmt9b
0.268271	0.000110699	0.000927116	Usp9x
-0.336022	0.000110981	0.000928765	Tcf19
0.306894	0.000112632	0.000941868	Yrdc
0.564469	0.000113734	0.000950357	Cdv3
-0.335476	0.000113887	0.000950907	Stn1
0.285825	0.00011449	0.000955216	Papss1
-0.547532	0.000114786	0.000956956	Arid5b
-0.300182	0.000115066	0.000958561	Pip5k1c
0.846281	0.000115642	0.000962398	Egr1
0.303215	0.000115702	0.000962398	Mrps2
-0.510408	0.00011686	0.000971297	Krt18
-0.529504	0.000118183	0.000981542	Sgpp2
-0.385286	0.000118572	0.000984031	Sdc3
-0.363659	0.000118969	0.000986583	Jup
0.364618	0.000120878	0.00100165	Bzw2
0.301541	0.000121013	0.00100201	Ufsp2
0.331702	0.000121255	0.00100326	Cbarp
0.340412	0.000121686	0.00100607	Pigm
-1.37087	0.000124032	0.00102469	Trim34
0.561606	0.0001244	0.00102695	Taf1a
-0.329453	0.000125465	0.00103497	Npdc1
0.382174	0.000126579	0.00104337	Idh1
0.592017	0.000127021	0.00104544	Arl10
-0.336404	0.000126951	0.00104544	Rtl8a
-1.79424	0.0001272	0.00104613	Cpne6
-0.323584	0.000128426	0.00105459	Mdc1
-0.557255	0.000128517	0.00105459	Tox
-0.366395	0.000128349	0.00105459	Wdr81
0.258854	0.000130356	0.00106843	Arf1
0.261438	0.000130399	0.00106843	Hspa4
-0.342658	0.000136125	0.00111451	Tbc1d8
0.310238	0.000136942	0.00112037	Zmpste24
-1.78242	0.000137942	0.00112771	Gas7
-0.558936	0.000140066	0.00114422	Tekt2
-0.383006	0.000140848	0.00114975	Ccndbp1
0.457169	0.000141465	0.00115393	Sgtb
0.462714	0.000141684	0.00115486	Rit2
-0.282934	0.0001426	0.00116146	Smarca2
-0.278591	0.000143731	0.0011698	Ociad2
0.44463	0.000144395	0.00117433	Pros1
0.461572	0.000146041	0.00118684	Ramp2
0.307932	0.000146933	0.00119321	Cdk8
-0.311104	0.000147736	0.00119884	Perp
0.821148	0.000148804	0.00120661	Rem2
0.313713	0.000152039	0.00123193	Nectin3
-0.624884	0.000152296	0.0012331	Scn7a
-0.47984	0.000154548	0.00125041	Nrm
0.34982	0.00015634	0.00126364	Emd
-0.290269	0.000156528	0.00126364	Stmn2
0.295966	0.000156485	0.00126364	Tmem199
-0.368526	0.000158933	0.00128211	Itm2a
-0.328179	0.000159905	0.001289	Crbn
-0.303638	0.000160129	0.00128985	Brpf1
0.32413	0.000160682	0.00129336	Slc30a4
-0.664742	0.000161885	0.00130203	Gata3
-0.831906	0.000161996	0.00130203	Oas1b
-0.306636	0.000162624	0.00130553	Espl1
0.730911	0.000162671	0.00130553	Fbp1
0.331917	0.000163743	0.00131318	Ero1a
0.265494	0.000163988	0.00131418	Eif3d
0.348666	0.000164606	0.00131817	Trpm2
0.296225	0.000165561	0.00132485	Impdh1
-0.350435	0.000166984	0.00133526	Plcb3
-0.411671	0.0001672	0.00133602	Tctn1
-0.586405	0.000167432	0.0013369	Fstl5
-0.350862	0.000167714	0.00133817	Ap5z1
-0.317772	0.000168099	0.00134027	Uhrf1
-0.432046	0.000168378	0.00134152	Gnpda2
-0.533976	0.000168508	0.00134158	Cep70
-0.479418	0.000169115	0.00134543	Ypel2
-0.359667	0.0001693	0.00134593	Serpini1
-0.288462	0.000169785	0.00134881	Atp5mc2
-0.297104	0.000170112	0.00134945	Brd8
0.253626	0.000170039	0.00134945	Kpnb1
1.6409	0.00017047	0.00135131	Cd7
0.326128	0.00017244	0.00136594	Prmt5
-0.310099	0.000173687	0.00137482	Zfp367
-0.396907	0.000175074	0.0013848	Ercc6
0.391253	0.000175786	0.00138943	Tm7sf2
-0.541003	0.000176953	0.00139765	Lypd1
0.268669	0.000177085	0.00139768	Xpnpep1
-0.439709	0.000177939	0.0014024	Rhoc
0.340961	0.000177855	0.0014024	Ube2f
0.259404	0.000178339	0.00140455	Mdh2
-0.679452	0.00017919	0.00141023	Ttc38
-0.312845	0.00017936	0.00141057	Ube3b
0.535904	0.000179978	0.00141441	G0s2
0.394819	0.000180343	0.00141626	Sall1
0.514041	0.000181574	0.00142491	Polr3g
-0.324414	0.000183839	0.00144165	Rnf112
-0.312786	0.000184374	0.00144481	Urod
-0.488657	0.000185342	0.00145136	Amdhd2
-0.450138	0.000187019	0.00146286	Ndor1
-0.410682	0.000187078	0.00146286	Rfx1
-0.380967	0.000187578	0.00146468	Cacna1g
0.345167	0.000187565	0.00146468	Yipf6
-0.626663	0.000188753	0.00147281	Slc29a4
-0.308221	0.000190927	0.00148871	Prkag1
-0.408183	0.000191892	0.00149517	Klhl12
0.357535	0.000192411	0.00149815	St3gal5
0.336131	0.000192773	0.00149991	Cebpg
-0.409382	0.000193319	0.00150309	Ndst1
-0.530599	0.000196377	0.00152579	L1cam
-0.345428	0.00019842	0.00154057	Ubxn6
-0.259614	0.000199039	0.00154428	RGD1309534
-0.81658	0.000201699	0.00156381	Lmbr1l
0.363899	0.000203083	0.00157343	Naa25
-1.59533	0.000204022	0.00157958	Pnpla1
0.822226	0.00020462	0.0015831	Cep85l
-0.415396	0.000205025	0.00158511	Mmachc
-0.443016	0.000205766	0.00158972	Cir1
-0.341884	0.000207003	0.00159815	Adh5
1.84715	0.000210528	0.00162422	Fosb
-0.734375	0.000211966	0.00163417	Spata20
0.282049	0.000212299	0.00163558	Hbs1l
-0.316037	0.000214644	0.00165248	Tenm3
-0.588925	0.000215095	0.0016548	Eva1b
0.302355	0.000217567	0.00167264	Tmem248
-0.525844	0.00021805	0.00167518	Tmem53
0.36648	0.000219659	0.00168636	Ddx21
-0.286143	0.000220038	0.00168809	Sord
0.314142	0.000223115	0.0017105	C1galt1c1
0.474467	0.000223542	0.00171258	RGD1311946
0.266089	0.000224087	0.00171555	Hip1
-0.295919	0.000226027	0.00172919	Oxr1
-0.93936	0.00022713	0.00173642	Dpp10
-0.505686	0.000227632	0.00173904	Fbxo41
0.289899	0.000228833	0.001747	Sec23ip
-0.278252	0.000232222	0.00177164	Osbpl9
0.319214	0.000233106	0.00177569	Krtcap2
-0.288826	0.000233229	0.00177569	Madd
-0.294073	0.000233238	0.00177569	Mcm3
-0.505556	0.000234571	0.00178459	Csgalnact1
0.355331	0.000235352	0.00178929	Mrps10
0.377349	0.000236122	0.0017939	Cd83
0.256528	0.000236756	0.00179748	Ranbp2
-1.10183	0.000237153	0.00179924	Spata13
0.277037	0.000238377	0.00180728	Cd81
-0.313881	0.000244425	0.00185185	Adam15
-0.254455	0.000246153	0.00186366	Nbr1
0.273648	0.000247473	0.00187236	Rwdd4
-0.269787	0.000248727	0.00188055	Dut
-0.321442	0.000250167	0.00189013	Casp2
-0.396972	0.000251538	0.00189918	Ifi35
-0.368794	0.000255078	0.00192459	Rhbdl3
-0.868864	0.000256392	0.00193317	Exoc3l1
0.329709	0.000257494	0.00194014	Cks1b
-0.352826	0.000258606	0.00194718	Tmod3
-0.75689	0.000262239	0.00197318	Hlx
-0.325018	0.000263616	0.00198191	Gprc5b
-0.714169	0.000263761	0.00198191	Nrbp2
-0.26434	0.000264093	0.00198225	Coro1b
-0.261036	0.000264168	0.00198225	Dek
-0.479493	0.000264838	0.00198592	Mzf1
0.474894	0.000265586	0.00199017	Elavl2
0.267661	0.000265886	0.00199106	RGD1563349
-0.560563	0.000267281	0.00200014	Zdhhc1
0.370771	0.000268454	0.00200618	B3galnt2
-0.312121	0.000268299	0.00200618	Niban2
-0.372344	0.000268988	0.0020088	Irf2
0.247325	0.000269396	0.00201048	Arpc2
0.66316	0.000270592	0.00201803	Flrt2
0.43704	0.00027089	0.0020187	Cdk18
-0.587521	0.00027105	0.0020187	Ttc30b
0.296687	0.000273039	0.00203213	Tmx1
2.55317	0.000273923	0.00203733	LRRTM1
-0.389875	0.000274167	0.00203776	Tmod1
-1.26056	0.000274954	0.00204222	Inpp4b
0.295011	0.000276855	0.00205356	Abcb6
-0.385515	0.000276772	0.00205356	Gadd45g
-0.441848	0.000277265	0.00205521	Rgs12
0.259514	0.000279008	0.00206673	Usp1
-0.328011	0.000281137	0.0020811	Efhc1
-0.616627	0.000281339	0.00208119	Aldoc
-0.397944	0.000282668	0.0020882	Bmp1
-0.325567	0.000282519	0.0020882	Sncb
0.266796	0.000284484	0.0021002	Ppp1r2
-0.369634	0.000285943	0.00210955	Hps1
0.392893	0.000286771	0.00211424	Spata5
-0.438884	0.000287298	0.0021167	Med31
-0.690641	0.000289273	0.00212982	St8sia2
0.303756	0.000289657	0.00213121	Pafah1b2
0.309564	0.000290371	0.00213504	Ppan
-0.253369	0.000291977	0.0021454	Trim35
-0.866126	0.000292224	0.00214578	Ccdc28a
-1.40131	0.000293156	0.00215118	Ccdc189
-0.609378	0.000294807	0.00216041	Kctd11
0.385705	0.000294619	0.00216041	Lmbr1
-0.346635	0.00029513	0.00216133	Arhgef2
0.465253	0.000298426	0.00218401	Rras2
-0.458609	0.000298945	0.00218635	Pak1
-0.348384	0.000299172	0.00218655	S100a5
0.310737	0.000299905	0.00219044	Lss
0.282662	0.000300112	0.0021905	Pofut2
0.253447	0.000300465	0.00219162	Akirin1
-0.291317	0.000300696	0.00219184	Oga
0.790116	0.000301386	0.00219541	Gadd45b
-0.288813	0.000302653	0.00220318	Nup210
0.328596	0.000304073	0.00221205	Exoc6
-0.754425	0.00030521	0.00221884	Gpr150
0.478212	0.000305584	0.00222009	Entpd7
-0.358877	0.000308104	0.00223677	Smim20
-0.338456	0.000308288	0.00223677	Syf2
-0.626749	0.000309464	0.00224382	Ypel4
-0.311909	0.00030989	0.00224542	Supt4h1
-0.364773	0.000310774	0.00225034	Tmem216
0.352611	0.000312918	0.00226437	Mef2d
0.563786	0.000315961	0.00228488	Sgk1
-0.561907	0.000317745	0.00229627	Polm
-0.364291	0.000318634	0.00229983	Podxl2
-0.571189	0.000318658	0.00229983	Renbp
-0.56437	0.00031928	0.00230281	Phactr2
0.327867	0.000320218	0.00230654	Nat9
-0.347522	0.000320132	0.00230654	Slc35d3
-0.335573	0.00032454	0.00233613	Btbd6
0.261956	0.00032594	0.00234467	Tfg
0.293063	0.000328636	0.00236251	Gnl3
-0.334869	0.000328969	0.00236336	Sfxn3
0.299909	0.000330628	0.00237372	Nsf
-0.574145	0.000331179	0.00237612	Igsf3
-0.334221	0.00033154	0.00237716	Vrk3
-0.395098	0.000332324	0.00238122	Tfap4
0.389259	0.000333626	0.00238899	Kpna1
0.296706	0.000334085	0.00239072	Ptbp3
0.247619	0.000335216	0.00239724	Aldh7a1
-0.370036	0.00033779	0.00241407	Wdtc1
-1.45749	0.000338271	0.00241593	Sec14l3
0.290451	0.000338703	0.00241745	Lap3
0.259114	0.000341336	0.00243465	Ins1
-0.252374	0.000341564	0.00243469	Dnpep
-0.3015	0.00034325	0.00244512	Abhd8
-0.307849	0.000347348	0.00247271	Rassf3
-0.420808	0.000349863	0.002489	Tmem215
-0.389006	0.000350805	0.00249408	Prpf39
0.568919	0.000354881	0.00251979	Lrrtm2
-0.433072	0.000354877	0.00251979	Syt9
-0.381543	0.000358159	0.00254142	Ybx2
-0.325908	0.000359468	0.00254906	Plec
0.342013	0.000365521	0.00259031	Zfp46
0.349651	0.000367143	0.00260012	Smyd5
-0.252675	0.000368685	0.00260936	Mcm7
-0.568618	0.000376388	0.00266216	Pheta1
0.27379	0.000378911	0.00267827	Cluh
-0.322798	0.000379353	0.00267967	Cspp1
-0.59105	0.000381821	0.00269536	Gas8
0.340124	0.000383538	0.00270575	Usp6nl
-0.350398	0.00038399	0.00270719	Camsap3
0.358059	0.000384372	0.00270814	Nt5c3a
0.2699	0.000385137	0.00271179	Prepl
-0.310119	0.000385897	0.0027154	Ppp2r2d
-0.285887	0.000386324	0.00271666	Reep3
-0.422649	0.000389784	0.00273748	Stxbp3
0.248385	0.000389628	0.00273748	Xbp1
-0.666686	0.000390223	0.00273881	Ago4
0.256587	0.000393707	0.00276149	Atp5mc3
-0.393753	0.000394717	0.0027668	Psrc1
0.289312	0.000395039	0.00276729	Ap3m1
0.329298	0.000396216	0.00277199	Pum3
0.30927	0.000396163	0.00277199	Sacm1l
0.272632	0.000397787	0.00278121	Emc3
0.504749	0.000398566	0.00278134	LOC100365921
-0.305817	0.000398475	0.00278134	Mau2
0.77777	0.000398145	0.00278134	Slc4a4
-0.350287	0.000401696	0.00280139	Abcc5
-0.323629	0.000402628	0.00280611	Frmd8
0.248213	0.000404584	0.00281795	Ide
0.269024	0.000405673	0.00282374	Fkbp4
0.31146	0.000410825	0.00285779	Kdm6b
-0.292748	0.000413906	0.00287739	Stx1a
0.24992	0.000414442	0.00287929	Gpi
0.899377	0.000415496	0.00288479	Slc38a3
-0.409397	0.000417065	0.00289385	Ppp1r12b
0.465393	0.000421382	0.00292196	Rgs16
-0.652382	0.000422074	0.0029249	Slc29a1
-0.560857	0.000426178	0.00295148	Parp9
-0.406208	0.00043108	0.00298354	Wdr45
-0.280507	0.000432287	0.00299001	Uhrf2
-0.732711	0.000433452	0.00299428	Npas2
0.514214	0.000433437	0.00299428	Srp72
0.276185	0.000435849	0.00300895	Mfsd11
2.02407	0.000442633	0.00305386	Thbs1
0.323975	0.000445901	0.00307447	Wdr74
0.254029	0.000447596	0.00308422	Nsfl1c
-0.263952	0.000448704	0.00308904	Fis1
-0.356222	0.000448858	0.00308904	Zfp637
-0.353375	0.000449489	0.00309144	Aatk
-0.411562	0.000450231	0.0030946	RGD1306227
-0.377235	0.000450609	0.00309525	Rfx2
-0.385158	0.000451739	0.00310107	Xpc
-0.291569	0.000457417	0.00313809	Isl1
0.264275	0.000458827	0.00314579	Dnm1l
0.302853	0.000460639	0.00315624	Tcof1
-0.538321	0.000461366	0.00315728	Kcnd3
-0.337076	0.000461217	0.00315728	Mtmr11
0.390347	0.000461851	0.00315862	Cep41
0.429543	0.000464368	0.00317385	Arl4a
0.420809	0.000466238	0.00318337	Golt1b
-0.352506	0.000466341	0.00318337	Rnf44
0.298753	0.000468547	0.00319097	Agap1
-0.319427	0.000468293	0.00319097	Gng12
0.347951	0.000468227	0.00319097	Rrs1
0.507175	0.000468619	0.00319097	Sct
0.295838	0.000474135	0.00322653	Lrrc8d
0.244836	0.000475571	0.00323229	Atp6v0a1
0.356682	0.000475339	0.00323229	Lrrn1
-0.280991	0.000476822	0.00323878	Cxxc5
0.439742	0.000477604	0.00324209	Homer1
-0.284011	0.000478355	0.00324518	Flot2
-0.398008	0.00047885	0.00324653	Lama5
-0.479583	0.000485582	0.00329013	Foxo3
-0.256999	0.000486817	0.00329646	Cdh2
0.270449	0.000489128	0.00331007	Syvn1
-1.36594	0.000491433	0.00332361	Tmem200a
-0.294425	0.00049574	0.00335068	Qars1
0.316077	0.000501931	0.00339006	Jmjd6
0.303282	0.000502186	0.00339006	Ssx2ip
-0.4373	0.000504951	0.00340663	Ovol2
-0.654483	0.000507723	0.00342323	Slc52a3
0.321049	0.000508317	0.00342485	Ppp2ca
-0.270544	0.000508588	0.00342485	Sdc2
0.224648	0.000513105	0.00345314	Ganab
-0.727977	0.000513852	0.00345605	Kcnc2
-0.375131	0.000516476	0.00347157	LOC689574
0.393103	0.000518535	0.00348327	Slc39a11
-0.282928	0.000520538	0.00349459	Lig1
0.286542	0.000521146	0.00349653	Mmgt1
-0.359692	0.000525286	0.00352215	Pdzd4
0.293797	0.000525837	0.00352369	Wdr75
-0.460738	0.000528578	0.00353989	Rgl2
-0.446106	0.000529434	0.00354346	Dctpp1
-0.639204	0.000531369	0.0035533	Adamts16
0.342662	0.000531552	0.0035533	Ttll12
0.29859	0.000536661	0.00358526	Clint1
-0.768965	0.000537501	0.00358695	Alk
0.296988	0.000537569	0.00358695	Rab21
-0.340099	0.000542019	0.00361445	Fbxl15
-0.407457	0.000544542	0.00362686	Gle1
-0.547075	0.000544501	0.00362686	Hsd17b11
-0.51932	0.000545374	0.00363019	B3gnt3
-0.283967	0.000546409	0.00363488	Ehmt2
-0.519045	0.000548577	0.00364709	Slc19a2
0.39765	0.000550087	0.00365491	Klf9
-0.293424	0.000554334	0.0036809	Osbpl2
-0.408337	0.000555035	0.00368332	Ak1
-0.226774	0.000556007	0.00368754	Eif4b
0.31714	0.000556418	0.00368804	Gatc
0.281511	0.000557834	0.00369519	Tmem184c
-0.271433	0.000558724	0.00369885	Rbpj
0.375526	0.000560594	0.00370899	Otud4
-0.36796	0.000564485	0.00373248	Tspan33
0.301791	0.000564828	0.0037325	Prmt3
0.374636	0.000569779	0.0037611	Ankrd50
0.276771	0.000569843	0.0037611	Elovl1
-0.578671	0.000570674	0.00376432	Ccdc159
-0.392995	0.000574679	0.00378846	Fn3krp
-0.42103	0.000576097	0.00379552	Mettl26
0.659814	0.000576788	0.0037978	Fbp2
-0.249513	0.000578633	0.00380766	Cndp2
0.235651	0.000583979	0.00384053	Wars1
-0.225695	0.000586787	0.00385668	Rpl5
-0.405985	0.00058731	0.00385781	Nudt14
-0.334194	0.000592753	0.00389123	Hdac11
0.26991	0.000594645	0.00390103	Arl2bp
-0.253474	0.000594958	0.00390103	LOC100910996
0.245753	0.00060221	0.00394622	Psmd11
-0.244213	0.000605669	0.00396652	Rpl24
-0.288381	0.000606791	0.0039715	Sh3bgrl
-0.618029	0.000615682	0.00402728	Akap2
-0.411851	0.000623557	0.00407636	Mfge8
-0.293447	0.000631922	0.00412858	Ints7
0.331275	0.000635682	0.00415068	Ttc17
0.278081	0.000636225	0.00415175	Preb
-0.273319	0.000639647	0.0041716	Rpl34
0.361041	0.000642127	0.00418292	Hivep2
0.354439	0.000642528	0.00418292	Hsd3b7
-0.464984	0.000642504	0.00418292	Lingo3
-0.346603	0.000648342	0.00421826	Nenf
0.255646	0.000649714	0.00422468	Zfand5
0.297625	0.000650857	0.0042296	Gdf11
0.291756	0.000653461	0.00424401	Traf3
-0.313757	0.000657604	0.00426839	Bbs2
-0.271561	0.000663278	0.00430267	Evl
0.285434	0.000666594	0.00432163	Arfip1
0.250307	0.00067119	0.00434885	Foxk2
0.357638	0.000673937	0.00436407	Mrpl47
-0.269909	0.000674603	0.00436581	Myrf
0.350129	0.000679519	0.00439502	Cptp
2.85364	0.000681088	0.00439998	Ccn2
0.3959	0.000680704	0.00439998	Rhpn2
0.28377	0.000684006	0.00441623	Prkrir
-0.290149	0.00068497	0.00441874	Auts2l
0.297691	0.000685201	0.00441874	Znrd2
0.26029	0.00068906	0.00444101	Mrpl17
-0.329727	0.000689495	0.0044412	Ptk2b
0.266653	0.000690557	0.00444543	Ufl1
0.517521	0.000691484	0.00444879	Rai14
0.403819	0.000696353	0.00447749	Cdc42ep3
-0.235294	0.000699011	0.00449194	Mtch1
-0.301789	0.000701551	0.00450563	Pim2
-0.403886	0.000705461	0.00452809	Fbxl6
-0.449513	0.000707277	0.00453708	Arhgef40
-0.220337	0.000707958	0.0045388	Rpl3
-0.275636	0.000708434	0.00453919	Ppp6r2
-0.237022	0.000716276	0.00458676	Rpl14
0.304057	0.000719107	0.0046022	Nfxl1
0.327014	0.000719852	0.00460428	Ddx49
-0.494189	0.000725645	0.00463863	Ephx2
-0.234194	0.000727508	0.00464783	Rpl26
0.384576	0.000733206	0.0046815	Kcnc3
0.247449	0.000738784	0.00471437	Fbl
-0.264682	0.000740167	0.00472045	Dynlt1
0.31569	0.000740945	0.00472266	Rpf2
-0.342888	0.000742757	0.00473146	Zfp516
-0.540816	0.000744078	0.00473713	Klhl14
-0.306047	0.000744594	0.00473766	Uckl1
-0.294032	0.000747113	0.00475093	Sp110
-0.363885	0.000748589	0.00475755	Vstm2b
0.280682	0.000750754	0.00476855	St3gal6
-0.304388	0.000752197	0.00477495	Rnf5
-0.844335	0.000755553	0.00479348	Smpdl3a
-0.383631	0.000757139	0.00480076	Zbtb5
0.801692	0.000758509	0.00480667	Lrrc10b
0.267772	0.000759141	0.00480789	Yipf2
-0.354089	0.000770372	0.0048762	Taf8
-0.532108	0.000775794	0.00490769	Rab13
0.268981	0.000779834	0.0049304	Mapre2
0.235368	0.000782895	0.0049469	Me1
0.270369	0.000786368	0.00496599	Eif3j
0.254784	0.000787793	0.00496973	Amd1
0.261991	0.000787868	0.00496973	Rap1b
-0.28245	0.000794699	0.00500994	Psme1
-0.31862	0.000799819	0.00503932	Dlgap4
-0.337145	0.000815483	0.00513506	Mrpl14
-0.256343	0.000816231	0.00513682	Kif12
0.252202	0.000822263	0.00517181	Ssr4
0.238587	0.000827575	0.00520224	Xpo1
-0.5737	0.000836152	0.00525314	Nek8
-0.353247	0.000836899	0.00525482	Sox13
0.248139	0.000839499	0.00526813	Sec61g
-0.539821	0.000840101	0.00526889	Ebf4
-0.222024	0.000846106	0.00530284	Nono
-1.36632	0.000846481	0.00530284	Sidt1
3.38425	0.000848113	0.00531003	Ntsr1
-0.267746	0.000867409	0.00542774	Eif4e3
0.250686	0.00086896	0.00543434	Fam91a1
-0.376785	0.000875561	0.00547251	Higd2a
-0.456801	0.000877509	0.00548155	Pde1b
0.254744	0.000878513	0.0054847	Strap
-0.28542	0.000882234	0.00550167	Rbck1
-0.316866	0.000881865	0.00550167	Slc25a17
0.301057	0.000885831	0.00552096	Dph3
0.221612	0.000888925	0.00553395	Copz1
0.258783	0.000888491	0.00553395	Polr2m
0.266292	0.000892954	0.00555588	Slain2
-0.372545	0.000909784	0.00564465	Cln3
-0.319957	0.000909796	0.00564465	Dcakd
-1.20034	0.000908685	0.00564465	Hdac9
-0.417084	0.000909788	0.00564465	Nosip
0.306798	0.000908849	0.00564465	Snx10
-0.316243	0.0009113	0.00565078	Slc48a1
0.347232	0.000912166	0.00565295	Ndufaf4
0.549952	0.000914041	0.00566137	Plxna2
0.285756	0.000924369	0.00571888	Lsr
-0.233969	0.000924018	0.00571888	Plxnb2
-0.701288	0.000928603	0.00574183	Gamt
0.381521	0.000937677	0.00579467	Nfkbib
0.291141	0.0009445	0.00583223	Gpr89b
0.267624	0.000944818	0.00583223	Qsox2
-0.408968	0.000947916	0.00584806	Mfsd9
-0.479981	0.000954302	0.00588415	Ccdc61
0.233201	0.000956054	0.00589163	Pitpnb
0.21738	0.000969714	0.00597246	Top2a
0.669545	0.000970701	0.00597518	Nnmt
-0.244557	0.000971329	0.00597569	Atp8b1
0.347652	0.000977203	0.00600845	Mafk
0.340965	0.000980926	0.00602797	Syncrip
-0.239731	0.000987711	0.00606626	Cenpf
0.242311	0.000988688	0.00606886	Tagln2
2.56683	0.00099313	0.00609272	Klhl1
-0.286781	0.000996856	0.00611216	Mrps33
-0.374917	0.00100118	0.00613521	Rpl8
0.216315	0.00100609	0.00616188	Stip1
-0.24127	0.00101028	0.0061841	Aacs
-0.41928	0.00101207	0.00619159	Zbed5
-0.299038	0.00101958	0.00623406	Timeless
-0.43288	0.00102131	0.00624116	Slc27a1
1.15164	0.00102479	0.00625895	Osgin1
0.224454	0.00102595	0.00626255	Tpm3
-0.327714	0.00103134	0.00628495	Eef2k
-0.330026	0.00103133	0.00628495	Hook2
0.323081	0.00103122	0.00628495	Timm23
-0.637198	0.00103412	0.00629834	Ccdc40
-1.28088	0.00103849	0.00632146	Rflna
-0.440985	0.00104062	0.00633092	Sema4f
-0.458112	0.00104492	0.00635357	Sall2
-0.330359	0.0010468	0.00636145	Nr2c1
-0.911594	0.00104914	0.00637213	Chrdl1
0.24656	0.00105112	0.00638061	Rab2a
-0.330499	0.00105631	0.0064086	Iah1
0.387442	0.00106313	0.0064464	Crb3
0.248576	0.00106613	0.00646105	Ddx39a
0.494801	0.00106913	0.00647202	Pcdhgb8
-0.261961	0.00106902	0.00647202	Psip1
-1.37653	0.00107154	0.00648303	Chrnb4
0.394897	0.00107514	0.00650122	Cbx8
-0.415018	0.00107653	0.00650605	Txnrd2
-0.275727	0.00107971	0.0065181	Atg101
-0.392642	0.00107917	0.0065181	Hmg20b
-0.586703	0.00108107	0.00651967	Igtp
0.31327	0.00108116	0.00651967	Zc3hav1
-0.251299	0.0010819	0.00652057	Rpl10a
0.230002	0.00108578	0.00654032	Slc25a5
-0.380145	0.00108742	0.00654664	Dck
-0.249031	0.0011065	0.00665784	Dpp6
0.251324	0.00110944	0.00667184	Spcs1
0.274419	0.00111652	0.0067047	Fdft1
0.337806	0.00111674	0.0067047	Pard3
-0.268431	0.00111668	0.0067047	Zfand6
-0.275092	0.00111893	0.00671418	Cemip2
-0.366571	0.00112598	0.00675279	Cacnb2
0.24703	0.00112916	0.00676818	Cisd2
-0.344158	0.00114541	0.0068618	Tapbpl
-0.252234	0.00114732	0.00686952	Map4k4
0.222346	0.00114847	0.00687264	Hnrnpa3
0.946447	0.0011494	0.00687446	Ephx4
-0.287514	0.00115206	0.00688663	Kcnh2
-0.331671	0.00116483	0.00695912	Akap8l
0.269663	0.00117229	0.00699991	Ddr1
-0.244344	0.0011744	0.00700869	Ago1
-1.82127	0.00118367	0.00706018	Cfap126
-0.784061	0.00119183	0.00710494	Enho
-0.571132	0.00119624	0.00712739	Tbcel
-0.256308	0.00119957	0.00714334	Padi2
-0.295361	0.00120323	0.00716123	Rpl36a
-0.280623	0.00120711	0.00718045	Rad50
-0.277211	0.00121073	0.00719808	Anks4b
0.238969	0.00121377	0.00721221	Ube4b
2.20341	0.0012147	0.00721387	Nexn
-0.243938	0.00121612	0.00721836	Gls
0.257459	0.00121964	0.00723535	Prelid3b
0.316854	0.00123241	0.00730572	Acat2
0.237608	0.00123284	0.00730572	Gosr2
-0.561164	0.00124433	0.0073619	Cbr4
0.325742	0.00124388	0.0073619	Higd1a
0.271749	0.00124413	0.0073619	Pgam5
0.698988	0.00124572	0.00736614	Srm
-0.370712	0.00124965	0.0073854	Sema6b
0.236353	0.00126004	0.00744277	Dennd5a
-0.250592	0.00126561	0.00747167	Gnao1
0.510779	0.00127107	0.00749584	Rell2
-0.245228	0.00127049	0.00749584	Rplp1
-0.458166	0.00127289	0.00750251	Htr3a
-0.250731	0.00128099	0.00754619	Meaf6
-0.279503	0.00128724	0.00757897	Phyh
0.33111	0.00129016	0.00759206	Lrp12
-0.545694	0.00129986	0.00764504	RGD1561157
-0.78408	0.00130118	0.00764869	Psd2
-0.40734	0.00130825	0.00768617	Kank1
0.896921	0.00132382	0.00777344	Bmp2
-0.31491	0.00132712	0.00778866	Dmac2
-0.47002	0.00132787	0.00778888	Lztfl1
-0.510636	0.00133484	0.00782557	Prrg2
-0.694098	0.00134949	0.00790725	Smad7
-0.444972	0.00135022	0.00790729	Wdyhv1
0.289995	0.00135541	0.00793347	Fktn
-0.327214	0.00135648	0.00793548	Cln6
0.567111	0.0013689	0.00800385	Slc38a1
-0.421306	0.00138265	0.00807996	Ap4m1
0.320717	0.00139383	0.00814093	Slc2a9
0.251536	0.00139902	0.00816693	Zdhhc5
-0.234406	0.00140327	0.00818737	Calm3
-0.286967	0.00140461	0.0081908	Cdca3
-0.243274	0.00140599	0.00819448	Mast3
0.256349	0.00141471	0.00824097	Ipo4
0.264456	0.00141655	0.00824726	Atxn2l
-0.344478	0.00142022	0.00826429	Trim3
0.336974	0.00142177	0.0082689	Lrrfip2
0.271437	0.00142672	0.00829327	Psmc6
-0.464386	0.00142793	0.0082959	Tmem106a
0.487341	0.00143252	0.00831818	Dyrk3
-0.401139	0.0014419	0.00836419	Lhpp
0.284538	0.00144197	0.00836419	Rab3ip
0.294556	0.00144427	0.0083731	LOC100912041
-0.250688	0.0014587	0.00844784	Cdkn2aipnl
-0.517852	0.00145831	0.00844784	Dnase2
-0.815405	0.00146067	0.00845474	Azin2
-0.411122	0.00146198	0.0084579	Smim22
0.241276	0.00146664	0.00848035	Gpat4
0.259734	0.00146989	0.00849467	Marchf5
0.334051	0.00148285	0.00856504	Pkia
0.283319	0.00148657	0.00858201	Atp1a3
-0.399643	0.00148878	0.00859025	Rab26
-0.277312	0.0014919	0.00860375	Ptch1
0.225376	0.00151032	0.00870539	Lonp1
-0.321946	0.00151948	0.00875356	Akt3
-0.350077	0.00152502	0.00878089	Bloc1s1
-0.210008	0.00153572	0.00883321	Gc
-0.251074	0.00153517	0.00883321	Ncapd3
0.212826	0.00154832	0.00890102	Psme4
-0.350089	0.00156467	0.00898851	Dscc1
0.24227	0.00156518	0.00898851	Naa15
-0.525273	0.00157861	0.00906088	Atg14
-0.314354	0.00158679	0.00910305	Tmem50a
-0.392736	0.00158905	0.00911127	Spock3
-0.311693	0.00160208	0.00918119	Ccdc34
0.375982	0.00162009	0.00927956	Dennd10
0.465587	0.00162111	0.00928056	Rnf152
0.283169	0.00162702	0.00930952	Cdk12
0.238333	0.00163002	0.0093218	Chchd3
0.581539	0.00163765	0.00936056	Rasl11b
0.256835	0.00167266	0.00955572	Mon2
-0.265491	0.00167849	0.00958402	Cog1
0.236547	0.00168044	0.00959016	Lpcat3
-0.292319	0.00169224	0.00964918	Morc3
-0.258024	0.00169255	0.00964918	Stk32c
0.341384	0.0016974	0.00967185	Prkcz
-0.510054	0.00170367	0.00970249	Tia1
-0.282022	0.00170742	0.00971883	Arglu1
-0.277631	0.00172013	0.00978607	Siva1
-0.267026	0.00172179	0.00979045	Dennd6a
0.241135	0.00172278	0.00979102	Map4
-0.290707	0.00173115	0.00983346	Syt17
-0.234319	0.00174242	0.00989234	Ube2b
0.533105	0.00174339	0.00989276	Fzd3
-0.330112	0.00174944	0.00991682	Dclk2
-0.454823	0.00174925	0.00991682	Zfyve1
0.262268	0.00175188	0.00992552	Htatip2
-0.219371	0.00176011	0.009967	Idh2
-0.298459	0.00177273	0.0100325	Cenpt
0.260418	0.00177351	0.0100325	Chd1
0.340197	0.00177835	0.0100547	Otud6b
-0.226892	0.00179281	0.0101312	Cmtr1
0.263564	0.00179905	0.0101508	Enoph1
0.273582	0.001799	0.0101508	Gnl3l
0.334441	0.00179802	0.0101508	Tiam1
-0.210546	0.0018041	0.010174	Rps23
-0.41249	0.00180714	0.010186	Chek2
-0.286041	0.00181897	0.0102474	Ift81
-0.412629	0.00182385	0.0102696	Dhrs4
0.303205	0.00183017	0.0102893	Alg5
0.241545	0.00182924	0.0102893	Cyc1
0.291257	0.00182919	0.0102893	Per2
-0.349278	0.0018374	0.0103246	Impa2
-0.605906	0.00186177	0.0104562	Lzts1
0.272673	0.00186623	0.0104759	Crat
-0.282402	0.00187044	0.0104942	Fig4
0.287423	0.00187313	0.0105039	Pdzd8
0.225114	0.00187909	0.0105319	Glrx3
-0.489949	0.00188163	0.0105408	Fahd2a
0.693301	0.00188658	0.0105631	Ier3
-0.324068	0.00189074	0.0105803	Armc10
1.5679	0.00189159	0.0105803	Ugt1a6
-0.377339	0.00189679	0.0106041	Ganc
0.233208	0.00190066	0.0106203	Camsap2
0.325665	0.0019039	0.0106329	Dipk1b
-0.587441	0.00191731	0.0107024	Tmem151b
0.721957	0.00196014	0.0109359	Irak3
0.238949	0.00196392	0.0109514	Slc39a6
0.212714	0.00196755	0.010966	Cct3
0.278144	0.00197014	0.0109749	Clip2
-0.282373	0.00197455	0.0109939	Tubgcp2
-0.323828	0.00197761	0.0110053	Rin3
0.311879	0.00198616	0.0110473	Ubiad1
0.269455	0.00198951	0.0110603	Srp9
-0.291765	0.00199137	0.0110651	Prkra
-0.388001	0.00199322	0.0110698	Col27a1
0.377113	0.00200152	0.0111102	Dnajc16
0.417742	0.00200425	0.0111197	Cblb
0.448096	0.00201348	0.0111615	Kcnma1
0.2917	0.00201381	0.0111615	Nmd3
-0.877683	0.00201508	0.0111629	Hspa2
-0.324234	0.00204121	0.0113019	Cacna1c
-0.282176	0.00204558	0.0113204	Rabac1
0.260798	0.00205784	0.0113825	Ncdn
0.24848	0.00205954	0.0113861	Ddx1
-0.349048	0.00206254	0.011397	P3h4
-0.261324	0.00206508	0.0114053	Ube2e3
0.236327	0.00206783	0.0114147	Dym
0.307164	0.00208458	0.0115014	Cpeb1
-0.300184	0.00209314	0.0115428	Chmp1b
-0.255724	0.00209435	0.0115437	Rnh1
0.213149	0.00210163	0.011578	Kif5b
0.27894	0.00210325	0.0115811	Sema4a
0.325377	0.00210451	0.0115822	Lgals8
0.531805	0.00211028	0.0116081	Akap7
0.633289	0.00212502	0.0116806	Akna
0.244139	0.00212559	0.0116806	Tsnax
-0.243708	0.00213401	0.011721	Sgcb
-0.267621	0.00215336	0.0118214	Palm
-0.376088	0.00215798	0.0118408	Ngef
0.398223	0.00216395	0.0118676	Zbtb7b
[truncated: 15,457 more rows]
