# Supplementary material for: Med14 phosphorylation shapes genomic response to GLP-1 Agonist
Source: bioRxiv. 2025 Jun 23:2025.06.17.660196. Preprint. [Version 1] doi: 10.1101/2025.06.17.660196 (PMC12262311; doi:10.1101/2025.06.17.660196)
Supplement: Supplement 11 [file media-11.xlsx]

## Sheet: TableS11_DE_group_M14SA_16h_Ex_
log2FoldChange	pvalue	padj	GeneSymbol
4.13973	2.22194e-146	2.43902e-142	Slc7a11
-3.49865	5.38055e-135	2.95312e-131	Txnip
3.37283	1.41536e-117	5.17882e-114	Trib3
4.24179	1.69974e-95	4.66451e-92	Oxtr
4.67782	7.98896e-93	1.7539e-89	Gpr88
2.7754	3.73814e-87	6.83893e-84	Chac1
3.27798	1.23288e-75	1.93333e-72	Atf3
2.62177	1.26862e-69	1.74071e-66	Nr4a1
2.47135	3.55839e-66	4.34005e-63	Cpa2
2.72846	1.11181e-64	1.22043e-61	Trpa1
2.44447	4.06425e-61	4.05575e-58	Gdf15
3.72759	2.24965e-60	2.05787e-57	Ifi27l2b
2.43002	2.94746e-60	2.48879e-57	Tent5a
-2.06493	7.02806e-57	5.5105e-54	Enpp2
-2.71045	1.47237e-55	1.07748e-52	Mafb
-2.80941	5.99678e-55	4.11416e-52	Mt1
1.92677	1.82593e-52	1.17901e-49	Mest
2.69057	8.85189e-52	5.39818e-49	Gcg
2.3182	3.59927e-50	2.07943e-47	Stk32a
2.27996	7.94909e-50	4.36286e-47	Aldh1l2
2.71071	1.01535e-49	5.30737e-47	Ephb3
2.16246	6.83197e-48	3.40884e-45	Crem
-1.75797	3.02396e-47	1.44322e-44	Tff3
1.6668	4.41829e-47	2.02082e-44	Fn1
2.10121	1.89989e-46	8.34205e-44	Stc1
1.96282	8.16875e-46	3.44878e-43	Tnfrsf21
3.18292	1.38232e-45	5.61988e-43	Fyb1
1.83713	4.09605e-44	1.6058e-41	Slc6a9
-2.27995	7.5631e-44	2.86276e-41	Nrgn
-2.26562	9.03388e-44	3.3055e-41	Rph3a
2.54783	2.85889e-42	1.01232e-39	Casp4
2.18878	6.39482e-42	2.19362e-39	Pycr1
-1.8528	8.18684e-42	2.72324e-39	Fstl4
-1.89217	1.02768e-41	3.31791e-39	Grm2
1.6412	4.89089e-40	1.53392e-37	Mfsd2a
3.3844	3.66003e-39	1.116e-36	Hcn1
1.66565	1.19254e-38	3.53799e-36	Gpt2
1.68867	1.28208e-37	3.70352e-35	Tm7sf2
1.78125	1.22856e-36	3.45791e-34	Cd200
2.28315	1.64371e-36	4.51076e-34	Tac1
2.04215	1.85317e-36	4.96153e-34	Nfil3
2.02055	4.41476e-36	1.15383e-33	Filip1
-1.81188	4.99793e-36	1.27587e-33	Olfml2b
1.5834	6.75912e-35	1.68625e-32	Tmem163
5.88483	1.15015e-34	2.80559e-32	Inhbe
3.42918	1.71539e-34	4.09345e-32	Fut1
1.47481	3.59853e-34	8.40448e-32	Atf4
2.14783	3.7524e-34	8.58128e-32	Unc5b
1.45187	1.49793e-32	3.35567e-30	LOC689986
1.6788	1.69149e-32	3.71349e-30	Igfbp4
-1.51735	1.76012e-31	3.78839e-29	Ca8
1.77703	2.53059e-31	5.34198e-29	Gucy2c
1.57792	2.67059e-31	5.53114e-29	Ddit3
1.69012	3.01969e-31	6.13835e-29	Cck
1.73818	4.39292e-31	8.76748e-29	Pde1c
1.40136	4.82724e-31	9.46226e-29	Slc7a1
1.5278	7.36211e-31	1.41779e-28	Creb3l1
1.58056	2.13654e-30	4.04359e-28	Angptl8
1.43611	4.52742e-30	8.42331e-28	Msmo1
2.84195	4.32762e-29	7.91737e-27	Sema3a
-1.66815	1.23727e-28	2.22647e-26	Cpne5
-1.44911	1.32482e-28	2.34557e-26	Ssc5d
-1.97337	2.47828e-28	4.31811e-26	Phkg1
1.59115	3.0305e-28	5.19779e-26	Id4
2.14209	4.11778e-28	6.95398e-26	Trim66
1.94091	4.89684e-28	8.14433e-26	Cartpt
-1.31143	7.54533e-28	1.2362e-25	Slc43a2
-1.48201	1.37696e-27	2.22277e-25	Cdca3
1.45252	1.41416e-27	2.24975e-25	Wnt4
-1.877	7.93437e-27	1.24422e-24	Adora2b
-1.48756	8.08457e-27	1.24992e-24	Pdk2
-1.42899	1.16787e-26	1.78052e-24	Espl1
1.34107	1.32194e-26	1.98781e-24	Epas1
-1.82895	1.75977e-26	2.6104e-24	Pdzrn3
-1.77012	1.83835e-26	2.6552e-24	Clvs1
-1.32061	1.8382e-26	2.6552e-24	Eif5a2
-1.27993	2.32659e-26	3.31675e-24	Pcsk1
-1.5204	2.39227e-26	3.36666e-24	Oas1f
1.25632	2.10988e-25	2.93167e-23	Pam
-1.22308	2.61778e-25	3.54757e-23	Baiap3
-1.68092	2.59257e-25	3.54757e-23	RT1-S3
1.50778	3.96021e-25	5.30137e-23	Pde10a
1.21972	4.42807e-25	5.85625e-23	Ptprn
-1.24054	5.83286e-25	7.6223e-23	Fxyd6
-1.41879	8.06347e-25	1.04133e-22	H2az2
2.3664	9.91814e-25	1.26595e-22	Sik1
-2.07566	1.13592e-24	1.43322e-22	Igfbp1
-1.50538	1.48576e-24	1.85332e-22	Psrc1
-1.35803	1.52996e-24	1.887e-22	Kif18b
-1.41392	2.10356e-24	2.56564e-22	Smtn
-1.49877	2.32498e-24	2.80454e-22	Lingo4
1.27487	3.48511e-24	4.15827e-22	Acss2
1.26865	3.74102e-24	4.41561e-22	Etv1
-1.35288	6.3353e-24	7.39814e-22	Cenpf
-1.68628	7.80472e-24	9.01815e-22	Serping1
-1.32818	1.19875e-23	1.37069e-21	Aspm
1.65316	1.22268e-23	1.38365e-21	Prss53
-1.20944	1.44523e-23	1.6188e-21	Csrp1
-1.25151	1.94896e-23	2.16098e-21	Iqgap3
-1.65844	2.33418e-23	2.56223e-21	Rasgef1c
1.21147	2.43313e-23	2.6444e-21	Chgb
-1.49237	3.95753e-23	4.259e-21	Arl4d
-1.32746	4.08439e-23	4.35285e-21	Birc5
1.17965	4.85046e-23	5.11957e-21	Cyp51
-1.32476	5.31458e-23	5.55601e-21	Hmgb2
1.27566	6.2543e-23	6.47674e-21	Asns
-1.27705	9.83278e-23	1.00873e-20	Nbl1
-1.6771	1.72814e-22	1.75646e-20	Ccdc187
1.25078	4.10555e-22	4.13455e-20	Psat1
1.18538	5.21504e-22	5.20413e-20	Xpot
1.6461	5.34493e-22	5.28571e-20	Stbd1
1.96231	7.06909e-22	6.92834e-20	Dio2
-1.24879	9.38877e-22	9.1204e-20	Plk1
1.90849	1.21902e-21	1.17379e-19	Mme
-1.2445	1.6804e-21	1.60398e-19	Pimreg
-1.86306	1.80991e-21	1.71271e-19	Insrr
1.23601	2.36043e-21	2.21457e-19	Vgf
-1.3207	3.23145e-21	3.00607e-19	Chtf18
-2.16406	3.94187e-21	3.63613e-19	Nrtn
2.04969	4.31512e-21	3.94726e-19	Ppargc1a
-1.59965	5.49459e-21	4.98463e-19	Mxd3
-1.33696	5.67867e-21	5.10941e-19	Notch1
-1.58199	5.78794e-21	5.16538e-19	Per3
1.7287	8.45415e-21	7.4241e-19	Akna
-1.2364	8.39616e-21	7.4241e-19	Aurkb
-1.59309	1.01348e-20	8.82934e-19	Efnb3
1.19009	1.73876e-20	1.50286e-18	Syt4
1.60702	1.96468e-20	1.68486e-18	Niban1
2.89851	1.99689e-20	1.69921e-18	Fosl2
-1.21466	2.2656e-20	1.91304e-18	Selenoh
-1.15116	2.60642e-20	2.18402e-18	Hmgn2
-1.17978	2.91583e-20	2.42478e-18	Kif22
-1.42808	3.23042e-20	2.66619e-18	Nrm
-1.25596	4.35148e-20	3.56464e-18	Cdk19
-1.3229	5.79846e-20	4.71479e-18	Fam83d
1.37919	7.14339e-20	5.76566e-18	Plppr5
1.28094	7.41623e-20	5.94219e-18	Ddit4
1.1058	8.53276e-20	6.78725e-18	Slc3a2
1.36431	9.11476e-20	7.19804e-18	Slc16a1
-1.15819	9.77235e-20	7.66222e-18	Csrp2
-1.39593	1.10043e-19	8.567e-18	Adora2a
2.01934	1.36185e-19	1.05275e-17	Dusp4
-1.29892	1.42834e-19	1.09643e-17	Spag5
-1.20464	1.47119e-19	1.12148e-17	Ccna2
1.17813	3.34072e-19	2.52904e-17	Cltrn
-1.19639	4.44104e-19	3.33899e-17	Kif19
-1.31286	5.52538e-19	4.12599e-17	Plk5
1.20939	6.13227e-19	4.54824e-17	Psph
-1.24108	6.25e-19	4.60444e-17	Pttg1
-1.28641	6.78529e-19	4.96547e-17	Celsr2
-1.11269	7.20998e-19	5.24132e-17	Fam163b
1.10659	7.30211e-19	5.26456e-17	Phf10
-1.26818	7.33787e-19	5.26456e-17	Vstm2b
-1.25085	7.5893e-19	5.40959e-17	Glrx
-1.12704	7.84265e-19	5.55412e-17	Nusap1
-1.05597	1.10897e-18	7.80332e-17	Myh10
1.01319	1.36078e-18	9.51421e-17	Atf5
-1.43775	2.01381e-18	1.39909e-16	Serinc5
-2.32983	2.11657e-18	1.46123e-16	Fam151a
-1.11147	2.74644e-18	1.88423e-16	Tox3
-1.10533	2.86557e-18	1.95375e-16	Mki67
-1.06356	3.02025e-18	2.0465e-16	Cdhr1
-1.22705	3.09506e-18	2.08432e-16	Cenpt
1.63051	3.1626e-18	2.11682e-16	Spry4
-1.35867	3.28298e-18	2.18408e-16	Oip5
-1.24347	3.72747e-18	2.46485e-16	Ccnf
-1.09009	4.67335e-18	3.07182e-16	Troap
-1.16507	5.05634e-18	3.30378e-16	Cdkn2c
1.6417	6.05923e-18	3.93563e-16	Plk3
1.0862	6.50362e-18	4.19943e-16	Mthfd2
-1.47815	7.04553e-18	4.52273e-16	Spock3
-1.23342	1.0023e-17	6.39666e-16	Kif23
-1.17982	1.20579e-17	7.65083e-16	Fancd2
-1.07577	1.25714e-17	7.93083e-16	Kif11
1.7788	1.31517e-17	8.24949e-16	Ldb3
1.03214	1.68403e-17	1.05032e-15	Shmt2
2.08161	1.95544e-17	1.2127e-15	Epha2
-1.07891	2.0061e-17	1.23347e-15	Stmn1
-1.7268	2.01141e-17	1.23347e-15	Tent5c
-1.15292	2.43828e-17	1.48695e-15	Arhgef3
-1.19331	3.40443e-17	2.06466e-15	Slc31a2
-1.4647	3.8434e-17	2.31808e-15	Pdlim4
-1.50685	4.31782e-17	2.58998e-15	Cxcl12
-1.08487	5.16278e-17	3.06334e-15	Dmrta1
-1.1522	5.1535e-17	3.06334e-15	Mybl2
1.07445	6.26549e-17	3.69765e-15	Insig1
-1.08313	8.14837e-17	4.78314e-15	Dopey2
1.17157	8.35897e-17	4.88066e-15	Slc1a4
-1.4835	8.89319e-17	5.16511e-15	Recql4
-1.2049	9.48535e-17	5.48003e-15	Rasa3
1.83994	1.097e-16	6.30457e-15	Sncaip
1.34649	1.10302e-16	6.3062e-15	Gem
-1.07987	1.20419e-16	6.84889e-15	Racgap1
1.12241	1.27344e-16	7.20544e-15	Lpl
-1.08757	1.4365e-16	8.0864e-15	Vsig10
-1.05853	1.64683e-16	9.22311e-15	Cdca8
0.979483	1.71135e-16	9.5358e-15	Slc7a5
-1.35017	1.73518e-16	9.61974e-15	Efcab1
2.0957	1.89652e-16	1.04614e-14	Cxcl10
-1.13053	2.00571e-16	1.10084e-14	Kif20b
-0.982824	2.43307e-16	1.32875e-14	Rimbp2
1.03885	2.60933e-16	1.41795e-14	Got1
-1.12266	3.17624e-16	1.71752e-14	Hjurp
-1.16377	3.25526e-16	1.74307e-14	Ndc80
1.48159	3.25229e-16	1.74307e-14	Pde4b
1.23074	3.82883e-16	2.04025e-14	Nap1l5
1.26468	4.45504e-16	2.36246e-14	Sema3c
-1.28909	4.68345e-16	2.47164e-14	Kif15
-1.37989	4.82717e-16	2.5353e-14	Mis18bp1
-1.0763	5.39505e-16	2.80671e-14	Bub1b
-1.03156	5.37022e-16	2.80671e-14	Eml5
2.38557	5.92674e-16	3.06876e-14	Asb4
-1.02024	6.91045e-16	3.56132e-14	Uhrf1
-1.06827	6.96731e-16	3.57384e-14	Kifc1
-1.03568	7.22956e-16	3.69111e-14	Cdc20
-0.939355	8.39095e-16	4.26424e-14	Nnat
-1.00686	9.84416e-16	4.97969e-14	Nsg2
-1.19862	1.18247e-15	5.95409e-14	Rgs12
-1.20287	1.20323e-15	6.03098e-14	Pip4k2a
-1.17336	1.58774e-15	7.92212e-14	Depdc1
-1.1602	1.7461e-15	8.6728e-14	Cep55
2.52642	1.92336e-15	9.51026e-14	Fos
-1.04017	1.99704e-15	9.8303e-14	Gtse1
1.00701	2.29437e-15	1.12434e-13	Nars1
-1.22672	2.36625e-15	1.15441e-13	Sgo2
1.66976	2.38379e-15	1.15783e-13	Trpc4
-1.05412	2.53316e-15	1.22496e-13	Mdc1
-0.89288	3.17686e-15	1.52949e-13	Ins2
0.964175	3.28091e-15	1.57269e-13	Fkbp11
-1.27462	3.60216e-15	1.71917e-13	Coq8a
-1.19812	3.73899e-15	1.77675e-13	Ffar3
-1.08318	3.97468e-15	1.88061e-13	Asf1b
-1.09102	4.44765e-15	2.09536e-13	Vps37d
-1.02035	4.63035e-15	2.17211e-13	Arhgap11a
-1.2076	4.93037e-15	2.29325e-13	Parpbp
-1.08858	4.91293e-15	2.29325e-13	Rab40b
1.24879	5.14956e-15	2.38509e-13	LOC100365921
-1.08314	5.34856e-15	2.46685e-13	Melk
-1.64354	5.7225e-15	2.62828e-13	Plpp3
1.00001	6.74897e-15	3.08681e-13	Sars1
-1.2423	8.23395e-15	3.75037e-13	Ccnb2
-1.05213	8.59056e-15	3.89663e-13	Hpse
1.00736	8.72188e-15	3.93992e-13	Slc39a10
-1.3398	9.36775e-15	4.21433e-13	Ptch2
-0.961535	9.79813e-15	4.38996e-13	B4galnt4
0.958628	1.01512e-14	4.52966e-13	Eprs
1.85449	1.14495e-14	5.08829e-13	Maff
-0.92599	1.28743e-14	5.69842e-13	Prex1
1.00016	1.35193e-14	5.95992e-13	Kirrel3
-0.932609	1.37175e-14	6.02306e-13	Neurod1
1.0304	1.39155e-14	6.08568e-13	Myo16
-1.0483	1.55019e-14	6.75257e-13	Numbl
1.34662	1.58853e-14	6.89222e-13	Lmo1
-1.07513	1.76335e-14	7.62058e-13	Tpx2
-1.07055	1.86652e-14	8.03484e-13	Foxm1
-1.01215	2.19982e-14	9.43257e-13	Cabp7
-1.05171	2.41861e-14	1.03304e-12	Knstrn
-1.04189	2.79285e-14	1.18826e-12	Crocc
-1.03067	4.32304e-14	1.8322e-12	Mnx1
-0.98864	4.39883e-14	1.85715e-12	Tnip1
-1.42911	4.62038e-14	1.94321e-12	Fstl5
-1.33654	5.22293e-14	2.18825e-12	Cenpa
-0.945803	5.41199e-14	2.25884e-12	Tk1
1.22962	5.78655e-14	2.40602e-12	Fabp3
1.06945	5.85671e-14	2.42601e-12	Hrk
1.06468	8.05574e-14	3.32435e-12	Dusp5
0.94978	8.50523e-14	3.4967e-12	Slc7a8
-1.01846	9.55382e-14	3.91315e-12	Pcp4l1
-1.15137	9.59367e-14	3.91486e-12	Cenpi
1.86329	9.64156e-14	3.91983e-12	Gast
-0.944981	9.67766e-14	3.91999e-12	Stk32c
-0.960668	1.0243e-13	4.13374e-12	Ncapd3
-1.27583	1.06632e-13	4.28756e-12	Magee1
-1.08401	1.09315e-13	4.37939e-12	Dyrk1b
-1.13397	1.23864e-13	4.9442e-12	Ttk
-0.975049	1.25388e-13	4.98691e-12	Tnrc18
-0.979888	1.2858e-13	5.09538e-12	Rfc3
-0.945234	1.29396e-13	5.10926e-12	Mtss1
1.18937	1.38454e-13	5.44733e-12	Diras2
-1.8683	1.50252e-13	5.89043e-12	Pik3ip1
-1.00836	1.55465e-13	6.07308e-12	Incenp
0.91705	1.60647e-13	6.23118e-12	Fdps
0.95422	1.60309e-13	6.23118e-12	Myc
0.935325	1.61639e-13	6.24756e-12	Ghitm
0.905796	1.76367e-13	6.79292e-12	Mars1
-1.79573	2.02558e-13	7.77439e-12	Kremen1
0.907263	2.06879e-13	7.91257e-12	Selenos
-1.10845	2.15929e-13	8.23003e-12	Cenpw
-0.936651	2.46224e-13	9.35224e-12	Castor2
-0.962328	2.94362e-13	1.11421e-11	Cacna1g
-1.09527	3.11687e-13	1.17573e-11	Ccdc34
0.930413	3.28815e-13	1.2361e-11	Tars1
-1.07169	3.47811e-13	1.30304e-11	Ceacam1
-0.958669	3.92694e-13	1.46619e-11	Ankrd44
0.864494	3.97085e-13	1.47756e-11	Tmem130
-0.99505	4.10118e-13	1.5209e-11	Rbmx2
-1.03978	4.33466e-13	1.60207e-11	Pkmyt1
-0.982583	4.35093e-13	1.60269e-11	Kntc1
-1.00173	4.5449e-13	1.66854e-11	Rprml
-1.22803	4.58891e-13	1.67908e-11	Mtfr2
-1.52995	4.63435e-13	1.69008e-11	Fgfr3
0.915006	4.83265e-13	1.75655e-11	Zfp395
-1.58792	4.89167e-13	1.77214e-11	Adamts16
-0.840514	5.13808e-13	1.85529e-11	Zmiz1
-1.18442	5.44921e-13	1.96118e-11	Enpp3
2.84303	5.73138e-13	2.05599e-11	Nr4a3
0.825174	5.98271e-13	2.13916e-11	Pcsk9
-1.13107	7.47191e-13	2.66296e-11	Fn3krp
-1.51203	7.80748e-13	2.77355e-11	Hsd17b11
0.868175	7.87561e-13	2.78873e-11	Syt5
-0.975414	8.24376e-13	2.9097e-11	Cks2
-0.976939	8.35005e-13	2.93777e-11	Grb7
-0.989619	8.48306e-13	2.97503e-11	Prc1
-1.09938	9.71787e-13	3.39723e-11	E2f7
-1.76971	9.89991e-13	3.44988e-11	Ifitm1
-1.84765	1.00298e-12	3.48409e-11	Cyp2f4
1.03792	1.01958e-12	3.53056e-11	Gale
-0.936799	1.11502e-12	3.84891e-11	Rab3b
-1.00357	1.1273e-12	3.8791e-11	Arf2
-1.06021	1.194e-12	4.09579e-11	Raph1
1.60875	1.24816e-12	4.26825e-11	Smoc1
-1.86423	1.40414e-12	4.78672e-11	Nod1
-0.909661	1.42274e-12	4.83512e-11	Cbln1
-1.29939	1.43024e-12	4.84561e-11	Rexo5
0.9681	1.47695e-12	4.98846e-11	Ppp1r15a
-1.05547	1.62799e-12	5.48173e-11	Nmt2
-1.12462	1.94004e-12	6.5125e-11	Rps6ka5
-1.01981	1.94712e-12	6.51631e-11	Ska1
-0.934701	2.05492e-12	6.85618e-11	Ect2
-1.31286	2.23166e-12	7.42333e-11	Wdr62
-0.937554	2.3937e-12	7.93827e-11	Tacc3
-0.858654	2.8656e-12	9.47461e-11	Pdx1
-0.865792	3.6078e-12	1.18927e-10	Shc2
-1.23023	3.74472e-12	1.22901e-10	Cckar
-0.934407	3.75075e-12	1.22901e-10	Dcaf15
-0.93398	4.01288e-12	1.31099e-10	Ypel3
-1.02235	4.92579e-12	1.60446e-10	Nsl1
-1.0845	5.23554e-12	1.70031e-10	Pclaf
-0.880173	5.27009e-12	1.70648e-10	Cdk1
-2.88247	5.30701e-12	1.71338e-10	Zmat4
1.08357	5.76772e-12	1.85667e-10	G0s2
-0.979875	5.81831e-12	1.86747e-10	Dhfr
-0.992989	6.58801e-12	2.10223e-10	Cdkn3
-1.04802	6.5875e-12	2.10223e-10	Zfp703
-0.929383	6.63111e-12	2.10985e-10	Bub1
-0.845566	6.78158e-12	2.15149e-10	Glis2
1.56456	6.96087e-12	2.202e-10	Sstr1
-0.797329	7.25709e-12	2.28911e-10	Mlxipl
-0.972962	9.33804e-12	2.93707e-10	Pmf1
0.853979	1.08061e-11	3.38909e-10	Hspa9
1.26658	1.09468e-11	3.42345e-10	Camk4
-0.877871	1.14871e-11	3.58222e-10	Kif20a
-1.25566	1.18936e-11	3.69846e-10	Sema3g
-1.1552	1.22634e-11	3.80269e-10	Dctpp1
-0.897664	1.31969e-11	4.08062e-10	Stard5
-1.95971	1.34758e-11	4.15516e-10	Dpp10
1.40351	1.35741e-11	4.17374e-10	LOC500877
-0.883122	1.44116e-11	4.41889e-10	Camk2n1
-0.86519	1.57497e-11	4.80233e-10	Atad2
0.800154	1.57321e-11	4.80233e-10	Tmbim6
-1.11228	1.68551e-11	5.12517e-10	Krt18
-1.09447	1.70464e-11	5.1641e-10	Dck
-0.869901	1.70773e-11	5.1641e-10	Sez6
-1.02577	1.74351e-11	5.25784e-10	Sapcd2
-1.01977	1.75333e-11	5.27295e-10	Gpsm2
-0.849641	1.76722e-11	5.3002e-10	Ube2c
-0.961075	1.78325e-11	5.33372e-10	Ybx2
0.837565	1.81972e-11	5.428e-10	Yars1
1.00944	1.87206e-11	5.56901e-10	Tnfrsf12a
-1.2398	1.88402e-11	5.58944e-10	Slit2
-0.827357	1.90228e-11	5.62839e-10	Ldb1
-0.890856	2.01516e-11	5.94635e-10	Cacna1a
-0.884386	2.32824e-11	6.85177e-10	Zfp367
1.4566	2.49413e-11	7.32033e-10	Irak3
-0.967702	2.50753e-11	7.34004e-10	Ckap2
-1.04214	2.5978e-11	7.58405e-10	Dlgap5
2.49505	2.83989e-11	8.26882e-10	Slc1a5
-0.831022	2.90175e-11	8.42658e-10	Carhsp1
-0.870076	2.99251e-11	8.66724e-10	Top2a
0.912553	3.04581e-11	8.79839e-10	Dusp3
-0.828393	3.21037e-11	9.2494e-10	Rap1gap2
-1.14517	3.28333e-11	9.38569e-10	Arc
-0.855501	3.27724e-11	9.38569e-10	Jup
-1.3553	3.27774e-11	9.38569e-10	Lrrc56
-0.874067	3.31611e-11	9.4548e-10	Bcar1
-0.869629	3.34466e-11	9.51149e-10	Kif2c
0.794562	3.36633e-11	9.54838e-10	Mapkapk2
-0.837483	3.51789e-11	9.95254e-10	Cpt2
-1.12049	3.73538e-11	1.05407e-09	RGD1306227
0.850636	3.7511e-11	1.05579e-09	Pde2a
-1.81357	3.87171e-11	1.08695e-09	Lrrc34
-1.05879	4.0538e-11	1.13517e-09	Hivep3
-1.02682	4.32961e-11	1.20932e-09	Tedc2
-0.766195	4.50368e-11	1.25474e-09	Vwa5b2
-1.16311	4.55689e-11	1.26635e-09	Evpl
-1.43983	4.66966e-11	1.29441e-09	Dpysl3
-0.986702	5.10039e-11	1.41025e-09	Cit
-0.953647	5.22005e-11	1.43971e-09	Cpne2
-0.946277	5.27073e-11	1.45005e-09	Bok
-0.944225	5.63708e-11	1.54695e-09	Mdm1
-1.48807	5.97548e-11	1.63228e-09	Lcp2
-0.871754	5.97773e-11	1.63228e-09	Pim2
-0.976537	6.37232e-11	1.73571e-09	Vipr1
-0.840663	6.39269e-11	1.73694e-09	Cemip2
0.850172	7.13188e-11	1.933e-09	Card9
-0.909326	7.24774e-11	1.95957e-09	Aurka
0.882498	8.26516e-11	2.22916e-09	Tmem150a
-1.06873	8.96558e-11	2.41168e-09	Cntrob
-0.856099	8.98586e-11	2.41168e-09	Tef
-0.866097	9.13492e-11	2.44571e-09	Mcm3
-0.971928	1.03964e-10	2.77667e-09	Card10
-1.20483	1.06295e-10	2.83205e-09	Mastl
0.769298	1.07568e-10	2.85901e-09	Marchf6
-1.04156	1.08562e-10	2.87848e-09	Mov10
-0.790482	1.11141e-10	2.93975e-09	Wls
-1.22905	1.15482e-10	3.04723e-09	Brca2
0.871846	1.20476e-10	3.17137e-09	St3gal1
-0.858042	1.37613e-10	3.61382e-09	Trafd1
-0.800432	1.38577e-10	3.63045e-09	Cyb5a
-1.11301	1.41335e-10	3.68511e-09	Rad51c
-1.12097	1.4109e-10	3.68511e-09	Tmem178a
-0.971175	1.43203e-10	3.72497e-09	Pbk
-0.86201	1.43793e-10	3.73147e-09	Lmnb1
-0.820883	1.46384e-10	3.78976e-09	Mcm5
-0.861748	1.47663e-10	3.81388e-09	Pole
-0.900754	1.48013e-10	3.81395e-09	Ero1b
-0.756837	1.5374e-10	3.95225e-09	Ankh
-0.971565	1.57604e-10	4.0421e-09	Bard1
1.60264	1.60791e-10	4.11423e-09	Bmp2
-0.800245	1.68e-10	4.28868e-09	Add3
0.889133	1.78873e-10	4.55567e-09	Ifrd1
-0.844227	1.82959e-10	4.63821e-09	Maob
1.28937	1.82715e-10	4.63821e-09	Nnmt
-0.889745	1.98538e-10	5.02156e-09	Mapk1ip1
-0.767895	2.04027e-10	5.14851e-09	Ndrg4
-0.860555	2.05427e-10	5.17195e-09	Tcf19
-0.923096	2.10394e-10	5.28488e-09	Mad1l1
0.95964	2.1396e-10	5.3622e-09	Ccdc107
0.96623	2.22341e-10	5.55955e-09	Lrrc73
0.998092	2.34493e-10	5.85006e-09	Lmo4
-0.842481	2.47997e-10	6.17294e-09	Ntrk1
-0.852818	2.58274e-10	6.41419e-09	Xrcc1
-1.25278	2.6291e-10	6.51458e-09	Crnde
-0.758418	2.65908e-10	6.57403e-09	Slc30a8
-0.857589	2.917e-10	7.18208e-09	Smc4
-0.852002	2.91811e-10	7.18208e-09	Tax1bp3
-3.08366	2.96e-10	7.26888e-09	Postn
1.58807	3.08389e-10	7.55621e-09	Cth
-0.926628	3.28151e-10	8.02252e-09	Cenpm
1.35744	3.39623e-10	8.26616e-09	Etv5
-1.15459	3.3951e-10	8.26616e-09	Phldb3
-0.984226	3.44495e-10	8.36621e-09	Pink1
-1.02585	3.46499e-10	8.39628e-09	Cdk5rap2
5.48801	3.54081e-10	8.56111e-09	Il9r
-0.797004	3.57705e-10	8.62973e-09	Ctnnd2
-1.20301	3.60392e-10	8.67548e-09	Traip
-0.997667	3.84865e-10	9.24435e-09	Fam131b
0.849084	3.92393e-10	9.38409e-09	Abcc4
-0.94703	3.92157e-10	9.38409e-09	Spdl1
-0.773681	3.9588e-10	9.44689e-09	Fgfr4
-0.830787	4.15469e-10	9.89284e-09	Lig1
1.27487	4.22201e-10	1.00314e-08	Cyp2s1
-0.818706	4.3516e-10	1.0317e-08	Smc2
-0.773852	4.94198e-10	1.16914e-08	Tubb5
-1.09303	5.02341e-10	1.18585e-08	Mcm10
-0.78047	5.0397e-10	1.18714e-08	Tspan7
-0.852193	5.06718e-10	1.19106e-08	Arrdc4
-0.865476	5.57868e-10	1.30849e-08	S100a5
-0.819536	5.78012e-10	1.35284e-08	Ocrl
0.811874	5.89358e-10	1.37647e-08	Adra2a
-0.83209	6.24966e-10	1.45653e-08	Mrpl14
-0.930509	6.34374e-10	1.47532e-08	LOC361346
-1.0249	6.63322e-10	1.53938e-08	Derl3
0.973704	6.67503e-10	1.54256e-08	Gpr158
-0.776269	6.6657e-10	1.54256e-08	Raly
-0.950825	6.69932e-10	1.54493e-08	Ffar1
-1.12734	7.02155e-10	1.61584e-08	Chek2
-0.806223	7.38657e-10	1.69628e-08	Sdc3
1.15694	7.99086e-10	1.83123e-08	Sec16b
-1.3657	8.24391e-10	1.88216e-08	Slc35d2
-0.957361	8.24743e-10	1.88216e-08	Spc25
0.726239	8.29733e-10	1.88962e-08	Man2a1
0.987274	8.39632e-10	1.90821e-08	Mmp15
1.80968	8.49008e-10	1.92553e-08	RT1-S2
-1.56024	8.67754e-10	1.96399e-08	C1r
-0.816383	8.72204e-10	1.97e-08	Ckmt1
-1.16469	8.7532e-10	1.97298e-08	Gab1
-0.794425	8.97207e-10	2.01816e-08	Hpca
-1.34521	9.74233e-10	2.18694e-08	Samd11
0.715445	9.80807e-10	2.19721e-08	Resp18
1.49289	9.9332e-10	2.22071e-08	Runx1
-1.05076	1.00616e-09	2.24485e-08	Diaph3
-2.1073	1.01209e-09	2.24893e-08	Capsl
0.797817	1.01034e-09	2.24893e-08	Rgs9
-0.810599	1.05047e-09	2.3295e-08	Timeless
0.810274	1.07935e-09	2.38871e-08	Sdc1
0.889688	1.08642e-09	2.39952e-08	Rhpn1
-0.961887	1.10958e-09	2.44577e-08	Fam102b
0.722248	1.18014e-09	2.59607e-08	Man1b1
0.790929	1.1922e-09	2.61735e-08	Ccng1
0.757576	1.29851e-09	2.84505e-08	Clu
-0.919105	1.38491e-09	3.02831e-08	Cdc45
-0.780828	1.44776e-09	3.15945e-08	Tp53i11
-0.784537	1.48202e-09	3.2278e-08	Rbpj
0.720602	1.55298e-09	3.37566e-08	Ssr2
-1.16817	1.64186e-09	3.5618e-08	Ier5
-0.770893	1.66213e-09	3.59866e-08	Tmem38a
-1.11397	1.66618e-09	3.60033e-08	Slc2a5
0.732384	1.70237e-09	3.67129e-08	Aars
-0.942065	1.72865e-09	3.72066e-08	Mboat1
0.836398	1.76615e-09	3.79394e-08	Mllt11
-0.774122	1.78085e-09	3.81805e-08	Rad21
-0.751124	1.82512e-09	3.89774e-08	Kcnh6
-0.822879	1.82191e-09	3.89774e-08	Taf9b
-1.13505	1.83341e-09	3.90783e-08	Rtkn2
-0.946702	1.85524e-09	3.94669e-08	Arhgef39
-0.938766	1.90917e-09	4.05357e-08	Vmac
-1.55666	1.93958e-09	4.1102e-08	Ptprm
0.806006	1.96448e-09	4.14694e-08	Dnajb9
0.741078	1.9619e-09	4.14694e-08	Ninj1
0.747494	2.11249e-09	4.45083e-08	Iars1
-1.44929	2.1448e-09	4.51024e-08	Tnfsf10
0.953045	2.15163e-09	4.51595e-08	Sdcbp2
-0.727275	2.16844e-09	4.5339e-08	RGD1561149
1.00242	2.16761e-09	4.5339e-08	Snhg4
-0.750476	2.20448e-09	4.60049e-08	Plec
-0.919436	2.21728e-09	4.61843e-08	Brca1
-0.795277	2.26264e-09	4.70398e-08	Abhd8
2.31593	2.30275e-09	4.77832e-08	Cdh10
1.19703	2.37996e-09	4.92922e-08	Hbegf
-0.821086	2.41222e-09	4.98662e-08	Spn
-1.12584	2.54351e-09	5.24814e-08	Slfn13
-0.967296	2.56012e-09	5.27251e-08	Slc12a6
0.898146	2.60645e-09	5.35786e-08	Nedd9
-1.3362	2.63652e-09	5.40955e-08	Slc29a1
-0.778596	2.67256e-09	5.47326e-08	Rrm1
-0.713754	2.67799e-09	5.47416e-08	Krt8
-0.752665	2.69258e-09	5.49377e-08	Cnot6l
-0.96924	2.76309e-09	5.62717e-08	Cdca2
-0.762573	2.9274e-09	5.95074e-08	Siae
-1.52429	3.0351e-09	6.15827e-08	Ptpn14
-0.844341	3.08539e-09	6.24878e-08	Itm2a
0.709251	3.10495e-09	6.27681e-08	Gng3
0.770532	3.29714e-09	6.65306e-08	Tgfbi
-0.801137	3.32375e-09	6.69446e-08	Mtmr11
-0.994309	3.37282e-09	6.78085e-08	Ets1
-0.767965	3.42595e-09	6.87507e-08	Coro7
-0.858665	3.43377e-09	6.87818e-08	Xylt1
-0.732309	3.47517e-09	6.94845e-08	MAST1
-0.923965	3.62162e-09	7.22809e-08	Ovol2
-0.89681	3.64243e-09	7.25643e-08	Knl1
-0.789714	3.65503e-09	7.26834e-08	Ttc8
-0.933527	3.84975e-09	7.64048e-08	Mycl
-1.09293	3.85609e-09	7.64048e-08	St6galnac5
-0.749036	4.10856e-09	8.12606e-08	Patz1
-0.744068	4.12062e-09	8.13525e-08	Nelfcd
3.46591	4.15531e-09	8.18903e-08	Nos1
0.950265	4.33554e-09	8.52889e-08	Htra4
-1.04548	4.7747e-09	9.376e-08	Wnk3
-1.43991	4.80942e-09	9.42732e-08	Smad7
-1.02992	4.87454e-09	9.53793e-08	Slc8b1
0.834543	4.97696e-09	9.72102e-08	Pdgfrl
1.44608	5.05145e-09	9.84898e-08	Dusp6
0.865424	5.13419e-09	9.99256e-08	Cmbl
0.71719	5.28595e-09	1.02697e-07	Scg3
0.719973	5.44173e-09	1.05537e-07	Ostc
-0.73925	5.47635e-09	1.06021e-07	Ncaph2
-0.885494	5.50573e-09	1.06402e-07	Msn
0.901696	6.17189e-09	1.1891e-07	Ern1
0.791478	6.17459e-09	1.1891e-07	Ugt8
-1.00443	6.19934e-09	1.19177e-07	Cenpu
-1.03273	6.32605e-09	1.214e-07	Lrch1
-1.22537	6.33973e-09	1.21451e-07	Sass6
-0.811356	6.37065e-09	1.2183e-07	Psd
-0.700588	6.86681e-09	1.3109e-07	Ifi27
-0.795469	7.15385e-09	1.36333e-07	Pold1
-0.695707	7.21207e-09	1.37204e-07	Mknk2
-1.28371	7.30013e-09	1.38639e-07	Tppp3
-0.789618	7.48748e-09	1.41952e-07	Ppip5k1
-0.842722	7.83139e-09	1.47961e-07	Cchcr1
-1.068	7.82526e-09	1.47961e-07	Zfp956
1.90268	7.89576e-09	1.48921e-07	Cngb1
-0.767674	8.10443e-09	1.52594e-07	Frmd8
-0.929488	8.3825e-09	1.57559e-07	Ryr2
-0.69089	8.53575e-09	1.60166e-07	Numa1
0.744208	8.79666e-09	1.6478e-07	Cars
-0.785126	8.88688e-09	1.66186e-07	Rrm2
-0.771395	9.06557e-09	1.69239e-07	Rab9b
0.762417	1.01597e-08	1.89342e-07	Prickle1
-2.19432	1.04126e-08	1.93728e-07	Gabrd
-1.25009	1.05816e-08	1.96538e-07	Syne3
-1.07502	1.06964e-08	1.98334e-07	Eme1
0.756289	1.08738e-08	2.01284e-07	Acat2
-0.903721	1.09168e-08	2.01741e-07	Rad54l
-0.966615	1.10599e-08	2.04042e-07	Fam89a
-3.03425	1.17193e-08	2.15844e-07	Cpne6
-1.172	1.18857e-08	2.18542e-07	Sult1d1
-0.814213	1.22686e-08	2.25204e-07	Hmmr
-1.11688	1.24444e-08	2.2805e-07	Itgal
-1.83014	1.25385e-08	2.29391e-07	Cyp26b1
0.681471	1.26279e-08	2.30644e-07	Tm4sf4
0.695035	1.28287e-08	2.33921e-07	Smim14
-1.03597	1.35234e-08	2.4618e-07	RGD1560010
-0.825743	1.35896e-08	2.46975e-07	Ttf2
-0.786101	1.38265e-08	2.50866e-07	Lima1
-1.01286	1.4092e-08	2.5526e-07	Hspa12a
-0.810804	1.42858e-08	2.58345e-07	Bcam
-0.739697	1.43548e-08	2.59165e-07	Anxa4
-1.15389	1.44556e-08	2.60556e-07	Stom
-0.932627	1.4734e-08	2.65139e-07	Pak1
-0.875489	1.48965e-08	2.67625e-07	Kif18a
-0.771634	1.49924e-08	2.68469e-07	Ccnb1
-0.799162	1.49708e-08	2.68469e-07	Gmnn
-0.681796	1.50323e-08	2.68744e-07	Tuba1b
-1.34266	1.51962e-08	2.71233e-07	Fut10
-0.699518	1.53961e-08	2.74356e-07	Ripply3
-1.38495	1.57634e-08	2.80445e-07	Micalcl
-0.682906	1.58047e-08	2.80724e-07	Med25
-1.0262	1.61436e-08	2.86282e-07	Slc41a3
0.704264	1.62313e-08	2.87373e-07	Ssr1
-0.725726	1.6435e-08	2.90511e-07	Rph3al
-1.3277	1.64996e-08	2.91184e-07	Rnf182
-0.742413	1.67635e-08	2.95367e-07	LOC100910996
-0.884153	1.8076e-08	3.17981e-07	Carmil3
-0.707259	1.85566e-08	3.25914e-07	Tmprss6
-0.864811	1.88637e-08	3.30778e-07	Clspn
-1.81595	1.91085e-08	3.34536e-07	Hrh3
-0.769806	1.93329e-08	3.37926e-07	Thra
-0.761587	1.94085e-08	3.38707e-07	C1qtnf6
-1.11214	1.94915e-08	3.39615e-07	Ska3
-0.959112	1.9973e-08	3.47454e-07	Cry1
-0.668405	2.1331e-08	3.70491e-07	Rfx6
-0.68817	2.14806e-08	3.725e-07	Rtl8a
-0.951112	2.23159e-08	3.86375e-07	Lxn
0.711151	2.23667e-08	3.86645e-07	Tmed3
-1.35919	2.25678e-08	3.89508e-07	Oas1b
-1.0095	2.28768e-08	3.94221e-07	Nfatc2ip
0.694635	2.33635e-08	4.01977e-07	Eif3c
0.697079	2.36696e-08	4.06605e-07	Saraf
2.09363	2.39259e-08	4.10367e-07	Prss12
-0.868685	2.47084e-08	4.23126e-07	Ercc6l
-0.726947	2.54422e-08	4.35014e-07	Cnnm3
-0.906167	2.55113e-08	4.35517e-07	Reck
-0.830237	2.55825e-08	4.36054e-07	Fchsd1
-0.870893	2.59721e-08	4.4201e-07	C2cd4c
0.69169	2.66343e-08	4.52577e-07	Gars
0.712581	2.68388e-08	4.55347e-07	Hmgcs1
-0.81197	2.75594e-08	4.66851e-07	Trim14
-0.787865	2.78623e-08	4.71255e-07	Sesn1
-0.89067	2.8321e-08	4.78276e-07	Sema4f
-0.780442	2.9011e-08	4.8916e-07	Mpp2
-0.700112	2.90546e-08	4.8916e-07	Nsmf
0.758791	2.95214e-08	4.96258e-07	Sc5d
0.773435	2.99078e-08	5.01985e-07	Otub2
-0.694915	3.00463e-08	5.0354e-07	Pnma8b
0.945001	3.28493e-08	5.49676e-07	Tmem51
-0.716263	3.31686e-08	5.54173e-07	Cdc25b
-0.77179	3.41209e-08	5.69218e-07	Sp110
-1.03652	3.45649e-08	5.74877e-07	Igsf3
-0.818497	3.45137e-08	5.74877e-07	Ube2t
-1.12343	3.5698e-08	5.92824e-07	Ttc38
-0.679234	3.65543e-08	6.05528e-07	Arf5
-0.903991	3.65733e-08	6.05528e-07	Rasgrp3
-0.727586	3.73398e-08	6.17287e-07	Rab3c
-0.773597	3.77357e-08	6.22894e-07	Dnmt3a
-0.658194	3.83197e-08	6.31584e-07	Lasp1
0.710462	3.84096e-08	6.32117e-07	Lars1
1.16163	3.92838e-08	6.45537e-07	Cebpb
-0.888083	3.94872e-08	6.47908e-07	G2e3
-1.17269	4.22517e-08	6.92234e-07	Tmem86a
-1.15316	4.26779e-08	6.98174e-07	Mrnip
-1.02224	4.29246e-08	7.00492e-07	Nde1
-0.744922	4.3011e-08	7.00492e-07	Plcb3
-0.760928	4.29965e-08	7.00492e-07	Rin3
0.791908	4.34047e-08	7.05857e-07	Soat1
-0.887784	4.3742e-08	7.10291e-07	Arhgef40
-0.94429	4.44869e-08	7.21319e-07	Mmd
-0.906448	4.45606e-08	7.21449e-07	Trip13
-1.09988	4.56293e-08	7.37663e-07	Gata3
-1.15486	4.75636e-08	7.67803e-07	Pole2
0.689584	4.9215e-08	7.93294e-07	Farsb
-0.781567	5.32954e-08	8.57806e-07	Retreg3
-1.64754	5.34386e-08	8.58851e-07	Plxdc1
-0.695583	5.50876e-08	8.84059e-07	Slc2a2
-0.90689	5.66207e-08	9.07336e-07	Il10rb
-0.758317	5.7693e-08	9.23172e-07	Nkx6-1
0.964094	5.78129e-08	9.23744e-07	Rcn3
2.14088	5.96962e-08	9.5245e-07	Adamts14
-1.10413	6.04886e-08	9.63691e-07	Tonsl
-0.787835	6.08491e-08	9.6803e-07	Mad2l1
-0.878721	6.11798e-08	9.71883e-07	Inpp5k
0.700189	6.28067e-08	9.96285e-07	Hsd17b12
-0.660114	6.31309e-08	9.99983e-07	Ndufa11
0.851505	6.42589e-08	1.01638e-06	Pvr
-0.944072	6.73303e-08	1.06343e-06	Ptgr1
0.7116	6.7482e-08	1.0643e-06	Slc30a7
2.66642	6.94995e-08	1.09454e-06	Mef2b
-0.806424	7.15579e-08	1.12534e-06	Gins3
0.679321	7.39698e-08	1.16161e-06	Ppat
-0.986057	7.49896e-08	1.17594e-06	Phactr2
-1.57807	8.03887e-08	1.25881e-06	Sync
-0.814318	8.13677e-08	1.27233e-06	Ppm1d
0.771246	8.17521e-08	1.27652e-06	Klf9
0.757368	8.33514e-08	1.29964e-06	P4ha1
-0.692454	8.40246e-08	1.30828e-06	Tmpo
-0.852897	8.41574e-08	1.30849e-06	Dnajc12
-0.682618	8.68978e-08	1.34919e-06	Sort1
0.813388	8.80119e-08	1.36456e-06	Pnpla3
-0.906112	8.82088e-08	1.36568e-06	Uaca
-0.800421	8.84228e-08	1.36707e-06	Zbed5
-0.752509	8.87568e-08	1.3703e-06	Ctdspl
-0.635161	8.94611e-08	1.37923e-06	Wif1
-0.725187	9.06767e-08	1.39601e-06	Plbd2
-0.725195	9.30027e-08	1.42982e-06	Wdtc1
-1.02637	9.35157e-08	1.43569e-06	Prr11
-0.702644	9.4814e-08	1.45359e-06	Stat1
0.72677	9.82276e-08	1.50383e-06	Aen
2.34259	9.8833e-08	1.50864e-06	Abcb1a
-0.791618	9.86869e-08	1.50864e-06	Calb1
-0.743249	9.89543e-08	1.50864e-06	Rgs3
-0.906375	9.91383e-08	1.50935e-06	Caskin2
0.663187	1.01696e-07	1.544e-06	Errfi1
-0.891616	1.01687e-07	1.544e-06	Mapk13
-0.71531	1.05762e-07	1.60352e-06	Nudt2
-0.750004	1.06917e-07	1.61834e-06	Igsf1
-0.65621	1.07034e-07	1.61834e-06	Ubtf
-0.699651	1.09837e-07	1.65843e-06	Slc48a1
-0.735981	1.1112e-07	1.67551e-06	Pola2
0.985705	1.11552e-07	1.67971e-06	Ttc39b
-0.681584	1.19269e-07	1.79345e-06	Cand2
1.19108	1.20244e-07	1.80563e-06	Ros1
0.638463	1.23168e-07	1.84701e-06	Rps6ka2
-0.732517	1.24017e-07	1.8572e-06	Plk4
2.07889	1.2487e-07	1.86744e-06	Cpa4
0.640529	1.25952e-07	1.88106e-06	Irs2
-1.60668	1.2979e-07	1.93574e-06	Chrdl1
-0.745968	1.31323e-07	1.95594e-06	Cdk2
0.630967	1.32198e-07	1.96632e-06	Stat3
-0.761344	1.33868e-07	1.98845e-06	Tgm2
-0.632747	1.34443e-07	1.9943e-06	Peg3
-0.703356	1.35541e-07	2.00788e-06	Pola1
-0.797754	1.45136e-07	2.14711e-06	Gata4
-0.755205	1.46227e-07	2.1593e-06	Heca
-2.0066	1.46446e-07	2.1593e-06	Trim34
-0.64849	1.4655e-07	2.1593e-06	Wdr6
-0.664382	1.48025e-07	2.17811e-06	Bace2
-0.711999	1.48897e-07	2.18801e-06	Rpa1
-0.642631	1.53415e-07	2.25139e-06	Nlgn2
-0.630352	1.53952e-07	2.25625e-06	Lrrn2
-0.767187	1.65175e-07	2.4175e-06	Lsm3
-0.814561	1.65449e-07	2.41828e-06	Rad51ap1
-0.702932	1.6721e-07	2.43686e-06	Dek
-0.681064	1.67385e-07	2.43686e-06	Msh2
-0.680744	1.67326e-07	2.43686e-06	Niban3
-0.747827	1.68845e-07	2.45486e-06	Rpa2
-0.805207	1.71712e-07	2.49323e-06	Bcas3
-0.848274	1.72099e-07	2.49555e-06	Gria2
-0.745742	1.72958e-07	2.5047e-06	Tfeb
-0.852777	1.78989e-07	2.58862e-06	Tmem53
-0.663577	1.80609e-07	2.60518e-06	Gpsm1
-0.941031	1.80489e-07	2.60518e-06	Kcnb2
0.672523	1.89511e-07	2.73e-06	Lonp1
-0.856359	1.92724e-07	2.77265e-06	Lrrc57
-0.906279	1.9689e-07	2.82887e-06	Fras1
-1.18497	1.97212e-07	2.8298e-06	Neil3
-0.824472	2.03976e-07	2.92304e-06	Ccng2
-0.685956	2.10502e-07	3.01262e-06	Ap1s2
-0.654255	2.13137e-07	3.04636e-06	Ndrg1
-0.815188	2.14129e-07	3.05656e-06	Dsn1
0.690369	2.17055e-07	3.0943e-06	Sting1
-0.761562	2.19576e-07	3.12619e-06	Hmg20b
-0.642956	2.19895e-07	3.12667e-06	Tenm3
-0.698638	2.20652e-07	3.13337e-06	Chrm4
-0.721741	2.22127e-07	3.15024e-06	Ezh2
-0.725522	2.28996e-07	3.23929e-06	Lrrcc1
-0.790274	2.28926e-07	3.23929e-06	Rhoc
-0.655282	2.31949e-07	3.27684e-06	Tubb4b
1.13356	2.34128e-07	3.29913e-06	Clcnka
-0.83132	2.33994e-07	3.29913e-06	Eola2
-1.75729	2.36842e-07	3.33309e-06	Rgs20
-0.647656	2.40768e-07	3.384e-06	Chd6
-1.17884	2.41808e-07	3.39429e-06	Doc2a
0.977847	2.4721e-07	3.46567e-06	Slc35f1
-0.631196	2.49224e-07	3.48946e-06	Ssh3
-0.721895	2.54432e-07	3.55783e-06	Kmt5c
-0.745579	2.55311e-07	3.56558e-06	Mms22l
-0.771612	2.64664e-07	3.69151e-06	Cenpc
-0.877203	2.66835e-07	3.71706e-06	B3gnt3
0.656497	2.81574e-07	3.91741e-06	P3h1
-0.976648	2.8222e-07	3.92142e-06	Olfm2
-0.838959	2.8689e-07	3.98127e-06	Chaf1b
-0.648132	2.88607e-07	4.00005e-06	Limd2
-0.610381	2.91769e-07	4.03878e-06	F3
-0.658633	2.95031e-07	4.07878e-06	Slc35g1
-0.835441	3.06685e-07	4.23456e-06	Rad51
-0.685582	3.17556e-07	4.37916e-06	Lrrc4b
0.659535	3.19672e-07	4.40281e-06	Ccdc47
-1.06	3.20307e-07	4.40602e-06	Gen1
-0.75333	3.21271e-07	4.41376e-06	Sertad4
-0.919429	3.2461e-07	4.45405e-06	Pgm2l1
-1.15397	3.27863e-07	4.49308e-06	Lzts1
-0.696754	3.29892e-07	4.51525e-06	Rcc1
-0.61717	3.46558e-07	4.73745e-06	Nup210
-1.24693	3.4984e-07	4.77636e-06	Xkr5
0.752292	3.53452e-07	4.81968e-06	Pros1
0.60292	3.60726e-07	4.91276e-06	Herpud1
-0.704589	3.61948e-07	4.92329e-06	Plcl1
1.37275	3.63996e-07	4.94503e-06	Kcnh1
1.0229	3.66117e-07	4.9677e-06	Prlr
0.712974	3.68778e-07	4.99493e-06	Nsdhl
-1.08119	3.69034e-07	4.99493e-06	St8sia2
-0.618794	3.7009e-07	5.00305e-06	Dnmt1
0.638129	3.74173e-07	5.05203e-06	Isg20
0.632631	3.86555e-07	5.21279e-06	Bscl2
-0.748896	4.01669e-07	5.40996e-06	Mxd4
-0.779995	4.03778e-07	5.43171e-06	Pask
-0.658702	4.1467e-07	5.57139e-06	Chfr
-1.65743	4.17476e-07	5.60224e-06	Fbn2
-1.23618	4.24399e-07	5.68819e-06	Tmc4
-0.592616	4.26381e-07	5.70084e-06	Ece1
-0.7992	4.25903e-07	5.70084e-06	Fbxo5
-0.76155	4.27628e-07	5.70361e-06	Fndc5
-0.933736	4.27476e-07	5.70361e-06	Parp9
-0.654728	4.32624e-07	5.76325e-06	Ptms
-0.879509	4.36142e-07	5.80307e-06	Cep162
-0.882333	4.42368e-07	5.87878e-06	Cep70
-0.843786	4.53418e-07	6.01834e-06	Usp21
0.610202	4.60695e-07	6.10754e-06	Nomo1
-1.14923	4.62355e-07	6.12216e-06	Fgd6
-3.02168	4.64404e-07	6.14188e-06	Mt2A
-0.643747	4.68823e-07	6.19286e-06	Dock11
0.605286	4.69776e-07	6.198e-06	Ssr4
-0.945662	4.73551e-07	6.2403e-06	Tfdp2
-1.02731	4.88653e-07	6.43159e-06	Nrp1
-0.588393	4.95275e-07	6.51094e-06	Slc29a4
-0.700777	5.08149e-07	6.67219e-06	Rad50
-0.618858	5.15456e-07	6.76005e-06	Cnih2
-0.614968	5.16653e-07	6.76766e-06	Abca1
-0.747682	5.21943e-07	6.82881e-06	Calml4
-0.663251	5.27342e-07	6.89122e-06	Lmnb2
-0.902856	5.3755e-07	7.01628e-06	Tmem106a
0.702566	5.40583e-07	7.04748e-06	Lamb3
-0.591323	5.47637e-07	7.13098e-06	Dab2ip
-0.670741	5.57655e-07	7.25282e-06	Hltf
0.845877	5.61568e-07	7.29507e-06	Junb
-0.737637	5.66367e-07	7.34871e-06	Rgl1
-0.789474	5.69211e-07	7.3769e-06	Dscc1
0.603294	5.72504e-07	7.41082e-06	P4hb
-0.720541	5.73308e-07	7.41249e-06	Crebrf
-0.656786	5.75823e-07	7.43625e-06	Elovl2
-0.66225	5.78395e-07	7.46068e-06	Pcmtd2
-1.03835	5.9304e-07	7.64061e-06	Ccsap
-0.717861	5.94037e-07	7.64448e-06	Foxo4
0.664104	6.06926e-07	7.79208e-06	Fem1c
-0.69745	6.06562e-07	7.79208e-06	Suv39h1
-0.744047	6.23705e-07	7.99814e-06	Gulp1
0.628789	6.39181e-07	8.18704e-06	Pck2
-0.848784	6.44491e-07	8.23336e-06	Eva1b
0.699757	6.44906e-07	8.23336e-06	Robo1
-0.678589	6.45047e-07	8.23336e-06	Sh3bgrl
-0.631941	6.46281e-07	8.23952e-06	Smarcd2
-1.44634	6.57948e-07	8.37854e-06	Pde5a
-0.644646	6.59372e-07	8.38694e-06	Fzr1
-0.740504	6.67833e-07	8.48473e-06	Sipa1
-1.13404	6.74412e-07	8.55841e-06	Hlx
-0.846454	7.08126e-07	8.96145e-06	Cdca5
-0.741035	7.08141e-07	8.96145e-06	Cep89
-0.761357	7.08621e-07	8.96145e-06	Nedd1
-0.70898	7.11549e-07	8.97779e-06	Dusp18
-0.631548	7.10988e-07	8.97779e-06	Llgl1
-0.670601	7.1565e-07	9.01917e-06	Chd7
-0.763322	7.20652e-07	9.07178e-06	Taf6l
-0.68614	7.2194e-07	9.07758e-06	Cbx7
0.612324	7.42461e-07	9.32493e-06	Ufm1
-0.76783	7.52582e-07	9.44125e-06	Smarca1
-0.647815	7.55829e-07	9.47116e-06	Agrn
0.63579	7.63021e-07	9.55038e-06	Kcnip1
-1.0525	7.7336e-07	9.66876e-06	Grem2
-0.715568	7.83444e-07	9.78369e-06	H2ax
-0.676145	7.94477e-07	9.88952e-06	C2cd5
-0.669381	7.93306e-07	9.88952e-06	Gas6
-1.01314	7.94621e-07	9.88952e-06	Neu3
-0.698448	7.97492e-07	9.91401e-06	Rfx2
0.638258	8.01037e-07	9.94681e-06	LOC100912041
0.635072	8.05306e-07	9.98853e-06	Litaf
-0.848524	8.07008e-07	9.99833e-06	Hrob
0.649684	8.14176e-07	1.00758e-05	Cebpg
-0.657392	8.54509e-07	1.0563e-05	Syt17
-0.782503	8.5906e-07	1.06073e-05	Gabrq
-0.61867	8.65521e-07	1.06751e-05	Vil1
-0.966124	8.72584e-07	1.07501e-05	Depdc1b
-0.632272	8.77152e-07	1.07943e-05	Slc6a6
-0.772572	8.78489e-07	1.07986e-05	Slc27a1
-0.704454	8.82083e-07	1.08266e-05	Ifngr2
-0.612342	8.82735e-07	1.08266e-05	Stx1a
0.667132	8.99666e-07	1.10219e-05	Ube2j1
-0.802718	9.56528e-07	1.17055e-05	Sall2
-0.641435	9.65773e-07	1.18055e-05	Cndp2
0.708179	9.7917e-07	1.19559e-05	Polr1b
-0.791273	1.04175e-06	1.27059e-05	Rnd2
-0.627302	1.05579e-06	1.28628e-05	Nsmce4a
-0.692902	1.06994e-06	1.30208e-05	Rara
-0.949435	1.08848e-06	1.32317e-05	Flrt1
-0.911884	1.09852e-06	1.3339e-05	Tmem218
-0.836703	1.1168e-06	1.35311e-05	Fbxo41
-0.698852	1.11583e-06	1.35311e-05	Kif26a
-1.36534	1.12988e-06	1.36745e-05	Ppp1r1b
1.07673	1.15661e-06	1.39825e-05	Cep85l
-0.67924	1.16085e-06	1.40183e-05	Zscan21
-0.590486	1.17898e-06	1.42217e-05	Smap2
-1.02088	1.19478e-06	1.43963e-05	Cenpl
-0.645033	1.21938e-06	1.46767e-05	Gcdh
1.07922	1.22643e-06	1.47292e-05	Ptger3
-0.615842	1.22511e-06	1.47292e-05	Tbc1d14
0.643809	1.22804e-06	1.47325e-05	Usp36
-1.1175	1.25464e-06	1.50351e-05	Mns1
-0.779975	1.26462e-06	1.51383e-05	Rbl1
-2.45951	1.26909e-06	1.51752e-05	Kcnj13
0.60981	1.30747e-06	1.5617e-05	Ybx3
-0.573062	1.32316e-06	1.57873e-05	Prpf19
-0.643471	1.33979e-06	1.59511e-05	Fhod3
-0.61683	1.33847e-06	1.59511e-05	Gsn
-0.663966	1.36107e-06	1.61868e-05	Eml2
-0.827893	1.38653e-06	1.64719e-05	Tekt2
-0.686691	1.40007e-06	1.66147e-05	Cenpn
-0.623504	1.41889e-06	1.68199e-05	Pak4
0.601623	1.4253e-06	1.68776e-05	Dhcr24
-0.648768	1.47741e-06	1.74758e-05	LOC361646
-0.667049	1.54503e-06	1.82364e-05	Pspc1
-0.941375	1.54399e-06	1.82364e-05	Rbms1
-0.759667	1.55928e-06	1.83847e-05	Rhebl1
-0.756433	1.62942e-06	1.91911e-05	Rttn
1.22903	1.64501e-06	1.93539e-05	Spry1
-0.900759	1.66474e-06	1.95651e-05	Prkd2
-0.925636	1.68349e-06	1.97644e-05	Sh3bp4
-0.894985	1.71515e-06	2.01145e-05	Lgals9
-0.671676	1.72595e-06	2.02196e-05	Svil
0.62068	1.72782e-06	2.02199e-05	Mib2
-0.749486	1.74229e-06	2.03676e-05	Tap1
0.582058	1.76389e-06	2.05981e-05	Ptprz1
0.597401	1.77121e-06	2.06616e-05	Mcfd2
-0.701292	1.78698e-06	2.08234e-05	Oscp1
-0.584165	1.81882e-06	2.1172e-05	H2az1
-0.614747	1.82847e-06	2.12617e-05	Dock6
-0.694747	1.8774e-06	2.18077e-05	Wdr19
-0.994505	1.92343e-06	2.22952e-05	Pabpn1l
-0.920307	1.9232e-06	2.22952e-05	Scn7a
-0.624216	1.95448e-06	2.26311e-05	Pdlim1
1.13376	1.97417e-06	2.28351e-05	Pter
-0.768387	1.99759e-06	2.30816e-05	Pde1b
-0.64092	2.02067e-06	2.33237e-05	Tubgcp6
-0.932859	2.08204e-06	2.40069e-05	Apba2
-0.607115	2.08528e-06	2.4019e-05	Ociad2
-0.560297	2.12974e-06	2.45054e-05	Ptprf
-0.72891	2.1664e-06	2.49012e-05	Abtb1
0.627991	2.17073e-06	2.49247e-05	Odc1
2.26413	2.18351e-06	2.50453e-05	Prdm1
0.790211	2.20106e-06	2.52202e-05	Bmp3
-0.802991	2.21631e-06	2.53686e-05	Arid5b
-0.628286	2.25585e-06	2.57942e-05	Mcm7
3.07151	2.26876e-06	2.59149e-05	Padi4
-0.610557	2.27971e-06	2.60129e-05	Calm3
0.629793	2.29829e-06	2.61977e-05	Nampt
-0.691356	2.30891e-06	2.62914e-05	Reep4
-0.682983	2.32158e-06	2.64082e-05	Pxdn
0.637447	2.33782e-06	2.65654e-05	Aig1
-0.579798	2.35517e-06	2.67349e-05	Dynll1
-0.577543	2.40344e-06	2.72547e-05	Mapk3
-0.652849	2.41144e-06	2.73172e-05	Bckdha
-0.566706	2.44358e-06	2.76527e-05	Nptxr
-0.639517	2.4644e-06	2.78597e-05	Ddah2
-0.637505	2.48543e-06	2.80685e-05	Klf10
0.608361	2.49379e-06	2.81339e-05	Lss
0.764803	2.50165e-06	2.81936e-05	Cdh23
-0.575101	2.54666e-06	2.86714e-05	Hap1
-0.806479	2.58046e-06	2.90125e-05	Arpin
0.613219	2.58224e-06	2.90125e-05	Idi1
-0.66296	2.58756e-06	2.90426e-05	Kank2
0.624966	2.61647e-06	2.9337e-05	Slc35d1
0.57103	2.63607e-06	2.95267e-05	Rpn2
-0.607098	2.76351e-06	3.09226e-05	Scmh1
-0.555337	2.78636e-06	3.11465e-05	Ncor2
0.590016	2.82101e-06	3.14898e-05	Dhcr7
-1.36157	2.82568e-06	3.14898e-05	Kcnn3
-0.855406	2.82359e-06	3.14898e-05	Ptpdc1
-0.771635	2.89441e-06	3.22231e-05	Ptpn13
-0.658482	2.91632e-06	3.2434e-05	Nsmce3
-0.866288	2.94044e-06	3.26693e-05	Tox
-0.918943	2.95366e-06	3.27829e-05	Srcin1
-0.632163	2.96192e-06	3.28415e-05	Aaas
0.562681	2.97943e-06	3.30023e-05	Scd2
-0.589675	2.99309e-06	3.31202e-05	Smpd4
0.636513	3.027e-06	3.34616e-05	Shisa4
-0.609507	3.08195e-06	3.40348e-05	Hmgn3
-0.737832	3.09354e-06	3.41284e-05	Sgpp2
-1.35241	3.1405e-06	3.46118e-05	Spata13
-0.642734	3.2485e-06	3.57661e-05	Vrk1
-0.582412	3.25566e-06	3.5809e-05	Ptch1
-1.06271	3.26741e-06	3.59023e-05	Kcnc2
-0.671448	3.27311e-06	3.59289e-05	Ube2ql1
-0.890278	3.27745e-06	3.59406e-05	Trpv1
-0.568812	3.38296e-06	3.70607e-05	Ago1
-0.602878	3.47249e-06	3.80035e-05	St8sia3
0.834322	3.48316e-06	3.80823e-05	Asic2
0.625892	3.58196e-06	3.91235e-05	Eaf1
-0.558461	3.5865e-06	3.91342e-05	Rbm3
0.591466	3.64907e-06	3.97774e-05	Rab6a
-0.572111	3.67819e-06	4.0055e-05	Ssbp3
-0.665686	3.70571e-06	4.03148e-05	Gpd2
1.01531	3.71722e-06	4.04e-05	Ankrd55
-0.626172	3.73409e-06	4.05432e-05	Lgmn
-0.662409	3.88593e-06	4.21501e-05	Ccne2
-0.69195	3.90505e-06	4.23156e-05	Plxnb1
-1.41586	3.96905e-06	4.29667e-05	Slc2a4
-0.622813	4.00076e-06	4.32673e-05	Cachd1
0.626635	4.027e-06	4.35082e-05	Neu1
-0.687248	4.06088e-06	4.38312e-05	Tmem215
-0.817965	4.08344e-06	4.40313e-05	Polq
-0.824353	4.1439e-06	4.46395e-05	Lypd1
-1.36501	4.15958e-06	4.47644e-05	Hspa2
-0.864153	4.17472e-06	4.48833e-05	Ddx58
-0.730255	4.22955e-06	4.54283e-05	Taf5
-0.659618	4.24531e-06	4.5553e-05	Sfi1
-0.618202	4.25422e-06	4.55596e-05	Fbxl15
-0.697161	4.25153e-06	4.55596e-05	Tube1
0.749233	4.25991e-06	4.5576e-05	Plekhd1
-1.23285	4.30049e-06	4.59654e-05	Acvr1c
0.58679	4.33936e-06	4.63358e-05	Acsl4
-0.530434	4.34379e-06	4.6338e-05	Tmem132a
-0.624867	4.38486e-06	4.67307e-05	Arap2
-0.583604	4.46406e-06	4.75286e-05	Rtn2
0.585962	4.49062e-06	4.7765e-05	Septin9
-0.794582	4.51875e-06	4.80177e-05	Col9a1
-0.627524	4.56577e-06	4.84704e-05	Baiap2
-0.61858	4.60228e-06	4.88108e-05	C2cd3
-0.667139	4.61926e-06	4.89437e-05	Rpp21
-0.656454	4.63864e-06	4.90681e-05	Cep85
-0.623743	4.64442e-06	4.90681e-05	Gng12
-0.822223	4.64368e-06	4.90681e-05	Mtbp
-0.736593	4.65443e-06	4.91267e-05	Cep290
-0.537358	4.73393e-06	4.99177e-05	Myrf
-0.853898	4.74069e-06	4.9941e-05	Sh3pxd2a
-0.621548	4.7572e-06	5.00205e-05	Fbln1
-0.71434	4.75735e-06	5.00205e-05	Gins4
-0.633424	4.82555e-06	5.0689e-05	Tctn2
0.602044	4.83815e-06	5.07728e-05	St3gal6
-0.887492	4.88295e-06	5.1194e-05	Cenpq
0.732708	4.96995e-06	5.20565e-05	Met
-0.943471	4.98577e-06	5.21724e-05	Usp18
-0.738492	5.01032e-06	5.23295e-05	Klc4
-0.718425	5.00798e-06	5.23295e-05	Syt9
-1.1654	5.03918e-06	5.25808e-05	Fam72a
0.572245	5.10849e-06	5.32534e-05	Eif1a
0.614259	5.17536e-06	5.38994e-05	Slc66a2
-0.627507	5.1852e-06	5.39507e-05	Tjp2
-0.749884	5.19294e-06	5.398e-05	Coq7
-0.642475	5.29195e-06	5.49572e-05	Cdt1
-0.625583	5.50878e-06	5.71549e-05	Phf19
0.574327	5.5451e-06	5.74774e-05	Ncald
-0.683623	5.56521e-06	5.76314e-05	A3galt2
0.70802	5.6254e-06	5.81998e-05	Ppp1r3b
-0.62455	5.65234e-06	5.84235e-05	Rfc4
-0.534052	5.68101e-06	5.86646e-05	Abca2
-0.614356	5.69599e-06	5.87143e-05	Rfx1
-0.542179	5.69653e-06	5.87143e-05	Zfp385a
0.532256	5.77401e-06	5.94572e-05	Ldlr
-0.635815	5.87055e-06	6.03946e-05	Acads
-0.789026	5.88972e-06	6.0535e-05	Hopx
-0.691217	5.91756e-06	6.07643e-05	Tcp11l2
-0.55044	5.95496e-06	6.10913e-05	Wdr1
-0.61276	6.09826e-06	6.25029e-05	Rfc2
-0.785939	6.11016e-06	6.25664e-05	Gins1
-0.643761	6.13324e-06	6.27443e-05	Rapgef5
-0.598105	6.15611e-06	6.29196e-05	Rnf19a
0.625145	6.18631e-06	6.31694e-05	Plcl2
-1.69642	6.2692e-06	6.39563e-05	Inpp4b
-0.685587	6.29017e-06	6.41107e-05	Hmgxb4
-0.569931	6.36062e-06	6.47685e-05	Relt
-0.653493	6.38064e-06	6.49122e-05	Csad
-1.22107	6.41718e-06	6.52235e-05	Snai2
0.817041	6.45619e-06	6.54987e-05	Spata2L
-0.620736	6.45061e-06	6.54987e-05	Zfp516
-0.581822	6.54141e-06	6.63019e-05	Katnb1
-0.695801	6.62146e-06	6.70514e-05	Adcy5
0.724896	6.74512e-06	6.82407e-05	Dnajc25
-0.551983	6.80379e-06	6.87709e-05	Llgl2
-0.545801	6.8946e-06	6.96247e-05	Ube2s
-0.568417	6.91957e-06	6.97485e-05	Pcna
-0.671246	6.91642e-06	6.97485e-05	Pold4
-0.581251	6.94938e-06	6.99528e-05	Ivd
-0.736503	6.95258e-06	6.99528e-05	Shkbp1
-0.825697	7.11198e-06	7.14911e-05	Ddias
-0.596218	7.41961e-06	7.45152e-05	Psip1
-0.64122	7.58641e-06	7.60628e-05	Cadps
-1.04461	7.59003e-06	7.60628e-05	Fam107b
0.608927	7.5945e-06	7.60628e-05	Inpp5j
-0.851428	7.63148e-06	7.63635e-05	Dlgap1
-0.753881	7.63865e-06	7.63656e-05	Nemp2
-0.76802	7.68016e-06	7.67108e-05	Scarf2
-0.621241	7.69806e-06	7.68196e-05	Zfp637
-0.642761	7.74043e-06	7.71723e-05	Mks1
0.56863	7.80893e-06	7.77846e-05	Sigmar1
-0.581082	7.81777e-06	7.78021e-05	Dcakd
-0.857505	7.92251e-06	7.8773e-05	Crot
-0.555216	7.95623e-06	7.90367e-05	Niban2
-0.593225	7.98042e-06	7.92053e-05	Cnrip1
-0.728369	8.01252e-06	7.94521e-05	B3gat1
0.6983	8.06262e-06	7.98767e-05	Ldhb
-0.681513	8.33367e-06	8.24876e-05	Iffo1
-1.15285	8.35611e-06	8.26351e-05	Fam81a
-0.645008	8.3851e-06	8.28472e-05	Tmem169
0.769466	8.46867e-06	8.35977e-05	Rell2
-0.705756	8.49055e-06	8.37383e-05	Cbfa2t3
-0.687119	8.5814e-06	8.45584e-05	Slc25a42
-1.39719	8.59322e-06	8.45989e-05	Tgfb1
-0.633323	8.67022e-06	8.52804e-05	Ndst1
-0.558027	8.74236e-06	8.59131e-05	Ints7
-1.14915	8.75077e-06	8.59187e-05	Mdga1
-0.621045	8.77407e-06	8.60706e-05	Akt3
-0.736391	8.86157e-06	8.68513e-05	Cdc25c
-0.570822	8.95653e-06	8.77037e-05	Pcbp4
-0.865267	9.22117e-06	9.02146e-05	Vrk2
-0.680605	9.43409e-06	9.22155e-05	Mis18a
-0.726464	9.44614e-06	9.22511e-05	Kank1
-0.725813	9.62377e-06	9.39024e-05	Cenps
-0.547218	9.77991e-06	9.53411e-05	Rab11b
-0.627352	9.7952e-06	9.54055e-05	Slc2a8
-0.761338	9.87406e-06	9.60882e-05	Dars2
-1.45525	1.00467e-05	9.76816e-05	Bcar3
-0.578526	1.00834e-05	9.79519e-05	Atp2b4
-1.93566	1.01433e-05	9.84464e-05	Sema6c
0.625241	1.03798e-05	0.000100653	Nfu1
-1.18809	1.04392e-05	0.000101139	Ptpru
-0.663648	1.10301e-05	0.000106771	Sema6d
-0.548384	1.12192e-05	0.000108505	Bbs1
-0.561928	1.14887e-05	0.000111014	Rps6ka4
-0.713478	1.15391e-05	0.000111402	Cecr2
-0.6909	1.16609e-05	0.00011248	Gle1
-0.925312	1.18639e-05	0.000114337	Crhr1
-0.561164	1.18982e-05	0.000114466	Bai1
-0.572517	1.18926e-05	0.000114466	Cdkn2aipnl
-0.697689	1.19179e-05	0.000114556	Tspan17
-0.548838	1.19374e-05	0.000114635	Ctc1
-0.705548	1.1947e-05	0.000114635	Parm1
-1.24252	1.2157e-05	0.000116548	Gsdmd
-0.523616	1.21947e-05	0.000116807	Ube3b
-0.603807	1.22835e-05	0.000117555	Arvcf
-0.620569	1.23017e-05	0.000117627	Fnbp1l
0.552305	1.2396e-05	0.000118425	Serp1
-1.2842	1.25181e-05	0.000119488	LOC500227
-0.886369	1.25605e-05	0.000119788	Ppl
-0.59613	1.27169e-05	0.000121175	Ano6
0.545137	1.27361e-05	0.000121252	Vldlr
0.616329	1.2841e-05	0.000122145	Gnpnat1
-0.566687	1.29274e-05	0.00012286	Csdc2
-0.555518	1.31198e-05	0.000124582	Gnaz
-1.00415	1.3302e-05	0.000126203	Rnf144b
0.581352	1.36718e-05	0.000129599	Ficd
-0.695969	1.3704e-05	0.000129791	Cenpj
-0.593415	1.38046e-05	0.000130632	Rfc5
-0.558494	1.41795e-05	0.000134064	Isl1
-0.616171	1.4261e-05	0.000134719	Tmod1
-0.543352	1.43374e-05	0.000135249	Rbm14
-0.604192	1.43418e-05	0.000135249	Tfcp2l1
-0.58447	1.4554e-05	0.000137132	Dpp7
-0.728025	1.4575e-05	0.000137212	Sesn3
-0.587591	1.46703e-05	0.000137992	Pxylp1
-0.765198	1.46863e-05	0.000138024	Rnaseh2b
-0.58647	1.49814e-05	0.000140677	Nucks1
-0.675539	1.50078e-05	0.000140804	Stxbp3
-0.535815	1.52039e-05	0.000142522	Fbxl16
0.528987	1.52299e-05	0.000142644	Atp5mc1
-1.79677	1.52906e-05	0.00014309	Il20ra
-0.676976	1.5523e-05	0.000145141	Pars2
-0.726897	1.56684e-05	0.000146376	rnf141
-0.56509	1.58371e-05	0.000147826	Bcl9
-0.640569	1.59864e-05	0.000149093	LOC102549471
-2.47333	1.60452e-05	0.000149514	Mrln
-0.566986	1.61161e-05	0.000150048	Tubgcp2
-0.523773	1.61785e-05	0.000150502	Hipk1
-0.703183	1.62161e-05	0.000150723	Olfml3
-0.536269	1.62472e-05	0.000150885	Zfp496
-0.561958	1.65317e-05	0.000153397	Siva1
-0.705113	1.65772e-05	0.00015369	Nqo1
-0.931435	1.66837e-05	0.000154546	Flrt3
-1.11581	1.67172e-05	0.000154725	Pde1a
-0.722513	1.68235e-05	0.000155578	Fignl1
-1.1395	1.69977e-05	0.000157057	Gng8
-0.559961	1.72269e-05	0.000159041	LOC102548847
-1.82522	1.73125e-05	0.000159697	Sidt1
-0.759544	1.77671e-05	0.000163753	Mex3b
0.532834	1.786e-05	0.00016447	Nucb2
-0.567121	1.80234e-05	0.000165836	Dvl3
-0.884676	1.81113e-05	0.000166506	Ago4
-0.779291	1.82397e-05	0.000167545	Chst1
-0.553095	1.83489e-05	0.000168408	Brd8
-0.554329	1.83688e-05	0.00016845	Cdh22
-1.16252	1.84175e-05	0.000168756	Nupr2
0.872794	1.86588e-05	0.000170823	Jdp2
-0.577624	1.87094e-05	0.000171144	Add2
-1.26878	1.876e-05	0.000171464	Ndst4
-0.562277	1.88295e-05	0.000171956	Slbp
-0.679723	1.88648e-05	0.000172135	Ddx59
-1.66244	1.8882e-05	0.000172149	Cav1
-0.533928	1.89761e-05	0.000172864	Slc37a1
-0.590325	1.90039e-05	0.000172974	Sft2d2
-0.624774	1.90236e-05	0.000173009	Svop
-0.661923	1.96914e-05	0.000178934	Tgfa
-0.601009	1.97291e-05	0.000179115	Itgb3bp
-1.22241	1.9744e-05	0.000179115	Kcnab2
0.525381	1.98791e-05	0.000180192	Pde3b
-0.519952	1.99133e-05	0.000180354	Zfp358
-0.718925	1.99494e-05	0.000180531	Upb1
-0.618713	2.01327e-05	0.00018204	Xpc
-0.79203	2.01727e-05	0.000182251	Cenpk
0.524338	2.04496e-05	0.000184601	Clstn3
-0.588116	2.08485e-05	0.000188047	Hpcal1
-0.862039	2.09992e-05	0.000189251	Aurkc
-0.782866	2.10258e-05	0.000189336	Adarb2
-0.526823	2.10786e-05	0.000189655	Micu1
0.727305	2.11041e-05	0.000189729	ST7
-0.629784	2.1314e-05	0.00019146	Ppp1r12b
0.548028	2.14111e-05	0.000192175	Tmem39a
-0.657938	2.14598e-05	0.000192297	Bpgm
-0.559525	2.14552e-05	0.000192297	Ulk1
-0.566868	2.15803e-05	0.000193219	Cdk5r2
-2.48108	2.17921e-05	0.000194956	Lrrc4
-0.530494	2.26335e-05	0.000202319	Nrxn2
-0.633438	2.26985e-05	0.00020266	Baz2b
-0.591444	2.27085e-05	0.00020266	Pold2
0.858357	2.31058e-05	0.000206037	Nr0b2
-0.660369	2.33093e-05	0.000207683	Zbtb45
-0.526338	2.3373e-05	0.000208082	Sdc2
0.603771	2.34018e-05	0.000208169	Col16a1
0.509958	2.37714e-05	0.000211287	Hmgcr
0.514561	2.3796e-05	0.000211334	Lman1
-1.44654	2.38898e-05	0.000211824	Pear1
-0.603511	2.38819e-05	0.000211824	Tapbpl
0.505582	2.45082e-05	0.000217132	Mif
1.09928	2.46033e-05	0.000217799	Slc38a3
-0.661639	2.46482e-05	0.00021802	Ngef
-0.653066	2.50795e-05	0.000221657	Ntrk3
-0.572561	2.51659e-05	0.000222242	Zfp414
-0.578179	2.52611e-05	0.000222868	Abhd4
0.538827	2.52775e-05	0.000222868	Btg3
-0.664504	2.53043e-05	0.000222925	Gatm
-0.608181	2.53705e-05	0.00022333	Trim59
-0.713488	2.56048e-05	0.000225212	Cadm1
-0.659241	2.60067e-05	0.000228563	Ctxn1
0.79663	2.60465e-05	0.00022873	Slc38a1
-0.705025	2.64854e-05	0.000232398	Lrrc49
-0.956429	2.65257e-05	0.000232566	Gpr150
-0.836688	2.67318e-05	0.000234186	Neurl1b
-0.546155	2.75305e-05	0.00024099	Glb1l2
-0.606985	2.75779e-05	0.000241214	Pde6d
-0.512904	2.82364e-05	0.000246776	Cdc42bpg
-0.511749	2.84215e-05	0.000248197	Smarcd1
-0.554754	2.89874e-05	0.000252937	Aatk
0.521047	2.93237e-05	0.000255606	Gdf11
-0.640703	2.93399e-05	0.000255606	Tle1
-0.547114	2.93975e-05	0.000255905	Hnf4a
-0.833015	2.94793e-05	0.000256414	Ppm1k
-0.580815	2.95533e-05	0.000256854	Mpst
0.483248	2.97829e-05	0.000258645	Gaa
-0.494826	3.01439e-05	0.000261573	Actb
0.515567	3.03724e-05	0.000263348	Stk40
-0.759673	3.04472e-05	0.000263766	Pim1
0.689868	3.04687e-05	0.000263766	Timm8a1
0.555408	3.08268e-05	0.000266495	Hexb
-0.523994	3.08325e-05	0.000266495	Sorbs2
-0.508194	3.10613e-05	0.000268261	Atp2a3
0.511446	3.11842e-05	0.000269111	Tspan13
0.573226	3.18938e-05	0.000275018	Eif2b3
0.545705	3.2095e-05	0.000276536	Slc45a1
-0.538756	3.26938e-05	0.000281474	St14
-0.691807	3.29858e-05	0.000283766	Nek2
-0.521713	3.30779e-05	0.000284335	Tubb4a
-0.836198	3.32127e-05	0.000285271	Psmb9
-0.506795	3.33062e-05	0.00028585	Mfng
-0.564288	3.35067e-05	0.000287346	Per2
1.36225	3.35381e-05	0.000287391	Cyp4a8
-0.697088	3.37138e-05	0.000288671	Csgalnact1
1.4961	3.37512e-05	0.000288766	Bpifb4
-0.662354	3.39583e-05	0.000290311	Cttnbp2nl
-0.499657	3.49299e-05	0.000298385	Lmf2
-0.666945	3.52458e-05	0.00030085	Decr2
0.563647	3.53425e-05	0.000300973	Nab1
-0.552903	3.53324e-05	0.000300973	Nasp
-0.954682	3.52952e-05	0.000300973	Six3
-0.986969	3.56254e-05	0.000303147	Irf7
-0.951333	3.58632e-05	0.000304934	Vangl2
-0.736673	3.6357e-05	0.000308894	Gstk1
-0.557701	3.65288e-05	0.000310114	Ift80
-0.527863	3.67579e-05	0.000311817	Bcl2l1
0.489093	3.68322e-05	0.000312206	Sel1l
-1.50436	3.73219e-05	0.000316113	Pif1
-0.599007	3.79065e-05	0.000320817	Triobp
-0.606929	3.82044e-05	0.000323089	Arrb2
-0.890726	3.83724e-05	0.00032426	Smarcd3
-0.544648	3.8433e-05	0.000324522	Smc3
-0.513761	3.9062e-05	0.00032958	Retreg2
0.545013	3.92332e-05	0.000330771	Spart
-0.562636	3.95005e-05	0.000332769	Stn1
-0.636198	3.95411e-05	0.000332855	Col27a1
-0.566787	4.04e-05	0.000339824	Tpgs2
0.538637	4.05384e-05	0.000340728	Bop1
-0.575937	4.06023e-05	0.000341004	Lin54
-0.476675	4.10954e-05	0.000344881	Ttyh3
-1.69434	4.11379e-05	0.000344974	Chrnb4
-0.509372	4.12903e-05	0.000345988	Pkdcc
-0.876902	4.14292e-05	0.000346887	Tmem151b
-0.500018	4.18321e-05	0.000349993	Mcm2
-0.478105	4.20385e-05	0.000351434	Atp5mc2
-0.512717	4.20705e-05	0.000351434	Fen1
-0.590138	4.21003e-05	0.000351434	Pdlim7
-0.883902	4.26097e-05	0.000355415	Ccdc40
-0.537601	4.29468e-05	0.000357955	Meaf6
0.980905	4.33178e-05	0.000360774	Cadm2
0.573287	4.3954e-05	0.000365795	Lmo7
-0.579387	4.413e-05	0.000366981	Tspan2
-0.538177	4.45898e-05	0.000370244	Ermp1
-0.506536	4.45833e-05	0.000370244	Wnk2
-0.632673	4.46873e-05	0.000370773	Pkp3
-0.540626	4.49075e-05	0.000372318	Camsap3
-0.62514	4.54836e-05	0.00037681	Prtfdc1
-0.552226	4.6048e-05	0.000381199	Lrp5
0.899842	4.69587e-05	0.000388444	Col18a1
0.535797	4.71498e-05	0.000389731	Acsl5
-0.504112	4.77239e-05	0.00039418	Tle4
-0.537192	4.78872e-05	0.000395231	Fopnl
-0.610669	4.8179e-05	0.000397341	Fam110a
0.502026	4.86184e-05	0.000400664	Bhlha15
0.515368	4.88909e-05	0.000402607	Tmem97
-0.744051	4.89317e-05	0.000402641	Gpm6a
-0.481709	4.93179e-05	0.000405515	Trrap
-0.496485	4.96015e-05	0.000407542	Ctdsp1
-0.729196	4.97266e-05	0.000408264	Hebp2
-0.701828	5.00167e-05	0.000410339	Xrcc2
1.01256	5.00601e-05	0.000410388	Il23a
-0.520061	5.0299e-05	0.000412039	Ctcf
-0.521143	5.09306e-05	0.000416901	Sfxn3
-1.28668	5.2099e-05	0.000426148	Ifi47
-0.837012	5.24512e-05	0.000428709	Slc52a3
-0.474616	5.26217e-05	0.000429783	Igf2
-0.817826	5.34476e-05	0.000436204	Nrbp2
-0.910132	5.36018e-05	0.000437137	Cspg5
0.553193	5.38981e-05	0.000439227	Per1
-0.502216	5.3994e-05	0.00043945	Dut
-0.511148	5.40055e-05	0.00043945	Igsf8
-0.774984	5.44264e-05	0.000442547	Fanca
1.23522	5.53241e-05	0.000449513	Zhx2
-0.570576	5.61844e-05	0.000456166	Cyb5r1
-0.883513	5.63338e-05	0.000457041	Stk36
-1.08853	5.64655e-05	0.000457771	Enho
1.30477	5.72634e-05	0.000463897	Cdk6
0.588685	5.78181e-05	0.000467726	Kctd15
-0.57598	5.78213e-05	0.000467726	Proser3
-0.541458	5.81562e-05	0.000470089	Celf5
-0.527594	5.89543e-05	0.000476189	Dynlt1
-0.550495	5.90119e-05	0.000476304	Anp32e
-0.56674	5.90943e-05	0.000476619	Mrps12
-0.552037	5.91984e-05	0.000477108	Trerf1
-0.55993	5.92925e-05	0.000477515	F11r
0.714355	5.95941e-05	0.000479593	Ogfod1
0.501136	6.02977e-05	0.0004849	Znrd2
-0.472519	6.11392e-05	0.000491307	Rere
-0.475745	6.15901e-05	0.000494568	Ehmt2
-0.717832	6.27951e-05	0.000503875	Nxph4
-0.533475	6.29045e-05	0.000504017	Jpt1
-0.544306	6.28895e-05	0.000504017	Rfc1
-0.478437	6.30168e-05	0.000504548	Strn4
0.503382	6.35692e-05	0.0005086	Sec11c
-0.585236	6.39956e-05	0.000511638	Phf13
-0.523271	6.4644e-05	0.000516447	Ccp110
-0.902129	6.52943e-05	0.000521262	Hunk
-0.650326	6.56653e-05	0.000523843	Mybl1
-0.577667	6.70803e-05	0.000534742	Itgb5
-0.51802	6.71398e-05	0.000534829	Arrdc1
-0.814239	6.82754e-05	0.00054348	Nudt1
-0.554707	6.89531e-05	0.000548477	Sugp2
-0.548056	6.93295e-05	0.000550891	Adh5
-0.546329	6.9357e-05	0.000550891	Alg8
0.50426	6.94592e-05	0.000551304	Pcyt2
-0.757824	6.99071e-05	0.000554058	Plek2
-1.491	6.9877e-05	0.000554058	Trim67
-0.523223	7.00792e-05	0.000554757	Cfap410
-0.784184	7.00963e-05	0.000554757	Fhod1
-0.602979	7.17339e-05	0.000567307	Cir1
-0.572358	7.21529e-05	0.000570211	Capn5
-0.55526	7.22686e-05	0.000570714	Washc1
-0.852332	7.24069e-05	0.000571395	Stard6
-0.562525	7.26524e-05	0.000572921	Zhx3
-0.472364	7.27676e-05	0.000573417	Cdh2
-0.616731	7.29336e-05	0.000573901	Cldn9
-0.525416	7.28993e-05	0.000573901	Map3k3
-0.676491	7.3518e-05	0.000578085	Def8
-0.503829	7.41474e-05	0.000582617	Pigq
-0.501463	7.57216e-05	0.000594561	Rnf114
-0.520428	7.6097e-05	0.000597082	Rnf5
-0.625162	7.62978e-05	0.000598229	Polh
-0.517247	7.66788e-05	0.000600787	Nr1h2
-1.05704	7.67556e-05	0.00060096	Fev
-0.492658	7.6863e-05	0.000601372	Brpf1
-0.662549	7.75864e-05	0.0006066	Pld2
-1.40185	7.78476e-05	0.000608209	Dusp26
-0.677525	7.81777e-05	0.000610353	Osbpl5
-0.636385	7.84838e-05	0.000612307	Ttc21b
-0.52615	7.87947e-05	0.000614297	Gucy1b1
-0.516984	7.97306e-05	0.000621152	Gjd2
-2.18184	8.01973e-05	0.000624344	Lrrc18
-1.09678	8.03516e-05	0.000625102	Ntn1
-0.543926	8.04881e-05	0.000625721	Rfx5
-0.49796	8.13668e-05	0.000632104	Odf2
-0.572657	8.20765e-05	0.000636997	Acvr1b
-0.484201	8.21127e-05	0.000636997	Hdac5
-0.496487	8.22122e-05	0.000637319	Elmo2
-0.889548	8.25734e-05	0.000639667	Myo7b
-0.585882	8.31971e-05	0.000644044	Gpr22
-0.965453	8.4073e-05	0.000650366	Mcm8
-0.541224	8.51746e-05	0.000658423	Efhd2
-1.91191	8.55987e-05	0.000660771	Cldn1
-0.533517	8.5557e-05	0.000660771	Lancl2
-0.507515	8.6178e-05	0.000664775	Map1s
-0.8123	8.65414e-05	0.00066711	Dok4
-0.473797	8.82813e-05	0.000679667	Hnrnpl
0.656695	8.82942e-05	0.000679667	Trmt6
-0.841251	8.84145e-05	0.000680116	Fancb
-0.516715	8.91344e-05	0.000685017	Diaph1
0.731323	8.91765e-05	0.000685017	Pak3
-0.570531	8.95044e-05	0.000686576	Sbno2
-0.631997	8.94643e-05	0.000686576	Stat5a
-0.510165	8.96972e-05	0.000687574	Plac8
-0.620673	9.00813e-05	0.000690036	Adgrb3
-0.589737	9.03873e-05	0.000691897	Abcd1
-0.501895	9.10612e-05	0.000696571	Maf1
-0.592292	9.14189e-05	0.00069882	Barhl1
-0.569983	9.17058e-05	0.000700525	Rbm4b
0.89114	9.20891e-05	0.000702964	Bdnf
-0.473092	9.22498e-05	0.000703701	Prrt1
0.497836	9.27087e-05	0.000706711	Ntrk2
-0.501736	9.42286e-05	0.000717798	Mllt1
-0.467051	9.63693e-05	0.000733596	Mast3
-0.800099	9.68042e-05	0.000736396	Nt5c
-0.869745	9.77072e-05	0.00074275	Sema5a
-0.507355	9.87884e-05	0.00075045	Kdm4b
-1.56254	9.90836e-05	0.000751843	Btbd17
0.497306	9.91088e-05	0.000751843	Tnfrsf1a
-0.542417	9.9281e-05	0.00075263	Crtc1
0.512499	9.94309e-05	0.000753246	Ggcx
-0.52812	9.99139e-05	0.000756383	Vamp8
-1.10253	0.000100106	0.000757311	Trmt9b
-0.598245	0.000100584	0.000760406	Nol4
-0.725238	0.000100743	0.000761087	Ccdc159
0.497407	0.000101322	0.000764934	Eif2ak3
0.470797	0.000101944	0.000769095	Lrrc59
0.485821	0.000102751	0.000774652	Slc39a7
-1.4579	0.00010291	0.000775325	Ccdc148
-0.598223	0.000103471	0.000779014	Sdsl
-0.827027	0.0001041	0.000783215	Dab1
0.529838	0.000105426	0.000792505	Dclk1
-0.721216	0.00010548	0.000792505	Nlgn3
-0.481643	0.000106743	0.000801451	Zfp207
-0.564574	0.000107517	0.000806711	Nup107
-0.481834	0.000107897	0.000809009	Auts2l
-0.528467	0.000108756	0.000813781	Casp2
0.454846	0.000108714	0.000813781	Sec61a1
-0.552062	0.000108688	0.000813781	Snx18
1.47505	0.000109287	0.000817199	P2rx2
-0.561019	0.000110296	0.000824181	Tns2
-0.541141	0.000110903	0.000828148	Fam122a
-0.513776	0.000111506	0.000832084	Pnrc2
-3.2207	0.000112468	0.000838698	Kcns2
1.14982	0.000112595	0.000839072	Metrnl
-0.484411	0.000112867	0.000840529	B4galt2
0.490504	0.000113143	0.000842013	Tfrc
-0.516901	0.000113231	0.0008421	Zc3h3
-0.541892	0.000113449	0.000843146	Dlgap3
0.532439	0.000113753	0.000844839	Tmem185b
-0.833394	0.00011572	0.000858863	Lsm11
-0.541107	0.000115889	0.000859538	Ifi35
-0.798233	0.00011615	0.000860894	Bora
-0.478591	0.000116566	0.000863388	Arhgef11
-0.524497	0.000118063	0.00087389	Slc9a3r1
0.572712	0.000118482	0.0008764	Nrcam
-0.516426	0.000118693	0.000877369	Ncoa5
-1.62071	0.000119131	0.000880015	Pnpla1
-0.494934	0.000120725	0.000891191	Pias3
-0.820691	0.000121029	0.000892832	Rad54b
0.663038	0.000122956	0.000906437	Lrrk2
-0.499071	0.000123453	0.000909495	Vps39
-0.519672	0.000124237	0.000914656	Smim20
-2.07136	0.000125086	0.000920288	Col4a4
-0.85768	0.000125433	0.000922219	LOC498265
0.776896	0.000125523	0.000922268	Fbp2
-0.670901	0.0001257	0.000922621	Apaf1
-0.521011	0.00012574	0.000922621	Leprot
-0.47615	0.000125823	0.000922621	Ogdhl
-0.707427	0.000126512	0.000927053	Igsf9
0.521064	0.000126609	0.00092714	Igf1r
-0.512003	0.000127163	0.000930579	Prr13
-0.486743	0.000127306	0.000930982	Klhdc3
-0.524831	0.000127388	0.000930982	RGD621098
-0.703709	0.000127938	0.000934382	Tigd3
-0.55597	0.000128219	0.000935814	Pkig
2.03196	0.000129012	0.000940975	Pnliprp2
-0.513385	0.000129389	0.000943098	Usp13
-0.488958	0.000129981	0.000946782	Galnt9
0.491405	0.000131144	0.000954621	Akap1
-0.5188	0.000131521	0.000956729	Smim5
-0.582461	0.000132196	0.000961001	Gmpr
-0.777457	0.000132303	0.000961149	Ska2
-0.479586	0.000133133	0.000966537	Leng8
-0.512889	0.000133404	0.000967864	Zfp282
-0.495136	0.000134493	0.000975116	Rassf3
-0.638989	0.000134582	0.000975123	Mdp1
-0.560421	0.000134922	0.00097694	Pan2
-0.564309	0.00013534	0.000979317	Vps13b
-0.45618	0.000136518	0.000987196	Cacnb3
-0.525837	0.00013693	0.000988866	Actl6b
-0.525654	0.000136871	0.000988866	Mtmr14
-0.493882	0.000137659	0.000993481	Slit1
-0.638194	0.00013871	0.00100041	Septin10
-0.555775	0.000139264	0.00100374	Dnajc24
-0.851944	0.000140268	0.00100899	Nlgn1
-1.10178	0.000140206	0.00100899	Nuf2
-0.492399	0.000140188	0.00100899	Plekha1
-0.636301	0.000142372	0.00102345	Adamts10
-0.692006	0.000142645	0.00102475	Polr3gl
-0.520441	0.000143334	0.00102903	Rpp30
0.4634	0.000144004	0.00103316	Enc1
-0.549828	0.000144386	0.00103523	Ehbp1
0.492283	0.000144617	0.0010362	Erp44
-0.551486	0.000144902	0.00103689	Slc8a2
-0.539771	0.000144873	0.00103689	Tdrkh
-0.550593	0.000145589	0.00104113	Rbl2
-1.14203	0.000146955	0.00105021	Cx3cl1
-0.539119	0.000147563	0.00105387	Tctn1
-0.528698	0.000147868	0.00105536	Trim26
-0.490543	0.000148828	0.00106153	Ppm1l
-0.520292	0.000149096	0.00106274	Bicra
-0.672981	0.000149329	0.00106371	Ccdc61
0.894611	0.000151481	0.00107835	Pcdha11
-0.459199	0.000151684	0.00107909	Mcrs1
-0.62333	0.000152301	0.00108278	Psmc3ip
-0.539023	0.000153162	0.00108819	Elk1
-0.574199	0.000155784	0.0011061	Spa17
-0.669465	0.000156198	0.00110833	LOC499331
-0.52595	0.000158609	0.00112471	Sri
0.533476	0.000159326	0.00112907	Lrrn1
-0.710867	0.000160641	0.00113765	Nxpe3
3.15087	0.000161451	0.00114265	Kcna2
-0.785225	0.000161971	0.00114559	Sh3bp5
-0.734818	0.000163243	0.00115384	Epha1
-0.650714	0.000164071	0.00115821	Cacng4
-0.560509	0.000163966	0.00115821	Cdc7
0.486017	0.000165977	0.00117091	Gnl3
-0.583581	0.000167495	0.00118086	Zfp362
0.467649	0.000168048	0.00118399	Kdm6b
-0.583027	0.000168513	0.00118651	Tpst1
-0.480216	0.000169198	0.00119057	Nup214
0.449561	0.000169491	0.00119186	Ddost
-0.463124	0.000169889	0.00119237	Fbxo21
-1.57225	0.000169823	0.00119237	Fbxo43
-0.504695	0.000169811	0.00119237	Osbpl9
-0.49054	0.000171682	0.00120418	Rps6ka1
-0.515946	0.000172308	0.0012078	Nup85
-0.533349	0.000176025	0.00123307	Pcbp3
-0.595741	0.000179214	0.00125461	Spice1
-0.511327	0.000179631	0.00125673	Golph3l
0.551336	0.000181739	0.00127067	Mapk10
-0.473945	0.000182965	0.00127843	Pclo
-0.463972	0.000185161	0.00129295	Sytl4
-0.539017	0.000189151	0.00131997	Ppa2
-0.578188	0.000190234	0.00132668	Sumf2
-0.52838	0.000190901	0.00133049	Samd10
-0.669441	0.000191574	0.00133426	Nfya
-0.503148	0.000191686	0.00133426	Prkacb
-0.490197	0.000192555	0.00133946	Cnot6
-0.500485	0.000193005	0.00134175	Cwf19l1
-0.78972	0.000196582	0.00136575	Npas2
-0.574644	0.000197037	0.00136804	Aars2
0.442694	0.000197553	0.00137076	Ubl3
-0.498859	0.00019817	0.00137417	Tyms
0.7961	0.000200333	0.00138829	Dancr
-0.471195	0.000202397	0.00140171	Lzts2
-0.645915	0.000203948	0.00141156	Lats2
-0.685867	0.000204627	0.00141537	Slc30a1
0.698117	0.000207049	0.00143122	Cdv3
-0.672751	0.000207562	0.00143387	Elf4
-0.635643	0.000208429	0.00143819	Ptrhd1
-0.52097	0.00020845	0.00143819	Rbbp8
-0.609387	0.000210029	0.00144817	Spats2l
-0.51488	0.00021093	0.00145347	Tyk2
-0.49079	0.000211422	0.00145595	Perp
0.450264	0.000211952	0.00145868	Calr
-0.740292	0.000212629	0.00146151	Bend5
-0.682815	0.000212579	0.00146151	Map6
-0.587949	0.000213123	0.00146399	Agbl5
-0.63749	0.000214135	0.00147002	Accs
-0.469956	0.000214826	0.00147384	Nup205
-0.518216	0.000215356	0.00147656	Tmem123
0.611887	0.000215724	0.00147815	Kcnma1
-0.585314	0.000219231	0.00150124	Ubtd1
0.621404	0.000219913	0.00150404	Ache
-0.446966	0.000219864	0.00150404	Dazap2
-0.711229	0.000220234	0.0015053	Nrep
-0.494522	0.000221552	0.00151337	Fam193b
-0.544651	0.000221779	0.0015136	Amph
-0.531818	0.000221862	0.0015136	Cacnb1
-0.718798	0.000223886	0.00152646	Tbcel
-0.590267	0.000224782	0.00153162	Exosc8
-1.3657	0.00022552	0.00153489	Fgf13
-0.747245	0.000225542	0.00153489	Tesk2
-0.603549	0.000227523	0.00154741	L1cam
-0.771552	0.000229204	0.00155787	Gins2
-2.04517	0.000231089	0.00156972	Cald1
-0.626257	0.000232671	0.00157948	Aldh1a1
-0.653572	0.000233626	0.0015846	Donson
-0.478589	0.000233713	0.0015846	Wdr47
-0.519879	0.000235519	0.00159586	Foxo1
-0.502827	0.000235959	0.00159785	Prkra
-0.457784	0.000237199	0.00160526	Fam117a
-0.471722	0.000237393	0.00160559	Top3b
-0.481688	0.000239465	0.0016186	Plpbp
-0.525952	0.000241424	0.00163084	Vps37b
-0.74725	0.00024242	0.00163656	Npr1
0.536063	0.000243504	0.00164287	Nxt2
-0.521318	0.000244119	0.001646	Taf8
-0.472624	0.000244439	0.00164715	Rwdd1
-0.615359	0.000244943	0.00164953	Gabra3
0.68169	0.000245511	0.00165234	Pde4d
-0.485097	0.000245715	0.0016527	Cbfb
-0.592332	0.000247768	0.00166549	Neurl1
-0.592993	0.000249134	0.00167365	Foxo3
-0.89284	0.000249607	0.00167505	Cttnbp2
0.670712	0.000249648	0.00167505	Mcrip2
-0.714946	0.000251024	0.00168223	Igtp
-0.536045	0.00025099	0.00168223	Prdx4
-0.474402	0.000251407	0.00168377	Pxn
-0.44376	0.000252342	0.001689	Atg9a
-0.543829	0.000253065	0.0016928	Ehd4
-0.490331	0.00025511	0.001705	Gxylt1
0.547897	0.000255198	0.001705	Prss23
2.70147	0.000258801	0.00172801	Lif
-0.516946	0.000259265	0.00173006	Dlg5
0.470679	0.000259684	0.0017318	Emc7
-0.454219	0.000261477	0.0017427	Ankfy1
-0.476953	0.000262723	0.00174995	Oga
-0.512041	0.000263536	0.00175429	Nrsn1
0.50496	0.000265239	0.00176456	Ddx21
-0.534983	0.000265703	0.00176658	Cd55
-0.690412	0.000266016	0.00176759	Crim1
-0.79872	0.000267826	0.00177746	Cib2
-0.442577	0.000267821	0.00177746	Gnai2
-0.504107	0.000269453	0.00178718	Tmem216
-0.8017	0.000270886	0.0017956	Cd1d1
-0.541451	0.00027173	0.00180011	Lrrc40
-0.601588	0.0002744	0.0018167	Cep57l1
-0.602125	0.000275295	0.00182153	Ggact
-0.91228	0.000276355	0.00182634	Mir6315
-0.505627	0.000276237	0.00182634	Rpap1
-0.527302	0.000277574	0.00183329	Ccdc77
-1.16623	0.000279047	0.00184191	Spag1
-0.440901	0.000280839	0.00185263	Rnf216
-1.03672	0.000281937	0.00185875	Zfp786
-0.589285	0.000284149	0.00187221	Plekhg5
0.592	0.000284908	0.00187609	Slc2a13
-1.09989	0.000285501	0.00187887	Armh1
-0.502045	0.000287743	0.00189248	Rxrb
-0.516034	0.000290583	0.00191002	Depdc5
-0.535759	0.00029125	0.00191326	Klhl26
0.448015	0.000291575	0.00191424	Os9
-0.835114	0.000292366	0.00191829	Trim21
0.46705	0.0002926	0.00191868	Cdc42se2
-0.46398	0.000294555	0.00193034	Anxa11
-0.495782	0.000295307	0.00193412	Bnip3l
0.47252	0.000296059	0.00193789	Txndc12
-0.454003	0.000297126	0.00194371	Mcm4
2.0201	0.000299229	0.00195631	Dab2
0.533084	0.000300812	0.00196549	Tspyl4
0.523326	0.00030144	0.00196842	Rhpn2
-0.506114	0.000301772	0.00196941	Pik3c3
-0.451904	0.000302229	0.00197122	Gnao1
-0.474451	0.000303314	0.00197713	Limch1
0.825861	0.000303833	0.00197933	Rem2
-0.5112	0.000304075	0.00197973	Schip1
-0.504332	0.000305118	0.00198535	Spr
-0.453182	0.000305451	0.00198577	Megf8
-0.447694	0.000305546	0.00198577	Tafa5
-1.35056	0.000305894	0.00198687	Mycn
-0.560883	0.00030636	0.00198871	Lsm2
-0.586327	0.000311485	0.00202078	Haus7
0.87358	0.000314969	0.00204219	Sv2c
-0.496582	0.000315166	0.00204226	Zfp629
-0.578467	0.000316909	0.00205234	Taf11
-0.521726	0.000317354	0.00205401	Hbp1
-0.511041	0.000318497	0.00206019	Proser1
-0.680692	0.000319133	0.00206066	Dhrs11
-0.606264	0.000319095	0.00206066	Ift46
-0.601577	0.000319099	0.00206066	Ttl
-0.437458	0.000320698	0.00206955	Mtch1
-0.441044	0.000323097	0.0020838	Mtor
-0.480109	0.000323684	0.00208636	Kdm2b
-0.747227	0.000324341	0.00208848	Ccdc120
0.482518	0.000324393	0.00208848	Ppan
1.08912	0.000324726	0.0020894	Dnai2
-0.717513	0.000325189	0.00209115	Ppp1r18
-0.933976	0.00032584	0.00209411	Nxph1
0.460143	0.000326429	0.00209667	Sqle
0.446262	0.000328012	0.00210561	Abcb6
-0.498177	0.000329332	0.00211285	Parva
-0.807767	0.000330496	0.00211907	Alk
-0.475746	0.000330733	0.00211936	Sae1
-0.476236	0.00033195	0.00212591	Fam160a2
-0.511434	0.000333937	0.00213739	Myo1b
-0.460365	0.000336481	0.00215242	Nudt16l1
-0.534408	0.000337458	0.00215741	Skp2
-0.619395	0.000337982	0.0021595	Sgk3
-0.62761	0.000338701	0.00216284	Lingo3
0.450877	0.000344867	0.00220093	Ptdss1
-0.542651	0.000345359	0.0022028	Shpk
-1.42953	0.000348943	0.00222436	Sec14l3
-0.641592	0.000351524	0.00223951	Rab13
-0.486788	0.000352087	0.0022418	Jade2
-0.478784	0.000352537	0.00224336	Ankrd52
0.542992	0.000353705	0.00224949	Camk2d
-0.438813	0.00035543	0.00225915	Hnrnpul1
0.550433	0.000357092	0.00226695	Car2
-0.46048	0.000357276	0.00226695	Gltp
-0.459047	0.000356887	0.00226695	Hp1bp3
-0.65304	0.000357952	0.00226992	Gas8
-0.542386	0.000358413	0.00227153	Mgat4a
0.543082	0.000358896	0.00227319	Arntl
0.502993	0.000359088	0.00227319	Uba5
-0.517544	0.000359491	0.00227443	Frk
-0.509233	0.000361206	0.00228397	Btbd6
-0.449238	0.000363948	0.00229997	Tuba1a
-0.557608	0.000365216	0.00230666	Wdr44
-0.468819	0.000366731	0.0023149	Shmt1
-0.485937	0.000367558	0.00231878	Zkscan5
-0.455884	0.000369402	0.00232908	Cxxc5
-0.548068	0.000371365	0.00234011	Pias4
-0.778927	0.000373218	0.00235044	Fbxw17
-0.446204	0.000376191	0.00236781	Maged2
0.445818	0.000377318	0.00237353	Spcs3
-0.519464	0.000378073	0.00237693	Cmss1
-0.719865	0.000381639	0.00239692	Celf6
-0.619126	0.000381691	0.00239692	Lipa
-0.546168	0.000381925	0.00239702	Kif3a
-0.474804	0.000383632	0.00240636	Ppp2r2d
-0.445054	0.000385623	0.00241747	Shroom3
-0.515928	0.000387832	0.00242993	Skap2
-0.590079	0.000391414	0.00245097	Prickle2
-0.49472	0.000392926	0.00245904	Tmprss9
0.483473	0.000394522	0.0024675	B3galnt2
-0.511897	0.000394727	0.0024675	Smg6
-0.48111	0.000395193	0.002469	Pcif1
-0.707611	0.000396592	0.00247633	Syt12
-0.899935	0.000397232	0.00247891	Gpr146
-0.451132	0.000398745	0.00248694	Zmym3
0.440254	0.000399231	0.00248857	Calu
-0.453057	0.000403535	0.00251396	Tle3
-0.534974	0.000404537	0.00251878	Fancl
-0.484401	0.000406975	0.00253236	Nr2c1
-0.447443	0.00040718	0.00253236	Tubg1
-0.564978	0.000407665	0.00253394	Rassf7
-1.73583	0.000409226	0.0025422	Ehbp1l1
-0.780697	0.000411429	0.00255445	Rdm1
-0.40417	0.000412261	0.00255816	Prrc2a
0.705824	0.000413093	0.00256188	Bcan
0.481385	0.000416203	0.00257971	Gap43
-1.16839	0.000416572	0.00258054	Rnasel
-0.57473	0.000417521	0.00258495	Pde9a
-0.459866	0.000418394	0.0025889	Pabpn1
-0.650344	0.000420578	0.00260095	Nek7
-0.559069	0.000421805	0.0026056	Igfbp3
-0.704556	0.000421685	0.0026056	Mmp16
-0.606381	0.000424126	0.00261846	Akip1
0.504716	0.000425995	0.00262853	Jun
-0.493922	0.000433772	0.00267501	Pxk
-0.453658	0.000434629	0.00267879	Mms19
-0.44932	0.000436461	0.00268857	Blcap
-0.45309	0.000439108	0.00270336	Ptk7
-1.56396	0.000440012	0.0027074	Klf2
-0.461807	0.00044076	0.00271049	Shank1
-0.432469	0.000443448	0.00272549	Tmem98
-0.496379	0.00044555	0.00273688	Dock8
-0.514383	0.000447524	0.00274593	Dock9
-0.662629	0.000447503	0.00274593	Scrn2
-0.450067	0.000447799	0.00274608	Arg1
-0.639061	0.000448382	0.00274812	Dnase2
-0.627346	0.000450154	0.00275744	Bbs10
-0.499302	0.000451386	0.00276226	Orc6
-0.419562	0.000451443	0.00276226	Phc2
-0.724217	0.000456895	0.00279406	Acyp1
-0.443294	0.000457773	0.00279787	Utrn
-0.538655	0.000458236	0.00279914	Vgll4
-0.582583	0.00046022	0.0028097	Bcap29
-0.4226	0.000462622	0.00282279	Entpd3
-0.463102	0.000463694	0.00282776	Smc1a
-0.460835	0.000464527	0.00283127	Ptprj
-0.659127	0.000465189	0.00283373	Polm
-0.520473	0.000466793	0.00284192	Cbfa2t2
0.468102	0.000467727	0.00284603	Gpd1
-0.828553	0.000470005	0.0028583	Cfp
-0.609264	0.000471717	0.00286713	Klhl29
-1.91675	0.000472136	0.00286809	Cfap126
-1.05564	0.000473171	0.00287279	Odf3l2
-0.540148	0.000473473	0.00287303	Rnf34
-0.515274	0.000484778	0.00294001	Eri2
-0.501765	0.000486822	0.00295077	Cpped1
-0.453267	0.000488939	0.00296197	Cse1l
-1.71555	0.000491272	0.00297446	Mgat5b
0.51581	0.000493402	0.00298571	Itln1
-0.475555	0.000493836	0.00298669	Acap3
-0.489957	0.000494162	0.00298701	Asb6
-0.939692	0.000494836	0.00298944	Irgm
-0.43945	0.00049569	0.00299295	Rexo1
-1.01006	0.000497977	0.00300511	Pnma8a
-1.48273	0.000498491	0.00300656	Tceal7
0.468112	0.000502682	0.00303017	C1galt1c1
-0.563228	0.000503771	0.00303507	Dph2
-0.527689	0.00050593	0.0030464	Aldh6a1
-0.450905	0.000506421	0.00304769	Hcfc1
-0.492831	0.000509571	0.00306329	Nphp1
-0.510777	0.000509452	0.00306329	Ptn
0.436876	0.000512443	0.00307886	Eif2s2
-0.445479	0.000512973	0.00308036	Ptgfrn
-0.507431	0.000514063	0.00308522	Syndig1l
-0.509723	0.000515613	0.00309283	Acadl
0.646266	0.000517058	0.0030998	Itga5
-0.531845	0.00051855	0.00310706	Mfge8
-0.496522	0.000519864	0.00311323	Ypel5
-1.49481	0.000522553	0.00312763	Eepd1
-0.48767	0.00052491	0.00313668	Dmap1
-0.512667	0.000524863	0.00313668	Hdhd5
0.42569	0.000524923	0.00313668	Stt3a
-1.33298	0.000525624	0.00313916	Rflna
-0.53731	0.000529014	0.00315769	Ddx20
0.464741	0.000530032	0.00316204	Hax1
-0.451738	0.000532139	0.00317234	Lpin2
-0.473973	0.000532336	0.00317234	Syt13
-0.442717	0.000535452	0.00318918	Arl6ip1
-0.642214	0.000536349	0.00319169	Adgrl3
-0.427958	0.000536456	0.00319169	Cabin1
-0.614059	0.000537552	0.00319648	Tmem243
-0.599488	0.000541159	0.00321619	Brinp2
-0.536383	0.000541685	0.00321751	Fgd1
-0.51466	0.000541967	0.00321751	Hsd17b8
-0.459768	0.000542284	0.00321765	Naa40
-0.442681	0.000545595	0.00323555	Ahctf1
-0.480035	0.000549513	0.00325548	Tjap1
-0.464958	0.000549549	0.00325548	Tuft1
-0.496746	0.000553718	0.0032784	Anapc15
-0.498678	0.000555884	0.00328945	Gemin8
0.413179	0.000559459	0.00330883	Pdzk1ip1
-0.544	0.000566121	0.00334462	Ccdc82
-0.625713	0.000566042	0.00334462	Mutyh
-0.426145	0.000568746	0.00335652	Cst6
-0.610006	0.000568463	0.00335652	Dennd11
-0.549688	0.000569235	0.0033576	Usp28
-0.527135	0.000573617	0.00338163	Dtx2
-0.467566	0.000575549	0.00339106	Brd9
0.420709	0.000575834	0.00339106	Tuba4a
-0.517299	0.000577826	0.00340096	Slc44a2
-0.453266	0.000578921	0.00340558	Tomm34
0.436901	0.000580205	0.00341131	Manf
-0.471064	0.000583556	0.00342917	Ung
-0.425516	0.000585529	0.00343708	Arid1a
-0.474092	0.000585372	0.00343708	Ndc1
-0.472351	0.000589696	0.00345969	Dvl2
-0.425291	0.000592011	0.00347142	Ep400
-0.529926	0.00059272	0.00347373	Actr5
-0.537467	0.000593309	0.00347532	Ak1
-1.42583	0.000598378	0.00350314	Slc26a4
-0.433945	0.00059996	0.00350866	Large2
0.434457	0.000599934	0.00350866	Selenok
-0.530249	0.000600518	0.00351006	Sh2b2
-0.708246	0.000601918	0.00351637	Peli2
-0.526463	0.000606422	0.0035408	Sipa1l2
0.433903	0.00061151	0.00356861	Nolc1
-0.795803	0.000620409	0.00361862	LOC680254
-0.683509	0.000622607	0.0036295	Fdxr
-0.404115	0.000625816	0.0036453	Dnpep
0.561065	0.000625981	0.0036453	Pus3
-0.977258	0.000633767	0.00368868	Khdrbs2
-0.533412	0.000637575	0.00370888	Cnep1r1
-0.546479	0.000639178	0.00371624	Mecom
-0.597329	0.000640257	0.00372054	B4galt4
-0.535776	0.000641119	0.00372358	Tmem265
-0.474838	0.000644676	0.00374226	Myo5a
-0.587488	0.000648334	0.0037615	Myo1e
-0.693987	0.000649854	0.00376833	Poc1a
0.447518	0.000652233	0.00378012	Tmem41b
-0.462371	0.000657562	0.00380699	Med12
-0.417332	0.000657317	0.00380699	Plppr2
-0.488231	0.000659259	0.00381481	Ccne1
0.42087	0.000659871	0.00381633	Ica1
-0.469431	0.000661404	0.00382264	Abcc5
-0.45456	0.000662005	0.00382264	Glul
-0.560835	0.000661812	0.00382264	Usp54
-0.481037	0.00066243	0.00382308	Pomgnt2
-0.436506	0.00066499	0.00383583	Sfr1
-0.435897	0.000666843	0.00384451	Akt2
-0.417776	0.000670121	0.00386138	Grik5
-0.474371	0.0006723	0.0038719	Limk2
0.402374	0.000673083	0.00387437	Slc38a2
-0.428891	0.000674555	0.00388081	Anapc1
-0.430261	0.000683538	0.00393044	Med23
-0.676628	0.000687332	0.00395018	Slc25a53
0.445826	0.000688073	0.00395237	Orai2
-0.410401	0.000689515	0.00395444	Pax6
-0.443265	0.000689496	0.00395444	Plscr3
-0.410042	0.000689187	0.00395444	Sbf1
-0.442795	0.000693962	0.00397787	Rnf112
0.42378	0.000702354	0.00402387	Pprc1
-0.517078	0.000703227	0.00402678	Rpia
-0.415979	0.000709585	0.00406106	Slc25a10
-0.492725	0.000712274	0.00407432	Hist3h2ba
-0.464635	0.000714368	0.00408417	Med9
-1.24783	0.000717999	0.0041028	Ston2
1.04721	0.000719771	0.00411078	Tsga10
-0.72955	0.000722795	0.00412591	Pcdh9
-0.407657	0.000724543	0.00413374	Adcy6
0.459378	0.000727592	0.00414897	Reep6
-0.478611	0.000731049	0.00416652	Rnf26
-0.480649	0.000733984	0.00418108	Purb
-0.512213	0.00073502	0.00418481	Gabbr2
-0.59798	0.000736466	0.0041893	Abraxas1
-0.534608	0.000736572	0.0041893	Gli4
-0.684023	0.000739566	0.00420415	S100a1
-0.474543	0.000740092	0.00420496	Sptssa
-1.16755	0.000747725	0.00424613	Rbm20
0.482154	0.000754307	0.00427775	Kdelr3
-0.535773	0.000754244	0.00427775	Phldb1
0.450882	0.000754462	0.00427775	Utp4
-0.409677	0.00075535	0.00428058	Fkbp8
-0.517552	0.000758675	0.0042972	Chst11
1.31139	0.000759924	0.00430205	Ptpro
-0.637815	0.000760726	0.00430437	Cep112
0.466512	0.000761332	0.00430559	Srprb
-0.553703	0.000764857	0.00432329	Alkbh7
-0.593348	0.000767583	0.00433647	Pald1
0.68446	0.000768313	0.00433836	Rasl11b
-0.486566	0.000770993	0.00435126	Inpp4a
-0.596604	0.000777894	0.00438795	Abhd3
-0.590813	0.000781825	0.00440785	Dhx34
-0.398051	0.000785268	0.004425	Gnb2
-0.825679	0.00078863	0.00444166	Npy1r
-0.730661	0.00079002	0.00444721	Atxn3
-0.710145	0.000795387	0.00447512	Igfbp5
-0.507823	0.000797533	0.0044849	Eml1
-0.427781	0.000800823	0.00450109	Nono
-0.484123	0.000803281	0.0045126	Dis3l2
-0.510453	0.000804055	0.00451463	Hpf1
-0.417313	0.000804829	0.00451667	Ap2s1
-0.44767	0.000805313	0.00451708	Irf2bp1
-0.435327	0.000806535	0.00452162	Anks1a
-0.425944	0.000822726	0.00461004	Myo9b
-0.677824	0.0008234	0.00461146	Akap2
-0.583637	0.000828364	0.00463682	Dqx1
-0.462452	0.000828773	0.00463682	Ptp4a3
-0.525615	0.000832441	0.00465497	Nfatc1
-0.418324	0.000835701	0.00467082	Ogfr
-0.43701	0.000839953	0.00469219	Cyth2
-0.43321	0.000840516	0.00469295	Aarsd1
-0.412569	0.000841062	0.00469361	Ppp6r2
2.83592	0.000845201	0.00471431	Tac4
-0.480735	0.000848631	0.00473104	Pole3
0.438344	0.000849618	0.00473414	Slc17a9
0.568413	0.00085462	0.0047596	Sgk1
0.45169	0.000857787	0.00477481	Srxn1
0.410231	0.000858731	0.00477764	Ppib
-0.446433	0.000859933	0.0047819	Nup155
-0.420052	0.000870551	0.0048385	Kifc3
-0.580008	0.000873523	0.00485256	Anks6
0.669876	0.000878068	0.00487534	Spry2
-0.658066	0.000880126	0.0048843	Nek8
-0.436803	0.000881418	0.00488653	Aldh16a1
-0.498786	0.000881299	0.00488653	Rnf38
-0.43602	0.000885325	0.0049049	Khdrbs1
-0.405751	0.000885625	0.0049049	Srsf2
-0.519076	0.000889328	0.00492292	Zbtb5
-0.407826	0.000896791	0.00496173	Mast2
-0.650327	0.000900511	0.00497981	Clmn
-0.480442	0.000903631	0.00498657	Dnajc9
-0.592285	0.000903562	0.00498657	Mb21d2
0.676682	0.000903939	0.00498657	Sat1
-0.478208	0.000904005	0.00498657	Slc9a1
0.502267	0.0009035	0.00498657	Zfp143
-0.396757	0.00090476	0.00498822	Ltbp3
0.465131	0.000908585	0.00500679	Wipi1
0.436796	0.000909058	0.00500689	Brsk1
0.41299	0.000909516	0.0050069	Akap12
-0.414119	0.000912342	0.00501994	Ehd1
0.446299	0.000915274	0.00503355	Sall1
-0.616379	0.000917368	0.00504254	Slc12a5
-0.439551	0.000918077	0.00504391	Rhbdl3
-0.541479	0.000924684	0.00507767	Dpysl4
[truncated: 15,457 more rows]
