# Supplementary material for: Med14 phosphorylation shapes genomic response to GLP-1 Agonist
Source: bioRxiv. 2025 Jun 23:2025.06.17.660196. Preprint. [Version 1] doi: 10.1101/2025.06.17.660196 (PMC12262311; doi:10.1101/2025.06.17.660196)
Supplement: Supplement 13 [file media-13.xlsx]

## Sheet: TableS13_Med14S983A_CON_WT_CON_
p_val	avg_log2FC	pct.1	pct.2	p_val_adj	gene
8.16e-209	-1.44052	0.619	0.948	1.42e-204	Zbtb20
8.27e-199	-0.716267	0.985	0.994	1.44e-194	Ptprn2
1.69e-174	-1.1511	0.756	0.96	2.94e-170	Chrm3
2.15e-170	-1.58747	0.464	0.862	3.74e-166	Glis3
4.78e-167	-1.47575	0.585	0.899	8.31e-163	Slc30a8
5.67e-166	-1.67518	0.733	0.908	9.85e-162	Cntnap2
1.37e-164	-1.55617	0.598	0.889	2.38e-160	Robo2
1.18e-163	-0.906365	0.979	0.995	2.04e-159	Pcsk2
3.51e-163	-0.857056	0.944	0.993	6.1e-159	Rora
6.01e-155	-1.32052	0.598	0.902	1.04e-150	Nell1
1.69e-154	-0.896741	0.861	0.991	2.94e-150	Nalf1
3.49e-152	-0.995416	0.808	0.981	6.05e-148	Cadps
1.78e-150	-1.09568	0.735	0.945	3.09e-146	Auts2
5.86e-149	-1.78693	0.537	0.851	1.02e-144	Kcnip4
1.02e-147	-1.08928	0.671	0.946	1.77e-143	Kcnma1
5.4e-144	-1.94977	0.528	0.817	9.38e-140	Trpm3
1.46e-143	-1.35873	0.529	0.873	2.54e-139	Tspan5
6.37e-142	-1.2272	0.634	0.906	1.11e-137	Nrxn1
7.26e-142	-1.66591	0.374	0.772	1.26e-137	Smyd3
9.81e-141	-1.34742	0.555	0.868	1.7e-136	Ccser1
1.51e-133	-1.22114	0.522	0.866	2.63e-129	Ctnnd2
5.11e-131	-0.915098	0.767	0.967	8.88e-127	Maml3
9.05e-130	-1.40582	0.55	0.853	1.57e-125	Tenm2
3.11e-129	-0.755333	0.902	0.988	5.4e-125	Cacna1c
6.17e-128	-1.10061	0.626	0.905	1.07e-123	Prkn
6.52e-127	-1.39558	0.427	0.802	1.13e-122	Fbxl17
4.71e-126	-0.928578	0.964	0.987	8.17e-122	Phactr1
1.48e-124	-1.1626	0.526	0.86	2.58e-120	Klhl32
6.86e-124	-1.03697	0.643	0.915	1.19e-119	Prkca
9.34e-123	-1.23743	0.581	0.863	1.62e-118	Tmem163
1.39e-121	-1.41798	0.523	0.826	2.41e-117	Gng12
3.11e-121	-1.49002	0.648	0.857	5.4e-117	Ero1b
3.64e-121	-1.3271	0.422	0.798	6.32e-117	Pard3
6.12e-114	-1.58284	0.392	0.736	1.06e-109	Dach1
1.33e-111	-1.1499	0.462	0.821	2.31e-107	Foxp1
8.37e-110	-1.43194	0.508	0.8	1.45e-105	Fhit
1.18e-108	-1.7678	0.521	0.771	2.05e-104	Sgcz
3.83e-108	-1.13987	0.589	0.864	6.64e-104	Rhobtb1
4.38e-107	-1.5384	0.338	0.7	7.61e-103	Zdhhc2
4.87e-107	-0.789858	0.773	0.962	8.45e-103	Cacnb2
1.21e-106	-1.16145	0.45	0.81	2.09e-102	Lncpint
3.78e-105	-0.964581	0.744	0.922	6.56e-101	Kcnmb2
7.06e-105	-0.977851	0.759	0.924	1.23e-100	Hs6st3
5.97e-104	-1.47248	0.334	0.696	1.04e-99	Rcan2
8.97e-104	-1.47553	0.418	0.749	1.56e-99	Bace2
6.29e-103	-1.50282	0.415	0.733	1.09e-98	Slc2a2
6.69e-102	-1.01079	0.672	0.904	1.16e-97	Ghr
1.42e-101	-1.22455	0.518	0.811	2.46e-97	Sorbs2
7.37e-101	-1.01296	0.755	0.928	1.28e-96	A230057D06Rik
2.38e-100	-1.19344	0.505	0.808	4.13e-96	Papss2
2.43e-99	-1.42633	0.449	0.739	4.21e-95	Iapp
6.61e-96	-1.18949	0.442	0.778	1.15e-91	Pip5k1b
2.1e-95	-0.7772	0.783	0.954	3.65e-91	Slc24a2
6.49e-94	-2.11381	0.155	0.498	1.13e-89	Pbx3
3.35e-93	-1.26486	0.538	0.801	5.81e-89	Car10
2.58e-92	-1.16176	0.478	0.791	4.49e-88	Mcc
1.05e-91	-1.43643	0.346	0.684	1.83e-87	Gramd3
2.18e-91	-1.22502	0.403	0.737	3.78e-87	Cacna2d1
4.63e-90	-1.15429	0.482	0.785	8.04e-86	A330076H08Rik
1.41e-88	-1.43019	0.322	0.653	2.45e-84	Magi1
7.55e-88	-1.79893	0.228	0.561	1.31e-83	Robo1
8.72e-88	-0.766034	0.773	0.936	1.51e-83	Gpr158
1.56e-85	-1.3611	0.373	0.686	2.7e-81	Mapk10
1.98e-85	-1.45673	0.309	0.64	3.44e-81	Grip1
3.84e-85	-1.16983	0.394	0.725	6.67e-81	Ppm1l
1.16e-84	-1.29802	0.384	0.699	2.02e-80	Skap1
5.84e-84	-1.09993	0.551	0.783	1.01e-79	Gm6999
6.57e-84	-1.63218	0.286	0.604	1.14e-79	Cdh8
8.87e-82	-0.924939	0.581	0.85	1.54e-77	Tjp1
3.79e-81	-0.708211	0.89	0.971	6.58e-77	Kcnip1
1.1e-79	-1.07529	0.466	0.762	1.9e-75	Atxn1
3.63e-79	-2.17848	0.157	0.461	6.3e-75	Adgrl3
6.34e-79	-1.21666	0.414	0.714	1.1e-74	Galnt14
1.25e-78	-0.819191	0.673	0.888	2.17e-74	Agbl4
4.05e-78	-1.5187	0.23	0.554	7.04e-74	Gmds
9.04e-77	-0.762386	0.614	0.897	1.57e-72	Snd1
3.07e-76	-0.654121	0.744	0.946	5.33e-72	Cacna1d
4.65e-76	-0.955462	0.565	0.833	8.08e-72	Epb41l3
1.37e-75	-1.48234	0.243	0.561	2.39e-71	Atrnl1
2.56e-75	-1.22789	0.418	0.705	4.44e-71	Esrrg
4.76e-75	-1.12343	0.382	0.693	8.26e-71	0610040J01Rik
1.46e-74	-1.63653	0.19	0.501	2.53e-70	Rfx3
3.47e-74	-1.82528	0.21	0.503	6.02e-70	Immp2l
7.72e-73	-1.97083	0.157	0.45	1.34e-68	Fam135b
9.7e-73	-1.42052	0.339	0.628	1.68e-68	Frmd5
2.15e-72	-1.6397	0.207	0.511	3.74e-68	Tenm3
3.25e-72	-1.08377	0.34	0.664	5.65e-68	Fgfr2
3.57e-72	-1.28874	0.372	0.657	6.19e-68	Slc8a1
1.06e-71	-0.943612	0.502	0.778	1.83e-67	Rapgef4
1.72e-71	-1.94165	0.135	0.426	2.99e-67	Marchf3
1.46e-70	-0.86642	0.492	0.795	2.53e-66	Dip2c
6.82e-69	-1.15068	0.498	0.74	1.18e-64	Prlr
7.66e-69	-1.13282	0.299	0.62	1.33e-64	Snap25
8.99e-68	-1.05077	0.41	0.7	1.56e-63	Setbp1
1.51e-67	-1.55182	0.201	0.493	2.62e-63	Mboat2
1.89e-67	-0.763724	0.59	0.864	3.29e-63	Prkce
3.7e-67	-0.650124	0.651	0.932	6.43e-63	Msi2
1.67e-66	-1.13276	0.405	0.68	2.91e-62	Negr1
6.92e-66	-0.817656	0.535	0.816	1.2e-61	Map2
1.11e-65	-1.85036	0.195	0.472	1.93e-61	Thsd4
1.63e-65	-0.84886	0.702	0.892	2.83e-61	Ank2
2.05e-65	-1.41788	0.23	0.525	3.56e-61	Cdh2
8.18e-65	-1.33216	0.361	0.633	1.42e-60	Galnt18
5.51e-64	-0.889798	0.512	0.777	9.56e-60	Prkcb
1.41e-63	-1.1263	0.262	0.572	2.45e-59	Rnf130
2.91e-63	-1.68593	0.15	0.425	5.04e-59	Nlk
3.41e-63	-1.50918	0.278	0.549	5.91e-59	Macrod2
4.53e-63	-1.16505	0.365	0.642	7.86e-59	Plcb1
5.99e-63	-1.22971	0.404	0.665	1.04e-58	Dlgap1
1.37e-62	-1.35025	0.276	0.552	2.38e-58	Gpd2
1.74e-62	-1.07693	0.419	0.686	3.02e-58	Fmnl2
2.37e-62	-2.1225	0.121	0.381	4.11e-58	Npas3
2.44e-62	-0.801318	0.586	0.831	4.23e-58	Meis2
1.84e-60	-1.00005	0.37	0.658	3.2e-56	Dennd4c
2.59e-60	-1.03761	0.331	0.624	4.5e-56	Slc9a7
2.66e-60	-0.84011	0.554	0.813	4.62e-56	Rap1gap2
5.05e-60	-0.890762	0.46	0.741	8.77e-56	Exoc4
1.04e-59	-1.35688	0.257	0.531	1.8e-55	Fras1
1.06e-59	-1.32795	0.249	0.531	1.84e-55	Rgs7
1.25e-59	-1.67094	0.187	0.453	2.17e-55	G6pc2
3.26e-59	-1.28675	0.35	0.602	5.66e-55	Grk5
3.65e-59	-1.02335	0.416	0.682	6.33e-55	Ush2a
3.73e-58	-0.827312	0.543	0.783	6.48e-54	Aopep
2.84e-55	-1.3615	0.194	0.463	4.93e-51	Ext1
3.59e-55	-2.36743	0.134	0.371	6.23e-51	Tafa1
3.77e-55	-0.940097	0.355	0.632	6.54e-51	Btbd9
3.8e-55	-2.07452	0.113	0.351	6.59e-51	Efna5
5.12e-55	-1.17158	0.247	0.523	8.89e-51	Gnaq
1.79e-54	-1.44424	0.182	0.441	3.12e-50	Pde3b
3.08e-54	-1.32304	0.316	0.58	5.35e-50	Pard3b
3.14e-54	-1.9018	0.129	0.37	5.44e-50	Prkd1
8.76e-54	-1.70162	0.146	0.392	1.52e-49	Runx1t1
1.31e-53	-1.3687	0.192	0.45	2.27e-49	Nr6a1
2.75e-53	-1.58721	0.171	0.419	4.78e-49	Syn2
3.33e-53	-1.10196	0.335	0.595	5.78e-49	Pex5l
4.29e-53	-1.12134	0.323	0.591	7.44e-49	Ankrd44
2.38e-52	-0.673093	0.796	0.918	4.13e-48	Ptprt
2.86e-52	-1.86435	0.137	0.371	4.97e-48	5330434G04Rik
3.86e-52	-1.40608	0.187	0.44	6.71e-48	Nsmce2
5.73e-52	-1.18211	0.236	0.5	9.95e-48	Babam2
6.59e-52	-0.99804	0.379	0.636	1.14e-47	Tmem178b
7.78e-52	-0.830157	0.462	0.714	1.35e-47	Tsc22d1
1.54e-51	-0.979578	0.339	0.607	2.67e-47	Adcy9
1.64e-51	-1.09363	0.307	0.567	2.84e-47	Chic1
1.97e-51	-0.878164	0.525	0.78	3.43e-47	Agap1
3.16e-51	-0.619748	0.676	0.886	5.48e-47	Sntg1
9.07e-51	-1.78705	0.114	0.345	1.57e-46	Arl15
1.42e-50	-1.09399	0.42	0.644	2.47e-46	Tmem108
2.81e-50	-1.23322	0.317	0.555	4.89e-46	Tox3
3.15e-50	-0.726567	0.462	0.74	5.47e-46	Sik3
3.53e-50	-0.594391	0.743	0.917	6.12e-46	Sdk2
1.29e-49	-1.64842	0.153	0.388	2.24e-45	Ust
2.02e-49	-1.25943	0.26	0.506	3.5e-45	Ypel2
2.34e-49	-0.842868	0.445	0.692	4.07e-45	Hivep3
3.09e-49	-1.27155	0.29	0.529	5.37e-45	Slc7a2
1.55e-48	-0.836932	0.451	0.698	2.68e-44	Nol4
4.95e-48	-0.915941	0.382	0.632	8.6e-44	Sobp
5.6e-48	-1.09904	0.273	0.528	9.73e-44	Pbx1
8.85e-48	-1.51038	0.161	0.394	1.54e-43	Aig1
1.1e-47	-1.20407	0.234	0.486	1.92e-43	Slc9a9
1.31e-47	-0.734617	0.447	0.716	2.28e-43	Ank
3.08e-47	-1.08595	0.32	0.56	5.34e-43	Itpkb
3.08e-47	-1.32658	0.181	0.425	5.35e-43	Klf12
3.1e-47	-0.985448	0.343	0.594	5.38e-43	Fnip2
3.44e-47	-0.830814	0.391	0.652	5.97e-43	Nbas
1.08e-46	-1.35864	0.272	0.499	1.88e-42	Plcxd3
1.2e-46	-1.24901	0.217	0.457	2.09e-42	Ppm1b
1.3e-46	-1.64716	0.173	0.397	2.25e-42	Gm20275
1.58e-46	-1.19963	0.205	0.451	2.75e-42	Pcbp3
1.96e-46	-0.890654	0.33	0.594	3.4e-42	Fto
2.66e-46	-0.732074	0.493	0.733	4.63e-42	Phldb2
3.29e-46	-1.88811	0.112	0.326	5.72e-42	Plppr1
4.12e-46	-1.75656	0.137	0.358	7.15e-42	Cryl1
4.24e-46	-1.37555	0.2	0.433	7.36e-42	Atp7a
1.11e-45	-0.868337	0.382	0.635	1.92e-41	Lpp
1.29e-45	-1.81449	0.096	0.306	2.23e-41	Tspan7
1.88e-45	-1.33675	0.184	0.419	3.26e-41	Camkmt
6.84e-45	-1.33766	0.185	0.417	1.19e-40	Ror2
1.02e-44	-1.27205	0.201	0.438	1.77e-40	Adk
1.83e-44	-1.74667	0.117	0.327	3.18e-40	Gabrb3
2.53e-44	-1.59188	0.204	0.423	4.4e-40	Synpr
2.64e-44	-1.14049	0.281	0.514	4.58e-40	Ncam1
4.72e-44	-1.08126	0.291	0.528	8.19e-40	Jazf1
9.63e-44	-0.706934	0.499	0.735	1.67e-39	Mast4
1.48e-43	-0.810978	0.433	0.669	2.58e-39	Fmn2
1.67e-43	-1.37929	0.187	0.411	2.91e-39	Foxo1
1.8e-43	-1.25801	0.181	0.412	3.13e-39	Eps8
7.42e-43	-1.49164	0.131	0.347	1.29e-38	Tmem164
8.11e-43	-0.902754	0.298	0.547	1.41e-38	Ncoa2
1.01e-42	-1.81884	0.099	0.3	1.75e-38	Slc2a13
1.09e-42	-1.10034	0.28	0.509	1.89e-38	Elapor2
2.64e-42	-0.906997	0.339	0.586	4.59e-38	Pkp4
5.9e-42	-0.961142	0.289	0.528	1.02e-37	Cerkl
6.05e-42	-2.14863	0.06	0.242	1.05e-37	Ppm1e
7.27e-42	-0.736685	0.509	0.729	1.26e-37	Rian
8.05e-42	-1.39027	0.163	0.38	1.4e-37	Prickle1
1.2e-41	-0.739608	0.614	0.796	2.09e-37	Slc7a14
1.44e-41	-0.835766	0.366	0.608	2.51e-37	Arhgap26
3.09e-41	-1.67274	0.104	0.304	5.37e-37	Maob
3.93e-41	-1.59916	0.195	0.406	6.83e-37	Kctd8
5.35e-41	-0.885524	0.326	0.568	9.29e-37	Rbpms
1.22e-40	-1.50164	0.133	0.34	2.12e-36	B830012L14Rik
1.36e-40	-0.708829	0.419	0.659	2.35e-36	Phf21a
1.98e-40	-1.80454	0.126	0.326	3.43e-36	Slc35f1
2.04e-40	-0.833315	0.456	0.67	3.54e-36	Cpe
4e-40	-1.78039	0.101	0.294	6.94e-36	Stxbp6
4.41e-40	-1.07973	0.225	0.454	7.65e-36	Fars2
4.5e-40	-1.25812	0.199	0.414	7.81e-36	Tmem65
6.37e-40	-1.10648	0.264	0.489	1.11e-35	Elmo1
6.44e-40	-0.630062	0.568	0.777	1.12e-35	Sh3pxd2a
7.69e-40	-0.960708	0.265	0.498	1.33e-35	Btrc
1.76e-39	-1.27719	0.315	0.522	3.06e-35	Fgf12
2.18e-39	-0.8113	0.307	0.551	3.78e-35	Ncoa1
2.28e-39	-1.54613	0.108	0.303	3.95e-35	Atg10
3.08e-39	-0.704149	0.551	0.751	5.34e-35	Erc2
5.28e-39	-0.744917	0.369	0.615	9.17e-35	Ppm1h
5.47e-39	-1.31012	0.196	0.407	9.5e-35	Nup93
1.12e-38	-1.3959	0.199	0.409	1.95e-34	Tox
4.93e-38	-0.972394	0.268	0.491	8.55e-34	Fam135a
5.09e-38	-0.843632	0.301	0.534	8.84e-34	Wdr7
5.12e-38	-1.97484	0.084	0.262	8.89e-34	Man1a
1e-37	-0.990415	0.23	0.454	1.74e-33	Prune2
1.2e-37	-1.0287	0.255	0.475	2.09e-33	Slc22a23
1.27e-37	-1.33557	0.184	0.388	2.21e-33	Pacrg
1.49e-37	-1.24594	0.314	0.512	2.59e-33	Kcnb2
1.51e-37	-0.883486	0.273	0.504	2.62e-33	Tnpo1
1.57e-37	-1.36758	0.158	0.36	2.73e-33	Emb
1.93e-37	-0.612762	0.494	0.723	3.35e-33	Exoc6b
4.98e-37	-1.71117	0.087	0.267	8.65e-33	Lyrm4
5.13e-37	-0.947155	0.23	0.453	8.91e-33	Zfand3
5.16e-37	-0.985142	0.253	0.472	8.96e-33	Xkr6
5.31e-37	-1.28399	0.217	0.424	9.22e-33	Vat1l
1.86e-36	-0.917006	0.279	0.499	3.23e-32	Dennd1a
2.11e-36	-1.21694	0.194	0.398	3.67e-32	Cpeb3
2.23e-36	-1.03495	0.228	0.441	3.88e-32	Syt14
2.43e-36	-1.54715	0.229	0.429	4.22e-32	Rasgef1b
2.86e-36	-0.890746	0.283	0.51	4.96e-32	Clasp2
3.19e-36	-1.00125	0.279	0.491	5.53e-32	Ldlrad4
3.45e-36	-0.980716	0.263	0.482	5.98e-32	Parp8
3.95e-36	-0.899695	0.283	0.504	6.85e-32	Aak1
5.63e-36	-1.0317	0.233	0.449	9.78e-32	Ablim1
7.04e-36	-0.908537	0.269	0.489	1.22e-31	Rbfox2
7.56e-36	-1.01677	0.207	0.422	1.31e-31	Tcf12
8.21e-36	-1.35128	0.143	0.337	1.43e-31	Tbl1x
9.57e-36	-1.28688	0.151	0.349	1.66e-31	Ahcyl2
1.05e-35	-1.11784	0.196	0.404	1.82e-31	Lrrc8d
1.08e-35	-1.6	0.122	0.307	1.87e-31	Pid1
1.18e-35	-0.83858	0.277	0.504	2.04e-31	Dtnb
1.98e-35	-0.649764	0.416	0.645	3.43e-31	Zfp516
2.15e-35	-0.835121	0.393	0.6	3.73e-31	Ptprm
2.2e-35	-1.07986	0.205	0.413	3.81e-31	Tcf4
2.71e-35	-1.25344	0.161	0.359	4.7e-31	Lcorl
2.8e-35	-0.834987	0.296	0.521	4.86e-31	Apbb2
3.49e-35	-1.64919	0.089	0.264	6.06e-31	Trps1
4.09e-35	-0.700659	0.376	0.61	7.09e-31	Fndc3a
5.34e-35	-0.881267	0.48	0.652	9.28e-31	Wwox
6.07e-35	-1.25443	0.167	0.364	1.05e-30	Meis1
6.79e-35	-1.38596	0.129	0.317	1.18e-30	Celf2
9.26e-35	-1.12136	0.201	0.405	1.61e-30	Cobll1
1.67e-34	-1.02412	0.187	0.395	2.9e-30	Dyrk1a
2.09e-34	-1.17059	0.194	0.393	3.62e-30	Marchf4
2.25e-34	-1.13487	0.182	0.383	3.9e-30	Faf1
3.21e-34	-0.914633	0.336	0.544	5.57e-30	Chst11
3.27e-34	-0.83719	0.342	0.553	5.67e-30	Slc4a7
3.73e-34	-1.04678	0.251	0.454	6.48e-30	Ntrk2
4.32e-34	-0.90901	0.246	0.46	7.49e-30	Psd3
4.63e-34	-1.07452	0.271	0.473	8.04e-30	Kalrn
6.91e-34	-0.806478	0.555	0.737	1.2e-29	Igf1r
1.23e-33	-1.61991	0.094	0.266	2.13e-29	Egfr
1.52e-33	-1.30837	0.205	0.396	2.64e-29	Nav3
1.91e-33	-1.16377	0.35	0.525	3.31e-29	Magi2
2.17e-33	-1.31817	0.13	0.314	3.76e-29	Fam110b
2.99e-33	-0.874745	0.275	0.488	5.2e-29	Trappc9
3.24e-33	-1.46309	0.173	0.355	5.62e-29	Zfp804b
4.81e-33	-0.901801	0.23	0.442	8.36e-29	Mbd5
1.15e-32	-0.957997	0.25	0.455	2e-28	Tshz1
1.45e-32	-1.3498	0.115	0.293	2.52e-28	D630024D03Rik
1.65e-32	-0.605975	0.502	0.708	2.86e-28	Ank3
1.78e-32	-1.53371	0.123	0.299	3.08e-28	Mid1
2.01e-32	-0.794093	0.449	0.644	3.5e-28	Slc16a10
2.46e-32	-1.00896	0.204	0.404	4.28e-28	Cpeb1
2.69e-32	-1.82807	0.092	0.255	4.67e-28	Cntn1
2.89e-32	-1.20589	0.157	0.345	5.02e-28	Apba1
3.26e-32	-1.46446	0.113	0.286	5.65e-28	Elovl5
3.53e-32	-1.43768	0.126	0.302	6.12e-28	Nr3c2
4.28e-32	-1.21283	0.137	0.321	7.44e-28	Slc44a1
6.56e-32	-1.38548	0.117	0.291	1.14e-27	Sgpp2
7.7e-32	-0.590086	0.545	0.746	1.34e-27	Kcnq1ot1
8.3e-32	-1.13933	0.167	0.356	1.44e-27	Rgl1
1.1e-31	-1.36701	0.131	0.308	1.91e-27	Amph
1.24e-31	-0.592595	0.505	0.702	2.16e-27	Ica1
1.35e-31	-1.16136	0.14	0.324	2.35e-27	Pan3
1.37e-31	-1.03842	0.204	0.4	2.38e-27	Sgms1
1.38e-31	-1.47061	0.101	0.269	2.4e-27	Znrf3
2.01e-31	-1.29083	0.151	0.329	3.48e-27	Plch1
2.31e-31	-1.50448	0.11	0.278	4e-27	Nfia
2.38e-31	-2.25909	0.091	0.246	4.13e-27	Prkg1
3.2e-31	-0.964141	0.209	0.407	5.55e-27	Creb3l2
4e-31	-1.28042	0.146	0.324	6.95e-27	Bcas3
4.46e-31	-0.97488	0.234	0.432	7.75e-27	Scfd2
5.56e-31	-0.740383	0.319	0.524	9.65e-27	Scg5
5.75e-31	-1.12077	0.2	0.39	9.99e-27	Elavl4
6.74e-31	-1.721	0.085	0.242	1.17e-26	Samd12
7.32e-31	-1.17055	0.185	0.37	1.27e-26	Tmem132b
7.44e-31	-0.767224	0.285	0.496	1.29e-26	Gm3294
7.87e-31	-0.677566	0.334	0.555	1.37e-26	Dnaaf9
7.98e-31	-1.04492	0.265	0.455	1.39e-26	Frmd4b
9.83e-31	-2.16151	0.045	0.182	1.71e-26	A830019P07Rik
1.49e-30	-1.33952	0.118	0.287	2.59e-26	Smim14
1.6e-30	-1.13284	0.16	0.342	2.77e-26	Ptbp3
1.97e-30	-0.650092	0.427	0.628	3.42e-26	Unc79
3.28e-30	-1.76531	0.07	0.219	5.7e-26	Bmpr1b
3.5e-30	-0.89791	0.209	0.405	6.07e-26	Kansl1
4.51e-30	-1.18317	0.141	0.318	7.82e-26	Rab2a
4.64e-30	-1.21978	0.18	0.36	8.05e-26	Pax6os1
4.95e-30	-0.674625	0.422	0.621	8.6e-26	Ctdspl
5.25e-30	-0.79617	0.297	0.498	9.11e-26	Rabgap1l
5.83e-30	-0.874301	0.199	0.398	1.01e-25	Ppp6r3
6.13e-30	-1.66691	0.079	0.232	1.06e-25	Nt5c3
6.28e-30	-1.39472	0.119	0.286	1.09e-25	Tmem117
7.45e-30	-1.35793	0.118	0.286	1.29e-25	Itgav
8e-30	-0.820638	0.258	0.459	1.39e-25	Elp4
9.63e-30	-0.962417	0.297	0.487	1.67e-25	Tnr
9.94e-30	-2.98293	0.016	0.128	1.73e-25	Gm37899
1.15e-29	-1.33412	0.161	0.337	2e-25	Dcdc2a
1.18e-29	-1.13032	0.166	0.345	2.04e-25	5033421B08Rik
1.21e-29	-0.77756	0.316	0.52	2.1e-25	Abca1
1.57e-29	-1.14568	0.195	0.375	2.73e-25	Mllt3
1.67e-29	-0.69074	0.441	0.631	2.9e-25	Ccdc162
1.68e-29	-0.769536	0.263	0.469	2.92e-25	Ambra1
1.77e-29	-1.0471	0.175	0.359	3.08e-25	Umad1
2.52e-29	-0.685692	0.571	0.745	4.37e-25	Atp2a2
3.02e-29	-0.876215	0.216	0.409	5.24e-25	Zfp148
4.38e-29	-1.1041	0.264	0.441	7.61e-25	Prom1
5.35e-29	-0.714256	0.356	0.559	9.28e-25	Fndc3b
6.52e-29	-1.22251	0.187	0.362	1.13e-24	Rnf150
1.14e-28	-0.907318	0.234	0.426	1.98e-24	Chka
1.25e-28	-1.15866	0.17	0.345	2.16e-24	Sil1
1.33e-28	-1.20852	0.131	0.3	2.31e-24	Rtn3
1.98e-28	-1.47865	0.092	0.246	3.44e-24	Ssbp2
2.3e-28	-1.40771	0.164	0.328	4e-24	Adgrb3
3.29e-28	-1.02477	0.223	0.405	5.72e-24	Ptprj
4.32e-28	-0.878647	0.263	0.458	7.5e-24	Nedd4l
6.89e-28	-0.884496	0.237	0.425	1.2e-23	Ube3c
9.11e-28	-0.804427	0.342	0.527	1.58e-23	Cdk14
1.13e-27	-0.852115	0.247	0.436	1.97e-23	Foxn3
1.29e-27	-1.13076	0.164	0.335	2.24e-23	Pag1
1.55e-27	-1.02362	0.193	0.369	2.68e-23	Sh3d19
1.71e-27	-1.40078	0.089	0.24	2.97e-23	A530058N18Rik
2.38e-27	-1.4078	0.091	0.241	4.13e-23	Nfyc
2.55e-27	-0.673626	0.279	0.479	4.43e-23	Rufy3
3.7e-27	-1.32107	0.105	0.26	6.42e-23	Osbpl10
5.06e-27	-1.04098	0.251	0.425	8.79e-23	Pcdh15
6.21e-27	-1.062	0.219	0.393	1.08e-22	Aff2
6.69e-27	-1.02422	0.176	0.348	1.16e-22	Mapre2
7.25e-27	-0.87527	0.234	0.418	1.26e-22	Deptor
8.39e-27	-2.55423	0.038	0.156	1.46e-22	B3galt1
1.12e-26	-0.899162	0.253	0.432	1.94e-22	Abat
1.26e-26	-1.53813	0.163	0.319	2.18e-22	Nckap5
1.32e-26	-1.36923	0.104	0.255	2.29e-22	Nectin3
1.35e-26	-1.06773	0.16	0.327	2.34e-22	Eri3
1.52e-26	-0.64963	0.375	0.567	2.65e-22	Eml6
1.59e-26	-1.05047	0.209	0.379	2.76e-22	Rnf217
1.63e-26	-1.45409	0.167	0.327	2.83e-22	Cdh4
1.86e-26	-0.858482	0.229	0.412	3.23e-22	Atf6
2.5e-26	-1.51293	0.081	0.223	4.33e-22	Rhbdd1
3.12e-26	-0.738352	0.236	0.426	5.41e-22	Braf
3.71e-26	-2.19469	0.038	0.155	6.45e-22	Vsnl1
3.96e-26	-1.30877	0.101	0.251	6.87e-22	Tmem135
4.65e-26	-0.949256	0.21	0.386	8.07e-22	Otud7a
5.51e-26	-1.23168	0.114	0.268	9.57e-22	Tbc1d30
5.64e-26	-0.759691	0.301	0.485	9.79e-22	Sytl4
6.44e-26	-1.26157	0.134	0.29	1.12e-21	Jade3
7.47e-26	-0.689824	0.329	0.519	1.3e-21	Mtss1
7.52e-26	-1.00278	0.185	0.354	1.31e-21	Akt3
7.55e-26	-0.756666	0.384	0.552	1.31e-21	Tmtc2
8.09e-26	-1.04999	0.163	0.328	1.4e-21	Scarna2
9.23e-26	-1.54632	0.08	0.219	1.6e-21	Nek10
9.44e-26	-1.28538	0.117	0.269	1.64e-21	Foxo3
1e-25	-0.943033	0.214	0.388	1.74e-21	Tead1
1.08e-25	-1.92268	0.048	0.171	1.87e-21	Eya1
1.17e-25	-1.14389	0.14	0.3	2.02e-21	Tmem229b
1.3e-25	-1.4849	0.129	0.278	2.26e-21	Spock1
1.73e-25	-0.622468	0.332	0.531	3.01e-21	Tbc1d5
1.99e-25	-0.91091	0.195	0.369	3.45e-21	Klhl7
2.41e-25	-1.07004	0.193	0.358	4.18e-21	Frmd4a
2.64e-25	-0.920249	0.209	0.381	4.58e-21	Slco3a1
3.31e-25	-1.17722	0.144	0.3	5.75e-21	Hnf4g
3.59e-25	-1.49513	0.098	0.24	6.23e-21	Ptprr
4.98e-25	-1.05674	0.214	0.378	8.65e-21	Sdk1
5.44e-25	-1.21737	0.11	0.258	9.44e-21	Ppp1cb
6.65e-25	-1.02282	0.157	0.318	1.15e-20	Dpp4
6.77e-25	-1.05584	0.152	0.312	1.18e-20	Sec24a
1.44e-24	-1.38154	0.117	0.261	2.49e-20	Ror1
1.65e-24	-1.10688	0.159	0.317	2.86e-20	Ddx31
1.69e-24	-1.06512	0.141	0.297	2.94e-20	Strn3
1.81e-24	-0.904096	0.238	0.41	3.13e-20	Camta1
1.95e-24	-0.71564	0.308	0.49	3.39e-20	Fhod3
2.03e-24	-1.25576	0.118	0.266	3.53e-20	Mitf
2.22e-24	-0.800521	0.229	0.405	3.86e-20	Pfkfb2
2.31e-24	-0.892407	0.208	0.378	4.02e-20	Pcx
2.62e-24	-0.876194	0.295	0.466	4.56e-20	Pam
2.67e-24	-1.58855	0.061	0.187	4.64e-20	Ubl3
2.73e-24	-1.22713	0.132	0.283	4.73e-20	Hdac8
3.99e-24	-1.07232	0.139	0.293	6.92e-20	Gm21992
4.05e-24	-1.43604	0.101	0.24	7.04e-20	Gpc4
4.07e-24	-1.17794	0.129	0.279	7.06e-20	Thrb
4.37e-24	-1.1138	0.134	0.286	7.59e-20	Hlcs
4.52e-24	-0.935885	0.178	0.342	7.84e-20	Pde8a
9.39e-24	-1.18126	0.105	0.248	1.63e-19	Focad
1.18e-23	-0.805103	0.205	0.376	2.04e-19	Pcnx
1.66e-23	-0.747642	0.235	0.41	2.89e-19	Hadh
2.16e-23	-1.47006	0.146	0.289	3.75e-19	Pde7b
2.74e-23	-1.00897	0.197	0.355	4.75e-19	Fam20a
3.02e-23	-0.988491	0.207	0.367	5.24e-19	Pcsk1
3.14e-23	-1.89285	0.041	0.151	5.46e-19	Vkorc1l1
5.26e-23	-0.733661	0.248	0.423	9.14e-19	Uvrag
6.07e-23	-0.750509	0.235	0.406	1.05e-18	Plcl2
6.78e-23	-1.1931	0.125	0.269	1.18e-18	Lpgat1
7.98e-23	-1.93735	0.038	0.146	1.38e-18	Glce
1.14e-22	-1.29157	0.089	0.221	1.98e-18	Hmgcll1
1.2e-22	-1.21739	0.092	0.226	2.09e-18	Nars2
1.21e-22	-1.50478	0.064	0.184	2.11e-18	Rap1a
1.23e-22	-1.41515	0.073	0.198	2.14e-18	Tpk1
1.32e-22	-1.02385	0.161	0.312	2.29e-18	Pced1b
1.83e-22	-0.870893	0.181	0.341	3.18e-18	Dym
1.98e-22	-1.34754	0.089	0.22	3.43e-18	Plcxd2
2.12e-22	-1.06283	0.14	0.286	3.68e-18	Pdss2
2.12e-22	-1.7044	0.052	0.166	3.69e-18	Ube2w
2.21e-22	-1.25967	0.095	0.228	3.84e-18	Rnf182
2.25e-22	-0.755288	0.252	0.421	3.9e-18	Ube2e2
2.53e-22	-1.06197	0.158	0.308	4.39e-18	Enox1
2.72e-22	-1.26711	0.167	0.31	4.71e-18	Ctnna2
2.72e-22	-1.26884	0.087	0.217	4.71e-18	Zfp654
3.74e-22	-1.1134	0.141	0.285	6.5e-18	Slc4a10
4.44e-22	-1.22544	0.106	0.241	7.71e-18	Tasp1
5.06e-22	-1.41336	0.078	0.203	8.78e-18	Gas2
5.6e-22	-0.735786	0.232	0.399	9.72e-18	Chchd3
7.08e-22	-1.07391	0.159	0.306	1.23e-17	Slc7a8
7.12e-22	-0.854749	0.224	0.382	1.24e-17	Ralgapa2
8.28e-22	-1.03956	0.158	0.306	1.44e-17	Dock10
8.75e-22	-1.10951	0.108	0.244	1.52e-17	Xpo7
9.18e-22	-0.789774	0.205	0.366	1.59e-17	Med12l
9.32e-22	-1.11284	0.135	0.276	1.62e-17	Atp8a1
1.21e-21	-0.789402	0.327	0.485	2.09e-17	Rasgrf1
1.49e-21	-2.01169	0.041	0.144	2.58e-17	Clybl
1.51e-21	-1.19962	0.092	0.222	2.63e-17	Ikzf2
1.86e-21	-0.611023	0.326	0.502	3.23e-17	Zfp608
1.93e-21	-0.826509	0.201	0.358	3.35e-17	Mthfd1l
2.99e-21	-0.982981	0.151	0.296	5.2e-17	Desi1
3.48e-21	-0.996045	0.146	0.29	6.04e-17	Stim1
4.77e-21	-1.52784	0.063	0.177	8.29e-17	Bmpr1a
6.17e-21	-1.30135	0.109	0.238	1.07e-16	Gm30551
6.79e-21	-0.752293	0.237	0.399	1.18e-16	Rab27a
7.59e-21	-0.875898	0.18	0.33	1.32e-16	Tpd52
7.68e-21	-1.3965	0.152	0.285	1.33e-16	Gm28905
7.7e-21	-0.650394	0.3	0.471	1.34e-16	Vti1a
8.09e-21	-2.05803	0.035	0.132	1.4e-16	Cntn3
8.17e-21	-1.35209	0.079	0.2	1.42e-16	Gtf2f2
9.6e-21	-1.35481	0.078	0.197	1.67e-16	Nck2
1.32e-20	-1.0325	0.141	0.281	2.29e-16	Sh3gl2
1.42e-20	-1.70735	0.059	0.169	2.46e-16	Sgcd
1.81e-20	-0.961495	0.137	0.278	3.15e-16	Arih1
1.88e-20	-0.907381	0.207	0.355	3.27e-16	Gcnt2
2.11e-20	-0.728934	0.21	0.369	3.66e-16	Bbx
2.49e-20	-0.979065	0.134	0.271	4.33e-16	Atxn10
3.18e-20	-0.702118	0.334	0.491	5.52e-16	Adam22
3.28e-20	-1.46058	0.062	0.173	5.7e-16	Immp1l
3.63e-20	-2.12515	0.031	0.124	6.3e-16	Eepd1
3.82e-20	-1.14109	0.127	0.26	6.64e-16	Dpf3
3.99e-20	-1.12198	0.158	0.294	6.93e-16	Gch1
4.16e-20	-1.11018	0.111	0.24	7.22e-16	Cblb
4.33e-20	-1.41584	0.06	0.17	7.53e-16	Dleu2
4.75e-20	-0.811096	0.194	0.345	8.24e-16	Stx8
5.19e-20	-0.905321	0.195	0.34	9.02e-16	Zhx2
6.12e-20	-0.956551	0.165	0.307	1.06e-15	2210408I21Rik
6.4e-20	-0.992722	0.161	0.3	1.11e-15	Gpr39
6.6e-20	-1.54534	0.052	0.157	1.15e-15	1700019D03Rik
8.32e-20	-1.63965	0.065	0.174	1.44e-15	Rai2
8.53e-20	-1.01739	0.129	0.262	1.48e-15	Cnnm2
9.75e-20	-1.60885	0.053	0.157	1.69e-15	Arhgef3
1.03e-19	-1.54211	0.088	0.205	1.79e-15	Dpp10
1.1e-19	-1.34356	0.067	0.179	1.9e-15	Mipol1
1.15e-19	-1.43654	0.063	0.172	1.99e-15	Glcci1
1.21e-19	-1.77154	0.043	0.141	2.09e-15	4930502A04Rik
1.27e-19	-1.10342	0.134	0.265	2.2e-15	Tmcc3
1.34e-19	-1.07203	0.121	0.251	2.33e-15	Prkacb
1.35e-19	-1.0653	0.134	0.266	2.34e-15	Cers6
1.43e-19	-0.817171	0.2	0.348	2.48e-15	Cdkal1
1.49e-19	-1.30273	0.077	0.192	2.59e-15	Fh1
1.57e-19	-2.77792	0.012	0.086	2.72e-15	Olfr1322
1.7e-19	-1.34426	0.084	0.201	2.95e-15	Bckdhb
1.96e-19	-0.860093	0.15	0.291	3.41e-15	Dlg1
2.04e-19	-0.774317	0.168	0.314	3.55e-15	Mkln1
2.19e-19	-1.31916	0.084	0.2	3.81e-15	Pcdha10
2.38e-19	-1.08269	0.123	0.252	4.13e-15	Stat5b
3.4e-19	-1.76285	0.159	0.287	5.9e-15	Tenm4
3.64e-19	-1.10505	0.111	0.237	6.32e-15	Fam117a
4e-19	-0.661632	0.234	0.391	6.95e-15	Psme4
4.66e-19	-0.915874	0.161	0.299	8.1e-15	Mtmr7
5.09e-19	-0.954692	0.144	0.277	8.83e-15	Galnt10
5.33e-19	-1.18882	0.085	0.203	9.25e-15	Susd6
5.48e-19	-0.835324	0.168	0.308	9.52e-15	Mbnl1
5.74e-19	-1.3126	0.077	0.189	9.96e-15	Npnt
6.19e-19	-0.916225	0.157	0.293	1.07e-14	Ssh2
6.26e-19	-0.888107	0.16	0.297	1.09e-14	Atp2c1
6.51e-19	-1.08015	0.107	0.23	1.13e-14	Cyb5b
7.92e-19	-1.10567	0.092	0.211	1.38e-14	Lmbr1
8.32e-19	-0.618294	0.322	0.482	1.44e-14	Tnik
8.35e-19	-1.0801	0.117	0.241	1.45e-14	Gm45847
9.98e-19	-0.779976	0.157	0.297	1.73e-14	Gfpt1
1.17e-18	-0.633638	0.463	0.6	2.03e-14	Gabbr2
1.48e-18	-1.40306	0.066	0.172	2.56e-14	Desi2
1.5e-18	-0.832472	0.195	0.335	2.61e-14	Parva
1.62e-18	-0.986881	0.184	0.318	2.81e-14	Gad1
1.64e-18	-1.26807	0.091	0.206	2.85e-14	St8sia1
2.06e-18	-1.45895	0.053	0.153	3.58e-14	Fhip1a
3.15e-18	-2.00705	0.035	0.124	5.47e-14	Gm12610
3.16e-18	-1.28609	0.078	0.188	5.48e-14	Dcun1d3
3.18e-18	-0.917288	0.137	0.265	5.52e-14	Cog5
3.65e-18	-1.10608	0.114	0.235	6.35e-14	Pitpnc1
3.72e-18	-1.20291	0.101	0.217	6.46e-14	Gm37459
4.44e-18	-1.39744	0.067	0.171	7.71e-14	Rps6ka3
4.97e-18	-1.42118	0.062	0.164	8.63e-14	Nxn
5.16e-18	-0.723322	0.23	0.375	8.95e-14	Efcab1
5.39e-18	-1.1986	0.081	0.191	9.35e-14	Tlcd4
5.78e-18	-1.64939	0.052	0.149	1e-13	Ttr
6.57e-18	-1.52435	0.052	0.149	1.14e-13	Msra
8.74e-18	-0.984322	0.12	0.243	1.52e-13	Stx18
9.26e-18	-1.23067	0.079	0.188	1.61e-13	Spred2
9.38e-18	-0.816418	0.208	0.347	1.63e-13	Zdhhc14
9.5e-18	-1.92703	0.033	0.118	1.65e-13	Acvr1c
1.5e-17	-0.972536	0.113	0.233	2.6e-13	Dcaf5
1.54e-17	-0.951967	0.116	0.238	2.68e-13	Reps1
1.66e-17	-1.05078	0.091	0.204	2.89e-13	Arl8b
1.67e-17	-1.78329	0.056	0.152	2.9e-13	Cpne4
1.7e-17	-0.897385	0.201	0.334	2.96e-13	Slc16a12
1.85e-17	-0.839852	0.175	0.308	3.22e-13	Arhgef28
1.94e-17	-1.29867	0.073	0.178	3.36e-13	Hs2st1
1.96e-17	-0.898582	0.151	0.279	3.4e-13	Bbs9
2.09e-17	-1.69171	0.039	0.127	3.63e-13	Rps6ka5
2.11e-17	-0.720494	0.197	0.337	3.66e-13	Ehbp1
2.56e-17	-1.55972	0.071	0.171	4.45e-13	5730522E02Rik
2.96e-17	-1.2386	0.068	0.171	5.14e-13	Tcf7l2
3.1e-17	-0.964056	0.095	0.21	5.38e-13	Marchf6
3.14e-17	-1.05195	0.187	0.311	5.45e-13	Pak3
3.49e-17	-0.907056	0.138	0.263	6.05e-13	Cnot6l
3.62e-17	-1.57543	0.121	0.235	6.28e-13	Unc5c
3.79e-17	-1.02813	0.238	0.366	6.58e-13	Rbms3
3.98e-17	-1.22286	0.105	0.217	6.92e-13	Gm281
4.18e-17	-1.41584	0.065	0.164	7.27e-13	Zswim5
4.61e-17	-1.59808	0.038	0.125	8e-13	Rybp
5.04e-17	-1.07821	0.098	0.211	8.76e-13	Erp44
5.05e-17	-2.01259	0.031	0.113	8.76e-13	Tnfaip8
5.12e-17	-1.3822	0.062	0.16	8.89e-13	Pip4k2a
5.27e-17	-1.04573	0.11	0.225	9.14e-13	Neo1
5.84e-17	-1.39023	0.078	0.181	1.01e-12	Rnls
6.12e-17	-1.62146	0.045	0.135	1.06e-12	Rnf115
6.5e-17	-1.54042	0.049	0.141	1.13e-12	Wars2
6.8e-17	-0.942751	0.133	0.255	1.18e-12	Ankrd33b
6.9e-17	-1.59908	0.045	0.135	1.2e-12	Cdh7
7.24e-17	-0.864524	0.156	0.283	1.26e-12	Rtn4
7.74e-17	-1.27019	0.069	0.17	1.34e-12	Rras2
7.89e-17	-1.0129	0.121	0.238	1.37e-12	Sh3kbp1
7.97e-17	-0.908396	0.141	0.264	1.38e-12	Rlf
8.16e-17	-0.650908	0.245	0.389	1.42e-12	Plekha5
8.6e-17	-1.69546	0.051	0.143	1.49e-12	4933432K03Rik
1.16e-16	-1.85913	0.031	0.111	2.02e-12	1110019D14Rik
1.21e-16	-0.606567	0.282	0.425	2.11e-12	Lrch1
1.26e-16	-1.67578	0.042	0.129	2.19e-12	Ubtd2
1.29e-16	-0.66781	0.2	0.337	2.23e-12	Nckap1
1.32e-16	-0.588547	0.256	0.401	2.3e-12	Ky
1.48e-16	-1.03332	0.112	0.226	2.57e-12	Xpr1
1.83e-16	-1.36175	0.069	0.167	3.17e-12	Lgi1
2.14e-16	-0.705016	0.189	0.324	3.72e-12	Shb
2.28e-16	-1.35688	0.062	0.158	3.96e-12	Supt3
2.45e-16	-1.82816	0.031	0.111	4.26e-12	Aven
2.64e-16	-0.823702	0.141	0.264	4.59e-12	Abcd3
2.69e-16	-2.15425	0.022	0.094	4.67e-12	Commd1
2.8e-16	-0.790579	0.208	0.34	4.87e-12	Hivep2
3.04e-16	-0.863106	0.141	0.263	5.27e-12	Ttc39b
3.09e-16	-1.42184	0.062	0.157	5.36e-12	Gprin3
3.13e-16	-0.959082	0.118	0.233	5.43e-12	Slc10a7
3.18e-16	-1.795	0.033	0.113	5.52e-12	Clcn5
3.5e-16	-0.714445	0.199	0.332	6.08e-12	Mtmr3
3.54e-16	-1.11693	0.091	0.196	6.14e-12	Sec23a
3.83e-16	-1.54346	0.045	0.132	6.66e-12	Hsd17b12
3.89e-16	-0.709042	0.186	0.318	6.75e-12	Lrrfip2
3.94e-16	-0.66963	0.204	0.34	6.85e-12	Hdac4
4.35e-16	-1.00741	0.118	0.231	7.55e-12	Fam120c
5.51e-16	-1.35869	0.061	0.154	9.56e-12	Rab28
5.76e-16	-0.834298	0.154	0.277	1e-11	Dgkh
6.05e-16	-1.8738	0.04	0.122	1.05e-11	Pde3a
6.09e-16	-0.939814	0.111	0.224	1.06e-11	Ppp2r5e
6.59e-16	-0.833472	0.159	0.281	1.14e-11	Uty
6.62e-16	-1.01916	0.108	0.219	1.15e-11	Ift57
7.25e-16	-0.618601	0.233	0.37	1.26e-11	Fry
7.48e-16	-1.50549	0.047	0.133	1.3e-11	Ap1s3
7.57e-16	-0.831345	0.164	0.287	1.31e-11	Enah
7.58e-16	-0.794998	0.156	0.279	1.32e-11	Ttyh2
7.93e-16	-1.58653	0.039	0.122	1.38e-11	Ube2g1
9.37e-16	-0.724497	0.174	0.302	1.63e-11	Npepps
1.02e-15	-0.940722	0.126	0.24	1.77e-11	Dennd1b
1.07e-15	-1.90603	0.028	0.103	1.86e-11	Greb1l
1.18e-15	-1.18928	0.063	0.157	2.05e-11	Lrrn1
1.2e-15	-1.1001	0.114	0.222	2.09e-11	Dcdc5
1.64e-15	-1.64871	0.038	0.119	2.84e-11	Klf8
1.7e-15	-0.814665	0.134	0.253	2.95e-11	Auh
1.95e-15	-1.71769	0.049	0.134	3.38e-11	Eda
1.95e-15	-1.67952	0.038	0.117	3.39e-11	Lurap1l
2.12e-15	-0.933259	0.118	0.229	3.67e-11	Rims3
2.13e-15	-1.46768	0.049	0.135	3.69e-11	Abhd18
2.31e-15	-1.21454	0.066	0.16	4.01e-11	Cdin1
2.34e-15	-1.55904	0.041	0.123	4.06e-11	Dcaf10
2.53e-15	-0.973968	0.115	0.224	4.4e-11	Dnajc24
2.55e-15	-1.31827	0.063	0.155	4.43e-11	Rab6a
2.61e-15	-1.10404	0.101	0.205	4.53e-11	Reps2
2.67e-15	-0.849964	0.148	0.266	4.63e-11	Ppp4r1l-ps
2.8e-15	-1.30265	0.064	0.156	4.86e-11	Mpped2
2.84e-15	-1.53772	0.045	0.127	4.93e-11	Bmt2
3e-15	-0.996632	0.099	0.205	5.2e-11	Atp8a2
3.14e-15	-1.31809	0.071	0.164	5.44e-11	Gm45846
3.3e-15	-0.704825	0.23	0.361	5.73e-11	St3gal3
3.42e-15	-1.0464	0.114	0.221	5.94e-11	Pawr
3.96e-15	-0.889792	0.189	0.31	6.88e-11	Xkr4
4.11e-15	-1.03029	0.114	0.222	7.14e-11	Ppp3ca
4.64e-15	-1.16623	0.079	0.176	8.06e-11	Zfp346
5.1e-15	-0.733936	0.207	0.335	8.86e-11	Asap1
5.26e-15	-0.801884	0.141	0.257	9.13e-11	Csnk1g1
5.34e-15	-0.728481	0.161	0.283	9.27e-11	Carmil1
5.4e-15	-1.02494	0.097	0.199	9.38e-11	Sorl1
5.4e-15	-0.945965	0.151	0.265	9.38e-11	Casr
5.6e-15	-1.12101	0.091	0.191	9.72e-11	Fggy
5.85e-15	-1.31605	0.055	0.141	1.02e-10	Nuak1
6.12e-15	-0.828701	0.153	0.27	1.06e-10	Smap2
6.19e-15	-0.898554	0.115	0.224	1.08e-10	Ago3
6.56e-15	-1.88427	0.032	0.107	1.14e-10	Cadm1
7.02e-15	-1.23016	0.081	0.178	1.22e-10	Syn3
7.12e-15	-1.04285	0.117	0.223	1.24e-10	Commd10
7.43e-15	-0.642995	0.185	0.313	1.29e-10	Tmcc1
7.83e-15	-1.14025	0.076	0.171	1.36e-10	Otud7b
8e-15	-0.760196	0.214	0.336	1.39e-10	Csmd2
8.43e-15	-0.738288	0.176	0.297	1.46e-10	Lifr
8.54e-15	-1.62654	0.035	0.111	1.48e-10	Arf4
8.86e-15	-0.78341	0.126	0.239	1.54e-10	Cradd
9.49e-15	-0.741087	0.184	0.306	1.65e-10	Tmem131l
9.6e-15	-0.884441	0.131	0.243	1.67e-10	Sgms2
9.7e-15	-0.601879	0.22	0.351	1.68e-10	Nf1
1.03e-14	-0.660538	0.735	0.755	1.8e-10	Pde10a
1.05e-14	-0.938733	0.115	0.222	1.83e-10	Bicc1
1.07e-14	-0.96425	0.097	0.199	1.85e-10	Nipal1
1.08e-14	-1.08334	0.077	0.172	1.88e-10	Elf1
1.11e-14	-1.19554	0.063	0.152	1.92e-10	Map2k4
1.13e-14	-0.655569	0.211	0.339	1.97e-10	Ssbp3
1.15e-14	-1.22914	0.061	0.149	2e-10	Gm49797
1.33e-14	-1.77857	0.038	0.115	2.3e-10	Gm33228
1.5e-14	-0.678953	0.212	0.339	2.6e-10	Wdpcp
1.54e-14	-0.825432	0.138	0.251	2.68e-10	Ccny
1.64e-14	-0.723322	0.222	0.346	2.84e-10	Pde5a
1.74e-14	-1.24295	0.051	0.134	3.02e-10	Tsc22d2
1.84e-14	-0.844518	0.131	0.242	3.19e-10	Pdpk1
1.85e-14	-1.31437	0.062	0.15	3.21e-10	Igsf11
1.87e-14	-1.00244	0.292	0.406	3.24e-10	Ptprd
2.29e-14	-0.960735	0.097	0.197	3.97e-10	Mapk1
2.35e-14	-1.52554	0.038	0.114	4.08e-10	Rheb
2.35e-14	-1.87162	0.021	0.086	4.08e-10	Serpini1
2.9e-14	-1.08752	0.082	0.177	5.03e-10	Tmem39a
3.12e-14	-1.17002	0.126	0.23	5.41e-10	Kcnh1
3.16e-14	-1.31809	0.06	0.146	5.49e-10	Ankrd28
3.33e-14	-0.6903	0.155	0.273	5.78e-10	Tnks
3.38e-14	-0.815235	0.175	0.291	5.87e-10	Mpp7
3.57e-14	-0.938885	0.114	0.217	6.2e-10	Kansl1l
3.79e-14	-0.935175	0.098	0.198	6.58e-10	Slc30a7
3.93e-14	-1.39061	0.044	0.122	6.83e-10	Hibadh
4.03e-14	-1.13054	0.068	0.158	6.99e-10	Stx7
4.06e-14	-0.848579	0.128	0.236	7.04e-10	Mthfd1
4.12e-14	-2.04382	0.023	0.088	7.16e-10	Niban1
4.32e-14	-1.49413	0.049	0.129	7.5e-10	Gtdc1
4.47e-14	-0.967561	0.119	0.222	7.76e-10	Enox2
4.56e-14	-0.73921	0.157	0.272	7.91e-10	Kdm4c
5.36e-14	-1.01444	0.118	0.22	9.31e-10	Megf9
5.42e-14	-0.807822	0.147	0.257	9.41e-10	Abcc4
5.44e-14	-0.713204	0.166	0.283	9.45e-10	Fbxo11
5.54e-14	-1.52554	0.038	0.113	9.62e-10	Tes
5.59e-14	-1.06197	0.086	0.181	9.7e-10	Mrps28
5.66e-14	-0.966807	0.094	0.193	9.83e-10	Zfand6
5.86e-14	-0.822037	0.187	0.302	1.02e-09	Pitpnm2
5.9e-14	-0.789594	0.143	0.254	1.02e-09	Adarb1
6.16e-14	-1.00713	0.086	0.181	1.07e-09	Sppl3
6.21e-14	-0.94425	0.124	0.228	1.08e-09	Ccdc148
6.36e-14	-1.29904	0.052	0.134	1.1e-09	Zyg11b
6.37e-14	-1.18068	0.095	0.191	1.11e-09	Mir670hg
6.66e-14	-0.724269	0.17	0.286	1.16e-09	Map3k5
6.81e-14	-0.843019	0.127	0.234	1.18e-09	Zc3h12b
6.91e-14	-0.68048	0.243	0.366	1.2e-09	Slc43a2
7.02e-14	-1.47307	0.053	0.134	1.22e-09	Shisal2b
7.88e-14	-1.17459	0.072	0.161	1.37e-09	Gm20696
8.01e-14	-0.653366	0.207	0.328	1.39e-09	Pcca
8.37e-14	-0.793603	0.137	0.246	1.45e-09	Nmnat3
8.38e-14	-0.808295	0.142	0.252	1.45e-09	Ccnd2
8.47e-14	-0.907024	0.111	0.213	1.47e-09	Apex2
8.47e-14	-1.06752	0.069	0.158	1.47e-09	Kantr
8.5e-14	-0.95567	0.102	0.201	1.48e-09	Abl2
9.12e-14	-0.91709	0.104	0.205	1.58e-09	Picalm
9.24e-14	-1.22914	0.065	0.15	1.6e-09	Pou2f1
9.33e-14	-0.995748	0.102	0.2	1.62e-09	Nr2c2
9.85e-14	-1.00317	0.087	0.18	1.71e-09	Adora3
1.06e-13	-0.849218	0.131	0.237	1.84e-09	Ube2h
1.08e-13	-0.824973	0.124	0.229	1.88e-09	Map2k5
1.12e-13	-1.15689	0.067	0.154	1.95e-09	Chn1
1.18e-13	-1.05803	0.071	0.159	2.04e-09	Cmtm4
1.28e-13	-1.40268	0.044	0.12	2.22e-09	Gm32926
1.34e-13	-0.824144	0.135	0.242	2.33e-09	Stxbp5
1.39e-13	-0.687614	0.156	0.27	2.41e-09	Arhgap35
1.39e-13	-1.05384	0.079	0.17	2.41e-09	Arhgap32
1.42e-13	-0.772424	0.14	0.249	2.46e-09	Rtn4rl1
1.42e-13	-1.08778	0.08	0.171	2.47e-09	Eefsec
1.49e-13	-1.50492	0.038	0.111	2.58e-09	Snx12
1.81e-13	-0.987643	0.094	0.189	3.13e-09	Camk2d
1.92e-13	-0.789157	0.137	0.244	3.34e-09	Tnks2
1.94e-13	-1.05803	0.071	0.158	3.37e-09	Myrip
2.01e-13	-1.00269	0.088	0.181	3.5e-09	Fbxw11
2.03e-13	-0.746612	0.185	0.299	3.52e-09	Mpzl1
2.03e-13	-0.88224	0.103	0.201	3.53e-09	Pacs1
2.09e-13	-1.15308	0.065	0.149	3.62e-09	Nek7
2.33e-13	-0.596238	0.213	0.335	4.04e-09	Jak1
2.45e-13	-0.906966	0.122	0.223	4.26e-09	Ski
2.46e-13	-1.13689	0.061	0.144	4.28e-09	C1galt1
2.51e-13	-0.72841	0.156	0.267	4.36e-09	Rapgef2
2.53e-13	-0.588984	0.28	0.408	4.4e-09	Usp29
2.56e-13	-1.50549	0.04	0.112	4.44e-09	B230303A05Rik
2.72e-13	-1.02881	0.091	0.184	4.72e-09	Hpcal1
2.73e-13	-0.827788	0.118	0.22	4.74e-09	Mrtfb
2.74e-13	-1.0406	0.078	0.168	4.75e-09	Rab10
2.93e-13	-0.894106	0.122	0.223	5.09e-09	Kcnn3
2.94e-13	-1.61484	0.034	0.103	5.1e-09	Zswim6
3.01e-13	-1.51333	0.036	0.107	5.22e-09	St7
3.21e-13	-0.768526	0.193	0.305	5.57e-09	Srgap1
3.33e-13	-1.0184	0.087	0.178	5.78e-09	Tmem150c
3.39e-13	-1.43715	0.045	0.119	5.89e-09	Slc35f5
3.41e-13	-1.73294	0.027	0.092	5.92e-09	Epm2a
3.44e-13	-0.944893	0.094	0.189	5.97e-09	Slx4ip
3.68e-13	-0.65667	0.211	0.33	6.39e-09	Zfp462
3.69e-13	-0.710719	0.142	0.25	6.4e-09	Tusc3
3.89e-13	-1.33179	0.048	0.124	6.75e-09	Rab1a
3.89e-13	-0.608229	0.247	0.368	6.75e-09	Pik3r1
3.9e-13	-0.632268	0.177	0.293	6.78e-09	Rabgap1
3.93e-13	-1.62957	0.048	0.124	6.83e-09	Nebl
4.11e-13	-0.83436	0.123	0.225	7.14e-09	Pkia
4.3e-13	-1.09045	0.058	0.139	7.47e-09	Atp6v1h
4.57e-13	-1.04135	0.085	0.175	7.94e-09	Marchf8
4.74e-13	-0.788395	0.144	0.251	8.22e-09	Pcgf5
4.78e-13	-1.34949	0.048	0.124	8.31e-09	Lin52
5.06e-13	-1.32812	0.051	0.127	8.78e-09	Slc33a1
5.12e-13	-0.59631	0.3	0.421	8.88e-09	Scnn1b
5.67e-13	-0.826025	0.127	0.23	9.85e-09	Scmh1
5.72e-13	-1.20845	0.065	0.148	9.93e-09	Lrrc1
5.86e-13	-1.04625	0.081	0.169	1.02e-08	Hip1
6.04e-13	-0.773465	0.15	0.256	1.05e-08	Nsf
6.3e-13	-0.798064	0.127	0.229	1.09e-08	Abi1
6.31e-13	-0.925394	0.098	0.192	1.1e-08	Zcwpw2
6.71e-13	-1.64672	0.03	0.095	1.17e-08	Sim1
6.84e-13	-1.2351	0.063	0.144	1.19e-08	Sugct
6.86e-13	-0.942366	0.137	0.239	1.19e-08	Osbpl6
7.02e-13	-0.685614	0.224	0.34	1.22e-08	Tbc1d22a
7.15e-13	-1.81702	0.037	0.106	1.24e-08	Rit2
7.24e-13	-0.984659	0.081	0.169	1.26e-08	Mcu
7.32e-13	-0.908137	0.105	0.2	1.27e-08	Lamp2
7.75e-13	-0.731726	0.179	0.288	1.35e-08	Stox2
7.92e-13	-0.900751	0.102	0.197	1.37e-08	Pten
7.97e-13	-1.27452	0.048	0.124	1.38e-08	Lims1
8.09e-13	-1.10488	0.069	0.153	1.4e-08	Lnx1
8.46e-13	-1.947	0.019	0.077	1.47e-08	Gm20732
9.22e-13	-0.599667	0.212	0.33	1.6e-08	Zfp407
9.38e-13	-1.39133	0.045	0.117	1.63e-08	Ryk
9.46e-13	-0.756629	0.151	0.256	1.64e-08	Txndc11
9.47e-13	-0.960819	0.092	0.183	1.64e-08	Pik3ca
1.07e-12	-1.09622	0.057	0.136	1.85e-08	Ubac2
1.1e-12	-0.697171	0.157	0.266	1.92e-08	Exph5
1.11e-12	-0.915588	0.135	0.235	1.92e-08	Itga6
1.25e-12	-1.1551	0.061	0.141	2.18e-08	Wipf1
1.33e-12	-1.75464	0.071	0.151	2.3e-08	Nxph1
1.33e-12	-1.89068	0.024	0.084	2.32e-08	Kcnh5
1.34e-12	-1.53091	0.037	0.105	2.33e-08	Iqgap2
1.41e-12	-1.18065	0.087	0.174	2.45e-08	Gpi1
1.42e-12	-1.16537	0.057	0.134	2.46e-08	Tango6
1.57e-12	-0.736611	0.157	0.263	2.73e-08	Rasal2
1.67e-12	-0.989416	0.084	0.171	2.91e-08	Trpc1
1.71e-12	-0.700015	0.155	0.262	2.97e-08	Galk2
1.72e-12	-0.990918	0.072	0.156	2.98e-08	Gm47889
1.86e-12	-1.19079	0.055	0.132	3.22e-08	4930488L21Rik
1.94e-12	-1.08475	0.075	0.158	3.38e-08	2700054A10Rik
2.01e-12	-1.5937	0.031	0.095	3.5e-08	Etfa
2.14e-12	-0.62924	0.211	0.325	3.72e-08	Limch1
2.19e-12	-0.728606	0.14	0.242	3.8e-08	Phkb
2.26e-12	-1.01602	0.098	0.187	3.93e-08	Epb41l4a
2.32e-12	-0.926242	0.088	0.176	4.02e-08	Smurf2
2.4e-12	-1.77005	0.025	0.086	4.17e-08	Crb1
2.45e-12	-1.41241	0.099	0.186	4.26e-08	Ntm
2.54e-12	-1.65468	0.031	0.094	4.41e-08	Rsu1
2.59e-12	-1.33105	0.046	0.118	4.49e-08	AY036118
2.68e-12	-1.00058	0.08	0.165	4.66e-08	Stt3a
2.78e-12	-0.857733	0.098	0.189	4.83e-08	Lpcat3
2.89e-12	-0.617919	0.23	0.342	5.01e-08	Shroom3
3.02e-12	-1.02793	0.081	0.166	5.24e-08	Gnai3
3.04e-12	-0.900751	0.103	0.195	5.27e-08	Hmbox1
3.13e-12	-1.46684	0.041	0.11	5.43e-08	Mthfs
3.25e-12	-1.0065	0.093	0.181	5.65e-08	Cadps2
3.33e-12	-0.739761	0.133	0.233	5.78e-08	Pdia5
3.38e-12	-0.71051	0.145	0.247	5.87e-08	Kat2b
3.56e-12	-1.11235	0.096	0.183	6.17e-08	Trim9
3.69e-12	-1.21781	0.051	0.125	6.4e-08	Acbd6
3.69e-12	-0.754841	0.136	0.237	6.41e-08	Dennd4a
3.78e-12	-0.794998	0.114	0.209	6.57e-08	Ube2k
3.82e-12	-0.835148	0.11	0.204	6.64e-08	Suclg2
4.2e-12	-0.685316	0.175	0.282	7.29e-08	Heg1
4.25e-12	-1.04339	0.069	0.15	7.38e-08	Acat1
4.28e-12	-0.662547	0.193	0.301	7.44e-08	Prkar1b
4.3e-12	-0.856985	0.251	0.359	7.47e-08	Slco1a6
4.38e-12	-0.782116	0.127	0.224	7.6e-08	Med27
4.47e-12	-0.78576	0.131	0.228	7.76e-08	Gorasp2
4.76e-12	-0.588918	0.195	0.308	8.26e-08	Cux1
4.76e-12	-1.38837	0.041	0.109	8.26e-08	Cnksr3
5.1e-12	-0.809931	0.116	0.211	8.86e-08	Arntl
5.47e-12	-0.817024	0.097	0.187	9.5e-08	Plekhm3
5.59e-12	-1.07773	0.071	0.152	9.71e-08	Pex7
5.65e-12	-0.994235	0.085	0.171	9.8e-08	Adamts17
5.84e-12	-1.32623	0.044	0.113	1.01e-07	Mettl9
5.93e-12	-1.01473	0.086	0.171	1.03e-07	Tmem245
6.57e-12	-0.998793	0.082	0.166	1.14e-07	Fam174b
6.75e-12	-0.703255	0.145	0.247	1.17e-07	Celf1
6.79e-12	-1.17199	0.048	0.119	1.18e-07	Mreg
7e-12	-1.30561	0.051	0.123	1.22e-07	P4ha1
7.45e-12	-0.673513	0.211	0.319	1.29e-07	Itpr2
7.95e-12	-0.687879	0.207	0.315	1.38e-07	Dapk1
8.51e-12	-0.732362	0.132	0.23	1.48e-07	Clec16a
8.56e-12	-1.54942	0.034	0.097	1.49e-07	Laptm4b
9.76e-12	-1.3705	0.033	0.096	1.69e-07	Tmem167
9.98e-12	-0.671398	0.174	0.278	1.73e-07	2210408F21Rik
1.05e-11	-1.01814	0.078	0.159	1.83e-07	Ccdc91
1.1e-11	-0.596031	0.185	0.294	1.92e-07	Tlk1
1.15e-11	-0.890681	0.098	0.185	2e-07	Rassf3
1.22e-11	-0.889462	0.091	0.176	2.13e-07	Cbfa2t2
1.29e-11	-1.29779	0.041	0.108	2.24e-07	Sar1b
1.31e-11	-1.20242	0.055	0.128	2.28e-07	Acot11
1.36e-11	-1.93774	0.018	0.071	2.37e-07	Acer3
1.38e-11	-0.839451	0.104	0.194	2.39e-07	Map4k5
1.39e-11	-1.00689	0.088	0.171	2.41e-07	Akap6
1.41e-11	-0.588812	0.257	0.368	2.45e-07	Ap1s2
1.45e-11	-0.617333	0.175	0.281	2.52e-07	Ppp1r1a
1.47e-11	-0.812556	0.1	0.189	2.56e-07	Afg1l
1.5e-11	-0.736581	0.167	0.267	2.61e-07	Tafa5
1.63e-11	-1.14484	0.05	0.12	2.82e-07	Fam163a
1.71e-11	-0.867787	0.098	0.184	2.96e-07	Ints6
1.71e-11	-0.774024	0.136	0.232	2.98e-07	Sbf2
1.72e-11	-0.811444	0.108	0.199	2.98e-07	Ptpra
1.78e-11	-1.29053	0.044	0.111	3.09e-07	Efhc2
1.8e-11	-0.814107	0.109	0.199	3.13e-07	Rap1b
2.06e-11	-0.917854	0.099	0.185	3.57e-07	Nrf1
2.29e-11	-1.32369	0.045	0.112	3.97e-07	Gm46123
2.32e-11	-1.01164	0.108	0.195	4.02e-07	Igfbp7
2.35e-11	-0.769563	0.135	0.23	4.09e-07	Gab2
2.4e-11	-1.12895	0.061	0.135	4.17e-07	Urgcp
2.45e-11	-0.836708	0.106	0.195	4.25e-07	Map3k2
2.49e-11	-0.992444	0.071	0.149	4.32e-07	Sntb2
2.51e-11	-0.830102	0.134	0.229	4.35e-07	Wdr25
2.58e-11	-0.992741	0.079	0.159	4.48e-07	Fam151a
2.62e-11	-0.62124	0.161	0.264	4.55e-07	Whrn
2.74e-11	-0.875441	0.098	0.183	4.75e-07	Golm2
2.99e-11	-0.613757	0.182	0.285	5.2e-07	Ncald
3.24e-11	-0.779363	0.116	0.207	5.62e-07	Parn
3.33e-11	-1.0828	0.05	0.119	5.78e-07	Ctnnbip1
3.64e-11	-0.950117	0.079	0.159	6.33e-07	Stam2
3.73e-11	-1.59125	0.03	0.088	6.48e-07	Cnnm1
4.4e-11	-1.63841	0.025	0.081	7.64e-07	Bpnt1
4.53e-11	-0.810722	0.103	0.19	7.86e-07	Lnpep
4.64e-11	-0.72172	0.144	0.239	8.06e-07	Snph
4.78e-11	-0.782553	0.116	0.205	8.3e-07	Pias2
4.85e-11	-0.94972	0.074	0.151	8.41e-07	Kcmf1
5.15e-11	-0.621461	0.155	0.255	8.95e-07	Vps37a
5.52e-11	-0.813145	0.114	0.202	9.59e-07	Mnat1
5.54e-11	-0.746393	0.111	0.2	9.62e-07	Cd47
5.6e-11	-0.953924	0.098	0.181	9.72e-07	Itpk1
5.69e-11	-1.12929	0.057	0.127	9.88e-07	Msantd2
5.7e-11	-0.83622	0.09	0.173	9.9e-07	Sh3rf1
5.74e-11	-2.18579	0.027	0.082	9.97e-07	Gm20754
6.2e-11	-0.705563	0.125	0.217	1.08e-06	Hmg20a
6.21e-11	-0.904584	0.126	0.215	1.08e-06	Slc23a2
6.44e-11	-1.34754	0.034	0.094	1.12e-06	Pdlim5
6.45e-11	-0.81952	0.122	0.212	1.12e-06	Sesn3
6.74e-11	-0.695462	0.145	0.24	1.17e-06	Rab7
6.95e-11	-0.794998	0.129	0.22	1.21e-06	Clasp1
7.11e-11	-0.587731	0.183	0.285	1.23e-06	Larp4b
7.63e-11	-0.841313	0.098	0.182	1.33e-06	Cyrib
7.75e-11	-1.14123	0.052	0.12	1.35e-06	Dcp1a
7.79e-11	-0.592156	0.142	0.239	1.35e-06	Ogdh
7.88e-11	-1.71883	0.026	0.081	1.37e-06	2810403D21Rik
7.92e-11	-1.36414	0.041	0.104	1.37e-06	Nova1
7.94e-11	-1.0738	0.066	0.139	1.38e-06	Acvr1
7.95e-11	-0.71261	0.143	0.237	1.38e-06	Acyp2
8.05e-11	-0.845271	0.099	0.183	1.4e-06	Ide
8.08e-11	-0.808054	0.09	0.172	1.4e-06	Wdr20
8.09e-11	-1.9542	0.018	0.067	1.41e-06	4930555F03Rik
8.22e-11	-0.712321	0.246	0.346	1.43e-06	Kazn
8.53e-11	-0.672697	0.147	0.243	1.48e-06	Fgd4
8.57e-11	-1.01739	0.078	0.154	1.49e-06	Memo1
8.86e-11	-0.840934	0.093	0.175	1.54e-06	Smad1
8.97e-11	-0.728872	0.165	0.26	1.56e-06	Sec16b
9.06e-11	-0.984322	0.057	0.127	1.57e-06	Znrf2
9.39e-11	-0.837532	0.09	0.171	1.63e-06	Gm49542
9.97e-11	-0.961495	0.069	0.143	1.73e-06	Rassf8
1.06e-10	-0.918069	0.091	0.171	1.84e-06	Zbtb7c
1.07e-10	-0.986949	0.072	0.147	1.86e-06	Abhd17c
1.08e-10	-1.08893	0.054	0.122	1.87e-06	Gm12962
1.16e-10	-0.912273	0.074	0.15	2.01e-06	Atp6v1b2
1.18e-10	-1.29162	0.04	0.102	2.05e-06	Psmd14
1.19e-10	-0.878211	0.088	0.167	2.07e-06	Nr1h4
1.19e-10	-1.51746	0.028	0.084	2.07e-06	Cenpv
1.2e-10	-1.74437	0.022	0.073	2.08e-06	Gm12905
1.29e-10	-0.766569	0.114	0.2	2.25e-06	Fam168a
1.38e-10	-0.83133	0.095	0.177	2.39e-06	Kcnh8
1.48e-10	-1.52892	0.028	0.083	2.58e-06	Btbd1
1.59e-10	-0.72599	0.111	0.197	2.77e-06	Rundc3b
1.71e-10	-1.01739	0.056	0.125	2.97e-06	Irs1
1.74e-10	-0.738042	0.131	0.221	3.02e-06	Arnt
1.74e-10	-1.06905	0.06	0.13	3.03e-06	Grb14
1.94e-10	-0.838202	0.084	0.163	3.37e-06	Tgfbr1
1.95e-10	-0.889597	0.085	0.163	3.38e-06	Itfg1
2.02e-10	-1.86264	0.017	0.064	3.5e-06	Tsc22d3
2.1e-10	-0.724751	0.139	0.229	3.65e-06	Hspa12a
2.15e-10	-1.09045	0.062	0.132	3.73e-06	Prkar2b
2.15e-10	-0.990722	0.078	0.152	3.73e-06	E230016M11Rik
2.2e-10	-1.1262	0.039	0.1	3.81e-06	Gm30173
2.24e-10	-0.850771	0.095	0.175	3.88e-06	Stox1
2.32e-10	-0.63572	0.167	0.263	4.03e-06	Esyt2
2.44e-10	-0.642995	0.129	0.22	4.24e-06	Arfip1
2.47e-10	-0.641824	0.18	0.276	4.28e-06	Rreb1
2.49e-10	-0.600042	0.16	0.256	4.32e-06	Arhgap24
2.54e-10	-0.921343	0.086	0.163	4.4e-06	Scrn1
2.65e-10	-0.739264	0.124	0.211	4.6e-06	Phlpp1
2.68e-10	-0.933799	0.071	0.144	4.64e-06	Exoc2
2.79e-10	-1.0065	0.069	0.141	4.84e-06	Ndfip1
2.92e-10	-1.24314	0.04	0.1	5.07e-06	Cab39
3.03e-10	-0.798892	0.104	0.186	5.27e-06	Rhpn2
3.4e-10	-0.833245	0.093	0.172	5.9e-06	Glb1l2
3.49e-10	-1.37791	0.035	0.092	6.05e-06	Mapk8
3.5e-10	-1.67274	0.022	0.072	6.08e-06	Specc1
3.56e-10	-1.37791	0.035	0.093	6.18e-06	Itm2b
3.59e-10	-1.28777	0.041	0.102	6.23e-06	Faxc
3.6e-10	-0.98003	0.068	0.139	6.26e-06	Derl1
3.65e-10	-1.36615	0.035	0.093	6.33e-06	Cdyl2
3.69e-10	-1.39752	0.035	0.093	6.41e-06	Slc49a4
3.71e-10	-0.617991	0.124	0.212	6.45e-06	Spata5
3.74e-10	-0.745529	0.121	0.206	6.5e-06	Mcph1
3.92e-10	-1.14083	0.058	0.124	6.81e-06	Cdyl
3.98e-10	-0.652146	0.151	0.244	6.91e-06	Nfkb1
4.04e-10	-0.86721	0.078	0.153	7.01e-06	Ndrg3
4.07e-10	-1.21557	0.065	0.134	7.06e-06	Dach2
4.08e-10	-1.15114	0.056	0.122	7.09e-06	Clic4
4.09e-10	-1.84747	0.019	0.067	7.11e-06	Itgb8
4.21e-10	-1.04942	0.078	0.151	7.31e-06	Agxt2
4.23e-10	-0.760352	0.126	0.212	7.35e-06	Tbcd
4.34e-10	-2.28042	0.011	0.052	7.53e-06	Snca
4.82e-10	-1.13322	0.059	0.126	8.37e-06	Rell1
4.96e-10	-1.39193	0.045	0.105	8.61e-06	Arhgap6
4.96e-10	-2.0271	0.065	0.131	8.61e-06	Lrmda
5.02e-10	-0.624098	0.149	0.241	8.71e-06	Irf2
5.13e-10	-0.607087	0.15	0.242	8.91e-06	Agfg1
5.33e-10	-1.35481	0.04	0.099	9.25e-06	Kcng3
5.4e-10	-0.883907	0.09	0.166	9.37e-06	Fkbp5
5.7e-10	-0.969027	0.084	0.159	9.9e-06	Adam10
5.82e-10	-0.916013	0.065	0.134	1.01e-05	Crem
5.83e-10	-0.987066	0.086	0.16	1.01e-05	Gm47071
5.87e-10	-0.867929	0.071	0.143	1.02e-05	Pepd
6e-10	-1.4906	0.116	0.192	1.04e-05	Alk
6.08e-10	-1.12245	0.051	0.115	1.06e-05	Lgr4
6.12e-10	-1.77075	0.025	0.076	1.06e-05	Mgmt
6.18e-10	-0.638848	0.179	0.273	1.07e-05	Cdh1
6.43e-10	-1.43051	0.031	0.085	1.12e-05	Cox10
6.45e-10	-1.21261	0.038	0.095	1.12e-05	Tspan13
6.53e-10	-1.01073	0.067	0.136	1.13e-05	Mid2
6.74e-10	-0.910806	0.097	0.174	1.17e-05	Chchd6
6.83e-10	-1.35626	0.031	0.085	1.19e-05	R74862
6.86e-10	-0.904409	0.068	0.138	1.19e-05	Wsb2
7.3e-10	-0.615089	0.162	0.255	1.27e-05	Etv6
7.42e-10	-1.80564	0.019	0.066	1.29e-05	4930593A02Rik
7.42e-10	-1.0941	0.057	0.122	1.29e-05	Lrp12
7.44e-10	-1.9325	0.012	0.054	1.29e-05	Lancl3
7.47e-10	-0.843757	0.088	0.164	1.3e-05	Stim2
7.52e-10	-0.977201	0.075	0.146	1.31e-05	St3gal5
7.54e-10	-0.749483	0.113	0.195	1.31e-05	Usp32
7.58e-10	-0.88135	0.075	0.147	1.32e-05	Vps50
8.05e-10	-1.27704	0.038	0.096	1.4e-05	Itga2
8.11e-10	-1.12216	0.046	0.107	1.41e-05	Rhoq
8.13e-10	-1.82921	0.018	0.063	1.41e-05	Gm8189
8.51e-10	-1.98003	0.013	0.055	1.48e-05	Insig2
8.61e-10	-1.47307	0.024	0.074	1.5e-05	Nubpl
8.71e-10	-0.8604	0.096	0.173	1.51e-05	Dtd1
9.74e-10	-0.632615	0.165	0.257	1.69e-05	Vstm2l
9.81e-10	-0.97364	0.059	0.125	1.7e-05	Usp31
9.82e-10	-1.15379	0.049	0.111	1.71e-05	Rffl
9.9e-10	-0.799235	0.093	0.17	1.72e-05	Ulk2
1.01e-09	-0.670607	0.126	0.211	1.75e-05	Uri1
1.05e-09	-0.850632	0.083	0.157	1.82e-05	Gm28047
1.05e-09	-1.2733	0.042	0.101	1.82e-05	Raly
1.09e-09	-0.770592	0.109	0.189	1.88e-05	Fbxl2
1.09e-09	-0.617035	0.198	0.293	1.89e-05	Rgs3
1.13e-09	-0.931176	0.071	0.141	1.96e-05	Ndufs4
1.16e-09	-0.610573	0.156	0.247	2.02e-05	Dnajc6
1.17e-09	-0.813494	0.087	0.162	2.03e-05	Cnot2
1.27e-09	-1.78718	0.027	0.077	2.2e-05	Ero1a
1.32e-09	-0.930115	0.072	0.142	2.3e-05	Rab3b
1.39e-09	-2.00912	0.022	0.07	2.42e-05	Klhl29
1.41e-09	-1.01782	0.069	0.137	2.45e-05	Cask
1.43e-09	-0.630442	0.19	0.282	2.48e-05	Zc3h3
1.43e-09	-0.939246	0.066	0.134	2.49e-05	Tm9sf2
1.53e-09	-1.21761	0.041	0.099	2.66e-05	Sec22b
1.56e-09	-1.0426	0.07	0.138	2.71e-05	Zc3h12c
1.64e-09	-1.45396	0.028	0.078	2.85e-05	Mosmo
1.69e-09	-1.12332	0.051	0.113	2.93e-05	Tbc1d4
1.85e-09	-1.01034	0.058	0.123	3.21e-05	Cab39l
1.9e-09	-0.785809	0.081	0.154	3.31e-05	Hhat
1.97e-09	-0.780601	0.099	0.176	3.42e-05	Tram1
1.98e-09	-1.16744	0.038	0.093	3.44e-05	Zfp277
2.02e-09	-0.854818	0.095	0.17	3.51e-05	Dok5
2.14e-09	-1.2941	0.029	0.08	3.71e-05	Pcdha3
2.14e-09	-0.803986	0.088	0.161	3.72e-05	Sesn1
2.25e-09	-1.37996	0.032	0.085	3.91e-05	Tmem170b
2.32e-09	-0.768894	0.104	0.182	4.04e-05	Prrc1
2.54e-09	-1.02561	0.052	0.114	4.42e-05	8030462N17Rik
2.6e-09	-1.42416	0.031	0.083	4.51e-05	Pfkp
2.6e-09	-0.919013	0.084	0.156	4.52e-05	Ldlrad3
2.68e-09	-0.809252	0.101	0.176	4.65e-05	Fam222b
2.73e-09	-0.755864	0.174	0.26	4.75e-05	Alcam
2.77e-09	-0.94329	0.081	0.151	4.81e-05	Fbxl20
2.9e-09	-1.28833	0.038	0.092	5.04e-05	Snap91
3.17e-09	-0.607719	0.147	0.233	5.5e-05	Tmod1
3.19e-09	-0.703367	0.108	0.187	5.54e-05	Atp6v0d1
3.21e-09	-0.786092	0.089	0.162	5.57e-05	Rbm47
3.25e-09	-1.93819	0.017	0.06	5.65e-05	Dcx
3.3e-09	-0.763366	0.114	0.192	5.73e-05	B4galt5
3.35e-09	-1.40092	0.029	0.079	5.81e-05	Podn
3.37e-09	-0.659794	0.221	0.31	5.85e-05	Adgrv1
3.37e-09	-1.31437	0.034	0.086	5.85e-05	Lekr1
3.41e-09	-0.709872	0.128	0.209	5.91e-05	Epb41l4b
3.78e-09	-0.658843	0.111	0.189	6.56e-05	Pik3r3
3.9e-09	-0.909169	0.071	0.139	6.77e-05	Susd1
4e-09	-0.77865	0.099	0.173	6.95e-05	Kif13a
4.06e-09	-0.990918	0.064	0.128	7.05e-05	Avl9
4.21e-09	-0.649714	0.153	0.238	7.31e-05	Pcdhgb2
4.32e-09	-1.49297	0.025	0.073	7.51e-05	Trpc4
4.36e-09	-1.56759	0.034	0.085	7.57e-05	Nyap2
4.46e-09	-0.743599	0.118	0.196	7.75e-05	Lonp2
4.53e-09	-1.61057	0.021	0.066	7.87e-05	Gm34237
4.57e-09	-1.40092	0.03	0.08	7.93e-05	Nudt7
4.6e-09	-0.640421	0.131	0.213	7.99e-05	Elp3
4.7e-09	-1.81987	0.017	0.059	8.17e-05	Slc25a26
4.71e-09	-0.951533	0.063	0.127	8.17e-05	Qki
4.9e-09	-1.09456	0.057	0.118	8.5e-05	E130307A14Rik
4.93e-09	-0.79292	0.101	0.175	8.55e-05	Akap10
5.14e-09	-1.08873	0.044	0.1	8.92e-05	Spopl
5.28e-09	-0.613442	0.18	0.267	9.17e-05	Scgn
5.38e-09	-0.682993	0.11	0.187	9.34e-05	Mef2a
5.42e-09	-1.08564	0.047	0.104	9.42e-05	Elovl6
5.43e-09	-0.768894	0.099	0.173	9.43e-05	Map3k3
5.54e-09	-1.33321	0.032	0.083	9.61e-05	Odad2
5.62e-09	-0.658181	0.109	0.186	9.75e-05	Slc38a4
5.86e-09	-0.623629	0.157	0.242	0.000102	Wdr49
5.98e-09	-1.44182	0.025	0.072	0.000104	Chic2
6.07e-09	-0.973499	0.059	0.121	0.000105	Uqcc1
6.22e-09	-1.47307	0.026	0.074	0.000108	Hopx
6.27e-09	-1.61991	0.021	0.065	0.000109	Washc3
6.41e-09	-0.81308	0.078	0.147	0.000111	Cop1
6.47e-09	-1.58219	0.024	0.07	0.000112	Epha7
6.51e-09	-1.01606	0.067	0.131	0.000113	Apobec1
6.54e-09	-0.678619	0.107	0.183	0.000114	Ric8b
6.56e-09	-0.640756	0.146	0.229	0.000114	Uck2
6.58e-09	-0.77482	0.094	0.167	0.000114	Tln2
6.86e-09	-0.842764	0.068	0.134	0.000119	Abhd6
7e-09	-1.10072	0.071	0.134	0.000122	Cped1
7.03e-09	-1.32722	0.047	0.103	0.000122	Npas2
7.05e-09	-0.632268	0.123	0.203	0.000122	Micu2
7.06e-09	-0.982542	0.06	0.122	0.000122	Copg2
7.16e-09	-1.10003	0.055	0.115	0.000124	2610037D02Rik
7.2e-09	-1.49413	0.025	0.071	0.000125	Dcbld1
7.27e-09	-0.818205	0.076	0.143	0.000126	Ndrg1
7.65e-09	-0.906029	0.07	0.135	0.000133	Arhgap17
7.69e-09	-1.12238	0.064	0.126	0.000133	Rgs7bp
7.69e-09	-1.30534	0.027	0.075	0.000133	1810008I18Rik
8.13e-09	-0.989645	0.049	0.107	0.000141	Cdc42
8.15e-09	-1.12515	0.045	0.101	0.000141	Appbp2
8.37e-09	-0.848579	0.079	0.147	0.000145	Nptn
8.76e-09	-0.778208	0.084	0.153	0.000152	Grb2
8.78e-09	-1.13068	0.052	0.11	0.000153	Cdkl5
8.86e-09	-0.924105	0.065	0.128	0.000154	Asah2
9.12e-09	-0.889965	0.067	0.131	0.000158	Cyth3
9.3e-09	-1.05803	0.055	0.115	0.000161	Yes1
9.48e-09	-0.965275	0.06	0.121	0.000165	Cyp4f39
9.59e-09	-1.04498	0.055	0.115	0.000167	Glod4
9.65e-09	-1.11197	0.051	0.108	0.000168	Frk
9.72e-09	-0.79972	0.077	0.143	0.000169	2610035D17Rik
1.03e-08	-0.790181	0.084	0.152	0.000179	Snx13
1.05e-08	-0.742909	0.088	0.158	0.000183	C030029H02Rik
1.06e-08	-0.611232	0.137	0.218	0.000185	Xpo6
1.09e-08	-1.0989	0.039	0.092	0.000189	Hacd2
1.1e-08	-0.821965	0.075	0.14	0.000191	Eya3
1.12e-08	-1.57068	0.032	0.082	0.000195	Gm32828
1.13e-08	-1.24836	0.038	0.091	0.000197	1110059E24Rik
1.14e-08	-0.901163	0.076	0.142	0.000198	5031425E22Rik
1.19e-08	-0.801906	0.09	0.159	0.000206	Rab22a
1.2e-08	-1.61812	0.018	0.06	0.000208	Selenof
1.21e-08	-0.982481	0.072	0.136	0.00021	Fxyd6
1.22e-08	-1.76969	0.017	0.058	0.000212	Gm47882
1.24e-08	-0.697857	0.119	0.196	0.000215	Invs
1.25e-08	-1.17539	0.043	0.097	0.000217	Gbe1
1.35e-08	-1.30534	0.027	0.074	0.000234	Gm33037
1.35e-08	-1.88335	0.014	0.052	0.000234	Rnf128
1.37e-08	-0.927448	0.074	0.138	0.000238	Tm4sf4
1.4e-08	-1.795	0.014	0.052	0.000244	P2ry12
1.42e-08	-1.2131	0.032	0.082	0.000247	Itgb3bp
1.43e-08	-2.38868	0.008	0.041	0.000249	Actr3b
1.5e-08	-0.928074	0.064	0.125	0.00026	Rpa1
1.51e-08	-1.01117	0.048	0.104	0.000262	Emid1
1.57e-08	-1.4621	0.023	0.067	0.000273	9230112J17Rik
1.59e-08	-0.840973	0.074	0.139	0.000275	Ywhaq
1.59e-08	-1.17527	0.044	0.098	0.000276	St6gal1
1.6e-08	-1.80935	0.015	0.053	0.000277	Tmem175
1.65e-08	-3.32107	0.003	0.031	0.000286	Gm15283
1.65e-08	-0.595789	0.142	0.223	0.000286	Plcb4
1.69e-08	-1.12181	0.043	0.096	0.000294	Ube2d2a
1.69e-08	-1.7044	0.015	0.053	0.000294	Fam162a
1.69e-08	-0.876792	0.069	0.132	0.000294	Snx27
1.74e-08	-1.04611	0.051	0.108	0.000301	Dync1i1
1.74e-08	-0.595466	0.125	0.204	0.000303	Fam214a
1.77e-08	-1.33741	0.028	0.074	0.000307	Ndufaf2
1.77e-08	-0.765623	0.091	0.16	0.000307	Gnb1
1.78e-08	-1.00289	0.06	0.119	0.000309	Ube2q2
1.78e-08	-1.1105	0.045	0.1	0.000309	Shld1
1.79e-08	-0.886266	0.068	0.131	0.000311	Usp6nl
1.79e-08	-1.08006	0.045	0.1	0.000311	Tfdp2
1.89e-08	-1.51746	0.022	0.066	0.000328	Ugt1a6a
1.95e-08	-1.6747	0.018	0.058	0.000338	Macir
1.96e-08	-0.742371	0.094	0.164	0.000341	Osbpl9
1.97e-08	-1.00218	0.058	0.116	0.000342	Cds1
2.02e-08	-1.21248	0.041	0.094	0.000351	Gm16759
2.1e-08	-0.83564	0.077	0.142	0.000364	Cdon
2.11e-08	-1.06479	0.051	0.108	0.000367	Cdk19
2.13e-08	-0.695462	0.108	0.181	0.00037	Ireb2
2.18e-08	-1.23388	0.052	0.108	0.000379	Enpp2
2.25e-08	-0.903482	0.075	0.138	0.00039	Rragb
2.25e-08	-0.728211	0.12	0.194	0.000391	Khdrbs3
2.37e-08	-1.05084	0.048	0.103	0.000411	Cd164
2.43e-08	-0.686522	0.124	0.2	0.000423	Myo1d
2.44e-08	-0.807071	0.084	0.151	0.000424	Satb1
2.47e-08	-0.740721	0.09	0.158	0.000428	Hbs1l
2.51e-08	-1.51887	0.022	0.065	0.000437	Mindy3
2.52e-08	-2.43243	0.005	0.036	0.000437	Dock3
2.53e-08	-1.30826	0.031	0.078	0.000438	Gm40438
2.68e-08	-0.86134	0.073	0.136	0.000465	Dpm1
2.77e-08	-1.00269	0.04	0.092	0.000481	Sybu
2.81e-08	-1.49954	0.018	0.058	0.000489	Mblac2
2.83e-08	-1.15588	0.04	0.091	0.000492	Pparg
2.86e-08	-2.28042	0.008	0.04	0.000497	Gm14280
2.87e-08	-0.659868	0.118	0.191	0.000497	Rprd1b
2.89e-08	-0.648777	0.116	0.19	0.000501	Mrtfa
2.91e-08	-1.124	0.039	0.09	0.000505	Mb21d2
2.92e-08	-1.05803	0.056	0.113	0.000507	Slc7a1
2.94e-08	-0.625969	0.108	0.18	0.000511	Cstf3
2.96e-08	-1.61812	0.018	0.059	0.000513	Rnf13
3.13e-08	-0.960863	0.065	0.124	0.000544	Snx10
3.14e-08	-1.02327	0.049	0.104	0.000546	Mxi1
3.23e-08	-0.849633	0.084	0.149	0.00056	Hira
3.28e-08	-1.01739	0.04	0.091	0.00057	Dtnbp1
3.32e-08	-0.968395	0.058	0.115	0.000577	Rnf180
3.34e-08	-0.733507	0.1	0.17	0.000581	Slc25a36
3.44e-08	-1.48466	0.022	0.064	0.000598	Glrb
3.45e-08	-1.1582	0.036	0.085	0.0006	C2cd2
3.46e-08	-1.12729	0.046	0.099	0.000601	Smad2
3.66e-08	-1.07211	0.048	0.102	0.000636	Klhl22
3.74e-08	-1.25626	0.031	0.077	0.000649	Herpud2
3.78e-08	-0.937473	0.057	0.114	0.000656	Uxs1
3.79e-08	-0.646134	0.101	0.172	0.000658	Zfp644
3.89e-08	-0.85615	0.07	0.131	0.000676	Acbd5
4.02e-08	-1.2494	0.034	0.082	0.000698	Rcan1
4.14e-08	-1.42948	0.03	0.076	0.000718	AW822252.1
4.14e-08	-0.724254	0.116	0.188	0.000719	Ptk2
4.22e-08	-0.685555	0.117	0.19	0.000732	Tbc1d15
4.22e-08	-1.85773	0.013	0.049	0.000732	Nipa2
4.28e-08	-1.63781	0.023	0.065	0.000743	Cpa6
4.29e-08	-0.904786	0.061	0.12	0.000745	Lactb2
4.41e-08	-0.673094	0.135	0.211	0.000765	Ppat
4.42e-08	-0.64389	0.127	0.201	0.000767	Armh3
4.45e-08	-0.828165	0.057	0.114	0.000773	Adck1
4.53e-08	-0.726826	0.101	0.171	0.000786	Kras
4.68e-08	-0.790099	0.086	0.151	0.000813	A930015D03Rik
4.73e-08	-0.851581	0.067	0.127	0.000821	Fbxo34
4.75e-08	-1.26066	0.03	0.076	0.000825	Atad1
4.79e-08	-0.913642	0.058	0.116	0.000832	Lrrc20
4.81e-08	-1.01681	0.051	0.106	0.000835	Ophn1
5e-08	-0.716581	0.108	0.179	0.000869	Fkbp9
5.17e-08	-0.863529	0.076	0.138	0.000898	Adamts6
5.21e-08	-0.621461	0.123	0.197	0.000904	Vps8
5.24e-08	-0.747986	0.088	0.154	0.00091	Gdap2
5.32e-08	-1.21962	0.031	0.078	0.000923	Slco1a5
5.32e-08	-1.00426	0.061	0.118	0.000923	Bcl2l1
5.49e-08	-1.21803	0.038	0.087	0.000954	Scel
5.53e-08	-0.983264	0.045	0.096	0.00096	Twsg1
5.94e-08	-0.789438	0.071	0.133	0.00103058	Prkaa1
6.03e-08	-1.163	0.038	0.087	0.00104752	Mettl15
6.11e-08	-1.15454	0.038	0.087	0.00106052	Arhgef9
6.16e-08	-0.912769	0.056	0.112	0.0010692	Cyp7b1
6.41e-08	-2.0325	0.014	0.05	0.00111308	Cd247
6.97e-08	-2.26563	0.008	0.04	0.0012096	Gm38256
7.1e-08	-0.919471	0.067	0.125	0.00123248	Skap2
7.11e-08	-0.625921	0.115	0.187	0.00123417	Gmpr
7.18e-08	-0.852713	0.068	0.128	0.00124646	Sacm1l
7.28e-08	-0.676469	0.095	0.162	0.00126348	Ttc7b
7.51e-08	-0.996632	0.044	0.095	0.00130395	Ube2e1
7.68e-08	-1.29069	0.029	0.074	0.00133297	2900076A07Rik
7.74e-08	-1.28598	0.024	0.066	0.00134366	Gm47431
7.79e-08	-0.940575	0.055	0.11	0.0013518	Ggact
7.94e-08	-0.930246	0.16	0.232	0.00137768	Gria3
7.95e-08	-0.904786	0.062	0.119	0.00138001	Paip2
7.97e-08	-1.05124	0.051	0.104	0.00138328	Cpm
8.23e-08	-1.30801	0.025	0.068	0.00142903	Tbccd1
8.29e-08	-1.03531	0.047	0.099	0.0014388	Slc30a5
8.59e-08	-0.84979	0.079	0.141	0.0014908	Rbfox3
8.66e-08	-0.65513	0.121	0.192	0.00150362	Oxct1
8.72e-08	-1.23009	0.066	0.123	0.00151403	Nrcam
9.05e-08	-1.04515	0.052	0.106	0.00157212	Arnt2
9.13e-08	-0.995636	0.044	0.094	0.00158447	Abi2
9.77e-08	-0.711537	0.107	0.175	0.0016965	Sel1l3
1.01e-07	-1.28042	0.029	0.073	0.00175987	Ppp6c
1.04e-07	-0.719927	0.101	0.167	0.00179754	Snx25
1.05e-07	-1.25507	0.029	0.073	0.00182653	Cr1l
1.1e-07	-1.85158	0.018	0.055	0.00190118	Matn2
1.1e-07	-0.917288	0.075	0.135	0.00191593	Septin11
1.11e-07	-1.01073	0.045	0.095	0.00192139	Sp4
1.12e-07	-0.849445	0.071	0.131	0.00194745	Cdc42se2
1.16e-07	-0.910991	0.063	0.119	0.00200697	D630045J12Rik
1.22e-07	-1.19461	0.035	0.08	0.00211111	Ube2f
1.22e-07	-0.929299	0.06	0.115	0.00212281	Sumo1
1.26e-07	-0.953063	0.054	0.107	0.00219101	Sgk3
1.28e-07	-1.29619	0.028	0.071	0.00221412	Rbks
1.28e-07	-1.86539	0.023	0.063	0.00222247	Gm52969
1.28e-07	-0.847705	0.06	0.116	0.00222552	Efr3a
1.29e-07	-1.10629	0.032	0.077	0.00223323	Btg3
1.3e-07	-1.56499	0.028	0.071	0.00226348	Nmnat2
1.31e-07	-0.970189	0.058	0.112	0.00226576	Syt9
1.32e-07	-1.28042	0.029	0.072	0.00229733	Dcun1d1
1.34e-07	-0.730867	0.075	0.135	0.00232865	Osbpl3
1.36e-07	-0.729903	0.088	0.152	0.00236969	Ptpn13
1.38e-07	-1.03867	0.031	0.076	0.00239388	Sqor
1.38e-07	-0.974467	0.056	0.11	0.00240152	Cpped1
1.39e-07	-0.961356	0.049	0.101	0.00242164	Lpar1
1.4e-07	-2.13603	0.008	0.039	0.00243777	Gm43713
1.42e-07	-1.03697	0.043	0.092	0.00246139	Kcnn2
1.42e-07	-0.730629	0.076	0.136	0.00246372	Ywhaz
1.43e-07	-0.951117	0.05	0.102	0.00249072	Pkig
1.44e-07	-1.36708	0.041	0.088	0.00249926	Foxp2
1.44e-07	-1.2305	0.031	0.075	0.00250301	Fam168b
1.5e-07	-1.49954	0.019	0.057	0.00260084	Tmigd3
1.52e-07	-0.73499	0.075	0.134	0.00263928	Ttc19
1.53e-07	-1.26362	0.025	0.067	0.0026612	Gm31432
1.55e-07	-0.807765	0.063	0.119	0.0026826	Tbc1d19
1.55e-07	-0.798097	0.064	0.12	0.00268959	Aagab
1.59e-07	-0.770406	0.1	0.165	0.00276599	Scarb2
1.62e-07	-1.43527	0.02	0.058	0.00280473	Phyhipl
1.62e-07	-0.702042	0.086	0.149	0.00281104	Ctps2
1.64e-07	-1.43774	0.02	0.058	0.00284356	Phactr3
1.64e-07	-1.09839	0.031	0.076	0.00285598	Ola1
1.65e-07	-0.947556	0.071	0.128	0.00286959	9030622O22Rik
1.7e-07	-1.25376	0.028	0.07	0.0029435	ENSMUSG00000121137
1.73e-07	-0.867929	0.055	0.108	0.0030016	Rnf141
1.74e-07	-1.11147	0.038	0.085	0.00301331	Rab8b
1.74e-07	-0.896877	0.059	0.114	0.00301413	Ldah
1.74e-07	-1.47307	0.021	0.059	0.00302297	Alg9
1.75e-07	-0.885851	0.055	0.108	0.0030355	Clpb
1.83e-07	-0.854018	0.061	0.117	0.00318295	Tmem241
1.94e-07	-1.18089	0.058	0.11	0.00336337	Dock5
1.98e-07	-1.49615	0.023	0.062	0.0034447	Atp11c
2.24e-07	-0.639155	0.134	0.205	0.00389518	Slc18a1
2.27e-07	-1.35941	0.024	0.063	0.00393757	Tmem165
2.33e-07	-0.7619	0.064	0.119	0.00403943	Zfp697
2.46e-07	-0.934043	0.06	0.114	0.00426942	Catspere2
2.53e-07	-0.601654	0.123	0.192	0.00438955	Rictor
2.63e-07	-0.694069	0.098	0.163	0.00457471	Lmx1b
2.64e-07	-0.993326	0.056	0.108	0.00458478	Slain1
2.66e-07	-1.16906	0.037	0.082	0.0046185	Crppa
2.67e-07	-0.780047	0.066	0.122	0.0046283	Wdfy2
2.77e-07	-0.704232	0.113	0.179	0.00481505	Upp2
2.8e-07	-0.758778	0.084	0.145	0.00485546	Myo5b
2.86e-07	-1.56823	0.015	0.049	0.00496224	Timm23
2.89e-07	-0.594085	0.136	0.207	0.00501895	Anxa4
2.92e-07	-0.708841	0.099	0.163	0.00506337	Syn1
3.06e-07	-2.18356	0.008	0.036	0.00531461	4933428C19Rik
3.16e-07	-0.736104	0.068	0.125	0.00548705	Xpo4
3.19e-07	-1.03107	0.038	0.083	0.00553834	Ica1l
3.2e-07	-0.92268	0.048	0.097	0.00555133	Galnt1
3.31e-07	-0.672051	0.101	0.165	0.00575446	Ddi2
3.32e-07	-1.19889	0.038	0.084	0.00575938	Nceh1
3.46e-07	-1.4206	0.029	0.07	0.0060147	Pdzrn4
3.48e-07	-0.849085	0.065	0.12	0.00603766	Ap3s2
3.61e-07	-0.693758	0.086	0.147	0.00626317	Atf2
3.85e-07	-0.765623	0.089	0.149	0.00668259	Oxr1
3.92e-07	-2.04075	0.01	0.04	0.00679856	Gm31508
3.92e-07	-0.972916	0.045	0.093	0.00680214	Trmt9b
3.94e-07	-0.993902	0.05	0.099	0.00683422	Lrrc49
3.95e-07	-0.988908	0.071	0.127	0.00686055	Sv2b
3.95e-07	-0.677641	0.091	0.152	0.00686494	Armc8
4.08e-07	-1.46013	0.021	0.058	0.0070872	Eaf2
4.08e-07	-0.679921	0.081	0.141	0.00708971	Map2k1
4.12e-07	-0.986021	0.058	0.11	0.00715098	Large1
4.43e-07	-1.32107	0.026	0.066	0.00768436	Fbxo36
4.44e-07	-0.8127	0.051	0.102	0.0077032	Lrrn2
4.46e-07	-1.03378	0.044	0.091	0.00774367	Pdgfrl
4.52e-07	-0.739082	0.084	0.143	0.00784015	Atg7
4.76e-07	-0.956885	0.046	0.094	0.00825591	Hace1
4.85e-07	-0.642995	0.098	0.161	0.00841394	Klf7
4.93e-07	-1.31856	0.022	0.06	0.00855614	Gm4791
4.97e-07	-0.978305	0.045	0.092	0.00863202	Capza1
4.98e-07	-0.869729	0.057	0.108	0.00864904	Slc20a2
4.99e-07	-1.5126	0.02	0.056	0.00865765	Bcl11a
5.21e-07	-0.717488	0.088	0.148	0.00904356	Nectin1
5.56e-07	-1.81292	0.012	0.042	0.00966051	Nbdy
5.71e-07	-0.900751	0.051	0.1	0.0099142	Tmtc3
5.87e-07	-1.24679	0.02	0.056	0.0101904	Bcl2l13
5.92e-07	-1.02615	0.044	0.09	0.0102858	Pcbd2
5.95e-07	-2.5237	0.005	0.029	0.0103372	Gm26760
5.97e-07	-0.70977	0.089	0.149	0.0103713	Vrk1
6.01e-07	-0.660401	0.083	0.142	0.0104261	Frs2
6.06e-07	-1.68457	0.014	0.046	0.0105214	Efcab7
6.16e-07	-1.58349	0.016	0.05	0.0106958	Dad1
6.24e-07	-0.619911	0.127	0.195	0.0108402	Mtus1
6.27e-07	-0.652776	0.104	0.167	0.010894	Tmprss4
6.4e-07	-0.909169	0.047	0.094	0.0111123	Ctso
6.49e-07	-0.678051	0.095	0.156	0.0112661	Xrcc5
6.73e-07	-0.833817	0.061	0.114	0.0116761	Galnt7
6.87e-07	-1.26893	0.024	0.061	0.0119227	Clic5
6.87e-07	-1.61991	0.015	0.047	0.0119238	Cry1
7.02e-07	-1.26825	0.024	0.061	0.0121953	Orc5
7.26e-07	-0.629043	0.086	0.146	0.0125977	Slc12a6
7.35e-07	-1.32623	0.021	0.057	0.0127558	Ovol2
7.44e-07	-0.703749	0.087	0.146	0.0129203	Tjp2
7.66e-07	-1.05803	0.041	0.085	0.0133025	4632427E13Rik
7.69e-07	-0.68378	0.089	0.148	0.0133487	Cog3
7.85e-07	-1.04044	0.041	0.085	0.0136274	Ptp4a2
7.94e-07	-0.737717	0.096	0.156	0.0137784	Cd44
8.01e-07	-0.882793	0.074	0.128	0.0139096	Slc16a9
8.09e-07	-1.07753	0.035	0.077	0.0140517	Yipf5
8.21e-07	-0.746088	0.088	0.146	0.0142526	Cul3
8.22e-07	-1.05803	0.036	0.079	0.0142663	Klhl2
8.24e-07	-0.667157	0.089	0.148	0.014307	Rars2
8.48e-07	-0.593242	0.159	0.228	0.0147252	Tfrc
8.71e-07	-2.61603	0.004	0.027	0.015128	Ammecr1
8.85e-07	-1.20642	0.029	0.069	0.0153659	Pbdc1
8.88e-07	-0.949508	0.048	0.095	0.0154126	Ranbp17
9.19e-07	-0.730402	0.108	0.17	0.0159499	Rgs17
9.22e-07	-0.827419	0.064	0.116	0.0160144	Ildr1
9.49e-07	-1.13258	0.03	0.07	0.0164831	Sestd1
9.77e-07	-0.944375	0.047	0.093	0.0169554	Fbxo16
9.81e-07	-0.987643	0.063	0.114	0.017024	Arid5b
1.01e-06	-1.10016	0.032	0.073	0.0174926	Nt5m
1.05e-06	-0.980553	0.034	0.075	0.0181911	Sumf1
1.05e-06	-1.91601	0.01	0.038	0.0182591	Sgip1
1.06e-06	-1.00459	0.04	0.084	0.0183897	Agps
1.07e-06	-0.925817	0.077	0.131	0.0185296	Maml2
1.08e-06	-0.881534	0.077	0.131	0.0187598	Stpg2
1.09e-06	-0.671849	0.094	0.153	0.0188523	Ranbp9
1.09e-06	-1.44136	0.015	0.047	0.0189067	Katnbl1
1.11e-06	-0.636205	0.1	0.16	0.019193	Ulk4
1.16e-06	-1.32623	0.023	0.059	0.02022	Tbca
1.17e-06	-0.642995	0.068	0.122	0.0203408	Gm17276
1.17e-06	-1.22643	0.023	0.059	0.0203475	E2f3
1.17e-06	-0.723048	0.078	0.133	0.0203516	Dph6
1.22e-06	-1.00912	0.042	0.086	0.0212497	Trp53cor1
1.24e-06	-1.31132	0.025	0.061	0.0214662	Cept1
1.25e-06	-1.13096	0.034	0.075	0.021623	Cbfb
1.26e-06	-0.971523	0.045	0.09	0.0218407	Reep3
1.29e-06	-1.29798	0.025	0.062	0.0223888	Nedd9
1.3e-06	-0.982744	0.043	0.087	0.0225845	Fhl1
1.32e-06	-0.988908	0.041	0.085	0.022977	Nup35
1.33e-06	-1.04875	0.038	0.08	0.0231337	Acvr1b
1.34e-06	-1.00459	0.04	0.083	0.0232462	Mtmr2
1.38e-06	-0.757799	0.08	0.135	0.0239272	Sos2
1.39e-06	-0.621933	0.109	0.171	0.0241873	Tanc1
1.4e-06	-0.990469	0.035	0.077	0.0243304	Ppp3r1
1.42e-06	-1.17051	0.025	0.062	0.0246818	Mtm1
1.43e-06	-0.68925	0.095	0.154	0.0247569	Kdm2b
1.43e-06	-0.759747	0.074	0.127	0.0248617	Gm47392
1.45e-06	-0.995491	0.035	0.077	0.0251043	Dner
1.48e-06	-0.824833	0.045	0.09	0.0257054	Prep
1.54e-06	-0.717573	0.077	0.131	0.0267187	Gm37240
1.58e-06	-1.13933	0.034	0.074	0.0274182	Xxylt1
1.61e-06	-0.692161	0.091	0.149	0.0278774	Tmed8
1.61e-06	-0.603466	0.103	0.164	0.0279494	Tbc1d8
1.65e-06	-0.854319	0.059	0.108	0.028652	Klf9
1.66e-06	-1.07753	0.032	0.072	0.0287998	Spink10
1.66e-06	-1.00556	0.038	0.079	0.0288462	Rhbdl3
1.66e-06	-1.26825	0.025	0.061	0.0288984	Gm14966
1.68e-06	-0.878326	0.053	0.1	0.0291362	Nfatc3
1.69e-06	-0.819348	0.068	0.119	0.0293574	Spidr
1.7e-06	-0.58628	0.099	0.159	0.0295614	Tspan15
1.77e-06	-2.11943	0.016	0.047	0.0307535	Kctd16
1.8e-06	-0.825371	0.067	0.118	0.0312133	Pphln1
1.83e-06	-2.17351	0.007	0.032	0.0318414	Cnr1
1.95e-06	-0.961817	0.045	0.09	0.0337753	Tent5c
1.97e-06	-1.38734	0.018	0.051	0.0341916	Lrrc28
2.05e-06	-1.12674	0.03	0.068	0.0356038	Psmb2
2.09e-06	-0.614542	0.111	0.173	0.0363576	Dnajc3
2.11e-06	-0.7558	0.069	0.12	0.0366607	Fam171a1
2.14e-06	-0.6491	0.092	0.149	0.037219	Eml4
2.16e-06	-0.856073	0.053	0.1	0.03756	Lclat1
2.16e-06	-0.801851	0.06	0.109	0.0375809	Lsm14a
2.17e-06	-0.61163	0.084	0.14	0.0376175	Rapgef6
2.2e-06	-0.831026	0.062	0.111	0.0381437	Zfat
2.26e-06	-0.614666	0.113	0.174	0.039199	Ttc8
2.34e-06	-0.625627	0.091	0.148	0.04063	Mib1
2.39e-06	-0.779996	0.085	0.14	0.0414384	Edem1
2.39e-06	-1.21781	0.028	0.064	0.0415499	Tbpl1
2.42e-06	-0.729409	0.078	0.132	0.042036	Wbp1l
2.54e-06	-1.00741	0.042	0.085	0.044125	Tnfrsf21
2.64e-06	-1.35941	0.024	0.059	0.0457949	Prim2
2.65e-06	-1.12216	0.032	0.071	0.0459373	Ap3s1
2.66e-06	-1.49099	0.013	0.042	0.0461088	Gm46218
2.75e-06	-1.06802	0.035	0.074	0.0476947	Tgfbr3
2.79e-06	-0.774239	0.055	0.101	0.0484276	Edaradd
2.82e-06	-1.01444	0.037	0.077	0.0489468	Cabcoco1
2.83e-06	-1.00254	0.038	0.078	0.049142	Gna12
2.87e-06	-0.850039	0.051	0.096	0.0498881	Yaf2
0	2.58366	0.972	0.577	0	Gm19951
0	1.68619	1	0.999	0	Rn18s-rs5
0	0.929673	1	1	0	Malat1
2.41e-259	1.46004	0.996	0.931	4.18e-255	Cmss1
1.06e-213	1.14261	0.999	0.999	1.85e-209	Gphn
1.66e-212	1.2843	0.998	0.94	2.88e-208	Lars2
1.93e-201	1.23029	0.973	0.82	3.36e-197	Srrm2
1.65e-170	2.02629	0.983	0.908	2.87e-166	Cdk8
2.14e-168	0.977473	0.995	0.966	3.72e-164	Peg3
1.87e-160	1.48757	0.903	0.601	3.25e-156	Camk1d
5.54e-120	1.41551	0.798	0.551	9.61e-116	Rbm25
4.61e-115	1.20116	0.848	0.657	8.01e-111	Prrc2c
1.71e-107	1.15782	0.836	0.653	2.98e-103	Son
5.26e-96	0.756184	0.967	0.946	9.13e-92	Dst
5.5e-89	1.29545	0.719	0.472	9.54e-85	Prpf4b
2.63e-86	1.49233	0.651	0.375	4.56e-82	Luc7l3
1.33e-82	1.02542	0.816	0.695	2.31e-78	Golga4
4.71e-81	0.768873	0.918	0.821	8.19e-77	Ddx5
5.39e-80	1.26002	0.718	0.467	9.36e-76	ENSMUSG00000095041
6.81e-74	1.23602	0.686	0.455	1.18e-69	Acin1
1.74e-69	0.816896	0.848	0.795	3.02e-65	Nktr
5.09e-67	0.973697	0.777	0.636	8.84e-63	Golgb1
5.74e-65	1.53437	0.522	0.26	9.97e-61	Prpf38b
2.53e-58	1.44399	0.601	0.379	4.39e-54	Hap1
4.08e-58	1.25271	0.597	0.375	7.08e-54	Snrnp70
3.54e-55	1.07648	0.677	0.52	6.14e-51	Srek1
4.22e-55	1.08971	0.693	0.53	7.32e-51	Ppp4r1l-ps.1
1.16e-52	0.898303	0.733	0.567	2.01e-48	Vegfa
7.42e-51	1.25057	0.563	0.346	1.29e-46	Kif12
3.05e-49	1.17595	0.593	0.39	5.29e-45	Srsf11
2.81e-48	0.897985	0.71	0.564	4.88e-44	Kmt2a
7.26e-48	1.57279	0.4	0.183	1.26e-43	Eif5b
5.13e-45	0.983191	0.621	0.425	8.92e-41	Hnrnpu
7.83e-45	1.0927	0.59	0.401	1.36e-40	Tcf25
2.63e-43	1.25366	0.516	0.316	4.56e-39	Eif3a
8.95e-40	0.865084	0.681	0.566	1.55e-35	Ddx17
1.31e-38	1.17128	0.459	0.255	2.27e-34	Filip1l
1.25e-36	0.776844	0.783	0.688	2.17e-32	Chga
1.78e-36	0.880977	0.659	0.526	3.08e-32	Rrbp1
2.05e-35	1.35131	0.348	0.166	3.55e-31	Cdk11b
5.57e-35	0.640475	0.826	0.751	9.66e-31	Ubr4
6.05e-35	1.09998	0.488	0.305	1.05e-30	Kmt2d
4.89e-34	0.876837	0.63	0.497	8.48e-30	Akap9
2.44e-33	0.873912	0.635	0.504	4.24e-29	Atrx
3.4e-32	1.20667	0.391	0.214	5.91e-28	Arglu1
5.46e-32	0.798862	0.667	0.539	9.48e-28	Pnisr
1.21e-31	0.961722	0.525	0.353	2.1e-27	Pnn
5.15e-31	0.908875	0.546	0.374	8.94e-27	Eif4g1
1.93e-30	2.33803	0.133	0.027	3.34e-26	Gm48099
6.6e-30	1.22274	0.351	0.183	1.15e-25	Prrc2a
4.27e-29	1.09456	0.455	0.299	7.41e-25	Sfpq
2.04e-28	1.17312	0.381	0.219	3.54e-24	Zc3h13
2.48e-28	2.40697	0.122	0.025	4.3e-24	D130009I18Rik
2.92e-27	1.17121	0.359	0.2	5.07e-23	Ythdc1
3.22e-27	1.02147	0.434	0.273	5.59e-23	Tpr
7.5e-27	1.33573	0.293	0.144	1.3e-22	Srrt
1.91e-26	0.966961	0.475	0.32	3.31e-22	Safb2
1.27e-25	0.897331	0.515	0.37	2.2e-21	Dync1h1
2.45e-25	1.16491	0.336	0.184	4.26e-21	Pabpn1
7.26e-25	1.1033	0.344	0.193	1.26e-20	Hnrnpdl
1.56e-24	2.34548	0.12	0.029	2.7e-20	Hexb
2.9e-24	1.11603	0.367	0.219	5.04e-20	Chd3
3.28e-24	2.0217	0.14	0.041	5.69e-20	Ptma
3.83e-24	1.39829	0.238	0.107	6.66e-20	Shfl
4.13e-24	1.83326	0.151	0.047	7.17e-20	Fam133b
1.22e-23	1.85814	0.152	0.049	2.12e-19	Pnma8b
2.31e-23	1.40829	0.224	0.099	4.01e-19	Rundc3a
3.86e-23	0.740863	0.611	0.507	6.7e-19	Kif1a
4.3e-23	1.50362	0.198	0.08	7.46e-19	Rexo1
4.36e-23	1.00756	0.375	0.227	7.57e-19	Bod1l
6.24e-23	1.16732	0.33	0.19	1.08e-18	Rnf20
6.47e-23	0.709321	0.661	0.557	1.12e-18	Syne1
6.55e-22	0.913718	0.452	0.311	1.14e-17	Chd4
9.49e-22	1.13772	0.332	0.196	1.65e-17	Tspyl2
1.89e-21	0.926656	0.419	0.275	3.28e-17	Leng8
2.65e-21	1.07825	0.32	0.183	4.61e-17	Gripap1
1.54e-20	0.895017	0.412	0.273	2.67e-16	Maged1
4.41e-20	1.91258	0.104	0.027	7.67e-16	Gcg
4.53e-20	0.780208	0.59	0.504	7.87e-16	Ins1
5.15e-20	0.960152	0.419	0.288	8.93e-16	Baz1b
6.64e-20	0.998291	0.342	0.208	1.15e-15	Ap3d1
9.66e-20	0.812876	0.507	0.389	1.68e-15	Sltm
1.05e-19	0.812524	0.473	0.349	1.83e-15	Srrm1
1.26e-19	0.796186	0.505	0.38	2.18e-15	Upf3b
1.61e-19	3.28182	0.065	0.008	2.8e-15	Lingo2
1.73e-19	1.04438	0.33	0.2	3e-15	Luc7l
2.08e-19	1.61439	0.141	0.05	3.61e-15	Mir6236
2.12e-19	1.00999	0.341	0.211	3.68e-15	Spen
2.27e-19	1.69505	0.134	0.046	3.95e-15	Mybbp1a
3.93e-19	1.21852	0.24	0.123	6.82e-15	Kmt2b
4.52e-19	0.87455	0.442	0.317	7.86e-15	Smarcc2
4.99e-19	1.1365	0.277	0.155	8.66e-15	Ddx46
8.52e-19	0.905632	0.4	0.27	1.48e-14	Rbbp6
1.02e-18	1.66922	0.128	0.043	1.77e-14	Zfp598
1.8e-18	1.35594	0.193	0.088	3.13e-14	Ehmt2
1.9e-18	4.63545	0.045	0.002	3.29e-14	Gm41206
3.97e-18	1.57424	0.144	0.054	6.89e-14	Nop56
4.37e-18	1.15496	0.257	0.14	7.58e-14	Lmtk3
5.86e-18	0.971715	0.354	0.231	1.02e-13	Numa1
1.43e-17	0.880794	0.386	0.262	2.48e-13	Akap8l
1.8e-17	1.2435	0.19	0.088	3.12e-13	Ssb
1.9e-17	1.06487	0.272	0.155	3.3e-13	Ncl
1.92e-17	1.03849	0.284	0.165	3.34e-13	Zdhhc1
2.05e-17	0.767245	0.518	0.427	3.57e-13	Hnrnpa2b1
2.63e-17	0.855595	0.41	0.287	4.56e-13	Srsf5
2.85e-17	0.854867	0.413	0.293	4.95e-13	Mprip
3.06e-17	1.16566	0.229	0.12	5.31e-13	Brd2
5.69e-17	1.16349	0.228	0.12	9.88e-13	Sf3b2
9.64e-17	1.60136	0.124	0.044	1.67e-12	Htatsf1
1.67e-16	0.865399	0.368	0.246	2.9e-12	Zranb2
2.62e-16	1.30843	0.19	0.092	4.55e-12	Slc17a9
2.7e-16	1.33111	0.156	0.067	4.69e-12	Eef2
3.35e-16	0.942895	0.31	0.193	5.82e-12	Baz2a
8.54e-16	0.857864	0.368	0.254	1.48e-11	Ktn1
2.31e-15	1.44447	0.129	0.051	4.02e-11	Skiv2l
4.03e-15	2.04183	0.167	0.082	7e-11	Gm24407
4.4e-15	0.738694	0.454	0.35	7.64e-11	Thoc2
4.79e-15	0.834617	0.366	0.252	8.32e-11	Hnrnph1
4.86e-15	1.90039	0.083	0.023	8.44e-11	Fam50a
7.7e-15	0.939274	0.304	0.195	1.34e-10	Fbxl16
1.02e-14	1.40634	0.133	0.055	1.77e-10	Bag6
1.19e-14	2.26886	0.067	0.015	2.06e-10	H2-D1
1.22e-14	0.660514	0.54	0.455	2.11e-10	Ankrd11
1.26e-14	0.974945	0.273	0.166	2.19e-10	Nars
1.66e-14	1.18048	0.182	0.091	2.89e-10	Ubtf
2e-14	1.0426	0.232	0.132	3.47e-10	Smc1a
2.11e-14	1.189	0.178	0.088	3.67e-10	Mettl1
2.23e-14	1.65431	0.1	0.034	3.86e-10	Brd9
2.74e-14	0.93999	0.283	0.177	4.75e-10	Upf2
3.89e-14	1.45616	0.121	0.048	6.76e-10	Phf1
4.21e-14	0.658111	0.517	0.424	7.3e-10	Firre
4.6e-14	1.02665	0.221	0.124	7.99e-10	Ubp1
5.72e-14	1.10312	0.22	0.124	9.93e-10	Hspa5
6.27e-14	0.604562	0.522	0.414	1.09e-09	Gm47283
6.3e-14	1.30065	0.145	0.066	1.09e-09	Slc39a7
8.49e-14	0.65753	0.49	0.39	1.47e-09	Sf3b1
8.89e-14	0.817917	0.322	0.213	1.54e-09	Ccnl2
1.02e-13	1.70826	0.09	0.029	1.76e-09	Psmc3
1.02e-13	1.74576	0.091	0.03	1.78e-09	Ptms
1.6e-13	0.778836	0.4	0.299	2.77e-09	Rsrc2
1.64e-13	1.42663	0.091	0.03	2.85e-09	Nkain2
1.64e-13	1.18939	0.161	0.078	2.85e-09	Sspn
2.12e-13	1.20626	0.154	0.073	3.69e-09	ENSMUSG00000120081
2.28e-13	0.795698	0.379	0.276	3.96e-09	Safb
2.34e-13	0.817562	0.326	0.22	4.06e-09	Thoc2l
2.76e-13	0.723967	0.438	0.338	4.8e-09	Zbed6
3.04e-13	0.885018	0.297	0.195	5.27e-09	Hnrnpl
3.2e-13	1.14399	0.167	0.083	5.56e-09	Usp19
3.9e-13	1.55841	0.098	0.035	6.77e-09	B830017H08Rik
4.42e-13	0.815175	0.357	0.253	7.67e-09	Usp35
4.98e-13	0.927602	0.263	0.164	8.65e-09	Hook2
5.01e-13	0.674308	0.447	0.351	8.7e-09	Bptf
6.24e-13	1.2684	0.141	0.065	1.08e-08	Cebpz
7.66e-13	1.29921	0.131	0.058	1.33e-08	Pdgfa
8.14e-13	2.25811	0.058	0.013	1.41e-08	Chmp2a
9.88e-13	1.53799	0.094	0.034	1.72e-08	Gm12183
9.99e-13	1.22331	0.15	0.072	1.73e-08	Fbrs
1.01e-12	1.13265	0.177	0.093	1.75e-08	Pdcd11
1.02e-12	1.59732	0.098	0.036	1.78e-08	Lrrc45
1.07e-12	1.54799	0.097	0.036	1.86e-08	Pcyt2
1.12e-12	1.05225	0.243	0.149	1.94e-08	Chgb
1.16e-12	1.11189	0.17	0.087	2.01e-08	Cic
1.16e-12	1.14889	0.16	0.08	2.01e-08	Pwwp3a
1.21e-12	1.40002	0.116	0.049	2.1e-08	Wnk4
1.44e-12	0.946986	0.236	0.142	2.5e-08	Ddx24
1.62e-12	1.44976	0.118	0.051	2.82e-08	Mettl26
2.58e-12	1.71538	0.073	0.022	4.48e-08	Gps2
2.66e-12	0.800548	0.458	0.372	4.62e-08	Hnf1aos1
3.22e-12	1.07279	0.179	0.096	5.58e-08	Mbd6
5.03e-12	0.870455	0.244	0.15	8.74e-08	Hnrnpa3
5.63e-12	0.810463	0.296	0.198	9.78e-08	Brd8
5.98e-12	1.24031	0.126	0.057	1.04e-07	Sbf1
6.53e-12	0.716181	0.363	0.26	1.13e-07	Hsp90b1
6.64e-12	1.2494	0.131	0.061	1.15e-07	Abcf1
6.92e-12	1.16895	0.157	0.08	1.2e-07	Cep170b
9.99e-12	1.28842	0.117	0.051	1.73e-07	Hsp90ab1
1.12e-11	0.955551	0.172	0.092	1.94e-07	Os9
1.46e-11	0.876515	0.283	0.19	2.54e-07	Naa15
1.57e-11	1.53931	0.084	0.03	2.73e-07	Ctbp2
1.57e-11	1.05915	0.18	0.1	2.73e-07	Med12
1.69e-11	0.631088	0.488	0.41	2.93e-07	Ncor2
1.79e-11	1.04389	0.173	0.094	3.11e-07	Clasrp
2.13e-11	0.690346	0.377	0.283	3.7e-07	Sptan1
2.42e-11	1.60093	0.083	0.03	4.2e-07	Rps6kb2
2.59e-11	0.716866	0.351	0.253	4.49e-07	Nemf
2.62e-11	0.774511	0.311	0.216	4.54e-07	Chd8
2.76e-11	1.52693	0.084	0.03	4.8e-07	Ssrp1
3.09e-11	0.673151	0.429	0.343	5.36e-07	Mapk8ip3
4.18e-11	1.6892	0.069	0.022	7.25e-07	Gm24265
4.77e-11	1.07873	0.167	0.091	8.28e-07	Csf2ra
4.98e-11	0.993896	0.175	0.097	8.65e-07	Abca7
5.05e-11	0.883074	0.225	0.139	8.77e-07	Supt5
5.12e-11	1.05745	0.168	0.092	8.89e-07	Setd1b
5.45e-11	1.24731	0.119	0.055	9.46e-07	Tspyl4
6.55e-11	0.997906	0.189	0.109	1.14e-06	Golga2
6.6e-11	1.66989	0.074	0.025	1.15e-06	Aup1
7.16e-11	0.916342	0.19	0.11	1.24e-06	Srsf10
7.73e-11	1.26678	0.115	0.053	1.34e-06	Ccdc9b
8.19e-11	0.9337	0.162	0.087	1.42e-06	Ampd2
8.41e-11	0.987904	0.161	0.087	1.46e-06	Sympk
8.53e-11	1.75959	0.065	0.02	1.48e-06	Kifc2
9e-11	1.81451	0.061	0.018	1.56e-06	2510002D24Rik
1.16e-10	1.10231	0.15	0.079	2.01e-06	Cherp
1.16e-10	1.98636	0.055	0.014	2.01e-06	Tceal9
1.17e-10	2.279	0.045	0.01	2.03e-06	Rps3
1.22e-10	1.40829	0.095	0.039	2.12e-06	Tle2
1.24e-10	1.10459	0.137	0.069	2.15e-06	Zfp512b
1.34e-10	0.997311	0.166	0.091	2.32e-06	Shc1
1.4e-10	1.32699	0.102	0.044	2.44e-06	Pdap1
1.52e-10	0.773241	0.272	0.183	2.64e-06	Atxn2l
1.58e-10	1.58833	0.069	0.023	2.75e-06	Nrbp2
1.61e-10	1.09351	0.149	0.079	2.8e-06	Gm15564
1.67e-10	1.00458	0.17	0.095	2.91e-06	Tmem214
1.88e-10	0.940282	0.19	0.111	3.27e-06	Prpf40b
1.96e-10	1.26977	0.112	0.052	3.41e-06	Brpf1
1.98e-10	1.81644	0.061	0.019	3.43e-06	Gm26918
2.16e-10	0.991263	0.17	0.095	3.74e-06	Dctn1
2.41e-10	1.09328	0.151	0.08	4.19e-06	Brd7
2.52e-10	1.44447	0.084	0.033	4.37e-06	Ddx41
2.74e-10	1.02943	0.144	0.076	4.75e-06	Gabbr1
2.77e-10	1.99642	0.051	0.013	4.82e-06	Wbp1
2.82e-10	1.79702	0.059	0.018	4.89e-06	Bex3
2.86e-10	0.653888	0.401	0.315	4.96e-06	Srcap
2.95e-10	1.56507	0.078	0.029	5.12e-06	Ube2q1
3.33e-10	0.853159	0.307	0.224	5.77e-06	Carmil3
3.51e-10	0.885384	0.257	0.173	6.1e-06	Ppig
3.72e-10	1.30034	0.101	0.045	6.46e-06	Noc2l
3.83e-10	1.04235	0.159	0.088	6.64e-06	Gas5
3.91e-10	1.70058	0.067	0.022	6.79e-06	Atxn7l3
4.07e-10	2.22737	0.038	0.007	7.07e-06	Gm5466
4.12e-10	0.941968	0.2	0.122	7.15e-06	Gdi1
4.81e-10	1.60328	0.068	0.023	8.35e-06	Ftsj3
5.1e-10	1.3393	0.096	0.042	8.85e-06	Hirip3
5.9e-10	1.03155	0.154	0.084	1.03e-05	Snrnp48
6.14e-10	0.927069	0.189	0.113	1.07e-05	Zswim8
6.5e-10	2.02943	0.048	0.012	1.13e-05	H1f4
6.64e-10	1.50556	0.086	0.035	1.15e-05	Gprasp2
6.8e-10	1.94197	0.048	0.012	1.18e-05	Armc5
6.92e-10	1.73843	0.061	0.019	1.2e-05	Prss53
8.26e-10	1.16334	0.111	0.053	1.43e-05	Rps24
8.85e-10	1.0533	0.134	0.07	1.54e-05	Rtl5
8.96e-10	1.72856	0.063	0.021	1.56e-05	Rps8
9.33e-10	1.18851	0.118	0.058	1.62e-05	Psd
1e-09	0.777157	0.276	0.191	1.74e-05	Slk
1.03e-09	0.858699	0.208	0.13	1.78e-05	Adcy6
1.09e-09	0.821707	0.3	0.218	1.89e-05	Rn7sk
1.13e-09	1.08816	0.14	0.075	1.95e-05	Ddx55
1.24e-09	0.945883	0.168	0.097	2.15e-05	Cc2d1b
1.32e-09	0.903935	0.187	0.112	2.29e-05	Cnot3
1.5e-09	0.817674	0.237	0.157	2.61e-05	Syngap1
1.73e-09	0.917077	0.169	0.098	3e-05	Mtif2
1.88e-09	1.9815	0.05	0.014	3.26e-05	Bex2
2.17e-09	1.3112	0.088	0.037	3.77e-05	H2-K1
2.22e-09	1.12031	0.118	0.059	3.85e-05	Neurl4
2.35e-09	0.743742	0.302	0.219	4.07e-05	Fnbp4
2.39e-09	0.911728	0.194	0.12	4.15e-05	Kpna1
2.42e-09	1.09029	0.147	0.082	4.21e-05	Eef1a1
2.53e-09	0.786879	0.273	0.192	4.39e-05	U2surp
2.54e-09	2.3702	0.038	0.008	4.4e-05	Rfng
2.6e-09	1.45417	0.079	0.032	4.51e-05	Serf2
2.86e-09	2.52693	0.034	0.006	4.97e-05	Pqbp1
2.89e-09	2.06036	0.041	0.01	5.01e-05	Vps4a
2.91e-09	0.864468	0.194	0.12	5.05e-05	Akap8
3.29e-09	1.12669	0.107	0.051	5.71e-05	Sirt7
3.29e-09	0.967896	0.169	0.1	5.71e-05	Setd1a
3.32e-09	1.13265	0.115	0.058	5.77e-05	Map9
4.05e-09	1.04034	0.125	0.065	7.03e-05	Psmd4
4.65e-09	2.40957	0.038	0.008	8.08e-05	Mrgbp
4.75e-09	1.35701	0.08	0.033	8.25e-05	Sh3glb2
5.08e-09	0.846548	0.199	0.126	8.83e-05	Rbm28
5.16e-09	0.875734	0.19	0.118	8.96e-05	Arhgef1
5.34e-09	0.992952	0.135	0.073	9.28e-05	Abca2
5.61e-09	2.17463	0.035	0.007	9.73e-05	Pgghg
5.72e-09	0.743823	0.268	0.186	9.93e-05	Baiap3
6.28e-09	2.16739	0.038	0.009	0.000109	Pcdhgb6
6.37e-09	0.859506	0.197	0.124	0.000111	Nap1l1
7.24e-09	2.71456	0.029	0.004	0.000126	Ifi27
8.05e-09	1.03899	0.118	0.06	0.00014	Stk11
8.2e-09	1.31192	0.078	0.033	0.000142	Fkbp2
8.21e-09	1.18813	0.097	0.045	0.000143	Man2c1
8.54e-09	1.2494	0.091	0.042	0.000148	Rpl4
8.84e-09	1.70143	0.055	0.018	0.000154	Fbxw5
8.99e-09	1.05202	0.148	0.085	0.000156	Eif2s2
9.54e-09	1.95014	0.043	0.011	0.000166	Gm55594
1.18e-08	2.1592	0.041	0.01	0.000204	Pcbp1
1.19e-08	0.931129	0.149	0.085	0.000206	Dtx3
1.23e-08	0.649102	0.291	0.209	0.000213	Ddx39b
1.23e-08	0.827903	0.237	0.162	0.000213	Ankrd24
1.27e-08	1.1816	0.107	0.053	0.00022	Knop1
1.27e-08	1.30792	0.084	0.037	0.000221	Rogdi
1.28e-08	2.00806	0.045	0.012	0.000223	Mak16
1.31e-08	1.30983	0.081	0.035	0.000228	Slc4a3
1.33e-08	1.27695	0.081	0.035	0.000231	Anp32b
1.35e-08	1.27695	0.081	0.035	0.000235	ENSMUSG00000121500
1.38e-08	0.758256	0.213	0.139	0.00024	Brf1
1.44e-08	1.64892	0.054	0.018	0.000251	Ccdc84
1.44e-08	0.867612	0.179	0.11	0.000251	Tln1
1.66e-08	1.59106	0.062	0.023	0.000288	Jtb
1.72e-08	1.09083	0.114	0.059	0.000299	Atn1
1.78e-08	1.47802	0.062	0.023	0.000309	Gna11
2.01e-08	1.29511	0.078	0.033	0.000348	Tbrg1
2.1e-08	0.879684	0.179	0.111	0.000365	Dap3
2.11e-08	1.24821	0.085	0.038	0.000365	Ubc
2.13e-08	0.705778	0.273	0.197	0.00037	Khdc4
2.17e-08	0.958647	0.122	0.065	0.000377	Zfp646
2.21e-08	0.794766	0.195	0.124	0.000384	Gigyf1
2.47e-08	1.02206	0.124	0.067	0.000428	Snapc4
2.59e-08	1.10682	0.101	0.05	0.00045	Psmc1
2.62e-08	0.923131	0.177	0.111	0.000454	Map7d1
2.8e-08	1.80986	0.049	0.015	0.000487	Gm14412
2.81e-08	0.872926	0.177	0.11	0.000488	Wdr43
2.96e-08	1.34569	0.083	0.037	0.000514	Dnajb2
2.98e-08	1.56646	0.055	0.019	0.000518	Psma4
3.02e-08	1.20717	0.091	0.043	0.000525	Ssbp4
3.19e-08	1.90039	0.041	0.011	0.000553	Lmntd2
3.25e-08	1.24118	0.076	0.033	0.000565	Chpf2
3.31e-08	1.22437	0.083	0.037	0.000575	2210016L21Rik
3.37e-08	1.13139	0.102	0.051	0.000586	Slc39a13
3.71e-08	1.88601	0.042	0.012	0.000643	Ccdc97
3.87e-08	1.17329	0.097	0.047	0.000672	Ccdc174
4.03e-08	1.17014	0.096	0.047	0.0007	Tars
4.13e-08	0.796251	0.184	0.116	0.000717	Txlna
4.14e-08	2.08332	0.036	0.009	0.000719	Nol6
4.18e-08	0.920361	0.158	0.095	0.000726	Hnrnpul2
4.25e-08	1.3419	0.068	0.027	0.000737	Eme2
4.3e-08	1.84886	0.043	0.012	0.000747	Ap1g2
4.36e-08	1.49216	0.059	0.022	0.000757	Dyrk1b
4.48e-08	1.47571	0.059	0.022	0.000777	Npdc1
4.6e-08	1.74266	0.048	0.015	0.000798	Hmg20b
4.73e-08	1.00374	0.116	0.062	0.000821	Rrp1
4.97e-08	0.926101	0.144	0.084	0.000862	U2af2
5.11e-08	1.205	0.085	0.039	0.000886	Rsl1d1
5.39e-08	1.44807	0.063	0.025	0.000936	Pa2g4
5.55e-08	1.79441	0.045	0.013	0.000964	Cryba2
5.64e-08	1.18659	0.08	0.036	0.000979	Stub1
5.7e-08	1.61713	0.049	0.016	0.00099	Vars2
5.8e-08	0.708198	0.255	0.181	0.00100659	Hip1r
6.15e-08	2.14164	0.035	0.008	0.00106833	Gale
6.29e-08	0.928029	0.141	0.082	0.00109235	Scaf1
6.45e-08	1.70278	0.045	0.014	0.0011195	Ppan
6.54e-08	1.1436	0.096	0.047	0.00113559	Ddx18
6.96e-08	1.47316	0.058	0.021	0.00120795	Rnf167
7.6e-08	1.62647	0.052	0.018	0.00132014	Insm1
7.96e-08	2.33429	0.03	0.006	0.00138264	Rpl12
8.47e-08	1.15312	0.097	0.049	0.0014712	Kri1
8.94e-08	1.41529	0.062	0.025	0.00155167	Tcof1
9.05e-08	0.68409	0.268	0.195	0.00157085	Celsr3
9.61e-08	1.12557	0.105	0.055	0.00166906	Cep250
9.74e-08	1.07582	0.106	0.055	0.00169061	Dnmt1
9.84e-08	1.48846	0.055	0.02	0.00170774	ENSMUSG00000121378
9.95e-08	1.73338	0.044	0.013	0.00172808	Tmem258
1.01e-07	1.70913	0.044	0.013	0.00174498	Gm12990
1.03e-07	0.788768	0.158	0.096	0.00178262	Ascc2
1.05e-07	0.877838	0.167	0.105	0.00181934	Gpatch1
1.06e-07	2.25276	0.031	0.006	0.00183239	Gadd45gip1
1.06e-07	1.10117	0.094	0.046	0.00183482	Fam122a
1.08e-07	1.0685	0.094	0.047	0.00186886	Maz
1.1e-07	1.34407	0.075	0.033	0.00191818	Actr1b
1.11e-07	1.0401	0.104	0.054	0.00193358	Mthfsd
1.12e-07	1.63228	0.05	0.017	0.00194259	Ffar2
1.12e-07	1.50965	0.057	0.021	0.00194901	Gtf2f1
1.16e-07	0.914591	0.122	0.068	0.00200895	Calr
1.16e-07	0.744706	0.225	0.156	0.00200906	Kdm6b
1.24e-07	0.740677	0.204	0.136	0.00214958	Eif4g2
1.25e-07	1.54799	0.051	0.018	0.00217611	Gcc1
1.26e-07	2.98636	0.022	0.003	0.00218728	Lrrc73
1.28e-07	0.801205	0.211	0.144	0.00221777	Hp1bp3
1.34e-07	0.888797	0.18	0.116	0.0023281	Pcnt
1.34e-07	1.73504	0.046	0.015	0.00233031	Smpd2
1.45e-07	1.50675	0.052	0.019	0.00251366	Sgta
1.51e-07	0.916142	0.136	0.079	0.00262242	Trim39
1.54e-07	1.16193	0.09	0.044	0.00267611	Arrb2
1.57e-07	1.31219	0.061	0.025	0.00273314	Rpl13a
1.59e-07	2.4904	0.027	0.005	0.00276736	Sox4
1.65e-07	1.19369	0.085	0.041	0.00286875	Nolc1
1.78e-07	1.95014	0.039	0.011	0.00309217	Arl6ip4
1.79e-07	1.28182	0.075	0.034	0.00311603	Irf1
1.86e-07	0.893202	0.148	0.09	0.00322687	Rtf1
1.91e-07	1.00692	0.107	0.057	0.00331968	Mapk15
1.92e-07	0.897154	0.157	0.098	0.0033391	Hnrnpa1
1.93e-07	1.41731	0.056	0.021	0.00335632	Rad23a
1.95e-07	0.990062	0.147	0.09	0.00338833	Sptbn2
1.97e-07	1.07523	0.096	0.049	0.00342107	Arfip2
2.08e-07	0.860887	0.174	0.112	0.00360648	Pabpc4
2.08e-07	1.86135	0.04	0.012	0.00361519	Drap1
2.14e-07	1.01878	0.097	0.05	0.00371877	Ssr4
2.17e-07	0.611755	0.365	0.297	0.00376901	Zfc3h1
2.26e-07	1.33886	0.058	0.023	0.00392724	Nap1l5
2.44e-07	0.828959	0.127	0.072	0.00423845	Ciz1
2.57e-07	2.89616	0.022	0.003	0.00445908	Col7a1
2.7e-07	1.34137	0.069	0.03	0.00469391	Fasn
2.79e-07	1.25945	0.075	0.034	0.00484152	Chkb
2.84e-07	1.1826	0.08	0.038	0.00493596	Inppl1
2.88e-07	1.13635	0.081	0.039	0.00499373	Ccdc9
2.9e-07	1.77847	0.038	0.011	0.00503906	Echs1
3.15e-07	2.33429	0.026	0.005	0.00547425	D8Ertd738e
3.19e-07	1.94197	0.035	0.009	0.00553374	Ckb
3.26e-07	1.82239	0.038	0.011	0.00565855	Selenom
3.35e-07	1.73992	0.038	0.011	0.0058169	Bcl2l2
3.4e-07	1.15096	0.088	0.044	0.00589616	Cpsf1
3.4e-07	0.9823	0.096	0.05	0.00590676	Meis3
3.75e-07	1.75826	0.039	0.012	0.00651748	Snhg14
3.75e-07	1.89371	0.035	0.01	0.00651797	Jmjd8
3.85e-07	0.69105	0.304	0.237	0.00667888	Crocc
3.9e-07	0.774573	0.201	0.138	0.00677012	Mphosph8
4.14e-07	1.84886	0.032	0.008	0.00718176	C2cd4b
4.25e-07	1.31834	0.064	0.027	0.00738613	Ak2
4.27e-07	1.30875	0.068	0.03	0.00741322	Scrib
4.3e-07	1.30454	0.067	0.029	0.00745985	Hgfac
4.72e-07	1.2494	0.07	0.031	0.00820033	Syne4
4.74e-07	0.963029	0.111	0.061	0.00823659	Hsp90aa1
4.76e-07	2.02443	0.033	0.009	0.00826219	Lin37
4.83e-07	1.96303	0.033	0.009	0.00837786	Rfxank
4.93e-07	0.843263	0.134	0.079	0.00856622	Zfp335
5.07e-07	0.802272	0.171	0.111	0.00880612	Zc3h18
5.43e-07	1.09521	0.088	0.044	0.00943218	Atf4
5.65e-07	0.833592	0.132	0.078	0.0098157	Med25
5.8e-07	0.873381	0.124	0.072	0.0100768	Map2k7
5.88e-07	1.73992	0.038	0.011	0.0102113	Trappc14
5.98e-07	1.48386	0.048	0.018	0.0103899	Gpr137
6.05e-07	2.48113	0.023	0.004	0.0105072	Irf2bpl
6.06e-07	1.16848	0.081	0.039	0.0105164	Trmt2a
6.6e-07	1.28182	0.06	0.025	0.0114562	Tns2
6.62e-07	1.73129	0.038	0.012	0.0114871	Gnl1
6.68e-07	0.658175	0.326	0.262	0.0115956	Taok2
7.06e-07	1.22208	0.071	0.033	0.0122495	Zcchc9
7.29e-07	2.01878	0.031	0.008	0.0126557	Vps28
8.14e-07	2.27695	0.026	0.005	0.0141277	ENSMUSG00000119959
8.41e-07	3.4014	0.016	0.001	0.0146003	Isyna1
8.78e-07	1.34407	0.055	0.022	0.0152524	Myl6
9.2e-07	0.589489	0.317	0.249	0.0159805	Adgb
9.32e-07	0.667709	0.262	0.196	0.0161754	Ccar1
9.62e-07	0.811384	0.133	0.08	0.0167043	Atp6v0b
9.96e-07	1.15854	0.076	0.037	0.0172881	Ints1
1.04e-06	1.46553	0.048	0.018	0.0180987	Ino80b
1.06e-06	1.67377	0.042	0.014	0.0183652	Utp14b
1.07e-06	1.25337	0.065	0.029	0.0186595	Rab24
1.09e-06	1.46553	0.049	0.019	0.0188783	Adrm1
1.11e-06	1.15629	0.071	0.034	0.0191862	Mib2
1.11e-06	1.21414	0.068	0.031	0.0192966	Rhot2
1.13e-06	1.18345	0.068	0.031	0.0196026	Xpc
1.15e-06	1.73129	0.038	0.012	0.0199714	4933439C10Rik
1.17e-06	2.33429	0.025	0.005	0.0203514	Cstf2t
1.19e-06	1.42875	0.051	0.02	0.0207211	Pnma8a
1.22e-06	1.83359	0.034	0.01	0.0211343	Gm50303
1.22e-06	0.852506	0.135	0.083	0.0211663	Hnrnpk
1.24e-06	0.931321	0.12	0.07	0.0215078	Zgpat
1.28e-06	0.593679	0.392	0.337	0.0222322	Smarca4
1.3e-06	0.826491	0.162	0.106	0.022514	Mink1
1.31e-06	0.910635	0.114	0.066	0.0227648	Rnf40
1.32e-06	2.28592	0.028	0.006	0.0229192	Zfp469
1.33e-06	2.01878	0.031	0.008	0.0230509	Ctu2
1.35e-06	2.11189	0.028	0.006	0.023435	Cntnap5b
1.39e-06	0.958647	0.086	0.044	0.0241428	Syvn1
1.41e-06	1.45538	0.045	0.016	0.0245288	Gm20457
1.44e-06	1.32948	0.055	0.022	0.0250569	Tmem259
1.47e-06	0.811907	0.144	0.091	0.0256076	Ptbp1
1.5e-06	0.907752	0.094	0.051	0.0261135	Mrpl24
1.58e-06	1.27015	0.057	0.024	0.0273703	Pbx2
1.6e-06	1.03713	0.095	0.052	0.0278175	Scyl1
1.63e-06	1.27416	0.065	0.029	0.0282734	Gpr108
1.64e-06	1.26943	0.061	0.027	0.0283984	Polr3d
1.66e-06	1.3112	0.063	0.028	0.0288535	Elmo3
1.74e-06	0.683656	0.214	0.151	0.0302019	Paxbp1
1.75e-06	0.64677	0.252	0.188	0.0303844	Taf1
1.86e-06	1.88057	0.032	0.009	0.0323794	Il27
1.91e-06	1.38357	0.049	0.019	0.0332018	Zfhx2os
1.92e-06	1.69132	0.042	0.015	0.0333424	Phb2
1.94e-06	0.830122	0.111	0.063	0.0336145	Naga
1.94e-06	0.627297	0.238	0.174	0.0336532	Ppfia1
1.97e-06	1.05511	0.091	0.049	0.0342398	Rnpepl1
2e-06	2.1899	0.026	0.006	0.0346423	Rsc1a1
2e-06	0.774091	0.157	0.102	0.0347301	Mapk8ip2
2.01e-06	1.73129	0.037	0.012	0.0348326	Ercc2
2.02e-06	2.11189	0.026	0.006	0.035003	Mpnd
2.03e-06	1.32899	0.05	0.02	0.0353238	Mob3c
2.03e-06	0.818957	0.132	0.081	0.0353291	Zcchc8
2.04e-06	1.50184	0.042	0.015	0.035356	Kat2a
2.07e-06	1.41446	0.051	0.021	0.0358858	Cpt1c
2.13e-06	1.29866	0.051	0.02	0.0370253	Ring1
2.16e-06	1.37883	0.052	0.021	0.0374878	Dhx38
2.2e-06	1.38254	0.053	0.022	0.0381102	Prkcsh
2.34e-06	2.43382	0.022	0.004	0.0406691	ENSMUSG00000120224
2.36e-06	1.43072	0.044	0.016	0.041026	Tmem150a
2.39e-06	0.846751	0.121	0.072	0.0415286	Stk25
2.42e-06	1.30186	0.055	0.023	0.0419951	Gm20605
2.44e-06	1.30934	0.059	0.026	0.0423421	Eif2b4
2.45e-06	1.81971	0.034	0.01	0.0425591	Zfp526
2.48e-06	1.28182	0.058	0.025	0.0430719	Fuz
2.49e-06	1.84886	0.03	0.008	0.0431823	Eva1b
2.54e-06	1.22737	0.056	0.024	0.0441311	Fem1a
2.54e-06	1.27539	0.059	0.026	0.0441376	Pmpca
2.71e-06	1.14259	0.068	0.032	0.0470264	Gnb2
2.72e-06	1.55441	0.039	0.013	0.0472892	Ddx47
2.73e-06	0.670084	0.203	0.142	0.0474137	Preb
2.8e-06	0.599499	0.308	0.245	0.0485361	Sbno1
2.83e-06	0.951683	0.1	0.056	0.0490886	Cgn
2.85e-06	0.945534	0.093	0.051	0.0494706	Ing2
4.74e-54	0.469877	0.983	0.986	8.24e-50	Pclo
1.28e-39	-0.435345	0.742	0.951	2.23e-35	Rere
1.24e-34	-0.568609	0.536	0.765	2.16e-30	Atp8b1
2.8e-34	-0.532354	0.549	0.786	4.85e-30	Cmip
2.39e-29	-0.44744	0.56	0.775	4.16e-25	Rims2
1.39e-28	-0.533841	0.454	0.673	2.42e-24	Gbf1
4.14e-28	0.578639	0.802	0.76	7.19e-24	Mlxipl
1.05e-27	-0.338668	0.805	0.953	1.83e-23	Rimbp2
1.76e-25	-0.558582	0.473	0.65	3.05e-21	Ksr2
7.55e-25	-0.500746	0.682	0.813	1.31e-20	Il1r1
2.02e-24	-0.520375	0.488	0.676	3.51e-20	Prkag2
4.77e-23	-0.528483	0.379	0.58	8.28e-19	Arid1b
1.18e-22	-0.497471	0.581	0.744	2.05e-18	Glp1r
8.17e-22	-0.566777	0.377	0.553	1.42e-17	Tbc1d1
4.6e-21	-0.381855	0.518	0.721	7.98e-17	Myt1l
7.54e-20	-0.525083	0.38	0.552	1.31e-15	Farp1
2.98e-19	-0.519778	0.362	0.534	5.17e-15	Vwa8
3.69e-19	-0.294588	0.78	0.917	6.4e-15	Gnao1
4.2e-19	-0.497406	0.387	0.56	7.29e-15	Arfgef3
5.56e-19	-0.564218	0.326	0.491	9.66e-15	Sec24d
6.72e-19	-0.445981	0.366	0.545	1.17e-14	Dnajc1
8.05e-19	-0.469039	0.465	0.623	1.4e-14	St18
3.44e-18	0.423317	0.798	0.742	5.96e-14	Neat1
6.67e-18	-0.52792	0.459	0.606	1.16e-13	Akap13
7.41e-18	0.546606	0.684	0.625	1.29e-13	Ankrd12
7.67e-18	-0.450139	0.402	0.571	1.33e-13	Cyfip2
1.54e-17	-0.211905	0.968	0.984	2.67e-13	Nav2
2.38e-17	-0.538679	0.396	0.542	4.12e-13	Scg3
2.56e-17	-0.54781	0.323	0.478	4.45e-13	Usp9x
5.24e-17	-0.395784	0.367	0.542	9.09e-13	A330023F24Rik
7.41e-17	-0.486245	0.329	0.488	1.29e-12	Map7
8.72e-17	-0.416318	0.386	0.552	1.51e-12	Lrba
1.26e-16	-0.42086	0.417	0.587	2.18e-12	Mbnl2
5.96e-16	-0.439995	0.39	0.55	1.04e-11	Arhgef12
6.67e-16	-0.517464	0.307	0.459	1.16e-11	Zcchc7
3.06e-15	-0.488203	0.323	0.474	5.32e-11	Cpq
3.27e-15	-0.556211	0.296	0.434	5.68e-11	Bcr
3.52e-15	-0.563102	0.4	0.532	6.12e-11	Stk32a
1.22e-14	-0.508188	0.286	0.427	2.11e-10	Nalcn
1.54e-14	-0.527146	0.326	0.466	2.68e-10	Stard13
1.55e-14	-0.549421	0.288	0.424	2.69e-10	Aff1
2.35e-14	-0.566179	0.269	0.403	4.07e-10	Trerf1
2.94e-14	-0.465525	0.534	0.654	5.11e-10	Tshz2
4.08e-14	-0.445137	0.629	0.749	7.09e-10	Sphkap
4.58e-14	-0.535631	0.25	0.383	7.96e-10	Plxna2
1.06e-13	-0.462327	0.477	0.604	1.84e-09	Tacc2
1.06e-13	-0.566937	0.227	0.354	1.84e-09	Ralgps1
1.93e-13	-0.324954	0.533	0.692	3.35e-09	Rph3al
2.42e-13	-0.523696	0.222	0.35	4.19e-09	Ubr3
2.44e-13	-0.480564	0.29	0.421	4.24e-09	Tom1l2
3.28e-13	-0.430615	0.337	0.473	5.7e-09	Rev3l
3.31e-13	-0.543263	0.22	0.344	5.75e-09	Gsk3b
3.32e-13	-0.584545	0.218	0.34	5.77e-09	Snx29
7.53e-13	-0.477797	0.287	0.418	1.31e-08	Ube4b
7.68e-13	-0.43213	0.319	0.455	1.33e-08	Wls
7.72e-13	-0.545141	0.273	0.398	1.34e-08	Fam172a
8.58e-13	-0.455754	0.285	0.417	1.49e-08	Papola
8.85e-13	-0.526051	0.247	0.372	1.54e-08	Ano6
9.65e-13	-0.549568	0.296	0.417	1.68e-08	Cux2
1.08e-12	-0.556345	0.207	0.325	1.88e-08	Abhd2
1.09e-12	-0.426869	0.33	0.464	1.89e-08	Ttc28
1.19e-12	0.577019	0.52	0.424	2.07e-08	Ptprn
1.21e-12	-0.413407	0.273	0.41	2.09e-08	Fnip1
1.52e-12	-0.293299	0.508	0.666	2.65e-08	Inpp4a
2.42e-12	-0.418379	0.276	0.408	4.21e-08	Gpatch2
2.64e-12	-0.484153	0.247	0.372	4.59e-08	Thada
3.33e-12	-0.469228	0.225	0.348	5.77e-08	Nt5c2
3.78e-12	-0.497259	0.242	0.365	6.57e-08	Nr3c1
4.59e-12	-0.380516	0.375	0.508	7.97e-08	Anks1
8.65e-12	-0.501084	0.192	0.306	1.5e-07	Pum1
8.67e-12	-0.390607	0.369	0.504	1.5e-07	Slc6a6
[truncated: 8,637 more rows]
