# Supplementary material for: Med14 phosphorylation shapes genomic response to GLP-1 Agonist
Source: bioRxiv. 2025 Jun 23:2025.06.17.660196. Preprint. [Version 1] doi: 10.1101/2025.06.17.660196 (PMC12262311; doi:10.1101/2025.06.17.660196)
Supplement: Supplement 14 [file media-14.xlsx]

## Sheet: WT_FSK_vs_WT_CON_Pancreatic_B_C
p_val	avg_log2FC	pct.1	pct.2	p_val_adj	gene	upreg	dnreg
0	1.44298	0.999	1	0	Rn18s-rs5	1	0
1.99e-268	1.51632	0.998	0.934	3.45e-264	Cmss1	1	0
4.41e-211	1.17721	1	0.999	7.66e-207	Gphn	1	0
1.54e-209	1.43583	0.995	0.944	2.67e-205	Lars2	1	0
1.69e-197	1.23711	0.982	0.905	2.94e-193	Cdk8	1	0
7.79e-190	1.10079	0.963	0.809	1.35e-185	Srrm2	1	0
1.38e-169	1.49285	0.885	0.61	2.4e-165	Camk1d	1	0
1.28e-167	1.46566	0.876	0.57	2.23e-163	Gm19951	1	0
7.93e-97	0.942374	0.844	0.653	1.38e-92	Son	1	0
8.44e-94	1.17879	0.746	0.471	1.47e-89	ENSMUSG00000095041	1	0
2.13e-93	0.948205	0.844	0.668	3.7e-89	Prrc2c	1	0
3.03e-92	0.92714	0.85	0.704	5.26e-88	Golga4	1	0
6.1e-92	1.71264	0.546	0.25	1.06e-87	Filip1l	1	0
1.15e-89	0.775855	0.921	0.824	2e-85	Ddx5	1	0
9.29e-79	0.60916	0.954	0.941	1.61e-74	Dst	1	0
9.75e-79	0.605977	0.979	0.97	1.69e-74	Peg3	1	0
1.32e-77	1.39633	0.528	0.248	2.3e-73	Prpf38b	1	0
3.53e-74	1.06326	0.704	0.471	6.14e-70	Prpf4b	1	0
6.04e-74	1.14473	0.621	0.354	1.05e-69	Pnn	1	0
4.67e-73	1.04716	0.683	0.439	8.11e-69	Acin1	1	0
1.34e-69	0.849371	0.805	0.633	2.32e-65	Golgb1	1	0
1.38e-69	0.955542	0.75	0.555	2.4e-65	Rbm25	1	0
9.07e-66	0.807296	0.874	0.733	1.57e-61	Ubr4	1	0
5.9e-63	0.999877	0.711	0.523	1.02e-58	Ppp4r1l-ps.1	1	0
1.08e-61	0.8995	0.732	0.55	1.88e-57	Pnisr	1	0
1.82e-53	1.03868	0.596	0.382	3.15e-49	Luc7l3	1	0
4.87e-52	0.65556	0.863	0.809	8.45e-48	Nktr	1	0
5.37e-50	1.11297	0.53	0.321	9.32e-46	Safb2	1	0
9.46e-50	0.919527	0.636	0.433	1.64e-45	Hnrnpu	1	0
4.9e-49	1.04292	0.533	0.313	8.5e-45	Kmt2d	1	0
4.14e-46	1.1215	0.497	0.296	7.18e-42	Eif3a	1	0
5.46e-46	1.06587	0.569	0.37	9.47e-42	Hap1	1	0
6.03e-46	1.00344	0.539	0.33	1.05e-41	Kif12	1	0
1.52e-45	1.14712	0.475	0.27	2.63e-41	Leng8	1	0
4.78e-45	0.681638	0.803	0.757	8.3e-41	Ins2	1	0
2.3e-44	0.788983	0.683	0.507	3.99e-40	Atrx	1	0
3.64e-43	0.913771	0.584	0.394	6.32e-39	Srsf11	1	0
5.43e-42	0.736889	0.716	0.566	9.42e-38	Kmt2a	1	0
1.43e-41	0.874535	0.596	0.418	2.48e-37	Tcf25	1	0
4.67e-41	0.898597	0.561	0.37	8.11e-37	Dync1h1	1	0
2.01e-39	1.01397	0.604	0.43	3.49e-35	Gm47283	1	0
1.13e-38	0.947051	0.503	0.309	1.96e-34	Chd4	1	0
2.03e-38	0.702277	0.703	0.56	3.53e-34	Ddx17	1	0
5.38e-38	0.747494	0.677	0.536	9.34e-34	Srek1	1	0
9.44e-38	0.861116	0.559	0.382	1.64e-33	Snrnp70	1	0
2.29e-37	0.764133	0.657	0.507	3.98e-33	Akap9	1	0
7.06e-37	1.1897	0.37	0.194	1.23e-32	Hnrnpdl	1	0
7.46e-37	0.873941	0.519	0.332	1.29e-32	Zbed6	1	0
2.47e-36	1.05141	0.396	0.214	4.28e-32	Ccnl2	1	0
2.68e-36	0.629295	0.737	0.575	4.65e-32	Vegfa	1	0
3.62e-36	0.778876	0.675	0.542	6.29e-32	Rrbp1	1	0
9.91e-36	1.21018	0.359	0.186	1.72e-31	Eif5b	1	0
2.22e-35	1.19815	0.383	0.211	3.85e-31	Rn7sk	1	0
2.75e-35	0.790717	0.594	0.434	4.77e-31	Firre	1	0
3.34e-35	1.15084	0.34	0.167	5.8e-31	Cdk11b	1	0
4.18e-35	1.42657	0.276	0.119	7.26e-31	Sf3b2	1	0
1.06e-34	1.04337	0.414	0.238	1.83e-30	Zranb2	1	0
2.4e-34	1.55334	0.226	0.083	4.16e-30	Sspn	1	0
3.03e-34	0.875299	0.513	0.34	5.27e-30	Srrm1	1	0
1.16e-32	2.42334	0.136	0.03	2.01e-28	Hexb	1	0
3.72e-32	1.44563	0.241	0.098	6.45e-28	Rundc3a	1	0
6.29e-32	1.16616	0.305	0.147	1.09e-27	Ncl	1	0
8.47e-32	1.12416	0.348	0.185	1.47e-27	Pabpn1	1	0
1.34e-31	0.816628	0.555	0.391	2.33e-27	Eif4g1	1	0
1.43e-31	0.977232	0.389	0.22	2.47e-27	Chd3	1	0
5.54e-31	1.10354	0.358	0.198	9.62e-27	Rnf20	1	0
1.13e-30	0.867536	0.497	0.336	1.96e-26	Mapk8ip3	1	0
1.65e-30	0.670978	0.682	0.548	2.86e-26	Syne1	1	0
7.8e-30	1.49493	0.217	0.085	1.35e-25	Rexo1	1	0
1.11e-28	0.931925	0.425	0.264	1.93e-24	Rbbp6	1	0
2.35e-28	0.881791	0.432	0.268	4.08e-24	Maged1	1	0
3.62e-28	1.26519	0.255	0.118	6.28e-24	Txlna	1	0
4.77e-28	0.872288	0.438	0.279	8.28e-24	Safb	1	0
2.87e-27	1.14848	0.289	0.146	4.99e-23	Paxbp1	1	0
3.29e-27	1.11915	0.289	0.145	5.71e-23	Hnrnpa3	1	0
4.43e-27	0.931276	0.392	0.237	7.69e-23	Ktn1	1	0
8.73e-27	0.846568	0.444	0.29	1.52e-22	Mprip	1	0
1.13e-26	1.02076	0.327	0.18	1.97e-22	Prrc2a	1	0
1.25e-26	1.00233	0.34	0.192	2.17e-22	Gripap1	1	0
3.93e-26	0.824709	0.431	0.278	6.82e-22	Sptan1	1	0
4.75e-26	0.881104	0.425	0.277	8.25e-22	Tpr	1	0
6.09e-26	0.799732	0.452	0.295	1.06e-21	Srsf5	1	0
1.11e-25	1.53965	0.173	0.063	1.93e-21	Eef2	1	0
1.59e-25	0.822769	0.441	0.29	2.75e-21	Rsrc2	1	0
2.27e-25	1.25231	0.233	0.107	3.94e-21	Zswim8	1	0
4.36e-25	0.867705	0.439	0.293	7.57e-21	Baz1b	1	0
4.97e-25	0.963274	0.361	0.218	8.63e-21	Arglu1	1	0
1.36e-24	0.98051	0.367	0.226	2.36e-20	Zc3h13	1	0
1.54e-24	1.18	0.24	0.113	2.67e-20	Shfl	1	0
2.86e-24	1.35623	0.19	0.077	4.96e-20	Gm15564	1	0
3.45e-24	0.926812	0.366	0.224	5.99e-20	Carmil3	1	0
3.54e-24	1.08248	0.284	0.151	6.14e-20	Srrt	1	0
5.25e-24	0.947051	0.352	0.212	9.11e-20	Ap3d1	1	0
6.86e-24	0.676681	0.532	0.39	1.19e-19	Sf3b1	1	0
1.07e-23	1.32332	0.218	0.1	1.86e-19	Med12	1	0
1.14e-23	1.33486	0.201	0.087	1.98e-19	Ssb	1	0
1.65e-23	0.831617	0.41	0.269	2.87e-19	Trrap	1	0
1.68e-23	1.07817	0.261	0.133	2.91e-19	Ddx24	1	0
1.74e-23	1.0006	0.317	0.182	3.01e-19	Ythdc1	1	0
2.41e-23	1.06174	0.272	0.143	4.19e-19	Dot1l	1	0
6.82e-23	1.86134	0.121	0.035	1.18e-18	Ptma	1	0
8.08e-23	1.62687	0.148	0.052	1.4e-18	Sirt7	1	0
1.03e-22	1.34249	0.199	0.089	1.79e-18	Echdc2	1	0
1.19e-22	1.1354	0.24	0.119	2.07e-18	Rbm28	1	0
1.27e-22	1.25833	0.2	0.089	2.2e-18	Gas5	1	0
1.83e-22	0.917731	0.317	0.183	3.18e-18	Atxn2l	1	0
2.05e-22	0.943996	0.32	0.188	3.55e-18	Brd8	1	0
2.37e-22	0.680014	0.486	0.343	4.12e-18	Thoc2	1	0
3.13e-22	0.807713	0.436	0.304	5.44e-18	Sfpq	1	0
3.27e-22	1.51635	0.155	0.058	5.67e-18	Nop56	1	0
3.75e-22	1.25644	0.205	0.094	6.52e-18	Setd1a	1	0
6.37e-22	3.24578	0.066	0.007	1.11e-17	Rps3	1	0
8.01e-22	1.77681	0.12	0.036	1.39e-17	Zfp598	1	0
8.29e-22	0.673343	0.537	0.403	1.44e-17	Sltm	1	0
8.61e-22	1.11173	0.241	0.122	1.5e-17	Kmt2b	1	0
1.83e-21	0.861789	0.342	0.209	3.18e-17	Ddx39b	1	0
2.13e-21	0.859734	0.368	0.235	3.7e-17	Bod1l	1	0
2.29e-21	0.875728	0.333	0.2	3.97e-17	Hnrnpl	1	0
3.04e-21	1.78091	0.12	0.037	5.28e-17	Ccnb1ip1	1	0
8.23e-21	0.920733	0.32	0.192	1.43e-16	U2surp	1	0
8.29e-21	0.853535	0.362	0.233	1.44e-16	Numa1	1	0
1.09e-20	1.40637	0.163	0.066	1.89e-16	Slc39a7	1	0
1.65e-20	0.852405	0.347	0.217	2.86e-16	Spen	1	0
2.4e-20	0.605811	0.398	0.252	4.17e-16	Il31ra	1	0
2.85e-20	1.09093	0.221	0.11	4.95e-16	Akap8	1	0
3.36e-20	1.69559	0.126	0.042	5.83e-16	Rpl4	1	0
4.08e-20	0.885298	0.324	0.198	7.08e-16	Tspyl2	1	0
4.15e-20	0.724106	0.431	0.297	7.21e-16	Zfc3h1	1	0
5.13e-20	0.787384	0.385	0.257	8.91e-16	Akap8l	1	0
5.86e-20	1.44767	0.151	0.06	1.02e-15	Cebpz	1	0
5.97e-20	0.962567	0.27	0.151	1.04e-15	Myo9b	1	0
1.23e-19	1.22933	0.189	0.087	2.14e-15	Pdcd11	1	0
1.79e-19	0.766917	0.379	0.25	3.11e-15	Nemf	1	0
1.98e-19	1.16003	0.225	0.116	3.43e-15	Hspa5	1	0
2.13e-19	1.90371	0.098	0.027	3.71e-15	D130009I18Rik	1	0
3.04e-19	0.843485	0.318	0.195	5.27e-15	Baz2a	1	0
3.3e-19	1.04191	0.217	0.11	5.73e-15	mt-Rnr1	1	0
5.11e-19	1.01244	0.25	0.138	8.88e-15	Supt5	1	0
5.79e-19	2.71329	0.073	0.014	1e-14	Sema3c	1	0
6.47e-19	0.94452	0.299	0.181	1.12e-14	Ppig	1	0
9e-19	0.878991	0.316	0.196	1.56e-14	Prpf39	1	0
1.9e-18	1.13982	0.189	0.091	3.3e-14	Dctn1	1	0
3.13e-18	1.53066	0.129	0.049	5.44e-14	Rps24	1	0
3.24e-18	0.895211	0.295	0.179	5.62e-14	Hip1r	1	0
3.39e-18	0.830094	0.35	0.231	5.89e-14	Crocc	1	0
4.19e-18	1.24237	0.177	0.083	7.28e-14	Pwwp3a	1	0
4.93e-18	1.17211	0.189	0.092	8.55e-14	Ubtf	1	0
5.03e-18	1.0356	0.221	0.117	8.73e-14	Golga2	1	0
5.08e-18	0.996277	0.248	0.139	8.81e-14	Ppp6r1	1	0
5.94e-18	1.4773	0.123	0.045	1.03e-13	Skiv2l	1	0
6.01e-18	1.15803	0.184	0.088	1.04e-13	Eef1a1	1	0
6.37e-18	1.79971	0.096	0.028	1.11e-13	Gm12183	1	0
6.8e-18	0.687177	0.444	0.324	1.18e-13	Srcap	1	0
6.87e-18	1.72997	0.11	0.037	1.19e-13	Plekha4	1	0
8.08e-18	1.03888	0.227	0.122	1.4e-13	Gdi1	1	0
9.1e-18	0.872658	0.315	0.2	1.58e-13	Luc7l	1	0
1.17e-17	1.19815	0.168	0.077	2.03e-13	Mafa	1	0
1.48e-17	1.7836	0.101	0.032	2.57e-13	2210016L21Rik	1	0
1.79e-17	1.53724	0.118	0.043	3.11e-13	Noc2l	1	0
1.81e-17	1.16502	0.183	0.089	3.14e-13	Usp19	1	0
1.98e-17	1.37726	0.132	0.052	3.43e-13	Hsp90ab1	1	0
4.51e-17	0.919254	0.25	0.143	7.83e-13	Chgb	1	0
5.26e-17	0.771662	0.31	0.194	9.12e-13	Fbxl16	1	0
5.97e-17	0.673076	0.436	0.318	1.04e-12	Smarcc2	1	0
6.79e-17	0.940731	0.23	0.127	1.18e-12	Ubp1	1	0
7.71e-17	1.08164	0.197	0.101	1.34e-12	Gcn1	1	0
9.96e-17	0.809299	0.297	0.185	1.73e-12	Fam193b	1	0
1.05e-16	0.8759	0.306	0.196	1.83e-12	Khdc4	1	0
1.06e-16	1.5313	0.111	0.04	1.84e-12	Lrrc45	1	0
1.09e-16	0.737414	0.338	0.22	1.9e-12	Thoc2l	1	0
1.11e-16	0.928019	0.26	0.154	1.92e-12	Ankrd24	1	0
1.19e-16	1.21654	0.157	0.071	2.06e-12	Stk25	1	0
1.25e-16	1.33547	0.139	0.059	2.16e-12	Rnf40	1	0
1.36e-16	1.32045	0.135	0.056	2.36e-12	Cgn	1	0
1.45e-16	0.980282	0.238	0.136	2.52e-12	Smc1a	1	0
1.54e-16	0.92148	0.179	0.087	2.68e-12	mt-Rnr2	1	0
1.63e-16	1.10566	0.172	0.083	2.83e-12	Cic	1	0
1.64e-16	1.35248	0.13	0.052	2.85e-12	Tspyl4	1	0
1.65e-16	0.91962	0.243	0.139	2.86e-12	Lmtk3	1	0
1.73e-16	1.23259	0.157	0.072	3.01e-12	Ddx55	1	0
1.87e-16	1.00018	0.216	0.118	3.24e-12	Nap1l1	1	0
2.02e-16	1.43635	0.126	0.05	3.5e-12	Mybbp1a	1	0
2.19e-16	1.46315	0.117	0.044	3.81e-12	Rbm15	1	0
2.63e-16	1.00523	0.219	0.12	4.56e-12	Arhgef1	1	0
3.17e-16	1.13237	0.176	0.087	5.51e-12	Clasrp	1	0
3.58e-16	1.13557	0.172	0.084	6.22e-12	Ehmt2	1	0
3.72e-16	0.79502	0.307	0.198	6.47e-12	Sf1	1	0
4e-16	1.16785	0.16	0.075	6.95e-12	Cherp	1	0
5.31e-16	0.993439	0.211	0.115	9.22e-12	Kdm4a	1	0
5.41e-16	0.940167	0.228	0.129	9.4e-12	Gigyf1	1	0
6.78e-16	1.16744	0.156	0.072	1.18e-11	Wdr90	1	0
7.44e-16	1.07508	0.177	0.089	1.29e-11	Ptbp1	1	0
8.02e-16	1.68103	0.096	0.032	1.39e-11	Sh3glb2	1	0
8.13e-16	0.801573	0.302	0.193	1.41e-11	Celsr3	1	0
9.42e-16	0.746586	0.353	0.241	1.64e-11	Sbno1	1	0
1.04e-15	1.635	0.093	0.03	1.8e-11	Gm48099	1	0
1.25e-15	0.996721	0.208	0.113	2.17e-11	Cdc42bpb	1	0
1.36e-15	1.2943	0.126	0.051	2.36e-11	Vps16	1	0
1.56e-15	1.06414	0.17	0.084	2.7e-11	Snrnp48	1	0
1.66e-15	1.5219	0.108	0.04	2.89e-11	Rpph1	1	0
1.66e-15	1.37895	0.121	0.049	2.89e-11	Fam133b	1	0
1.83e-15	0.769205	0.34	0.23	3.17e-11	Supt6	1	0
1.94e-15	1.09521	0.183	0.094	3.38e-11	Mettl1	1	0
1.96e-15	1.11751	0.166	0.081	3.41e-11	Scaf1	1	0
2.15e-15	1.27787	0.138	0.06	3.73e-11	Calr	1	0
2.35e-15	0.805938	0.269	0.164	4.08e-11	Nars	1	0
2.49e-15	1.10882	0.168	0.083	4.33e-11	Hnrnpk	1	0
2.5e-15	0.753823	0.303	0.194	4.35e-11	Macroh2a1	1	0
2.53e-15	0.699421	0.368	0.258	4.39e-11	Hnrnph1	1	0
3.28e-15	0.949881	0.232	0.135	5.7e-11	Preb	1	0
3.35e-15	1.03824	0.189	0.1	5.82e-11	Mink1	1	0
3.48e-15	1.24964	0.133	0.057	6.04e-11	Pdgfa	1	0
3.52e-15	0.723734	0.322	0.213	6.11e-11	Chd8	1	0
4.18e-15	2.3257	0.059	0.012	7.25e-11	Spc24	1	0
4.84e-15	1.38071	0.114	0.045	8.4e-11	Mir6236	1	0
5.33e-15	0.599869	0.448	0.34	9.25e-11	Smarca4	1	0
5.44e-15	0.841417	0.259	0.159	9.44e-11	Arfgap1	1	0
6.31e-15	1.8586	0.079	0.023	1.1e-10	Rps8	1	0
7.43e-15	0.838115	0.263	0.162	1.29e-10	Ddx46	1	0
7.57e-15	1.02763	0.189	0.101	1.31e-10	Ascc2	1	0
7.6e-15	1.42694	0.112	0.044	1.32e-10	Kri1	1	0
8.65e-15	1.39149	0.118	0.048	1.5e-10	Zfp687	1	0
9.92e-15	1.10996	0.175	0.091	1.72e-10	Hnrnpa1	1	0
1.03e-14	1.1015	0.168	0.084	1.79e-10	Snrnp200	1	0
1.04e-14	0.672454	0.365	0.257	1.8e-10	Usp35	1	0
1.06e-14	1.48817	0.108	0.042	1.84e-10	Htatsf1	1	0
1.08e-14	0.85711	0.225	0.129	1.87e-10	Eif5	1	0
1.11e-14	0.842514	0.255	0.156	1.92e-10	Rbm10	1	0
1.16e-14	0.936461	0.206	0.114	2.01e-10	Irak1	1	0
1.25e-14	0.978279	0.19	0.102	2.16e-10	Gnl2	1	0
1.25e-14	1.10858	0.156	0.075	2.17e-10	Taf1d	1	0
1.37e-14	0.815264	0.29	0.188	2.38e-10	Naa15	1	0
1.39e-14	0.587463	0.49	0.393	2.4e-10	Myo18a	1	0
2.23e-14	2.00874	0.066	0.016	3.88e-10	2510002D24Rik	1	0
2.31e-14	1.61128	0.092	0.032	4e-10	Gnb2	1	0
2.47e-14	0.862416	0.253	0.156	4.28e-10	Tcerg1	1	0
2.75e-14	1.09599	0.151	0.073	4.78e-10	Timm44	1	0
2.95e-14	1.16603	0.142	0.067	5.12e-10	Abca2	1	0
2.99e-14	0.622494	0.418	0.311	5.2e-10	Clk1	1	0
3.54e-14	0.979326	0.194	0.107	6.15e-10	Tln1	1	0
3.61e-14	0.604527	0.434	0.328	6.27e-10	Thrap3	1	0
3.67e-14	1.57712	0.09	0.031	6.37e-10	Psmc4	1	0
4.09e-14	1.64395	0.087	0.029	7.11e-10	Aldoa	1	0
4.2e-14	0.794473	0.283	0.183	7.29e-10	Smc5	1	0
4.25e-14	1.08838	0.168	0.086	7.38e-10	Guf1	1	0
4.32e-14	1.01806	0.177	0.094	7.5e-10	Hnrnpul2	1	0
4.38e-14	1.82088	0.075	0.022	7.61e-10	Gps2	1	0
4.95e-14	1.10484	0.157	0.078	8.59e-10	Mns1	1	0
5.13e-14	1.71094	0.081	0.026	8.91e-10	Pmpca	1	0
5.39e-14	0.952232	0.201	0.113	9.35e-10	Wdr43	1	0
5.39e-14	0.770608	0.288	0.188	9.37e-10	Ccar1	1	0
5.59e-14	1.5431	0.094	0.034	9.71e-10	Brd9	1	0
6.37e-14	1.3293	0.115	0.048	1.11e-09	Maz	1	0
6.77e-14	1.20792	0.136	0.063	1.18e-09	Abcf1	1	0
8.59e-14	0.719043	0.36	0.257	1.49e-09	Hsp90b1	1	0
1.06e-13	0.939859	0.192	0.106	1.84e-09	Atp13a1	1	0
1.06e-13	1.35755	0.114	0.048	1.85e-09	Brpf1	1	0
1.1e-13	1.01564	0.183	0.1	1.91e-09	Mbd6	1	0
1.11e-13	1.67822	0.077	0.024	1.93e-09	Rpl13a	1	0
1.2e-13	0.945555	0.169	0.088	2.08e-09	Os9	1	0
1.24e-13	1.66484	0.08	0.026	2.16e-09	Ssrp1	1	0
1.44e-13	0.931291	0.194	0.109	2.49e-09	Zc3h18	1	0
1.46e-13	0.816414	0.263	0.167	2.53e-09	Mdn1	1	0
1.48e-13	1.14226	0.132	0.06	2.56e-09	Neurl4	1	0
2e-13	1.50952	0.091	0.033	3.47e-09	Rexo4	1	0
2.27e-13	1.09924	0.151	0.076	3.95e-09	Cep170b	1	0
2.38e-13	0.637029	0.341	0.235	4.12e-09	Unc13a	1	0
2.62e-13	1.3104	0.109	0.045	4.54e-09	Rnpepl1	1	0
2.78e-13	0.93966	0.176	0.095	4.82e-09	Ampd2	1	0
2.99e-13	1.191	0.134	0.063	5.19e-09	Rrp1	1	0
3.03e-13	0.940196	0.193	0.109	5.26e-09	Prpf40b	1	0
3.57e-13	0.838221	0.234	0.144	6.2e-09	Mphosph8	1	0
4.18e-13	1.56015	0.086	0.031	7.25e-09	Slc22a17	1	0
5.13e-13	1.33004	0.114	0.05	8.9e-09	Pnma8b	1	0
5.18e-13	0.975947	0.171	0.092	9e-09	Cc2d1b	1	0
6.18e-13	0.79965	0.218	0.129	1.07e-08	Brd2	1	0
6.41e-13	0.710501	0.322	0.224	1.11e-08	Fnbp4	1	0
6.67e-13	0.792805	0.222	0.133	1.16e-08	Plxnb2	1	0
6.74e-13	2.23094	0.055	0.013	1.17e-08	H1f4	1	0
7.29e-13	0.664615	0.304	0.205	1.27e-08	Dido1	1	0
7.41e-13	3.15043	0.037	0.004	1.29e-08	Malrd1	1	0
7.64e-13	0.924437	0.189	0.107	1.33e-08	Tmem214	1	0
8.3e-13	1.1548	0.138	0.067	1.44e-08	Bms1	1	0
8.3e-13	0.644126	0.325	0.225	1.44e-08	Ttc14	1	0
8.59e-13	1.17261	0.128	0.06	1.49e-08	Zcchc18	1	0
8.85e-13	1.03206	0.147	0.074	1.54e-08	Cirbp	1	0
8.98e-13	0.84291	0.217	0.13	1.56e-08	Ilf3	1	0
9.43e-13	1.14924	0.133	0.064	1.64e-08	Zfp512b	1	0
9.55e-13	1.36384	0.097	0.038	1.66e-08	Stub1	1	0
9.61e-13	1.05774	0.141	0.069	1.67e-08	Cope	1	0
1.05e-12	1.29345	0.102	0.042	1.83e-08	Hirip3	1	0
1.24e-12	0.743048	0.247	0.156	2.16e-08	Cwf19l2	1	0
1.32e-12	0.907425	0.174	0.095	2.3e-08	Cluh	1	0
1.37e-12	1.18919	0.121	0.056	2.38e-08	Stxbp2	1	0
1.56e-12	1.24836	0.118	0.054	2.71e-08	Mdc1	1	0
1.66e-12	1.17707	0.124	0.058	2.89e-08	Psd	1	0
1.68e-12	0.601582	0.39	0.292	2.92e-08	Sptbn1	1	0
1.9e-12	1.35337	0.103	0.043	3.29e-08	Sart1	1	0
1.99e-12	1.11117	0.131	0.063	3.46e-08	Cyhr1	1	0
2e-12	0.874033	0.22	0.135	3.46e-08	Eif4g2	1	0
2.07e-12	1.25421	0.1	0.041	3.59e-08	Zfp263	1	0
2.27e-12	0.754706	0.24	0.151	3.93e-08	Smc3	1	0
2.27e-12	1.46872	0.086	0.032	3.93e-08	Psmc3	1	0
2.72e-12	0.636459	0.338	0.241	4.72e-08	Sfswap	1	0
2.76e-12	1.91638	0.058	0.015	4.8e-08	Rpl41	1	0
2.96e-12	1.21352	0.112	0.05	5.14e-08	Upf1	1	0
3.12e-12	0.600835	0.469	0.378	5.41e-08	Hnf1aos1	1	0
3.18e-12	0.905093	0.189	0.109	5.53e-08	Pabpc4	1	0
3.28e-12	1.18062	0.121	0.056	5.69e-08	Dnmt1	1	0
3.69e-12	0.944992	0.165	0.09	6.4e-08	Shc1	1	0
4.22e-12	1.61741	0.076	0.027	7.33e-08	Polr3d	1	0
5.09e-12	1.06727	0.142	0.073	8.84e-08	Zgpat	1	0
5.73e-12	0.966458	0.151	0.079	9.95e-08	Med25	1	0
6.63e-12	1.09825	0.121	0.057	1.15e-07	Sugp2	1	0
6.79e-12	1.1737	0.123	0.059	1.18e-07	Naga	1	0
6.99e-12	0.776835	0.226	0.141	1.21e-07	Brf1	1	0
7.12e-12	0.828978	0.217	0.134	1.24e-07	2610507B11Rik	1	0
7.26e-12	0.702991	0.265	0.174	1.26e-07	Upf2	1	0
7.3e-12	1.64719	0.072	0.024	1.27e-07	Arfgap2	1	0
7.39e-12	0.96746	0.158	0.085	1.28e-07	Prpf8	1	0
7.77e-12	0.917852	0.215	0.134	1.35e-07	Cntrl	1	0
7.95e-12	1.65014	0.067	0.021	1.38e-07	Jtb	1	0
8.06e-12	1.53266	0.081	0.03	1.4e-07	Rab24	1	0
8.07e-12	0.645428	0.294	0.2	1.4e-07	Taf1	1	0
9.05e-12	1.62687	0.07	0.023	1.57e-07	Grina	1	0
9.2e-12	0.649695	0.307	0.214	1.6e-07	Nfx1	1	0
9.24e-12	0.699022	0.271	0.181	1.6e-07	Ezh1	1	0
9.72e-12	1.97352	0.054	0.014	1.69e-07	H2-D1	1	0
9.77e-12	0.965289	0.163	0.09	1.7e-07	Nvl	1	0
1.03e-11	0.712004	0.257	0.169	1.8e-07	Hook2	1	0
1.05e-11	1.11422	0.117	0.055	1.82e-07	Bag6	1	0
1.06e-11	1.36384	0.096	0.04	1.84e-07	Ppp1r9b	1	0
1.08e-11	1.32202	0.09	0.036	1.87e-07	Gnptg	1	0
1.14e-11	1.087	0.129	0.064	1.98e-07	Zfp646	1	0
1.14e-11	1.80487	0.057	0.015	1.98e-07	Hmg20b	1	0
1.22e-11	0.717638	0.239	0.152	2.12e-07	Gramd1a	1	0
1.25e-11	1.86209	0.058	0.016	2.18e-07	Mak16	1	0
1.34e-11	0.680115	0.279	0.189	2.32e-07	Slk	1	0
1.38e-11	0.89135	0.186	0.109	2.4e-07	Pcnt	1	0
1.39e-11	0.941746	0.155	0.084	2.42e-07	Atp6v0b	1	0
1.43e-11	1.2191	0.102	0.045	2.48e-07	Phf1	1	0
1.55e-11	1.41695	0.085	0.033	2.69e-07	Acaa1a	1	0
1.61e-11	1.20697	0.109	0.05	2.79e-07	Plec	1	0
1.66e-11	0.647726	0.302	0.21	2.88e-07	Golga3	1	0
1.67e-11	0.753495	0.269	0.182	2.91e-07	Bdp1	1	0
1.72e-11	0.769266	0.199	0.119	2.98e-07	Cnot3	1	0
2.01e-11	1.02201	0.142	0.075	3.48e-07	Ist1	1	0
2.03e-11	0.898104	0.174	0.1	3.53e-07	Mafg	1	0
2.18e-11	0.947583	0.15	0.08	3.79e-07	Man2a2	1	0
2.32e-11	0.94111	0.153	0.083	4.02e-07	Dtx3	1	0
2.36e-11	1.20453	0.1	0.043	4.09e-07	Gm44503	1	0
2.46e-11	1.20199	0.109	0.05	4.28e-07	Ccdc174	1	0
2.52e-11	1.90541	0.061	0.019	4.38e-07	Ubb	1	0
2.53e-11	0.721601	0.252	0.166	4.38e-07	Zdhhc1	1	0
2.54e-11	0.846123	0.176	0.101	4.41e-07	Mapk8ip2	1	0
2.77e-11	0.715846	0.282	0.195	4.82e-07	Phf12	1	0
2.97e-11	0.995116	0.139	0.073	5.16e-07	Map2k7	1	0
2.97e-11	0.793836	0.235	0.152	5.16e-07	Kdm6b	1	0
3.14e-11	1.40325	0.085	0.034	5.45e-07	Csnk1g2	1	0
3.31e-11	0.812647	0.194	0.116	5.75e-07	Srsf10	1	0
3.43e-11	0.928121	0.16	0.089	5.96e-07	Eif3c	1	0
3.53e-11	1.41537	0.1	0.045	6.13e-07	Ubc	1	0
3.53e-11	1.01901	0.13	0.066	6.13e-07	Mast3	1	0
3.55e-11	1.13092	0.117	0.056	6.16e-07	Arhgef5	1	0
3.61e-11	1.04191	0.13	0.066	6.27e-07	Nfe2l1	1	0
3.78e-11	0.738841	0.221	0.139	6.56e-07	Adcy6	1	0
3.98e-11	1.9032	0.055	0.015	6.92e-07	Actg1	1	0
4.04e-11	0.932763	0.174	0.101	7.01e-07	Npepl1	1	0
4.12e-11	1.24069	0.101	0.045	7.15e-07	Pdap1	1	0
4.17e-11	1.26688	0.095	0.041	7.25e-07	Ccdc9	1	0
4.42e-11	1.05885	0.13	0.066	7.68e-07	Ercc5	1	0
5.29e-11	1.4939	0.073	0.027	9.19e-07	Psmd2	1	0
5.5e-11	1.28098	0.1	0.045	9.55e-07	Cpsf1	1	0
5.67e-11	1.36814	0.085	0.034	9.85e-07	Ddx41	1	0
6.07e-11	1.0719	0.124	0.063	1.05e-06	Stk11	1	0
6.42e-11	0.975947	0.159	0.09	1.11e-06	Sptbn2	1	0
7.04e-11	0.94373	0.145	0.078	1.22e-06	Trim39	1	0
7.15e-11	1.16809	0.105	0.048	1.24e-06	Scyl1	1	0
7.33e-11	1.38176	0.082	0.033	1.27e-06	Eme2	1	0
7.37e-11	0.941746	0.151	0.083	1.28e-06	Ik	1	0
8.04e-11	0.786393	0.21	0.131	1.4e-06	Usp36	1	0
8.48e-11	1.25849	0.088	0.037	1.47e-06	Bnip2	1	0
8.96e-11	1.31002	0.088	0.037	1.56e-06	Fastk	1	0
9.39e-11	1.41665	0.078	0.03	1.63e-06	Irf1	1	0
9.68e-11	0.665143	0.264	0.179	1.68e-06	Gcc2	1	0
1.04e-10	1.98533	0.05	0.013	1.81e-06	Ppan	1	0
1.1e-10	0.758319	0.23	0.15	1.92e-06	Washc2	1	0
1.18e-10	0.968448	0.135	0.071	2.04e-06	Calm1	1	0
1.18e-10	1.09166	0.118	0.059	2.05e-06	Psmd4	1	0
1.19e-10	1.00314	0.13	0.067	2.07e-06	Cdc42bpg	1	0
1.32e-10	2.1863	0.043	0.01	2.3e-06	Mrfap1	1	0
1.34e-10	1.05378	0.124	0.063	2.32e-06	Ing4	1	0
1.46e-10	0.76902	0.193	0.118	2.54e-06	Cdc5l	1	0
1.54e-10	0.921802	0.154	0.087	2.68e-06	Szt2	1	0
1.6e-10	0.88187	0.174	0.103	2.78e-06	Mtif2	1	0
1.74e-10	1.10437	0.116	0.057	3.02e-06	Ddx21	1	0
1.76e-10	1.05521	0.113	0.055	3.05e-06	Trafd1	1	0
1.81e-10	0.990195	0.135	0.072	3.14e-06	ENSMUSG00000120081	1	0
1.82e-10	1.4006	0.08	0.032	3.17e-06	Pcyt2	1	0
1.85e-10	1.0921	0.116	0.058	3.21e-06	Utp14a	1	0
1.94e-10	1.57363	0.067	0.024	3.37e-06	Aup1	1	0
2.07e-10	1.33142	0.088	0.038	3.6e-06	Nolc1	1	0
2.16e-10	1.21748	0.098	0.045	3.76e-06	Mrpl24	1	0
2.29e-10	0.986122	0.139	0.075	3.98e-06	Mtrex	1	0
2.33e-10	1.38983	0.083	0.034	4.05e-06	B830017H08Rik	1	0
2.34e-10	1.26159	0.09	0.039	4.06e-06	Ssbp4	1	0
2.37e-10	1.39767	0.078	0.031	4.12e-06	Ints1	1	0
2.59e-10	1.73281	0.057	0.018	4.5e-06	Dennd6b	1	0
2.6e-10	1.10027	0.114	0.056	4.52e-06	Knop1	1	0
2.95e-10	0.917184	0.151	0.085	5.11e-06	Ptpn23	1	0
2.97e-10	1.10419	0.108	0.052	5.15e-06	Ddx23	1	0
3.1e-10	1.15624	0.106	0.051	5.38e-06	Ccdc9b	1	0
3.33e-10	1.25635	0.092	0.041	5.78e-06	Dhx16	1	0
3.43e-10	0.866823	0.157	0.09	5.96e-06	Xrcc6	1	0
3.46e-10	1.43784	0.075	0.03	6.01e-06	Ube2q1	1	0
3.61e-10	1.14145	0.106	0.051	6.26e-06	Wbp11	1	0
3.73e-10	2.13877	0.041	0.009	6.48e-06	ENSMUSG00000120747	1	0
3.75e-10	1.25823	0.084	0.036	6.51e-06	Chkb	1	0
3.94e-10	1.46062	0.067	0.024	6.83e-06	Sh2b1	1	0
3.97e-10	1.17276	0.092	0.041	6.9e-06	ENSMUSG00000121500	1	0
4e-10	1.59035	0.061	0.021	6.95e-06	Stk16	1	0
4.13e-10	0.954758	0.136	0.074	7.17e-06	Ciz1	1	0
4.18e-10	1.99187	0.045	0.011	7.26e-06	Ogfod2	1	0
4.54e-10	1.11687	0.082	0.034	7.88e-06	Nkain2	1	0
4.58e-10	1.03709	0.116	0.058	7.96e-06	Hsp90aa1	1	0
5.14e-10	0.918396	0.165	0.098	8.93e-06	Slc17a9	1	0
5.28e-10	0.991724	0.119	0.061	9.17e-06	Kansl3	1	0
5.59e-10	1.3104	0.08	0.033	9.7e-06	Dus3l	1	0
5.61e-10	0.611276	0.289	0.205	9.75e-06	Rnf213	1	0
5.86e-10	0.95028	0.124	0.065	1.02e-05	Notch1	1	0
6.15e-10	1.15153	0.103	0.049	1.07e-05	Tsc2	1	0
6.27e-10	1.2887	0.082	0.035	1.09e-05	Fkbp2	1	0
6.39e-10	0.776286	0.184	0.113	1.11e-05	Ate1	1	0
6.6e-10	0.912351	0.124	0.065	1.15e-05	Hspa8	1	0
6.74e-10	1.36384	0.074	0.029	1.17e-05	Cxxc1	1	0
6.86e-10	1.61382	0.058	0.019	1.19e-05	Chmp2a	1	0
7.54e-10	1.83447	0.05	0.014	1.31e-05	1110038F14Rik	1	0
7.97e-10	1.39443	0.073	0.029	1.38e-05	Fam50a	1	0
8.18e-10	0.776354	0.188	0.117	1.42e-05	Nxf1	1	0
8.26e-10	0.84599	0.164	0.098	1.43e-05	Sympk	1	0
8.3e-10	1.24244	0.11	0.055	1.44e-05	Lonp1	1	0
8.93e-10	1.34958	0.076	0.031	1.55e-05	Scrib	1	0
9.08e-10	0.63563	0.298	0.217	1.58e-05	Hnrnpm	1	0
9.11e-10	1.56547	0.06	0.021	1.58e-05	Gm26918	1	0
9.28e-10	1.23334	0.086	0.038	1.61e-05	Tbrg1	1	0
9.59e-10	0.842877	0.169	0.101	1.67e-05	Srsf3	1	0
1.13e-09	1.01443	0.106	0.052	1.96e-05	Hdgfl2	1	0
1.14e-09	1.14566	0.114	0.059	1.98e-05	Cep250	1	0
1.29e-09	1.2038	0.091	0.042	2.23e-05	Tars	1	0
1.33e-09	1.24772	0.087	0.039	2.31e-05	Ddx27	1	0
1.34e-09	1.64137	0.053	0.017	2.33e-05	Svip	1	0
1.37e-09	0.749492	0.198	0.127	2.37e-05	Map2k2	1	0
1.37e-09	1.56547	0.059	0.021	2.38e-05	Myl6	1	0
1.4e-09	1.28292	0.08	0.034	2.43e-05	Ctbp2	1	0
1.41e-09	1.01048	0.116	0.06	2.45e-05	Snapc4	1	0
1.46e-09	1.01591	0.114	0.058	2.54e-05	Clptm1l	1	0
1.48e-09	1.48732	0.064	0.024	2.56e-05	Ftsj3	1	0
1.48e-09	1.13669	0.091	0.042	2.57e-05	Fam122a	1	0
1.5e-09	1.38586	0.069	0.027	2.6e-05	Rps6kb2	1	0
1.52e-09	0.832239	0.176	0.109	2.63e-05	Phrf1	1	0
1.54e-09	2.08144	0.039	0.009	2.67e-05	Gale	1	0
1.58e-09	1.29345	0.076	0.032	2.74e-05	Dnajb2	1	0
1.59e-09	0.843226	0.152	0.088	2.76e-05	Exosc10	1	0
1.77e-09	0.925097	0.127	0.069	3.08e-05	Wdr13	1	0
1.78e-09	2.05898	0.042	0.011	3.09e-05	Gm55594	1	0
1.81e-09	1.46892	0.063	0.023	3.15e-05	Rad23a	1	0
1.91e-09	0.850456	0.152	0.089	3.31e-05	U2af2	1	0
1.98e-09	1.27364	0.079	0.034	3.44e-05	Eno3	1	0
1.99e-09	0.772562	0.181	0.113	3.46e-05	Myh9	1	0
2.06e-09	0.957021	0.132	0.073	3.58e-05	Rbm17	1	0
2.16e-09	0.751754	0.195	0.125	3.76e-05	Srp68	1	0
2.17e-09	0.986769	0.118	0.063	3.76e-05	Sbf1	1	0
2.19e-09	1.26108	0.078	0.033	3.8e-05	Rogdi	1	0
2.21e-09	1.48248	0.061	0.022	3.83e-05	Pnma8a	1	0
2.28e-09	0.976993	0.122	0.065	3.96e-05	Nono	1	0
2.29e-09	0.88781	0.137	0.077	3.98e-05	Zfp335	1	0
2.39e-09	1.35794	0.066	0.025	4.15e-05	Parp2	1	0
2.49e-09	1.21184	0.08	0.034	4.33e-05	Cc2d1a	1	0
2.62e-09	1.04191	0.11	0.057	4.54e-05	Mettl26	1	0
2.75e-09	1.301	0.075	0.031	4.77e-05	Rpl3	1	0
2.81e-09	5.17119	0.019	0	4.87e-05	Gm20614	1	0
2.98e-09	0.730154	0.207	0.136	5.18e-05	Morf4l2	1	0
3.01e-09	1.41665	0.074	0.031	5.23e-05	Cdc37	1	0
3.06e-09	0.859284	0.146	0.085	5.31e-05	Zcchc8	1	0
3.09e-09	1.01075	0.116	0.062	5.37e-05	Gga3	1	0
3.11e-09	0.925991	0.129	0.071	5.41e-05	Zmiz2	1	0
3.18e-09	1.1172	0.093	0.044	5.52e-05	Dvl1	1	0
3.46e-09	1.34857	0.072	0.03	6e-05	Tchp	1	0
3.54e-09	1.37949	0.07	0.029	6.14e-05	Syne4	1	0
3.56e-09	0.613452	0.258	0.18	6.19e-05	Rif1	1	0
3.61e-09	1.56386	0.057	0.02	6.27e-05	Fbxw5	1	0
3.61e-09	0.784578	0.171	0.106	6.27e-05	Srsf1	1	0
3.73e-09	1.15327	0.09	0.042	6.47e-05	Tle2	1	0
3.73e-09	1.22633	0.078	0.033	6.48e-05	Rbck1	1	0
3.75e-09	1.8172	0.046	0.013	6.52e-05	Col11a2	1	0
3.87e-09	0.777552	0.18	0.113	6.72e-05	Clk2	1	0
4.18e-09	0.642578	0.245	0.17	7.26e-05	Zfp106	1	0
4.19e-09	0.68595	0.421	0.353	7.27e-05	Atg4a	1	0
4.2e-09	0.832963	0.153	0.091	7.3e-05	Rnpc3	1	0
4.26e-09	1.56217	0.055	0.019	7.39e-05	Celsr2	1	0
4.27e-09	1.85749	0.045	0.013	7.42e-05	Hmgn1	1	0
4.29e-09	0.7238	0.214	0.143	7.45e-05	Ccnl1	1	0
4.36e-09	1.05627	0.103	0.052	7.57e-05	Slc39a13	1	0
4.36e-09	0.684358	0.218	0.146	7.57e-05	Srsf6	1	0
4.45e-09	0.835459	0.155	0.093	7.73e-05	Psip1	1	0
4.48e-09	0.815775	0.161	0.098	7.77e-05	Nbeal2	1	0
4.68e-09	2.04191	0.036	0.008	8.12e-05	Mrgbp	1	0
4.99e-09	0.65743	0.238	0.164	8.66e-05	Syngap1	1	0
5.01e-09	0.700505	0.199	0.129	8.7e-05	Hnrnpd	1	0
5.23e-09	1.14883	0.087	0.04	9.08e-05	Usp42	1	0
5.39e-09	0.896712	0.13	0.073	9.36e-05	Nmt1	1	0
5.46e-09	2.33959	0.032	0.006	9.48e-05	Setd6	1	0
5.63e-09	1.49829	0.06	0.022	9.78e-05	Dhx38	1	0
5.66e-09	0.821001	0.144	0.084	9.83e-05	Iqce	1	0
5.8e-09	1.1603	0.085	0.039	0.000101	Ccp110	1	0
5.9e-09	1.61266	0.052	0.017	0.000102	Parp10	1	0
6.08e-09	1.39555	0.062	0.023	0.000106	ENSMUSG00000121378	1	0
6.14e-09	0.715924	0.206	0.136	0.000107	Tmc4	1	0
6.24e-09	1.23717	0.08	0.036	0.000108	Inppl1	1	0
6.45e-09	1.65757	0.05	0.016	0.000112	Vars2	1	0
6.54e-09	0.847589	0.112	0.059	0.000114	Bsg	1	0
6.6e-09	0.65414	0.219	0.147	0.000115	Iws1	1	0
6.71e-09	0.99526	0.108	0.056	0.000116	Nsrp1	1	0
7.04e-09	0.918427	0.121	0.066	0.000122	Tmem234	1	0
7.35e-09	1.23173	0.076	0.033	0.000128	Actr1b	1	0
7.36e-09	0.654656	0.189	0.121	0.000128	ENSMUSG00000121395	1	0
7.59e-09	0.924553	0.122	0.067	0.000132	Brpf3	1	0
7.65e-09	0.841417	0.141	0.082	0.000133	Fxr2	1	0
7.84e-09	1.56038	0.055	0.019	0.000136	Dus1l	1	0
8.15e-09	0.89752	0.134	0.077	0.000142	Mterf3	1	0
8.16e-09	1.32045	0.068	0.028	0.000142	Atad3a	1	0
8.37e-09	1.45695	0.061	0.023	0.000145	Ak2	1	0
8.42e-09	1.48443	0.056	0.02	0.000146	Tceal9	1	0
8.86e-09	0.871985	0.131	0.074	0.000154	Atp6v0a2	1	0
8.94e-09	1.98381	0.038	0.01	0.000155	Akt1s1	1	0
8.98e-09	1.26779	0.072	0.03	0.000156	Ptms	1	0
8.99e-09	0.611458	0.247	0.173	0.000156	Ppfia1	1	0
9.5e-09	0.622285	0.232	0.16	0.000165	Ube2o	1	0
9.65e-09	1.13938	0.097	0.048	0.000167	Atf4	1	0
1.03e-08	1.48248	0.058	0.022	0.000179	Zfp27	1	0
1.06e-08	1.43582	0.058	0.022	0.000184	Pias4	1	0
1.12e-08	1.08101	0.095	0.047	0.000195	Khsrp	1	0
1.13e-08	0.641772	0.211	0.142	0.000196	Itpr3	1	0
1.18e-08	1.62687	0.048	0.015	0.000204	Ino80b	1	0
1.2e-08	1.51896	0.054	0.019	0.000208	Prkcsh	1	0
1.22e-08	0.962476	0.109	0.058	0.000211	Nagk	1	0
1.25e-08	1.42524	0.061	0.023	0.000218	Slx4	1	0
1.26e-08	1.14021	0.085	0.04	0.000218	H2-K1	1	0
1.27e-08	0.972818	0.128	0.073	0.00022	Nop14	1	0
1.27e-08	0.893518	0.122	0.068	0.000221	Tle5	1	0
1.27e-08	0.866823	0.128	0.072	0.000221	Pgap6	1	0
1.3e-08	1.30064	0.069	0.029	0.000225	Sec13	1	0
1.32e-08	0.780262	0.168	0.106	0.000228	Dmpk	1	0
1.47e-08	1.08278	0.092	0.045	0.000256	Ccdc28b	1	0
1.48e-08	0.646468	0.253	0.181	0.000256	Baiap3	1	0
1.57e-08	0.879639	0.127	0.072	0.000273	Rbmx	1	0
1.58e-08	1.33409	0.063	0.025	0.000274	Fhip2b	1	0
1.6e-08	0.988961	0.109	0.058	0.000277	Kpnb1	1	0
1.6e-08	1.2549	0.076	0.034	0.000278	Per3	1	0
1.63e-08	1.75561	0.043	0.013	0.000282	Trappc14	1	0
1.64e-08	1.02192	0.107	0.057	0.000284	Parp1	1	0
1.64e-08	0.631173	0.24	0.169	0.000285	Pkn1	1	0
1.67e-08	1.05785	0.092	0.046	0.00029	Ing2	1	0
1.73e-08	1.52734	0.052	0.018	0.0003	Tcp1	1	0
1.73e-08	0.99526	0.107	0.057	0.000301	Exoc7	1	0
1.76e-08	1.32368	0.065	0.027	0.000306	Rack1	1	0
1.77e-08	1.64281	0.047	0.015	0.000308	Dpp7	1	0
1.82e-08	0.749459	0.174	0.111	0.000315	Dap3	1	0
1.83e-08	1.38214	0.062	0.024	0.000317	Pa2g4	1	0
1.86e-08	1.08059	0.096	0.048	0.000323	Agbl5	1	0
1.87e-08	1.1639	0.078	0.036	0.000325	Entr1	1	0
1.93e-08	1.01591	0.108	0.058	0.000336	Abcf3	1	0
1.97e-08	1.01088	0.095	0.048	0.000342	Map4k2	1	0
1.98e-08	0.843226	0.146	0.088	0.000344	Brd7	1	0
1.99e-08	2.17941	0.033	0.007	0.000345	Gpatch4	1	0
2e-08	1.20418	0.073	0.032	0.000347	Chpf2	1	0
2e-08	0.79473	0.152	0.092	0.000348	Hspa9	1	0
2e-08	0.896059	0.117	0.065	0.000348	Zfp318	1	0
2.01e-08	2.13502	0.033	0.007	0.000349	Srsf9	1	0
2.04e-08	1.11406	0.085	0.04	0.000355	Vps11	1	0
2.17e-08	0.941508	0.114	0.062	0.000377	Top3b	1	0
2.19e-08	0.756616	0.168	0.106	0.000381	Setd1b	1	0
2.23e-08	1.94373	0.037	0.01	0.000387	Slc25a21	1	0
2.28e-08	1.01121	0.096	0.049	0.000397	Eif3b	1	0
2.31e-08	0.759998	0.166	0.104	0.000401	Dhx36	1	0
2.38e-08	1.13045	0.086	0.041	0.000413	Ppp2r3d	1	0
2.51e-08	0.847968	0.139	0.082	0.000436	Dcun1d5	1	0
2.52e-08	1.55648	0.051	0.018	0.000437	Eif3g	1	0
2.54e-08	1.7278	0.04	0.011	0.00044	Nelfcd	1	0
2.56e-08	0.930119	0.109	0.058	0.000444	Ap1m1	1	0
2.59e-08	1.23321	0.076	0.034	0.00045	Ccar2	1	0
2.65e-08	1.64281	0.047	0.015	0.00046	Maged2	1	0
2.68e-08	1.44487	0.059	0.023	0.000465	Colgalt1	1	0
2.74e-08	1.89752	0.039	0.011	0.000475	Myo19	1	0
2.77e-08	1.00165	0.105	0.056	0.000481	Tsr1	1	0
2.85e-08	0.602927	0.231	0.161	0.000495	Tardbp	1	0
2.86e-08	0.709105	0.186	0.121	0.000496	Kpna1	1	0
2.87e-08	1.28984	0.061	0.024	0.000498	Ccdc84	1	0
2.88e-08	0.751691	0.174	0.112	0.000499	Gpatch1	1	0
3.11e-08	0.635212	0.177	0.113	0.00054	Dhx9	1	0
3.11e-08	0.81635	0.157	0.098	0.00054	Arap1	1	0
3.17e-08	1.62687	0.046	0.015	0.00055	Reep6	1	0
3.52e-08	1.24354	0.062	0.025	0.000611	Mob3c	1	0
3.54e-08	1.06775	0.087	0.043	0.000615	Tecpr1	1	0
3.81e-08	0.809249	0.124	0.071	0.000662	Ttc4	1	0
3.89e-08	0.703108	0.195	0.131	0.000675	Zfp91	1	0
3.99e-08	1.24244	0.068	0.029	0.000693	Dis3	1	0
4.1e-08	1.30984	0.061	0.024	0.000711	Atxn7l3	1	0
4.14e-08	0.680913	0.199	0.134	0.000719	Dhx15	1	0
4.2e-08	1.16453	0.072	0.032	0.000729	Nr1h2	1	0
4.31e-08	1.21184	0.07	0.031	0.000748	Psme3	1	0
4.35e-08	0.791714	0.151	0.093	0.000754	Ppil4	1	0
4.35e-08	1.02504	0.088	0.043	0.000755	Zfyve27	1	0
4.64e-08	1.08922	0.092	0.047	0.000806	Man2c1	1	0
4.72e-08	1.12821	0.08	0.038	0.00082	Rsl1d1	1	0
4.76e-08	1.4867	0.051	0.019	0.000827	Rnf167	1	0
4.93e-08	1.43784	0.053	0.02	0.000857	Surf2	1	0
5.05e-08	1.33142	0.058	0.023	0.000877	Ring1	1	0
5.05e-08	1.69902	0.043	0.013	0.000878	2410006H16Rik	1	0
5.06e-08	0.800204	0.153	0.095	0.000878	Tmem94	1	0
5.1e-08	1.07988	0.08	0.038	0.000885	Idh3b	1	0
5.25e-08	1.30022	0.063	0.027	0.000911	Fuz	1	0
5.43e-08	1.5521	0.049	0.017	0.000942	Rbm42	1	0
5.47e-08	0.636926	0.213	0.147	0.000949	Hp1bp3	1	0
5.56e-08	0.714071	0.172	0.111	0.000965	Syncrip	1	0
5.63e-08	1.35769	0.06	0.024	0.000977	Coro1b	1	0
5.79e-08	1.03287	0.085	0.042	0.00100574	Zmym3	1	0
6.26e-08	1.54715	0.046	0.015	0.00108766	Ddx39a	1	0
6.4e-08	0.967056	0.085	0.042	0.0011112	Per1	1	0
6.46e-08	0.857486	0.115	0.065	0.00112244	Dnajc8	1	0
6.53e-08	1.5497	0.047	0.016	0.00113299	Gps1	1	0
6.85e-08	1.29757	0.061	0.025	0.00119014	Gas8	1	0
6.99e-08	0.91992	0.105	0.057	0.00121278	Acsf3	1	0
7.26e-08	1.43237	0.051	0.019	0.00126048	B4galt3	1	0
7.31e-08	1.53834	0.04	0.012	0.00126956	Creld2	1	0
7.84e-08	1.64525	0.042	0.013	0.00136143	Myef2l	1	0
7.85e-08	0.782096	0.147	0.091	0.00136229	Cad	1	0
7.94e-08	0.686016	0.178	0.117	0.00137882	Smc6	1	0
8.31e-08	0.84077	0.127	0.075	0.00144321	Rtl5	1	0
8.76e-08	1.45219	0.051	0.019	0.00152143	Gcc1	1	0
8.8e-08	1.42657	0.05	0.018	0.00152757	Eef1d	1	0
8.83e-08	1.27221	0.063	0.027	0.00153282	Ssh3	1	0
8.91e-08	2.09254	0.031	0.007	0.00154658	Rabggta	1	0
8.99e-08	1.35678	0.055	0.021	0.00156131	Zfhx2os	1	0
9.23e-08	1.17231	0.08	0.039	0.00160231	Slc4a3	1	0
9.25e-08	0.721821	0.158	0.1	0.00160514	Ikbkb	1	0
9.31e-08	0.687755	0.178	0.117	0.00161621	Ddx42	1	0
9.39e-08	0.695075	0.188	0.127	0.00162962	Cmtr1	1	0
9.41e-08	0.696495	0.166	0.107	0.00163376	Srpk1	1	0
1.01e-07	1.11329	0.075	0.036	0.0017513	Ipo4	1	0
1.02e-07	1.60895	0.043	0.014	0.0017696	Commd4	1	0
1.03e-07	0.819518	0.126	0.074	0.00178747	Mcts1	1	0
1.04e-07	1.81952	0.037	0.011	0.00180582	Arhgdia	1	0
1.04e-07	1.81952	0.037	0.011	0.00180582	Ftl1	1	0
1.06e-07	2.39241	0.026	0.005	0.00183511	Rpl8	1	0
1.11e-07	1.56547	0.037	0.011	0.00192202	Naaladl2	1	0
1.14e-07	0.639988	0.212	0.147	0.00197473	Kcnc3	1	0
1.15e-07	1.57957	0.046	0.016	0.00199084	Gm12990	1	0
1.15e-07	0.722768	0.158	0.1	0.00199253	Psap	1	0
1.17e-07	1.88991	0.036	0.01	0.00203343	Ogfr	1	0
1.2e-07	1.97265	0.032	0.008	0.00208353	Mbd3	1	0
1.24e-07	1.49759	0.049	0.018	0.00215291	Slc37a4	1	0
1.26e-07	1.46722	0.049	0.018	0.00219201	Zpr1	1	0
1.26e-07	1.02561	0.09	0.047	0.0021943	Arfip2	1	0
1.27e-07	0.946914	0.097	0.051	0.0022095	Ctr9	1	0
1.29e-07	1.40036	0.052	0.02	0.00224777	Rgl2	1	0
1.31e-07	1.41114	0.049	0.018	0.00226614	Prss53	1	0
1.33e-07	1.00874	0.087	0.045	0.00231099	E4f1	1	0
1.36e-07	1.33409	0.059	0.025	0.00236582	Ncapd2	1	0
1.41e-07	0.732741	0.157	0.1	0.00245639	Supt16	1	0
1.42e-07	2.09254	0.03	0.007	0.00246303	Rplp0	1	0
1.42e-07	1.27269	0.059	0.025	0.00247389	Tmem259	1	0
1.43e-07	0.669251	0.187	0.126	0.00247722	Fam76b	1	0
1.46e-07	0.966359	0.096	0.051	0.00252618	Armcx1	1	0
1.52e-07	1.44046	0.046	0.016	0.00264353	Atp13a2	1	0
1.53e-07	1.46224	0.048	0.017	0.00265709	Phb2	1	0
1.62e-07	0.626873	0.189	0.127	0.00280689	Odr4	1	0
1.65e-07	1.57625	0.044	0.015	0.00285946	Bex2	1	0
1.73e-07	0.86294	0.109	0.062	0.00299636	Ankrd54	1	0
1.73e-07	0.757737	0.137	0.084	0.00301092	Slc4a1ap	1	0
1.74e-07	0.622314	0.226	0.162	0.00302202	Gon4l	1	0
1.86e-07	0.850814	0.12	0.07	0.00323537	Fbrs	1	0
2.07e-07	1.12937	0.07	0.033	0.00359585	Zcchc9	1	0
2.09e-07	1.993	0.031	0.007	0.00362668	ENSMUSG00000121159	1	0
2.13e-07	1.36384	0.056	0.023	0.00369219	Eif1	1	0
2.17e-07	1.32395	0.056	0.023	0.00376959	Pbx2	1	0
2.28e-07	0.745517	0.145	0.091	0.00395859	Dusp11	1	0
2.29e-07	1.37819	0.052	0.021	0.0039678	Fem1a	1	0
2.3e-07	0.69287	0.178	0.119	0.00399157	Map7d1	1	0
2.31e-07	1.41114	0.049	0.019	0.0040092	Zfp61	1	0
2.38e-07	1.34857	0.051	0.02	0.00413025	Neil1	1	0
2.47e-07	2.06939	0.028	0.006	0.0042801	4932414N04Rik	1	0
2.47e-07	1.19391	0.063	0.028	0.00428993	Rhot2	1	0
2.48e-07	1.55897	0.043	0.015	0.00429931	Chmp7	1	0
2.59e-07	1.53066	0.045	0.016	0.00449263	Rbm45	1	0
2.61e-07	1.53667	0.046	0.017	0.00453659	Lmnb2	1	0
2.62e-07	0.763609	0.14	0.087	0.00454516	Sec62	1	0
2.64e-07	0.958582	0.094	0.051	0.00457536	Syvn1	1	0
2.65e-07	0.994913	0.08	0.04	0.00459382	Akt1	1	0
2.69e-07	1.88518	0.032	0.008	0.00467175	Rpl7a	1	0
2.69e-07	2.62687	0.022	0.003	0.00467719	Mrps34	1	0
2.72e-07	1.62687	0.04	0.013	0.00472163	Tlcd3b	1	0
2.73e-07	1.45695	0.046	0.017	0.00473363	Tmem150a	1	0
2.74e-07	1.62687	0.04	0.013	0.00475472	C2cd4b	1	0
2.74e-07	0.610077	0.207	0.145	0.00475581	Dync1i2	1	0
2.81e-07	2.33469	0.025	0.005	0.00487296	Rfng	1	0
2.83e-07	1.34147	0.051	0.02	0.00490972	Nit1	1	0
2.9e-07	0.610194	0.209	0.146	0.00503283	Fyco1	1	0
2.92e-07	0.900356	0.1	0.055	0.00506823	Ppp1r12c	1	0
2.95e-07	0.685217	0.164	0.108	0.00511527	Otud5	1	0
2.98e-07	0.768716	0.141	0.089	0.00517283	Atg16l1	1	0
3.02e-07	0.952976	0.09	0.048	0.00523477	Kmt5c	1	0
3.06e-07	1.15909	0.07	0.033	0.00531506	Stx4a	1	0
3.09e-07	0.672676	0.18	0.121	0.00535891	Arhgef2	1	0
3.16e-07	1.4971	0.044	0.015	0.00548705	Cetn3	1	0
3.17e-07	0.990071	0.086	0.045	0.00549556	Klhl26	1	0
3.17e-07	1.29672	0.055	0.023	0.00550145	Sgta	1	0
3.27e-07	1.5894	0.039	0.013	0.00567133	Srm	1	0
3.3e-07	1.40869	0.05	0.02	0.00573596	Gmppb	1	0
3.31e-07	1.16322	0.064	0.029	0.00574682	Mta2	1	0
3.33e-07	1.94237	0.03	0.007	0.00578788	Mrpl20	1	0
3.45e-07	0.594451	0.194	0.134	0.00599017	Ctdspl2	1	0
3.51e-07	0.62204	0.2	0.139	0.0060887	Cep290	1	0
3.55e-07	1.1123	0.067	0.031	0.00616165	Tctn1	1	0
3.73e-07	0.768716	0.141	0.089	0.0064749	Mthfr	1	0
3.73e-07	3.00538	0.019	0.002	0.00647822	Spsb3	1	0
3.79e-07	1.26842	0.059	0.026	0.00657734	Nob1	1	0
3.79e-07	1.32989	0.054	0.022	0.00658188	Smcr8	1	0
3.8e-07	1.62687	0.038	0.012	0.00659726	Jmjd8	1	0
3.85e-07	0.691892	0.15	0.096	0.00667949	Megf8	1	0
3.95e-07	2.04191	0.028	0.006	0.00685226	Men1	1	0
4.07e-07	1.06451	0.09	0.048	0.0070741	Eif4a1	1	0
4.15e-07	1.09636	0.091	0.049	0.00721351	Col27a1	1	0
4.17e-07	0.853007	0.102	0.057	0.0072332	Tpm3	1	0
4.17e-07	1.22633	0.062	0.028	0.00724696	Ppl	1	0
4.2e-07	2.12937	0.027	0.006	0.00728632	Ccdc124	1	0
4.22e-07	0.813286	0.141	0.089	0.00732059	Gnl3	1	0
4.36e-07	0.758456	0.148	0.095	0.00756443	Med1	1	0
4.38e-07	1.70817	0.037	0.012	0.00760591	Drap1	1	0
4.66e-07	0.847641	0.113	0.066	0.00809435	Wbp4	1	0
4.67e-07	1.32202	0.053	0.022	0.00811302	Klhl17	1	0
4.74e-07	1.42334	0.05	0.02	0.00822243	Ap5z1	1	0
4.75e-07	0.589878	0.216	0.154	0.00823841	Atp11a	1	0
4.78e-07	0.790778	0.138	0.086	0.00830424	Dennd2d	1	0
4.87e-07	0.834253	0.12	0.072	0.00845323	Abce1	1	0
4.94e-07	1.22954	0.043	0.015	0.00857229	Gm10800	1	0
5.02e-07	0.790371	0.109	0.063	0.0087175	Ybx1	1	0
5.02e-07	0.820495	0.106	0.061	0.00872215	Map9	1	0
5.03e-07	0.829062	0.1	0.056	0.00873066	Rrp1b	1	0
5.04e-07	1.83838	0.033	0.01	0.0087526	Tfip11	1	0
5.05e-07	0.664209	0.143	0.09	0.00877187	Arhgef16	1	0
5.14e-07	2.04191	0.029	0.007	0.00892901	Utp3	1	0
5.24e-07	1.94237	0.029	0.007	0.00909984	Lin37	1	0
5.28e-07	1.55381	0.04	0.014	0.00917351	Mrpl2	1	0
5.32e-07	1.53495	0.04	0.014	0.00924053	Rxrb	1	0
5.47e-07	3.89989	0.015	0.001	0.0094925	Isyna1	1	0
5.59e-07	0.608541	0.191	0.131	0.0097043	Dpp9	1	0
5.64e-07	1.08313	0.073	0.036	0.00979908	Trmt2a	1	0
5.77e-07	0.889907	0.094	0.052	0.0100154	Mapk15	1	0
5.78e-07	1.48003	0.044	0.016	0.0100313	Gsdma	1	0
5.81e-07	1.42042	0.042	0.015	0.0100808	Gm11867	1	0
5.82e-07	1.58788	0.038	0.012	0.0101051	Zfp212	1	0
5.84e-07	0.711086	0.146	0.093	0.0101429	Usp8	1	0
5.85e-07	0.808113	0.108	0.062	0.0101558	Plk3	1	0
5.9e-07	1.5478	0.038	0.012	0.0102411	Hmgn2	1	0
5.91e-07	1.15043	0.069	0.033	0.0102589	Fkbp8	1	0
5.99e-07	0.800022	0.125	0.076	0.0103913	Cep295	1	0
6.07e-07	0.978979	0.082	0.043	0.0105361	Lemd2	1	0
6.11e-07	1.36384	0.047	0.018	0.0106092	Bax	1	0
6.16e-07	4.7968	0.013	0	0.0107029	Gm7061	1	0
6.18e-07	0.997788	0.08	0.041	0.0107296	Flii	1	0
6.21e-07	1.5894	0.039	0.013	0.0107874	Gm13166	1	0
6.23e-07	1.25551	0.056	0.024	0.0108146	Ppp2r5b	1	0
6.25e-07	1.28584	0.047	0.018	0.0108569	Srp54a	1	0
6.3e-07	1.55092	0.039	0.013	0.0109409	Ercc2	1	0
6.39e-07	1.16322	0.063	0.029	0.0110962	Marcks	1	0
6.5e-07	0.785002	0.122	0.074	0.0112875	Pmm2	1	0
6.6e-07	0.674178	0.145	0.092	0.0114611	Secisbp2	1	0
6.61e-07	1.33609	0.052	0.022	0.0114807	Aamp	1	0
6.64e-07	0.951968	0.088	0.047	0.01153	Unc45a	1	0
6.75e-07	0.618557	0.176	0.119	0.0117224	Sec24c	1	0
6.85e-07	1.20827	0.054	0.023	0.0118992	Pik3r2	1	0
6.89e-07	0.844464	0.114	0.068	0.011959	Smg5	1	0
6.97e-07	1.69726	0.034	0.01	0.0120983	ENSMUSG00000120012	1	0
7.02e-07	0.968847	0.081	0.042	0.0121927	Rnf6	1	0
7.12e-07	1.4513	0.044	0.016	0.0123666	Wbp1	1	0
7.18e-07	1.03171	0.074	0.037	0.0124727	Map3k12	1	0
7.28e-07	0.586231	0.191	0.133	0.0126387	Ap2a1	1	0
7.33e-07	1.39946	0.044	0.016	0.0127222	Sppl2b	1	0
7.35e-07	0.978485	0.089	0.048	0.0127554	Cbarp	1	0
7.4e-07	3.36384	0.016	0.001	0.0128457	Gm55604	1	0
7.45e-07	1.30494	0.055	0.023	0.0129353	Haghl	1	0
7.47e-07	1.2807	0.058	0.026	0.0129768	Dhx37	1	0
7.56e-07	1.25603	0.058	0.026	0.0131195	Actb	1	0
7.71e-07	1.73223	0.035	0.011	0.0133807	H1f0	1	0
7.87e-07	0.623111	0.191	0.133	0.0136616	Rnf10	1	0
7.94e-07	1.74818	0.033	0.01	0.0137898	Pus3	1	0
7.99e-07	1.51584	0.04	0.014	0.0138777	Syf2	1	0
8.03e-07	1.19077	0.055	0.023	0.0139363	Set	1	0
8.04e-07	0.64565	0.171	0.116	0.0139622	Eps8l2	1	0
8.18e-07	1.20881	0.061	0.028	0.0142096	Rabep2	1	0
8.29e-07	0.735357	0.14	0.09	0.0143845	Cbs	1	0
8.44e-07	0.89135	0.1	0.057	0.0146546	Zfp131	1	0
8.51e-07	1.45072	0.041	0.015	0.0147666	Rnf126	1	0
8.78e-07	0.733072	0.15	0.098	0.0152436	Top2b	1	0
8.86e-07	1.06499	0.067	0.032	0.0153745	Pmvk	1	0
8.86e-07	1.38983	0.045	0.017	0.0153872	Rpl10a	1	0
9.17e-07	0.617025	0.186	0.128	0.0159129	Rnf8	1	0
9.37e-07	0.741102	0.142	0.092	0.0162723	Rtf1	1	0
9.41e-07	1.14883	0.059	0.027	0.0163351	Fam83h	1	0
9.71e-07	1.03171	0.074	0.037	0.0168547	Idua	1	0
1e-06	0.630777	0.241	0.181	0.0173874	Arid4a	1	0
1e-06	0.715351	0.151	0.099	0.0174262	Csf2ra	1	0
1.01e-06	1.25136	0.056	0.024	0.0175498	Xab2	1	0
1.02e-06	1.50134	0.044	0.016	0.0176705	Gm14412	1	0
1.02e-06	1.19945	0.059	0.027	0.0176846	Eif2b4	1	0
1.02e-06	1.86134	0.031	0.008	0.0177179	Nol6	1	0
1.02e-06	1.28984	0.05	0.021	0.0177608	Tmem176b	1	0
1.03e-06	1.43186	0.04	0.014	0.0178007	H2-Ke6	1	0
1.03e-06	1.46275	0.042	0.015	0.0179483	Cfap410	1	0
1.05e-06	1.01315	0.076	0.039	0.0181543	Fbxl19	1	0
1.06e-06	1.34772	0.047	0.019	0.0184772	Ankrd23	1	0
1.06e-06	1.69726	0.033	0.01	0.0184788	Scnm1	1	0
1.06e-06	1.29152	0.054	0.023	0.0184833	Tns2	1	0
1.1e-06	1.92643	0.026	0.006	0.0191558	Wdr46	1	0
1.11e-06	1.13092	0.062	0.029	0.0193405	Rfx5	1	0
1.13e-06	0.773892	0.138	0.088	0.0195852	Rufy2	1	0
1.14e-06	1.27386	0.052	0.022	0.0197744	Hdac3	1	0
1.16e-06	1.89989	0.029	0.008	0.0201002	Ubqln2	1	0
1.18e-06	0.833593	0.106	0.062	0.020474	Cdk4	1	0
1.18e-06	1.12437	0.058	0.026	0.0205012	Dnajc2	1	0
1.22e-06	0.741102	0.143	0.093	0.021222	Prr12	1	0
1.26e-06	1.34025	0.047	0.019	0.0219377	Bex3	1	0
1.26e-06	1.43186	0.041	0.015	0.0219586	Emc1	1	0
1.27e-06	1.4388	0.041	0.015	0.0220011	Meltf	1	0
1.3e-06	1.62687	0.037	0.012	0.022578	Bbc3	1	0
1.31e-06	1.28007	0.047	0.019	0.0227095	Fam214b	1	0
1.36e-06	0.837552	0.095	0.054	0.0235696	Mthfsd	1	0
1.37e-06	0.687902	0.162	0.109	0.0238086	Dnajc21	1	0
1.37e-06	0.930265	0.088	0.048	0.0238226	Clk3	1	0
1.42e-06	1.72997	0.031	0.009	0.0246072	Tmem191c	1	0
1.46e-06	1.21524	0.055	0.024	0.025369	Pycr2	1	0
1.49e-06	1.06463	0.067	0.033	0.0257969	Hgs	1	0
1.49e-06	1.25914	0.05	0.021	0.0258371	Zdhhc7	1	0
1.5e-06	1.18487	0.055	0.024	0.0259597	Ap2m1	1	0
1.56e-06	0.880159	0.091	0.051	0.0270691	Ilf2	1	0
1.56e-06	1.58444	0.035	0.012	0.0271187	Gm13003	1	0
1.57e-06	0.886936	0.097	0.056	0.0273303	Wnk4	1	0
1.58e-06	0.588192	0.184	0.128	0.0274319	Camk2n1	1	0
1.58e-06	1.86134	0.03	0.008	0.0274479	Zfp13	1	0
1.59e-06	0.624548	0.159	0.106	0.0276173	Ddhd2	1	0
1.6e-06	1.31493	0.045	0.017	0.0278376	Septin5	1	0
1.61e-06	0.974796	0.076	0.04	0.0278728	Zfp715	1	0
1.61e-06	1.04191	0.072	0.037	0.0280036	Ypel4	1	0
1.64e-06	1.07813	0.063	0.03	0.0284086	Creb3	1	0
1.65e-06	1.65072	0.033	0.01	0.0285867	Use1	1	0
1.68e-06	1.21184	0.052	0.022	0.0292045	Gtf2f1	1	0
1.68e-06	1.03213	0.075	0.039	0.0292514	Serf2	1	0
1.7e-06	1.28653	0.054	0.024	0.0295929	Ddx54	1	0
1.71e-06	1.02741	0.091	0.051	0.0296198	Dync2i1	1	0
1.74e-06	1.25421	0.05	0.021	0.0301246	Psmc5	1	0
1.75e-06	0.953373	0.082	0.044	0.0303799	Ndufs2	1	0
1.77e-06	0.653478	0.153	0.101	0.0307884	Ahctf1	1	0
1.79e-06	0.932499	0.085	0.046	0.0309944	Nat10	1	0
1.79e-06	0.728019	0.14	0.091	0.0310064	Eif2s2	1	0
1.81e-06	1.1863	0.062	0.03	0.0314979	Elmo3	1	0
1.82e-06	1.50586	0.04	0.015	0.0315128	Utp14b	1	0
1.82e-06	1.62687	0.034	0.011	0.0316462	Cers2	1	0
1.83e-06	1.60485	0.034	0.011	0.0318404	Rpl23	1	0
1.85e-06	0.69552	0.136	0.087	0.0321259	Msl1	1	0
1.85e-06	2.10604	0.024	0.005	0.0321744	Tmem147	1	0
1.9e-06	0.893587	0.082	0.044	0.032974	Pum3	1	0
1.92e-06	1.22248	0.052	0.023	0.0333462	Ddost	1	0
1.94e-06	0.824603	0.105	0.062	0.0337682	Pcnx3	1	0
1.95e-06	2.21184	0.023	0.005	0.0338587	D8Ertd738e	1	0
1.96e-06	0.983016	0.075	0.039	0.0339521	Ankzf1	1	0
2.01e-06	0.613714	0.187	0.132	0.0349119	Ddb1	1	0
2.06e-06	1.5894	0.038	0.013	0.0357554	Cchcr1	1	0
2.1e-06	1.27457	0.049	0.021	0.0364574	Atf6b	1	0
2.12e-06	1.25914	0.049	0.021	0.0367934	Ilk	1	0
2.12e-06	0.810585	0.096	0.055	0.0368771	Cep89	1	0
2.13e-06	0.958252	0.071	0.036	0.0369437	Clcn7	1	0
2.14e-06	1.01725	0.062	0.03	0.0370985	Vps52	1	0
2.14e-06	0.804046	0.109	0.065	0.0371757	Dcaf11	1	0
2.15e-06	0.75305	0.107	0.064	0.0372456	Prpf3	1	0
2.15e-06	0.88187	0.091	0.051	0.0372788	Sidt2	1	0
2.22e-06	1.46337	0.039	0.014	0.038626	Emg1	1	0
2.23e-06	1.47487	0.041	0.015	0.0387344	Smpd2	1	0
2.28e-06	1.34676	0.044	0.017	0.0395971	Mtmr11	1	0
2.3e-06	1.32949	0.044	0.017	0.0399237	Iqcc	1	0
2.31e-06	1.36384	0.043	0.016	0.0400353	Tmem258	1	0
2.35e-06	0.785896	0.106	0.063	0.0408538	Sbno2	1	0
2.36e-06	1.56274	0.035	0.012	0.0410203	Dhps	1	0
2.37e-06	0.765937	0.096	0.055	0.0412034	Dnaja4	1	0
2.38e-06	1.54072	0.035	0.012	0.0413659	Ap1g2	1	0
2.43e-06	1.17941	0.051	0.022	0.0421469	Kifc2	1	0
2.46e-06	1.0764	0.066	0.032	0.0427521	Fasn	1	0
2.49e-06	1.56798	0.037	0.013	0.0431513	Rbm8a	1	0
2.49e-06	0.901733	0.096	0.056	0.0432763	Las1l	1	0
2.51e-06	1.73581	0.029	0.008	0.0435544	Gm46620	1	0
2.51e-06	1.98533	0.026	0.006	0.0436193	Cd3eap	1	0
2.52e-06	1.62687	0.032	0.01	0.0437607	Bap1	1	0
2.56e-06	1.28007	0.048	0.02	0.0445149	Mettl17	1	0
2.59e-06	1.17656	0.053	0.024	0.0449767	Fgd2	1	0
2.59e-06	0.664106	0.153	0.103	0.045025	P4hb	1	0
2.68e-06	0.665605	0.152	0.101	0.046493	Tubgcp3	1	0
2.75e-06	0.668293	0.154	0.103	0.0477191	Abca7	1	0
2.85e-06	1.04191	0.064	0.031	0.0495064	Man1b1	1	0
2.85e-06	1.3087	0.04	0.015	0.0495154	Odc1	1	0
2.86e-06	0.762528	0.119	0.074	0.0496482	Vps39	1	0
2.87e-06	0.891668	0.085	0.047	0.0497612	Trmt13	1	0
7.11e-203	-1.1632	0.709	0.947	1.23e-198	Zbtb20	0	1
1.83e-159	-0.730476	0.959	0.992	3.18e-155	Rora	0	1
2.92e-154	-0.948393	0.795	0.957	5.07e-150	Auts2	0	1
8.36e-148	-0.873228	0.855	0.966	1.45e-143	Chrm3	0	1
2.34e-145	-1.2286	0.715	0.888	4.06e-141	Robo2	0	1
8.17e-135	-0.711213	0.919	0.991	1.42e-130	Nalf1	0	1
2.63e-131	-1.07299	0.723	0.896	4.57e-127	Slc30a8	0	1
2.43e-130	-0.984601	0.733	0.913	4.22e-126	Nrxn1	0	1
1.53e-129	-0.769981	0.893	0.978	2.65e-125	Cadps	0	1
8.3e-128	-0.957544	0.718	0.91	1.44e-123	Nell1	0	1
6.47e-123	-1.05569	0.61	0.859	1.12e-118	Glis3	0	1
5.21e-122	-0.937417	0.799	0.922	9.04e-118	Hs6st3	0	1
6.29e-121	-0.775805	0.979	0.987	1.09e-116	Phactr1	0	1
1.25e-113	-0.930409	0.634	0.864	2.18e-109	Ctnnd2	0	1
3.96e-107	-0.982302	0.666	0.863	6.87e-103	Ccser1	0	1
2.92e-106	-1.33287	0.463	0.735	5.07e-102	Dach1	0	1
5.27e-105	-0.605541	0.98	0.994	9.15e-101	Pcsk2	0	1
3.41e-104	-1.04893	0.641	0.853	5.92e-100	Tenm2	0	1
1.31e-101	-1.11357	0.519	0.782	2.28e-97	Smyd3	0	1
2.85e-101	-1.21376	0.691	0.84	4.94e-97	Kcnip4	0	1
5.76e-101	-0.863916	0.634	0.863	1e-96	Klhl32	0	1
1.14e-100	-0.977323	0.536	0.806	1.97e-96	Fbxl17	0	1
1.87e-100	-0.88532	0.733	0.893	3.25e-96	Ghr	0	1
4.48e-99	-0.649685	0.845	0.959	7.77e-95	Cacnb2	0	1
8.66e-96	-0.913328	0.689	0.869	1.5e-91	Rhobtb1	0	1
9.72e-96	-1.06139	0.876	0.901	1.69e-91	Cntnap2	0	1
5.36e-92	-0.736262	0.735	0.905	9.31e-88	Prkn	0	1
9.68e-92	-0.873383	0.653	0.864	1.68e-87	Tspan5	0	1
2.29e-90	-0.735957	0.741	0.917	3.98e-86	Prkca	0	1
1.83e-84	-1.11243	0.539	0.747	3.18e-80	Iapp	0	1
1.09e-83	-1.15016	0.519	0.747	1.89e-79	Bace2	0	1
6.34e-82	-1.48364	0.29	0.568	1.1e-77	Robo1	0	1
1.08e-78	-1.0722	0.452	0.708	1.88e-74	Esrrg	0	1
5.74e-78	-0.903308	0.576	0.801	9.96e-74	Sorbs2	0	1
1.52e-77	-0.600228	0.826	0.938	2.63e-73	Kcnma1	0	1
6e-77	-1.10788	0.675	0.804	1.04e-72	Trpm3	0	1
6.18e-77	-1.55702	0.24	0.508	1.07e-72	Pbx3	0	1
2.06e-74	-1.30361	0.642	0.773	3.58e-70	Sgcz	0	1
7.63e-73	-0.714136	0.736	0.883	1.32e-68	Agbl4	0	1
2.43e-72	-1.06579	0.446	0.691	4.21e-68	Gramd3	0	1
2.89e-72	-0.746123	0.699	0.865	5.02e-68	Tmem163	0	1
4.09e-70	-0.837433	0.63	0.809	7.1e-66	Papss2	0	1
9.47e-70	-0.751831	0.597	0.812	1.64e-65	Foxp1	0	1
6.03e-69	-0.891621	0.493	0.734	1.05e-64	Cacna2d1	0	1
2.05e-68	-0.734696	0.594	0.822	3.55e-64	Lncpint	0	1
2.92e-67	-1.25564	0.254	0.519	5.07e-63	Rfx3	0	1
1.51e-66	-0.761556	0.571	0.796	2.62e-62	Pard3	0	1
5.1e-65	-0.956344	0.457	0.694	8.86e-61	Zdhhc2	0	1
2.61e-64	-0.805828	0.599	0.791	4.53e-60	Mcc	0	1
2.09e-62	-0.896045	0.641	0.788	3.63e-58	Fhit	0	1
4.38e-60	-0.771959	0.686	0.832	7.61e-56	Gng12	0	1
6.43e-59	-0.714602	0.666	0.836	1.12e-54	Epb41l3	0	1
1.57e-58	-0.699095	0.61	0.805	2.72e-54	Map2	0	1
1.25e-57	-0.773187	0.564	0.768	2.17e-53	Pip5k1b	0	1
1.9e-57	-0.593769	0.839	0.912	3.31e-53	Kcnmb2	0	1
2.48e-57	-0.674421	0.653	0.828	4.3e-53	Meis2	0	1
5.96e-57	-0.699324	0.77	0.893	1.03e-52	Ank2	0	1
6.97e-57	-0.907327	0.497	0.695	1.21e-52	Skap1	0	1
1.25e-55	-1.5313	0.239	0.455	2.16e-51	Adgrl3	0	1
1.39e-55	-0.824943	0.647	0.796	2.41e-51	Car10	0	1
7.31e-55	-1.3074	0.293	0.508	1.27e-50	Immp2l	0	1
3.24e-54	-1.10835	0.41	0.608	5.62e-50	Cdh8	0	1
1.41e-53	-0.60714	0.858	0.928	2.45e-49	A230057D06Rik	0	1
2.31e-53	-0.730578	0.584	0.77	4.01e-49	Atxn1	0	1
3.73e-53	-0.825167	0.491	0.694	6.47e-49	Rcan2	0	1
1.04e-52	-1.198	0.295	0.511	1.8e-48	Tenm3	0	1
3.93e-52	-0.677353	0.525	0.745	6.82e-48	Mast4	0	1
5.57e-52	-0.869681	0.438	0.651	9.68e-48	Magi1	0	1
1.54e-51	-0.846976	0.484	0.69	2.68e-47	Mapk10	0	1
1.63e-51	-1.08896	0.401	0.592	2.83e-47	Grk5	0	1
3.89e-51	-0.916453	0.45	0.643	6.75e-47	Plcb1	0	1
7.2e-51	-0.596834	0.677	0.85	1.25e-46	Tjp1	0	1
1.86e-50	-0.799902	0.617	0.763	3.24e-46	Prlr	0	1
4.71e-50	-0.669728	0.581	0.775	8.18e-46	Dip2c	0	1
4.85e-50	-1.26236	0.235	0.45	8.42e-46	Fam135b	0	1
7.61e-49	-0.986299	0.334	0.55	1.32e-44	Gmds	0	1
1.14e-48	-0.734351	0.492	0.699	1.98e-44	0610040J01Rik	0	1
4.24e-48	-1.03559	0.436	0.62	7.36e-44	Frmd5	0	1
2.85e-47	-1.19197	0.202	0.415	4.94e-43	Tmem65	0	1
3.61e-47	-0.85297	0.507	0.674	6.27e-43	Negr1	0	1
2.15e-46	-0.751021	0.426	0.647	3.73e-42	Lpp	0	1
2.3e-46	-0.68269	0.615	0.781	3.98e-42	A330076H08Rik	0	1
2.72e-46	-0.852347	0.33	0.558	4.72e-42	Rnf130	0	1
1.32e-45	-0.84053	0.468	0.661	2.29e-41	Slc8a1	0	1
1.96e-45	-0.610239	0.596	0.774	3.4e-41	Rapgef4	0	1
2.53e-45	-0.688021	0.438	0.663	4.4e-41	Fgfr2	0	1
6.9e-45	-0.95551	0.491	0.654	1.2e-40	Dlgap1	0	1
7.41e-45	-1.06945	0.228	0.44	1.29e-40	Nlk	0	1
1.3e-44	-1.00645	0.282	0.492	2.25e-40	Mboat2	0	1
2.45e-44	-0.968342	0.288	0.5	4.26e-40	Babam2	0	1
3.7e-44	-0.909491	0.357	0.564	6.42e-40	Chic1	0	1
6.05e-44	-1.19682	0.219	0.418	1.05e-39	Marchf3	0	1
6.17e-44	-0.973138	0.328	0.532	1.07e-39	Fras1	0	1
3.07e-43	-1.14356	0.329	0.513	5.33e-39	Plcxd3	0	1
1.53e-42	-1.35145	0.187	0.378	2.65e-38	Prkd1	0	1
1.87e-42	-0.772232	0.585	0.724	3.25e-38	Slc2a2	0	1
2.01e-42	-0.852897	0.443	0.628	3.48e-38	Grip1	0	1
2.83e-42	-0.913198	0.344	0.548	4.92e-38	Rgs7	0	1
9.41e-42	-1.19665	0.343	0.523	1.63e-37	Fgf12	0	1
4.09e-41	-0.823789	0.483	0.655	7.1e-37	Tmem108	0	1
1e-40	-0.695938	0.407	0.623	1.74e-36	Snap25	0	1
1.36e-40	-0.889142	0.361	0.554	2.36e-36	Atrnl1	0	1
1.44e-40	-0.660247	0.509	0.699	2.5e-36	Setbp1	0	1
3.71e-40	-0.640765	0.515	0.707	6.44e-36	Nol4	0	1
1.12e-39	-1.07746	0.379	0.546	1.94e-35	Macrod2	0	1
1.41e-39	-1.1144	0.253	0.446	2.45e-35	G6pc2	0	1
1.47e-39	-0.781737	0.457	0.635	2.55e-35	Tmem178b	0	1
8.26e-39	-0.607834	0.704	0.817	1.43e-34	Il1r1	0	1
1.08e-38	-1.33928	0.225	0.405	1.88e-34	Kctd8	0	1
2.42e-38	-0.614595	0.532	0.715	4.21e-34	Ppm1l	0	1
3.57e-38	-0.83646	0.316	0.516	6.2e-34	Gnaq	0	1
2.22e-37	-0.672883	0.464	0.651	3.85e-33	Dennd4c	0	1
5.01e-37	-1.27644	0.22	0.396	8.7e-33	Nav3	0	1
7.59e-37	-0.947828	0.338	0.518	1.32e-32	Cdh2	0	1
8.9e-37	-1.38529	0.192	0.365	1.55e-32	Rnf150	0	1
1.31e-36	-1.27762	0.211	0.385	2.27e-32	Npas3	0	1
1.59e-36	-0.977665	0.248	0.438	2.75e-32	Klf12	0	1
2.83e-36	-1.26	0.194	0.367	4.91e-32	5330434G04Rik	0	1
2.84e-36	-0.711987	0.522	0.674	4.93e-32	Fmnl2	0	1
3.58e-36	-0.597555	0.571	0.74	6.22e-32	Exoc4	0	1
4.91e-36	-0.847742	0.471	0.629	8.52e-32	Galnt18	0	1
1.17e-35	-0.976435	0.258	0.441	2.04e-31	Pde3b	0	1
2.49e-35	-0.917304	0.265	0.451	4.33e-31	Nsmce2	0	1
2.7e-35	-0.789032	0.349	0.536	4.68e-31	Pbx1	0	1
7.18e-35	-1.06501	0.212	0.392	1.25e-30	Elavl4	0	1
1.45e-34	-1.4219	0.164	0.329	2.51e-30	Slc35f1	0	1
1.54e-34	-1.18857	0.174	0.346	2.68e-30	Arl15	0	1
2.13e-34	-0.915261	0.262	0.445	3.7e-30	Syt14	0	1
3.17e-34	-1.33856	0.182	0.346	5.5e-30	Efna5	0	1
6.18e-34	-0.885723	0.397	0.558	1.07e-29	Tox3	0	1
2e-33	-0.875332	0.27	0.453	3.47e-29	Nr6a1	0	1
2.05e-33	-0.619366	0.506	0.673	3.55e-29	Fmn2	0	1
3.24e-33	-1.15549	0.236	0.403	5.63e-29	Tox	0	1
6.73e-33	-0.81418	0.345	0.517	1.17e-28	Elapor2	0	1
1.08e-32	-1.58844	0.218	0.373	1.87e-28	Tafa1	0	1
2.38e-32	-0.923324	0.273	0.445	4.13e-28	Adk	0	1
1.58e-31	-0.767398	0.37	0.547	2.74e-27	Chst11	0	1
3.88e-31	-0.97591	0.243	0.411	6.73e-27	Syn2	0	1
9.18e-31	-0.802907	0.35	0.522	1.59e-26	Ncam1	0	1
1.01e-30	-1.01082	0.393	0.533	1.75e-26	Magi2	0	1
1.2e-30	-0.76184	0.385	0.547	2.08e-26	Gpd2	0	1
1.29e-30	-0.686384	0.354	0.535	2.24e-26	Cerkl	0	1
2.87e-30	-1.03893	0.157	0.316	4.99e-26	Atg10	0	1
5.37e-30	-0.791518	0.32	0.491	9.32e-26	Ldlrad4	0	1
1.09e-29	-1.30532	0.176	0.324	1.9e-25	Adgrb3	0	1
2.22e-29	-0.746072	0.321	0.494	3.85e-25	Xkr6	0	1
2.63e-29	-0.851379	0.422	0.577	4.56e-25	Pard3b	0	1
2.69e-29	-1.54041	0.09	0.221	4.67e-25	Bmpr1b	0	1
3.52e-29	-0.637674	0.525	0.665	6.11e-25	Ush2a	0	1
4.44e-29	-1.11131	0.211	0.365	7.72e-25	Cryl1	0	1
7.98e-29	-0.761084	0.268	0.443	1.39e-24	Mbd5	0	1
1.21e-28	-0.649121	0.44	0.606	2.09e-24	Fnip2	0	1
1.64e-28	-0.630482	0.371	0.548	2.86e-24	Ncoa1	0	1
3.26e-28	-0.693094	0.498	0.643	5.67e-24	Slc16a10	0	1
3.65e-28	-0.679653	0.417	0.578	6.33e-24	Pkp4	0	1
6.23e-28	-0.778269	0.362	0.52	1.08e-23	Ypel2	0	1
8.2e-28	-0.968275	0.23	0.386	1.42e-23	Runx1t1	0	1
1.53e-27	-0.695602	0.419	0.57	2.66e-23	Pex5l	0	1
2.48e-27	-0.585013	0.438	0.606	4.31e-23	Arhgap26	0	1
3.01e-27	-0.9229	0.231	0.387	5.22e-23	Prickle1	0	1
3.02e-27	-0.628113	0.317	0.495	5.24e-23	Btrc	0	1
3.75e-27	-0.985571	0.185	0.336	6.5e-23	Bcas3	0	1
1.57e-26	-1.12886	0.183	0.327	2.72e-22	Plppr1	0	1
1.61e-26	-0.67101	0.318	0.486	2.79e-22	Dennd1a	0	1
1.72e-26	-1.14318	0.159	0.3	2.98e-22	Slc2a13	0	1
2.03e-26	-1.34275	0.123	0.255	3.52e-22	Cntn1	0	1
2.32e-26	-1.10159	0.165	0.309	4.03e-22	Gabrb3	0	1
2.72e-26	-0.926437	0.261	0.411	4.72e-22	Camkmt	0	1
2.97e-26	-0.627774	0.46	0.604	5.16e-22	Ptprm	0	1
4.26e-26	-0.7161	0.327	0.486	7.39e-22	Parp8	0	1
6.04e-26	-0.729664	0.303	0.463	1.05e-21	Ppm1b	0	1
6.11e-26	-0.741226	0.32	0.478	1.06e-21	Slc9a9	0	1
7.77e-26	-0.923175	0.323	0.467	1.35e-21	Thsd4	0	1
1.46e-25	-0.90656	0.241	0.39	2.54e-21	Ust	0	1
1.72e-25	-0.751148	0.27	0.428	2.99e-21	Tcf12	0	1
3.3e-25	-0.632361	0.55	0.659	5.72e-21	Wwox	0	1
5.54e-25	-1.2057	0.124	0.255	9.62e-21	Trps1	0	1
5.76e-25	-0.840852	0.278	0.427	1e-20	Atp7a	0	1
8.21e-25	-0.865847	0.211	0.361	1.43e-20	Ahcyl2	0	1
9.29e-25	-0.744412	0.348	0.5	1.61e-20	Elmo1	0	1
9.66e-25	-0.924319	0.198	0.342	1.68e-20	Akt3	0	1
1.22e-24	-0.816634	0.246	0.397	2.12e-20	Aig1	0	1
1.24e-24	-1.14529	0.187	0.324	2.16e-20	Dcdc2a	0	1
2.93e-24	-0.753025	0.265	0.419	5.08e-20	Marchf4	0	1
3.75e-24	-1.21674	0.12	0.245	6.51e-20	Ppm1e	0	1
4e-24	-0.876074	0.261	0.406	6.95e-20	Foxo1	0	1
5e-24	-1.04026	0.135	0.267	8.67e-20	Znrf3	0	1
5.39e-24	-2.38633	0.017	0.093	9.36e-20	Olfr1322	0	1
6.04e-24	-0.918862	0.218	0.361	1.05e-19	Meis1	0	1
7.41e-24	-1.0886	0.151	0.283	1.29e-19	Stxbp6	0	1
8.5e-24	-1.25238	0.136	0.262	1.48e-19	Man1a	0	1
1.5e-23	-1.35204	0.158	0.283	2.6e-19	Spock1	0	1
1.8e-23	-0.860427	0.253	0.394	3.12e-19	Pacrg	0	1
2.06e-23	-2.0703	0.033	0.119	3.58e-19	Pde3a	0	1
3.17e-23	-0.700569	0.305	0.454	5.51e-19	Elp4	0	1
3.99e-23	-0.909278	0.236	0.376	6.93e-19	Mllt3	0	1
5.36e-23	-1.9252	0.058	0.157	9.3e-19	B3galt1	0	1
5.58e-23	-0.944848	0.255	0.391	9.69e-19	Gm20275	0	1
5.91e-23	-0.990119	0.225	0.361	1.03e-18	Pax6os1	0	1
6.78e-23	-0.628054	0.407	0.549	1.18e-18	Itpkb	0	1
8.24e-23	-0.967727	0.177	0.311	1.43e-18	Maob	0	1
1.09e-22	-0.659219	0.3	0.449	1.89e-18	Zfand3	0	1
1.71e-22	-0.890645	0.203	0.339	2.97e-18	Tmem164	0	1
2.14e-22	-0.724341	0.328	0.477	3.71e-18	Pam	0	1
2.24e-22	-0.657863	0.35	0.495	3.89e-18	Fhod3	0	1
2.79e-22	-1.79883	0.114	0.227	4.85e-18	Unc5c	0	1
3.94e-22	-1.13673	0.114	0.233	6.84e-18	Rnf182	0	1
5.4e-22	-1.06839	0.235	0.365	9.37e-18	Rbms3	0	1
8.67e-22	-0.634705	0.416	0.546	1.51e-17	Tmtc2	0	1
1.35e-21	-0.688338	0.362	0.497	2.35e-17	Adam22	0	1
1.4e-21	-1.0168	0.155	0.279	2.43e-17	Tmem117	0	1
1.53e-21	-0.600879	0.459	0.599	2.65e-17	Ankrd44	0	1
1.62e-21	-1.52911	0.053	0.147	2.82e-17	Glce	0	1
1.87e-21	-0.993837	0.302	0.424	3.25e-17	Synpr	0	1
2.86e-21	-0.595124	0.426	0.565	4.96e-17	Slc4a7	0	1
3.3e-21	-0.75327	0.315	0.449	5.73e-17	Ext1	0	1
3.39e-21	-0.821154	0.188	0.322	5.88e-17	Pan3	0	1
3.67e-21	-0.997983	0.189	0.317	6.37e-17	Pid1	0	1
1.14e-20	-0.619315	0.356	0.495	1.99e-16	Rbfox2	0	1
1.35e-20	-0.633412	0.306	0.45	2.35e-16	Tshz1	0	1
1.55e-20	-0.698412	0.279	0.417	2.7e-16	Tcf4	0	1
1.81e-20	-0.794014	0.198	0.331	3.13e-16	Slc44a1	0	1
1.89e-20	-0.831734	0.23	0.361	3.29e-16	Emb	0	1
2.33e-20	-0.647161	0.267	0.41	4.05e-16	Eps8	0	1
3.44e-20	-1.05421	0.127	0.242	5.97e-16	Nt5c3	0	1
3.74e-20	-0.603632	0.412	0.544	6.49e-16	Cdk14	0	1
4.41e-20	-0.724034	0.311	0.444	7.65e-16	Pcdh15	0	1
5.02e-20	-0.71405	0.246	0.381	8.72e-16	Faf1	0	1
5.58e-20	-1.04991	0.201	0.326	9.69e-16	Cdh4	0	1
6.04e-20	-0.696512	0.27	0.404	1.05e-15	Cpeb3	0	1
6.65e-20	-0.840395	0.207	0.335	1.15e-15	B830012L14Rik	0	1
6.97e-20	-0.772596	0.219	0.352	1.21e-15	Lcorl	0	1
1.24e-19	-0.817227	0.188	0.315	2.16e-15	Fam110b	0	1
1.39e-19	-0.623241	0.316	0.453	2.41e-15	Ablim1	0	1
1.6e-19	-1.62585	0.041	0.123	2.78e-15	Gm37899	0	1
2.09e-19	-0.754241	0.257	0.385	3.62e-15	Rnf217	0	1
3.4e-19	-0.736493	0.271	0.4	5.9e-15	Ror2	0	1
3.41e-19	-0.611716	0.282	0.422	5.93e-15	Ube2e2	0	1
4.57e-19	-0.899886	0.183	0.305	7.93e-15	Tspan7	0	1
6.07e-19	-0.615915	0.284	0.423	1.05e-14	Kansl1	0	1
6.89e-19	-0.606747	0.403	0.529	1.2e-14	Jazf1	0	1
6.99e-19	-0.753599	0.26	0.389	1.21e-14	Tmem132b	0	1
7.72e-19	-0.667821	0.287	0.42	1.34e-14	Scfd2	0	1
8.23e-19	-0.906771	0.186	0.305	1.43e-14	Celf2	0	1
1.08e-18	-0.821701	0.186	0.308	1.88e-14	Hnf4g	0	1
1.18e-18	-1.06519	0.133	0.242	2.04e-14	Samd12	0	1
1.54e-18	-0.643415	0.273	0.408	2.67e-14	Lrrc8d	0	1
2.11e-18	-1.11563	0.101	0.203	3.67e-14	Gtf2f2	0	1
3.15e-18	-0.773015	0.178	0.3	5.46e-14	Strn3	0	1
3.3e-18	-0.772283	0.216	0.338	5.73e-14	Apba1	0	1
3.42e-18	-0.674763	0.295	0.425	5.93e-14	Ube3c	0	1
3.61e-18	-0.782707	0.27	0.392	6.26e-14	Nup93	0	1
3.93e-18	-0.820586	0.224	0.345	6.82e-14	Csmd2	0	1
4.09e-18	-1.36929	0.072	0.162	7.1e-14	A830019P07Rik	0	1
4.18e-18	-0.854996	0.172	0.289	7.26e-14	Rtn4	0	1
6.78e-18	-0.786029	0.166	0.285	1.18e-13	Smim14	0	1
6.91e-18	-1.08948	0.103	0.204	1.2e-13	St8sia1	0	1
1.27e-17	-1.18048	0.088	0.183	2.2e-13	Rnls	0	1
1.45e-17	-0.736044	0.296	0.417	2.51e-13	Vat1l	0	1
1.56e-17	-0.771224	0.268	0.386	2.71e-13	Aff2	0	1
1.92e-17	-1.75878	0.067	0.152	3.33e-13	Nxph1	0	1
2.09e-17	-0.59537	0.307	0.436	3.62e-13	Fars2	0	1
2.37e-17	-1.32631	0.091	0.183	4.12e-13	5730522E02Rik	0	1
2.46e-17	-0.709482	0.198	0.32	4.26e-13	Rab2a	0	1
4.08e-17	-1.04869	0.11	0.209	7.08e-13	Reps2	0	1
4.6e-17	-0.781801	0.211	0.327	7.99e-13	Tbl1x	0	1
5.81e-17	-1.28516	0.055	0.136	1.01e-12	Cdh7	0	1
6.04e-17	-0.689619	0.364	0.476	1.05e-12	Kalrn	0	1
6.33e-17	-1.44396	0.111	0.205	1.1e-12	Dpp10	0	1
6.42e-17	-0.656559	0.426	0.526	1.11e-12	Slc7a2	0	1
7.75e-17	-0.623364	0.359	0.48	1.35e-12	Tnr	0	1
1.01e-16	-0.624288	0.277	0.4	1.76e-12	Sgms1	0	1
1.17e-16	-0.954601	0.187	0.296	2.03e-12	Mid1	0	1
1.2e-16	-0.825742	0.198	0.312	2.09e-12	Amph	0	1
1.27e-16	-0.898257	0.159	0.267	2.21e-12	Mitf	0	1
1.35e-16	-0.714361	0.269	0.386	2.34e-12	Slco3a1	0	1
1.53e-16	-1.15465	0.077	0.165	2.66e-12	Vsnl1	0	1
1.53e-16	-1.65993	0.07	0.153	2.66e-12	Cpne4	0	1
1.61e-16	-1.03027	0.205	0.315	2.79e-12	Nckap5	0	1
1.94e-16	-0.866334	0.14	0.245	3.37e-12	Nectin3	0	1
2.77e-16	-0.647627	0.224	0.343	4.81e-12	Umad1	0	1
3e-16	-1.45627	0.148	0.244	5.21e-12	Prkg1	0	1
3.63e-16	-0.965507	0.099	0.194	6.3e-12	Nck2	0	1
5.68e-16	-0.637985	0.241	0.362	9.86e-12	Fam20a	0	1
5.77e-16	-0.844773	0.193	0.3	1e-11	Nr3c2	0	1
5.78e-16	-0.999656	0.152	0.253	1e-11	Ror1	0	1
5.94e-16	-1.53011	0.1	0.188	1.03e-11	Ntm	0	1
6.26e-16	-0.871457	0.157	0.261	1.09e-11	Nfia	0	1
6.96e-16	-0.963565	0.131	0.231	1.21e-11	Ppp3ca	0	1
1.01e-15	-0.874258	0.254	0.357	1.76e-11	Zfp804b	0	1
1.02e-15	-0.764318	0.176	0.286	1.77e-11	Itgav	0	1
1.05e-15	-0.868148	0.139	0.241	1.82e-11	Ssbp2	0	1
1.32e-15	-0.686304	0.218	0.332	2.29e-11	Plch1	0	1
1.38e-15	-0.744211	0.171	0.281	2.39e-11	Lpgat1	0	1
1.47e-15	-0.696223	0.234	0.347	2.55e-11	5033421B08Rik	0	1
1.56e-15	-0.850223	0.255	0.367	2.71e-11	Dnm3	0	1
1.79e-15	-0.931345	0.118	0.215	3.12e-11	Susd6	0	1
2.26e-15	-1.42804	0.044	0.115	3.93e-11	Lurap1l	0	1
2.82e-15	-0.779753	0.168	0.274	4.9e-11	Sh3gl2	0	1
3.51e-15	-0.904698	0.135	0.232	6.09e-11	Gpc4	0	1
4.01e-15	-1.35863	0.059	0.135	6.96e-11	Eda	0	1
4.03e-15	-1.80244	0.023	0.08	6.99e-11	Gm20732	0	1
4.9e-15	-0.765445	0.193	0.301	8.51e-11	Dock10	0	1
5.03e-15	-1.04815	0.08	0.164	8.74e-11	Mpped2	0	1
8.86e-15	-0.674297	0.192	0.301	1.54e-10	Arih1	0	1
1.02e-14	-0.70277	0.181	0.289	1.77e-10	Rtn3	0	1
1.08e-14	-0.844819	0.125	0.221	1.87e-10	Ikzf2	0	1
1.22e-14	-1.20883	0.055	0.128	2.12e-10	Rps6ka5	0	1
1.5e-14	-0.791697	0.205	0.31	2.6e-10	Gad1	0	1
1.76e-14	-0.766535	0.176	0.279	3.06e-10	Thrb	0	1
1.91e-14	-0.715803	0.177	0.282	3.31e-10	Stim1	0	1
1.96e-14	-0.60808	0.294	0.403	3.4e-10	Cobll1	0	1
2.51e-14	-0.781212	0.165	0.266	4.36e-10	Egfr	0	1
2.62e-14	-0.647389	0.362	0.461	4.55e-10	Pde4d	0	1
2.73e-14	-0.781663	0.144	0.242	4.73e-10	Dennd1b	0	1
2.73e-14	-1.29689	0.059	0.132	4.74e-10	Shisal2b	0	1
3.1e-14	-1.04028	0.076	0.156	5.38e-10	1700019D03Rik	0	1
3.12e-14	-0.605209	0.269	0.382	5.41e-10	Tead1	0	1
3.17e-14	-0.929661	0.108	0.196	5.5e-10	Ubl3	0	1
3.68e-14	-0.69805	0.18	0.284	6.38e-10	Sgpp2	0	1
4.79e-14	-0.808114	0.193	0.291	8.32e-10	Gch1	0	1
4.8e-14	-1.49933	0.035	0.097	8.34e-10	Serpini1	0	1
4.86e-14	-1.17398	0.064	0.139	8.43e-10	4930502A04Rik	0	1
5.06e-14	-0.743311	0.21	0.312	8.78e-10	2210408I21Rik	0	1
5.15e-14	-0.670169	0.408	0.501	8.94e-10	Kcnb2	0	1
7.7e-14	-1.46455	0.051	0.119	1.34e-09	Nebl	0	1
8.46e-14	-0.593623	0.27	0.38	1.47e-09	Ralgapa2	0	1
8.92e-14	-0.640716	0.247	0.353	1.55e-09	Sil1	0	1
9.83e-14	-0.642367	0.203	0.309	1.71e-09	Pced1b	0	1
1.09e-13	-0.809732	0.329	0.428	1.9e-09	Rasgef1b	0	1
1.11e-13	-0.84168	0.217	0.313	1.93e-09	Pak3	0	1
1.4e-13	-0.619745	0.228	0.336	2.42e-09	Ptbp3	0	1
1.42e-13	-1.34164	0.053	0.121	2.47e-09	Gm33228	0	1
1.51e-13	-1.2222	0.058	0.129	2.63e-09	Ubtd2	0	1
1.55e-13	-0.6381	0.259	0.365	2.68e-09	Sh3d19	0	1
1.65e-13	-0.949775	0.091	0.173	2.86e-09	Immp1l	0	1
1.8e-13	-0.941602	0.089	0.17	3.13e-09	Dleu2	0	1
2.34e-13	-0.633565	0.205	0.308	4.06e-09	Mbnl1	0	1
2.54e-13	-0.994616	0.079	0.156	4.42e-09	Memo1	0	1
2.71e-13	-0.715175	0.193	0.293	4.7e-09	Jade3	0	1
2.88e-13	-0.907327	0.094	0.177	5e-09	Rps6ka3	0	1
2.92e-13	-1.58472	0.044	0.107	5.07e-09	Rit2	0	1
2.94e-13	-1.18772	0.069	0.142	5.1e-09	Clybl	0	1
2.97e-13	-1.56052	0.111	0.192	5.16e-09	Alk	0	1
3.44e-13	-0.65853	0.264	0.366	5.97e-09	Sdk1	0	1
3.98e-13	-0.687753	0.246	0.346	6.91e-09	Pde5a	0	1
4.34e-13	-0.591778	0.248	0.354	7.53e-09	Snx29	0	1
4.65e-13	-0.706815	0.188	0.287	8.07e-09	Hdac8	0	1
4.65e-13	-1.79763	0.02	0.069	8.08e-09	4930555F03Rik	0	1
5.1e-13	-0.80144	0.156	0.248	8.85e-09	Sh3kbp1	0	1
6.19e-13	-0.665007	0.177	0.275	1.08e-08	Cog5	0	1
7.46e-13	-0.592039	0.203	0.305	1.3e-08	Gm21992	0	1
7.54e-13	-1.03618	0.197	0.291	1.31e-08	Tenm4	0	1
7.65e-13	-0.973102	0.192	0.282	1.33e-08	Pde7b	0	1
8.76e-13	-0.87173	0.156	0.245	1.52e-08	Ptprr	0	1
9.2e-13	-0.772132	0.219	0.315	1.6e-08	Xkr4	0	1
9.49e-13	-0.667708	0.212	0.311	1.65e-08	Enox1	0	1
9.49e-13	-0.749385	0.133	0.222	1.65e-08	A530058N18Rik	0	1
9.63e-13	-0.695986	0.159	0.253	1.67e-08	Reps1	0	1
9.99e-13	-0.748693	0.192	0.287	1.73e-08	Elovl5	0	1
1.06e-12	-0.720591	0.139	0.23	1.84e-08	Xpr1	0	1
1.18e-12	-0.995809	0.081	0.156	2.05e-08	Vkorc1l1	0	1
1.28e-12	-0.90766	0.128	0.213	2.23e-08	Nek10	0	1
1.52e-12	-1.13417	0.053	0.119	2.64e-08	Ube2g1	0	1
1.66e-12	-0.61675	0.154	0.25	2.88e-08	Xpo7	0	1
1.7e-12	-0.916985	0.091	0.168	2.96e-08	Glcci1	0	1
1.84e-12	-0.761637	0.136	0.224	3.19e-08	Rhbdd1	0	1
1.88e-12	-0.699243	0.165	0.258	3.27e-08	Ankrd33b	0	1
2e-12	-0.780092	0.135	0.223	3.46e-08	Gm37459	0	1
2.05e-12	-0.751198	0.188	0.281	3.55e-08	Slc4a10	0	1
2.12e-12	-0.591745	0.252	0.354	3.68e-08	Kazn	0	1
2.26e-12	-0.59669	0.216	0.316	3.92e-08	Lrrfip2	0	1
2.49e-12	-0.929111	0.086	0.161	4.32e-08	2700054A10Rik	0	1
2.64e-12	-0.797982	0.117	0.201	4.58e-08	Tpk1	0	1
2.72e-12	-0.587486	0.186	0.283	4.72e-08	Tnks	0	1
2.78e-12	-1.16727	0.069	0.138	4.82e-08	Igsf11	0	1
2.93e-12	-0.89706	0.089	0.165	5.09e-08	Ube2w	0	1
3.77e-12	-0.723942	0.134	0.222	6.54e-08	Hmgcll1	0	1
4.21e-12	-0.860441	0.096	0.174	7.31e-08	Trpc1	0	1
4.49e-12	-1.11692	0.061	0.127	7.8e-08	Cdkl5	0	1
6.11e-12	-0.908403	0.098	0.175	1.06e-07	Zswim5	0	1
7.04e-12	-0.609753	0.154	0.246	1.22e-07	Ccny	0	1
7.15e-12	-0.637781	0.169	0.261	1.24e-07	Ppp1cb	0	1
7.45e-12	-1.1574	0.055	0.118	1.29e-07	Klf8	0	1
8.34e-12	-0.934477	0.079	0.15	1.45e-07	Nek7	0	1
1.18e-11	-0.952686	0.213	0.295	2.05e-07	Gm28905	0	1
1.39e-11	-1.09945	0.052	0.113	2.42e-07	St7	0	1
1.46e-11	-0.891341	0.092	0.165	2.54e-07	Nxn	0	1
1.51e-11	-1.1608	0.062	0.126	2.62e-07	Gtdc1	0	1
1.6e-11	-0.786137	0.156	0.241	2.78e-07	Gm30551	0	1
1.65e-11	-0.987837	0.145	0.225	2.86e-07	Kcnh1	0	1
1.73e-11	-0.62537	0.18	0.272	3.01e-07	Tbc1d30	0	1
1.74e-11	-1.45654	0.031	0.082	3.03e-07	Kcnh5	0	1
1.75e-11	-0.819854	0.103	0.179	3.04e-07	Rap1a	0	1
1.85e-11	-0.726526	0.132	0.215	3.21e-07	Nfyc	0	1
1.89e-11	-0.624714	0.265	0.357	3.29e-07	Frmd4a	0	1
1.99e-11	-0.703076	0.146	0.232	3.45e-07	Tasp1	0	1
2.02e-11	-1.11459	0.049	0.109	3.51e-07	Efhc2	0	1
2.03e-11	-0.64126	0.212	0.305	3.52e-07	Gpr39	0	1
2.18e-11	-0.96725	0.079	0.148	3.78e-07	Msra	0	1
2.24e-11	-1.64541	0.032	0.083	3.9e-07	Gm32828	0	1
2.4e-11	-1.24589	0.039	0.093	4.16e-07	Sim1	0	1
2.47e-11	-0.865775	0.117	0.195	4.29e-07	Pcdha10	0	1
2.55e-11	-1.21355	0.091	0.161	4.43e-07	Sgcd	0	1
2.63e-11	-1.2129	0.045	0.102	4.56e-07	Clcn5	0	1
2.64e-11	-0.593568	0.356	0.445	4.59e-07	Frmd4b	0	1
3.23e-11	-0.845145	0.085	0.156	5.61e-07	Supt3	0	1
3.38e-11	-0.751215	0.13	0.211	5.86e-07	Plcxd2	0	1
3.79e-11	-0.642486	0.159	0.246	6.57e-07	Dcaf5	0	1
4.22e-11	-0.69612	0.138	0.221	7.32e-07	Nars2	0	1
4.35e-11	-0.640701	0.173	0.26	7.56e-07	Osbpl10	0	1
4.49e-11	-0.59552	0.188	0.279	7.8e-07	Atxn10	0	1
5.42e-11	-0.603367	0.197	0.287	9.42e-07	Ssh2	0	1
5.65e-11	-1.13296	0.049	0.106	9.81e-07	Kcng3	0	1
5.66e-11	-0.769886	0.132	0.212	9.83e-07	Dcdc5	0	1
5.81e-11	-0.620242	0.217	0.308	1.01e-06	Ddx31	0	1
5.9e-11	-0.699721	0.124	0.204	1.02e-06	Mrps28	0	1
6.22e-11	-1.02222	0.102	0.173	1.08e-06	Rai2	0	1
8.04e-11	-0.944479	0.102	0.173	1.4e-06	Gm45846	0	1
9.44e-11	-0.59904	0.22	0.31	1.64e-06	Srgap1	0	1
9.94e-11	-0.820049	0.231	0.312	1.73e-06	Ctnna2	0	1
1.07e-10	-1.09157	0.051	0.108	1.86e-06	Aven	0	1
1.4e-10	-0.870093	0.083	0.151	2.43e-06	Rab3b	0	1
1.76e-10	-1.19129	0.057	0.115	3.05e-06	Large1	0	1
2.11e-10	-0.92037	0.08	0.146	3.66e-06	Nuak1	0	1
2.35e-10	-0.773058	0.105	0.178	4.07e-06	Npnt	0	1
2.38e-10	-0.608183	0.196	0.282	4.14e-06	Enah	0	1
2.66e-10	-1.15073	0.043	0.096	4.61e-06	Epm2a	0	1
2.7e-10	-0.653664	0.152	0.233	4.68e-06	Tmem135	0	1
3.11e-10	-1.1855	0.041	0.093	5.39e-06	Greb1l	0	1
3.12e-10	-0.593426	0.184	0.27	5.41e-06	Tafa5	0	1
3.23e-10	-0.88961	0.078	0.143	5.62e-06	Wars2	0	1
3.46e-10	-0.745657	0.183	0.265	6e-06	Tmcc3	0	1
4e-10	-0.742134	0.109	0.181	6.94e-06	Tmem39a	0	1
4.02e-10	-0.940388	0.062	0.122	6.98e-06	Bmt2	0	1
4.05e-10	-0.770463	0.102	0.173	7.02e-06	Cadps2	0	1
4.25e-10	-1.61017	0.017	0.056	7.37e-06	P2ry12	0	1
4.28e-10	-1.32893	0.031	0.077	7.44e-06	Acer3	0	1
4.41e-10	-0.834218	0.08	0.145	7.65e-06	Chn1	0	1
4.45e-10	-0.702833	0.135	0.212	7.72e-06	Zfp654	0	1
4.54e-10	-1.13115	0.054	0.11	7.87e-06	Snx12	0	1
4.7e-10	-0.624134	0.13	0.207	8.16e-06	Gas2	0	1
5.11e-10	-1.18326	0.037	0.086	8.87e-06	Pdgfrl	0	1
6.15e-10	-0.651021	0.162	0.241	1.07e-05	Lyrm4	0	1
6.83e-10	-0.688837	0.14	0.217	1.19e-05	Pkia	0	1
7.12e-10	-0.653235	0.135	0.212	1.24e-05	Arntl	0	1
7.31e-10	-0.801069	0.083	0.148	1.27e-05	Pex7	0	1
8.36e-10	-0.904452	0.067	0.126	1.45e-05	Eepd1	0	1
8.74e-10	-0.887317	0.092	0.157	1.52e-05	Ttr	0	1
8.96e-10	-0.887964	0.07	0.13	1.56e-05	Ap1s3	0	1
9.17e-10	-0.80021	0.082	0.147	1.59e-05	Pip4k2a	0	1
9.46e-10	-2.22112	0.008	0.038	1.64e-05	Gm43713	0	1
1.01e-09	-0.729325	0.108	0.178	1.76e-05	Bmpr1a	0	1
1.03e-09	-0.833545	0.129	0.2	1.79e-05	Igfbp7	0	1
1.09e-09	-1.4008	0.035	0.082	1.88e-05	Nyap2	0	1
1.1e-09	-0.675609	0.119	0.191	1.91e-05	Erp44	0	1
1.31e-09	-0.909546	0.07	0.129	2.27e-05	Lims1	0	1
1.39e-09	-0.606104	0.189	0.27	2.41e-05	Atp8a1	0	1
1.53e-09	-1.12474	0.052	0.106	2.65e-05	1110019D14Rik	0	1
1.57e-09	-0.912286	0.075	0.135	2.72e-05	Tm4sf4	0	1
1.79e-09	-0.630515	0.144	0.22	3.11e-05	Kansl1l	0	1
1.8e-09	-1.02626	0.047	0.099	3.12e-05	Tspan13	0	1
1.83e-09	-0.780948	0.115	0.185	3.18e-05	2410021H03Rik	0	1
1.85e-09	-0.984562	0.056	0.111	3.22e-05	Slain1	0	1
1.91e-09	-0.964459	0.057	0.112	3.32e-05	Mreg	0	1
2.04e-09	-0.894728	0.067	0.125	3.54e-05	Irs1	0	1
2.08e-09	-1.41495	0.026	0.068	3.61e-05	Specc1	0	1
2.53e-09	-0.691303	0.117	0.188	4.39e-05	Ints6	0	1
2.89e-09	-1.08585	0.078	0.137	5.03e-05	Stxbp5l	0	1
3.54e-09	-1.04367	0.046	0.097	6.14e-05	Rsu1	0	1
3.66e-09	-0.59384	0.154	0.23	6.35e-05	Scmh1	0	1
3.7e-09	-1.06204	0.044	0.093	6.42e-05	Cdyl2	0	1
3.88e-09	-1.10105	0.049	0.1	6.74e-05	St6gal1	0	1
4.1e-09	-0.838943	0.086	0.148	7.11e-05	Pou2f1	0	1
4.1e-09	-0.682288	0.114	0.182	7.12e-05	Mcu	0	1
4.12e-09	-0.972836	0.072	0.129	7.16e-05	Cntn3	0	1
4.21e-09	-1.43084	0.026	0.067	7.3e-05	Gm8189	0	1
4.5e-09	-0.751089	0.097	0.162	7.81e-05	Adamts17	0	1
4.54e-09	-0.853652	0.092	0.155	7.88e-05	Arhgef3	0	1
4.66e-09	-0.653962	0.147	0.22	8.1e-05	Ift57	0	1
5.03e-09	-1.25182	0.033	0.076	8.73e-05	Trpc4	0	1
5.36e-09	-0.859312	0.07	0.128	9.3e-05	Dcaf10	0	1
5.98e-09	-1.12593	0.041	0.089	0.000104	1110059E24Rik	0	1
6.14e-09	-0.636162	0.124	0.194	0.000107	Tmem150c	0	1
6.23e-09	-0.706958	0.148	0.221	0.000108	Commd10	0	1
6.48e-09	-1.11443	0.043	0.091	0.000112	Pdlim5	0	1
7.02e-09	-0.886705	0.078	0.136	0.000122	Prkar2b	0	1
7.12e-09	-0.977455	0.058	0.111	0.000124	Tes	0	1
7.34e-09	-1.15839	0.044	0.092	0.000128	Arhgap6	0	1
8.13e-09	-0.587668	0.168	0.243	0.000141	Focad	0	1
8.14e-09	-0.727084	0.1	0.164	0.000141	Rab6a	0	1
8.4e-09	-0.611029	0.149	0.222	0.000146	Myo1d	0	1
8.58e-09	-0.609169	0.128	0.198	0.000149	Khdrbs3	0	1
1.03e-08	-0.876179	0.079	0.136	0.000179	Adamts6	0	1
1.1e-08	-0.97957	0.049	0.098	0.000191	Lrrn2	0	1
1.19e-08	-0.880611	0.078	0.135	0.000206	Cyp4f39	0	1
1.26e-08	-2.25355	0.016	0.049	0.000219	Kctd16	0	1
1.34e-08	-0.754556	0.085	0.144	0.000232	Wipf1	0	1
1.36e-08	-0.927458	0.062	0.115	0.000235	Lgr4	0	1
1.42e-08	-1.42276	0.026	0.064	0.000247	Cpa6	0	1
1.44e-08	-0.658188	0.164	0.236	0.00025	Sgms2	0	1
1.62e-08	-0.769142	0.087	0.147	0.000281	Rab28	0	1
1.63e-08	-0.874258	0.064	0.118	0.000283	Yes1	0	1
1.83e-08	-0.8137	0.077	0.134	0.000318	Qki	0	1
2.13e-08	-0.679374	0.113	0.178	0.000369	Syn1	0	1
2.15e-08	-0.800906	0.08	0.137	0.000373	Rnf115	0	1
2.16e-08	-5.20602	0	0.017	0.000375	C630028M04Rik	0	1
2.21e-08	-0.711891	0.201	0.273	0.000384	Alcam	0	1
2.21e-08	-1.03187	0.079	0.134	0.000384	Cped1	0	1
2.25e-08	-1.07673	0.051	0.1	0.00039	Cadm1	0	1
2.33e-08	-1.14154	0.028	0.068	0.000404	Gm12353	0	1
2.43e-08	-1.55673	0.019	0.052	0.000421	Snca	0	1
2.46e-08	-1.28293	0.047	0.093	0.000427	Foxp2	0	1
2.54e-08	-1.22882	0.053	0.102	0.000442	Car8	0	1
2.57e-08	-0.910784	0.066	0.119	0.000447	Rybp	0	1
2.74e-08	-0.990033	0.067	0.12	0.000475	Gm12610	0	1
2.87e-08	-0.663441	0.105	0.168	0.000499	Marchf8	0	1
3.02e-08	-0.661315	0.101	0.163	0.000525	Tgfbr1	0	1
3.06e-08	-0.91011	0.053	0.102	0.00053	Trp53cor1	0	1
3.51e-08	-0.931858	0.059	0.11	0.00061	Rheb	0	1
3.53e-08	-0.729325	0.104	0.165	0.000613	Tcf7l2	0	1
3.58e-08	-0.81535	0.07	0.124	0.000622	Gm32926	0	1
3.6e-08	-5.08737	0	0.016	0.000624	Mettl24	0	1
3.92e-08	-0.75795	0.102	0.162	0.00068	Adam10	0	1
4.31e-08	-1.47266	0.021	0.055	0.000749	Cd247	0	1
4.35e-08	-0.799151	0.072	0.125	0.000754	Lin52	0	1
4.39e-08	-1.44352	0.018	0.051	0.000762	Fbxo8	0	1
4.43e-08	-0.749056	0.106	0.166	0.000769	Lgi1	0	1
4.44e-08	-1.32732	0.025	0.061	0.00077	Galnt9	0	1
5.04e-08	-1.49536	0.021	0.056	0.000876	A330008L17Rik	0	1
6.05e-08	-0.999431	0.044	0.089	0.00105019	Crppa	0	1
6.15e-08	-0.972445	0.052	0.099	0.00106755	Pparg	0	1
6.17e-08	-0.585536	0.148	0.217	0.00107126	Neo1	0	1
6.26e-08	-0.882426	0.072	0.124	0.00108675	Hsd17b12	0	1
7.06e-08	-0.686905	0.108	0.168	0.00122599	Desi2	0	1
7.08e-08	-0.700861	0.118	0.18	0.00122893	Syn3	0	1
7.08e-08	-0.950858	0.052	0.099	0.00122945	Zswim6	0	1
7.17e-08	-1.04003	0.041	0.084	0.00124553	Slco1a5	0	1
8.05e-08	-0.76421	0.087	0.143	0.00139732	Fhip1a	0	1
8.05e-08	-0.624432	0.126	0.189	0.00139738	Dcun1d3	0	1
8.51e-08	-1.0516	0.058	0.106	0.00147674	Dpyd	0	1
9.09e-08	-0.884089	0.051	0.098	0.00157751	Itm2b	0	1
9.54e-08	-0.95809	0.059	0.108	0.00165572	Cyp7b1	0	1
9.86e-08	-0.711652	0.118	0.179	0.0017122	Akap6	0	1
9.96e-08	-4.86498	0	0.015	0.00172918	4930556G22Rik	0	1
1.05e-07	-0.600196	0.101	0.161	0.00182759	Stt3a	0	1
1.05e-07	-0.730015	0.108	0.166	0.00183151	Eya1	0	1
1.11e-07	-0.659351	0.136	0.2	0.00191963	Bckdhb	0	1
1.17e-07	-0.639914	0.095	0.153	0.00202873	Myrip	0	1
1.28e-07	-0.606478	0.299	0.371	0.00222578	Slco1a6	0	1
1.33e-07	-0.884089	0.057	0.104	0.00230422	Gm16759	0	1
1.34e-07	-0.95809	0.042	0.084	0.00232613	Mosmo	0	1
1.45e-07	-1.23111	0.032	0.069	0.0025244	Itgb8	0	1
1.48e-07	-0.761317	0.098	0.154	0.00256877	Ldlrad3	0	1
1.48e-07	-0.653001	0.093	0.15	0.0025729	Acvr1	0	1
1.58e-07	-1.09945	0.034	0.073	0.00274889	2810403D21Rik	0	1
1.59e-07	-1.80718	0.029	0.066	0.00275198	Slc35f4	0	1
1.66e-07	-4.81607	0	0.015	0.00287857	Gm50163	0	1
1.68e-07	-0.800025	0.084	0.137	0.00291393	Ankrd28	0	1
1.74e-07	-0.951457	0.055	0.1	0.00302812	Sox5	0	1
1.77e-07	-0.92187	0.059	0.106	0.00308165	Tnfaip8	0	1
1.9e-07	-1.37763	0.021	0.053	0.00330401	Lancl3	0	1
1.91e-07	-0.670288	0.096	0.152	0.00331389	Cdin1	0	1
1.94e-07	-0.933842	0.047	0.09	0.00336526	Cenpv	0	1
1.95e-07	-0.65454	0.1	0.157	0.00338244	Ranbp9	0	1
2.06e-07	-0.63255	0.129	0.19	0.00357204	Fggy	0	1
2.19e-07	-1.65853	0.014	0.042	0.00380598	Kcnk13	0	1
2.23e-07	-0.74767	0.074	0.125	0.00386631	Slc33a1	0	1
2.26e-07	-0.811465	0.063	0.111	0.00391762	Cdc42	0	1
2.33e-07	-0.636162	0.124	0.185	0.00403942	Hpcal1	0	1
2.49e-07	-0.68291	0.086	0.14	0.00432382	Atp6v1h	0	1
2.76e-07	-4.95809	0	0.014	0.0047926	Hectd2os	0	1
2.85e-07	-0.65853	0.124	0.183	0.00494798	Camk2d	0	1
3.34e-07	-0.666063	0.102	0.157	0.00580626	Map2k4	0	1
3.44e-07	-0.740498	0.085	0.137	0.00596821	Sugct	0	1
3.47e-07	-0.92193	0.053	0.097	0.00602723	Slc49a4	0	1
3.81e-07	-0.790362	0.063	0.11	0.00661854	Frk	0	1
3.84e-07	-0.590973	0.118	0.177	0.00666283	Prrc1	0	1
4.02e-07	-0.759186	0.069	0.117	0.00698756	Cds1	0	1
4.32e-07	-0.754331	0.35	0.4	0.00749508	Ptprd	0	1
4.6e-07	-4.76544	0	0.014	0.00798318	Gm45083	0	1
4.64e-07	-0.831178	0.047	0.09	0.00806216	4632427E13Rik	0	1
4.7e-07	-1.30204	0.02	0.051	0.00816346	Sh3bgrl	0	1
4.72e-07	-0.668861	0.148	0.208	0.00820152	Pawr	0	1
5.03e-07	-0.803367	0.086	0.137	0.00873726	Rgs7bp	0	1
5.58e-07	-1.01879	0.063	0.109	0.00969396	Ppp2r2b	0	1
6.1e-07	-0.898851	0.044	0.084	0.0105931	Lekr1	0	1
6.12e-07	-0.767093	0.064	0.111	0.0106321	Rnf38	0	1
6.34e-07	-0.808824	0.062	0.107	0.0109997	Gm46123	0	1
6.34e-07	-0.690916	0.157	0.216	0.0110059	Gm281	0	1
6.66e-07	-0.623354	0.103	0.157	0.0115688	Kantr	0	1
6.78e-07	-0.642428	0.096	0.15	0.0117783	2610035D17Rik	0	1
6.86e-07	-0.711175	0.094	0.146	0.01191	Gm49797	0	1
7.49e-07	-1.17599	0.023	0.055	0.0130043	Dad1	0	1
7.67e-07	-0.657916	0.092	0.145	0.0133088	Ywhaq	0	1
7.77e-07	-1.16196	0.029	0.064	0.0134846	Gm34237	0	1
8.15e-07	-0.765445	0.057	0.101	0.0141566	Sp4	0	1
8.17e-07	-0.707073	0.126	0.182	0.0141934	Itpk1	0	1
9.01e-07	-0.716384	0.098	0.15	0.0156394	Lrrn1	0	1
9.59e-07	-0.931779	0.043	0.082	0.0166441	Ap3s1	0	1
9.81e-07	-0.687289	0.075	0.124	0.0170391	Acbd6	0	1
1.03e-06	-0.85519	0.066	0.11	0.017844	B230303A05Rik	0	1
1.08e-06	-0.702076	0.062	0.107	0.0186846	Cab39	0	1
1.13e-06	-0.736622	0.065	0.11	0.019689	Rnf180	0	1
1.15e-06	-1.17108	0.034	0.069	0.0200415	Epha7	0	1
1.25e-06	-0.841445	0.054	0.096	0.0216768	Cnnm1	0	1
1.26e-06	-1.04627	0.056	0.098	0.0219154	PTPRG	0	1
1.28e-06	-4.81607	0	0.013	0.0221803	Gm50410	0	1
1.28e-06	-4.60195	0	0.013	0.0221824	Gm7967	0	1
1.28e-06	-0.64659	0.114	0.169	0.0222795	Dok5	0	1
1.3e-06	-0.763821	0.065	0.11	0.022588	Zfat	0	1
1.33e-06	-0.808712	0.058	0.101	0.0230269	Fam163a	0	1
1.36e-06	-1.03167	0.044	0.083	0.023639	Retreg1	0	1
1.37e-06	-1.49437	0.08	0.125	0.0238587	Lrmda	0	1
1.52e-06	-1.84791	0.009	0.031	0.0264262	Gnai1	0	1
1.6e-06	-0.875628	0.047	0.087	0.0278187	Laptm4b	0	1
1.68e-06	-1.02735	0.032	0.066	0.0292461	Ppp6c	0	1
1.69e-06	-1.20045	0.021	0.05	0.0293131	Eaf2	0	1
1.75e-06	-0.625008	0.104	0.156	0.0304392	Zbtb7c	0	1
1.88e-06	-1.13212	0.039	0.075	0.0326792	Mgmt	0	1
1.91e-06	-0.732877	0.065	0.109	0.033218	Arf4	0	1
2.13e-06	-4.60195	0	0.012	0.0369942	Gm42567	0	1
2.17e-06	-0.838508	0.046	0.084	0.0377207	Itgb3bp	0	1
2.19e-06	-0.598547	0.085	0.134	0.0379641	Skap2	0	1
2.21e-06	-0.775226	0.069	0.114	0.0382928	Ak5	0	1
2.22e-06	-0.710509	0.068	0.113	0.038513	8030462N17Rik	0	1
2.26e-06	-1.02848	0.032	0.066	0.0392822	Dusp16	0	1
2.28e-06	-1.66591	0.014	0.039	0.0396061	Gm15283	0	1
2.48e-06	-0.879556	0.074	0.119	0.0431383	Maml2	0	1
2.82e-06	-1.04406	0.031	0.063	0.04888	Glrb	0	1
2.26e-245	0.525301	1	1	3.93e-241	Malat1	0	0
8.08e-143	-0.513577	0.985	0.995	1.4e-138	Ptprn2	0	0
9.13e-80	-0.48009	0.953	0.986	1.58e-75	Cacna1c	0	0
6.53e-74	-0.553244	0.864	0.962	1.13e-69	Maml3	0	0
4.65e-71	-0.565858	0.853	0.952	8.07e-67	Slc24a2	0	0
2.35e-62	0.44823	0.986	0.986	4.07e-58	Pclo	0	0
4.4e-59	-0.537767	0.727	0.902	7.65e-55	Snd1	0	0
5.88e-54	-0.486117	0.877	0.938	1.02e-49	Gpr158	0	0
5.77e-50	-0.566077	0.835	0.914	1e-45	Ptprt	0	0
1.38e-43	-0.437513	0.936	0.966	2.4e-39	Kcnip1	0	0
5.41e-42	-0.382925	0.843	0.94	9.4e-38	Cacna1d	0	0
4.14e-40	-0.469725	0.77	0.89	7.19e-36	Sntg1	0	0
1.19e-37	-0.38279	0.787	0.928	2.07e-33	Msi2	0	0
6.99e-36	-0.564311	0.548	0.725	1.21e-31	Phldb2	0	0
4.4e-35	-0.444128	0.711	0.858	7.64e-31	Prkce	0	0
5.48e-35	-0.533642	0.616	0.773	9.52e-31	Prkcb	0	0
2.35e-34	-0.55392	0.687	0.785	4.08e-30	Gm6999	0	0
1.7e-32	-0.506311	0.673	0.805	2.95e-28	Rap1gap2	0	0
5.98e-32	-0.311017	0.849	0.951	1.04e-27	Rere	0	0
8.02e-31	-0.484539	0.556	0.734	1.39e-26	Sik3	0	0
8.92e-31	-0.385229	0.818	0.907	1.55e-26	Sdk2	0	0
3.68e-29	-0.510589	0.528	0.701	6.39e-25	Ank	0	0
1.26e-28	-0.540307	0.629	0.778	2.19e-24	Agap1	0	0
1.41e-28	-0.56727	0.443	0.618	2.44e-24	Ppm1h	0	0
9.32e-28	-0.564519	0.623	0.741	1.62e-23	Erc2	0	0
3.05e-27	-0.5728	0.454	0.611	5.3e-23	Adcy9	0	0
1.45e-26	-0.496797	0.575	0.719	2.52e-22	Tsc22d1	0	0
3.06e-26	-0.571246	0.586	0.701	5.32e-22	Galnt14	0	0
7.56e-26	-0.568243	0.404	0.575	1.31e-21	Rbpms	0	0
1.63e-25	-0.532478	0.504	0.656	2.83e-21	Nbas	0	0
2.35e-25	-0.496174	0.446	0.621	4.08e-21	Fndc3a	0	0
6.82e-25	-0.421814	0.666	0.776	1.18e-20	Aopep	0	0
8.16e-25	0.487765	0.823	0.747	1.42e-20	Neat1	0	0
9.41e-25	0.426623	0.875	0.841	1.63e-20	Macf1	0	0
1.62e-24	-0.545605	0.82	0.861	2.82e-20	Ero1b	0	0
3.4e-23	-0.552034	0.379	0.536	5.9e-19	Ncoa2	0	0
5.15e-23	-0.548024	0.353	0.517	8.94e-19	Clasp2	0	0
1.16e-22	-0.455837	0.479	0.636	2.02e-18	Btbd9	0	0
4.11e-22	-0.445811	0.702	0.796	7.13e-18	Slc7a14	0	0
5.93e-22	-0.393305	0.638	0.768	1.03e-17	Sh3pxd2a	0	0
6.67e-22	-0.498311	0.641	0.758	1.16e-17	Sphkap	0	0
8.96e-22	-0.543052	0.473	0.609	1.56e-17	Sobp	0	0
3.7e-21	-0.490448	0.701	0.783	6.43e-17	Sez6l	0	0
5.48e-21	-0.430923	0.523	0.666	9.51e-17	Phf21a	0	0
8.36e-21	0.584198	0.604	0.488	1.45e-16	Kif1a	0	0
2.95e-20	-0.567966	0.367	0.511	5.13e-16	Aak1	0	0
3.16e-20	-0.440768	0.591	0.705	5.48e-16	Ank3	0	0
4.15e-20	-0.43051	0.567	0.695	7.2e-16	Hivep3	0	0
5.69e-20	-0.561973	0.283	0.431	9.88e-16	Braf	0	0
1.42e-19	-0.4594	0.473	0.61	2.47e-15	Slc9a7	0	0
2.55e-19	-0.489112	0.622	0.723	4.43e-15	Igf1r	0	0
2.88e-19	-0.490002	0.354	0.505	4.99e-15	Tnpo1	0	0
4.14e-19	-0.434706	0.499	0.635	7.19e-15	Unc79	0	0
9.62e-19	-0.404163	0.609	0.727	1.67e-14	Rian	0	0
1.45e-18	-0.36466	0.537	0.685	2.51e-14	Gbf1	0	0
4.02e-18	-0.429133	0.446	0.592	6.98e-14	Fto	0	0
8.71e-18	-0.576801	0.31	0.44	1.51e-13	Pcbp3	0	0
1.01e-17	-0.478835	0.511	0.629	1.76e-13	Ccdc162	0	0
1.09e-17	0.42434	0.79	0.743	1.9e-13	Utrn	0	0
1.48e-17	-0.560576	0.35	0.48	2.57e-13	Fam135a	0	0
1.89e-17	-0.428705	0.408	0.559	3.28e-13	Dnaaf9	0	0
3.18e-17	0.454463	0.776	0.68	5.52e-13	Chga	0	0
3.51e-17	-0.573684	0.325	0.455	6.1e-13	Zcchc7	0	0
4.09e-17	-0.534615	0.31	0.444	7.11e-13	Prune2	0	0
6.04e-17	-0.295825	0.647	0.776	1.05e-12	Rims2	0	0
7.17e-17	0.508772	0.603	0.508	1.25e-12	Nsd1	0	0
7.28e-17	-0.350489	0.579	0.712	1.26e-12	Myt1l	0	0
1.45e-16	-0.578676	0.422	0.534	2.51e-12	Stk32a	0	0
1.93e-16	0.526753	0.549	0.435	3.35e-12	Ptprn	0	0
2.57e-16	-0.50531	0.377	0.504	4.46e-12	Rabgap1l	0	0
3.06e-16	-0.558919	0.367	0.488	5.32e-12	Tnik	0	0
3.07e-16	0.560794	0.588	0.503	5.33e-12	Ins1	0	0
4.03e-16	-0.501232	0.397	0.523	6.99e-12	Mtss1	0	0
4.66e-16	-0.334662	0.669	0.767	8.09e-12	Rps6ka2	0	0
6.04e-16	-0.538682	0.258	0.385	1.05e-11	Dyrk1a	0	0
4.94e-15	-0.525522	0.365	0.482	8.57e-11	Sec24d	0	0
6.25e-15	-0.419955	0.415	0.549	1.09e-10	Farp1	0	0
6.89e-15	-0.583187	0.275	0.392	1.2e-10	Creb3l2	0	0
7.51e-15	-0.582372	0.306	0.423	1.3e-10	Usp29	0	0
8.59e-15	-0.494764	0.381	0.501	1.49e-10	Zfp608	0	0
1.03e-14	0.571005	0.481	0.373	1.78e-10	Trip11	0	0
1.08e-14	-0.538508	0.342	0.457	1.88e-10	Ntrk2	0	0
1.23e-14	-0.416264	0.399	0.524	2.13e-10	Apbb2	0	0
1.35e-14	0.482148	0.573	0.477	2.35e-10	Nisch	0	0
3.09e-14	-0.341781	0.511	0.635	5.37e-10	Zfp516	0	0
4.63e-14	-0.479774	0.35	0.468	8.03e-10	Psd3	0	0
6.58e-14	-0.430158	0.369	0.491	1.14e-09	Dtnb	0	0
7.19e-14	-0.311339	0.647	0.75	1.25e-09	Kcnq1ot1	0	0
1.02e-13	-0.520132	0.255	0.371	1.78e-09	Mthfd1l	0	0
1.12e-13	-0.35669	0.412	0.537	1.94e-09	Wdr7	0	0
1.31e-13	0.516951	0.519	0.419	2.28e-09	Hnrnpa2b1	0	0
1.46e-13	-0.428238	0.497	0.606	2.53e-09	Tacc2	0	0
1.6e-13	0.482413	0.543	0.451	2.78e-09	Mia3	0	0
2.02e-13	-0.425483	0.452	0.559	3.51e-09	Eml6	0	0
2.25e-13	-0.290368	0.646	0.752	3.91e-09	Atp8b1	0	0
2.36e-13	0.482291	0.567	0.482	4.1e-09	Zfhx2	0	0
3.13e-13	-0.361536	0.54	0.647	5.44e-09	Ksr2	0	0
5.17e-13	0.417329	0.624	0.552	8.98e-09	Huwe1	0	0
5.6e-13	-0.392547	0.438	0.554	9.73e-09	Tbc1d1	0	0
6.21e-13	-0.300914	0.6	0.701	1.08e-08	Ica1	0	0
6.36e-13	-0.368585	0.514	0.619	1.1e-08	St18	0	0
6.76e-13	-0.517198	0.348	0.451	1.17e-08	Nedd4l	0	0
7.74e-13	-0.419744	0.683	0.757	1.34e-08	Atp2a2	0	0
9.55e-13	0.507185	0.48	0.379	1.66e-08	Upf3b	0	0
9.95e-13	-0.392006	0.42	0.53	1.73e-08	Tbc1d5	0	0
1.69e-12	-0.499101	0.289	0.398	2.94e-08	Cpeb1	0	0
1.71e-12	-0.488915	0.318	0.427	2.97e-08	Lrch1	0	0
1.95e-12	-0.302499	0.614	0.725	3.39e-08	Exoc6b	0	0
2.88e-12	-0.469538	0.365	0.467	5e-08	Slc22a23	0	0
3e-12	-0.516422	0.261	0.366	5.21e-08	Efcab1	0	0
4.01e-12	-0.372351	0.398	0.514	6.96e-08	Scg5	0	0
7.91e-12	-0.376969	0.455	0.566	1.37e-07	Fndc3b	0	0
9.19e-12	0.428067	0.604	0.534	1.59e-07	Rsrp1	0	0
9.61e-12	-0.441173	0.306	0.415	1.67e-07	Deptor	0	0
1.09e-11	-0.430547	0.492	0.589	1.9e-07	Gabbr2	0	0
1.17e-11	-0.442964	0.323	0.432	2.03e-07	Chka	0	0
1.27e-11	-0.156968	0.972	0.98	2.21e-07	Nav2	0	0
1.32e-11	0.570669	0.448	0.363	2.29e-07	Usp48	0	0
1.65e-11	-0.533455	0.261	0.356	2.86e-07	Bbx	0	0
1.88e-11	-0.503109	0.303	0.403	3.26e-07	Otud7a	0	0
2.21e-11	-0.527917	0.257	0.356	3.83e-07	Rgl1	0	0
2.57e-11	-0.409876	0.312	0.42	4.46e-07	Ankrd17	0	0
2.78e-11	0.421163	0.621	0.564	4.83e-07	Mycbp2	0	0
3.44e-11	0.319288	0.789	0.762	5.98e-07	Mlxipl	0	0
4.3e-11	-0.371828	0.459	0.557	7.47e-07	Arhgef12	0	0
4.34e-11	-0.50086	0.249	0.348	7.54e-07	Hepacam2	0	0
4.37e-11	-0.360672	0.417	0.521	7.59e-07	Abca1	0	0
5.51e-11	0.518681	0.457	0.366	9.56e-07	Bptf	0	0
5.67e-11	0.527337	0.451	0.366	9.85e-07	Herc2	0	0
7.44e-11	-0.50107	0.255	0.354	1.29e-06	Nt5c2	0	0
7.5e-11	-0.353308	0.586	0.663	1.3e-06	Cpe	0	0
8.33e-11	0.513187	0.446	0.356	1.45e-06	Ccdc88a	0	0
9.75e-11	-0.501642	0.234	0.33	1.69e-06	Dym	0	0
9.76e-11	-0.394189	0.289	0.393	1.69e-06	Ppp6r3	0	0
1.33e-10	-0.549422	0.212	0.303	2.3e-06	Tmem229b	0	0
1.52e-10	-0.353054	0.356	0.462	2.64e-06	Ambra1	0	0
2.25e-10	-0.448504	0.355	0.45	3.9e-06	Stard13	0	0
2.46e-10	-0.379375	0.376	0.478	4.28e-06	Vti1a	0	0
3.28e-10	-0.209822	0.677	0.781	5.69e-06	Cmip	0	0
3.38e-10	-0.453221	0.331	0.425	5.86e-06	Scnn1b	0	0
3.77e-10	-0.262914	0.665	0.748	6.54e-06	Glp1r	0	0
4.36e-10	-0.564125	0.288	0.376	7.58e-06	Pcsk1	0	0
4.69e-10	-0.474443	0.266	0.359	8.15e-06	Med12l	0	0
5.01e-10	-0.159724	0.897	0.955	8.69e-06	Rimbp2	0	0
5.37e-10	-0.498457	0.211	0.301	9.32e-06	D630024D03Rik	0	0
5.58e-10	-0.383666	0.436	0.528	9.69e-06	Zeb1	0	0
5.71e-10	0.572878	0.325	0.24	9.92e-06	Setd2	0	0
5.8e-10	-0.419696	0.304	0.4	1.01e-05	Plcl2	0	0
6.4e-10	0.435357	0.532	0.46	1.11e-05	Atp2a3	0	0
7.06e-10	0.386327	0.697	0.674	1.23e-05	Ncor1	0	0
7.42e-10	-0.568143	0.156	0.237	1.29e-05	Fut8	0	0
7.54e-10	-0.439742	0.301	0.397	1.31e-05	Atf6	0	0
8.48e-10	-0.520866	0.203	0.29	1.47e-05	Atp2c1	0	0
1.05e-09	-0.476293	0.249	0.338	1.83e-05	Mapre2	0	0
1.07e-09	-0.442813	0.272	0.364	1.85e-05	Klhl7	0	0
1.2e-09	-0.358031	0.513	0.597	2.09e-05	Daam1	0	0
1.26e-09	-0.466114	0.261	0.353	2.19e-05	Stx8	0	0
1.28e-09	-0.461201	0.197	0.285	2.23e-05	Larp4b	0	0
1.3e-09	0.533705	0.354	0.27	2.25e-05	Nrd1	0	0
1.3e-09	-0.481158	0.248	0.338	2.26e-05	Gsk3b	0	0
1.35e-09	-0.320134	0.511	0.598	2.34e-05	Ddc	0	0
1.42e-09	-0.568025	0.202	0.285	2.47e-05	Heg1	0	0
1.45e-09	0.50812	0.372	0.286	2.52e-05	Ush1c	0	0
1.56e-09	0.571791	0.34	0.258	2.7e-05	Taok2	0	0
1.75e-09	-0.524859	0.183	0.267	3.04e-05	Foxo3	0	0
1.8e-09	-0.447328	0.255	0.346	3.12e-05	Pde8a	0	0
2.12e-09	0.473559	0.421	0.341	3.68e-05	Celf3	0	0
2.19e-09	0.475829	0.456	0.378	3.8e-05	Rock1	0	0
2.54e-09	-0.378172	0.456	0.54	4.41e-05	Rfx6	0	0
2.7e-09	-0.531379	0.215	0.297	4.69e-05	Tmem131l	0	0
3.2e-09	-0.326689	0.494	0.582	5.56e-05	Mbnl2	0	0
3.26e-09	0.425542	0.493	0.416	5.67e-05	Ncor2	0	0
3.41e-09	-0.480568	0.288	0.372	5.92e-05	Ap1s2	0	0
3.45e-09	-0.546874	0.179	0.259	6e-05	Cnnm2	0	0
3.64e-09	0.450451	0.442	0.362	6.32e-05	Brwd1	0	0
3.78e-09	-0.558906	0.17	0.249	6.56e-05	Dnajc6	0	0
3.97e-09	-0.510372	0.237	0.32	6.89e-05	Pag1	0	0
4.15e-09	0.551923	0.322	0.241	7.21e-05	Adgrl1	0	0
4.64e-09	0.553569	0.347	0.268	8.05e-05	Ep400	0	0
4.72e-09	-0.462946	0.206	0.29	8.19e-05	Fbxo11	0	0
4.75e-09	-0.565114	0.189	0.269	8.25e-05	Casr	0	0
5.28e-09	0.444535	0.485	0.417	9.17e-05	Spag9	0	0
5.51e-09	-0.54027	0.172	0.25	9.57e-05	Prkacb	0	0
6.11e-09	-0.39147	0.242	0.331	0.000106	Nckap1	0	0
7.97e-09	0.542853	0.293	0.215	0.000138	Prdm2	0	0
9.11e-09	0.439275	0.472	0.397	0.000158	Gipr	0	0
9.3e-09	-0.452169	0.23	0.314	0.000162	Sec24a	0	0
9.38e-09	-0.259792	0.474	0.578	0.000163	Arfgef3	0	0
1.03e-08	-0.538815	0.17	0.247	0.000178	Fam234a	0	0
1.03e-08	-0.376852	0.32	0.409	0.000179	Papola	0	0
1.24e-08	0.564209	0.268	0.191	0.000215	Scg2	0	0
1.3e-08	0.350065	0.671	0.636	0.000226	Ankrd12	0	0
1.38e-08	-0.220302	0.589	0.691	0.000239	Rph3al	0	0
1.49e-08	-0.579844	0.139	0.209	0.000258	Arl8b	0	0
1.57e-08	-0.373127	0.254	0.342	0.000273	Ehbp1	0	0
1.57e-08	0.490169	0.362	0.284	0.000273	Ylpm1	0	0
1.59e-08	0.302827	0.7	0.651	0.000276	Pax6	0	0
1.59e-08	-0.465637	0.409	0.483	0.000277	Rasgrf1	0	0
1.7e-08	-0.378959	0.308	0.393	0.000296	Plekha5	0	0
1.89e-08	-0.538913	0.165	0.239	0.000328	Gm45847	0	0
1.97e-08	-0.543052	0.253	0.329	0.000343	Slc16a12	0	0
2e-08	-0.341903	0.344	0.434	0.000347	Abat	0	0
2.04e-08	0.559493	0.287	0.212	0.000355	Zscan26	0	0
2.12e-08	-0.361601	0.596	0.645	0.000367	Tshz2	0	0
2.54e-08	-0.521465	0.192	0.268	0.000441	Dgkh	0	0
2.7e-08	0.546921	0.292	0.217	0.00047	Cabin1	0	0
2.82e-08	0.48161	0.367	0.291	0.000489	Klc1	0	0
2.83e-08	-0.456034	0.246	0.326	0.000491	Parva	0	0
2.95e-08	-0.466524	0.221	0.301	0.000511	Arhgef28	0	0
3.31e-08	-0.438895	0.197	0.276	0.000575	Abcd3	0	0
3.4e-08	0.539553	0.278	0.204	0.000591	Brd1	0	0
3.77e-08	0.577359	0.309	0.237	0.000655	Scaf11	0	0
4.13e-08	0.551176	0.298	0.225	0.000717	Tut7	0	0
4.85e-08	0.479281	0.359	0.282	0.000842	Ahi1	0	0
4.91e-08	0.500437	0.355	0.279	0.000852	Afdn	0	0
5.06e-08	-0.548027	0.189	0.262	0.000878	Rtn4rl1	0	0
5.36e-08	-0.510812	0.175	0.248	0.00093	Stat5b	0	0
5.43e-08	-0.458988	0.23	0.308	0.000943	Mtmr7	0	0
5.54e-08	-0.323535	0.402	0.485	0.000962	Trappc9	0	0
5.72e-08	-0.455978	0.325	0.401	0.000993	Camta1	0	0
6.02e-08	-0.342205	0.299	0.384	0.0010455	Ky	0	0
6.19e-08	-0.319465	0.315	0.405	0.00107537	Zfp148	0	0
6.5e-08	-0.576087	0.158	0.227	0.00112819	Megf9	0	0
6.52e-08	-0.497334	0.246	0.323	0.00113205	Hivep2	0	0
6.72e-08	-0.555763	0.17	0.24	0.00116589	Cblb	0	0
7.17e-08	-0.420025	0.29	0.372	0.00124488	Pcx	0	0
7.26e-08	0.414625	0.505	0.443	0.00125975	Ankrd11	0	0
7.38e-08	-0.315045	0.403	0.489	0.0012815	Gm3294	0	0
7.5e-08	-0.341889	0.345	0.428	0.00130148	Foxn3	0	0
7.54e-08	0.451554	0.453	0.389	0.00130948	Pcm1	0	0
8.39e-08	-0.436067	0.246	0.323	0.00145653	Eri3	0	0
8.48e-08	-0.550212	0.138	0.205	0.00147251	Arfip1	0	0
8.69e-08	-0.462742	0.192	0.266	0.00150904	Rasal2	0	0
9.57e-08	-0.32151	0.332	0.418	0.00166204	Nalcn	0	0
1.06e-07	-0.324353	0.337	0.423	0.00183206	Uvrag	0	0
1.06e-07	0.495167	0.294	0.22	0.00184091	Anapc5	0	0
1.07e-07	-0.425646	0.233	0.313	0.00185353	Tmcc1	0	0
1.18e-07	-0.240669	0.388	0.484	0.00205318	Map7	0	0
1.19e-07	0.569988	0.223	0.156	0.00206332	Ivns1abp	0	0
1.25e-07	-0.345906	0.289	0.373	0.00217249	Ano6	0	0
1.27e-07	0.539756	0.241	0.171	0.0022038	Srsf4	0	0
1.28e-07	-0.574402	0.164	0.232	0.00222053	Acyp2	0	0
1.39e-07	0.543248	0.289	0.22	0.00240678	Ggcx	0	0
1.41e-07	-0.384493	0.31	0.39	0.00245425	Filip1	0	0
1.43e-07	-0.443062	0.209	0.282	0.00247427	Hlcs	0	0
1.46e-07	-0.401245	0.22	0.297	0.00252675	Map3k5	0	0
1.47e-07	-0.51082	0.172	0.241	0.00255579	Fam117a	0	0
1.51e-07	-0.529027	0.184	0.253	0.00262176	Cers6	0	0
1.53e-07	-0.57323	0.279	0.346	0.00266001	Zdhhc14	0	0
1.54e-07	-0.425144	0.206	0.281	0.00267473	Gfpt1	0	0
1.59e-07	-0.307373	0.283	0.37	0.0027678	Pcnx	0	0
1.61e-07	0.515589	0.291	0.221	0.00279659	Clip1	0	0
1.65e-07	-0.360849	0.324	0.404	0.00286273	Chchd3	0	0
1.7e-07	-0.387009	0.26	0.339	0.00295178	Cdkal1	0	0
1.73e-07	0.493942	0.291	0.221	0.00299506	Rgs9	0	0
1.74e-07	0.455984	0.413	0.348	0.00302161	Cep350	0	0
1.79e-07	-0.398104	0.259	0.336	0.00310051	Mtmr3	0	0
1.81e-07	0.526866	0.283	0.213	0.00314079	Odf2	0	0
1.82e-07	-0.409678	0.309	0.387	0.00316313	Ptprj	0	0
1.82e-07	0.539251	0.253	0.184	0.00316834	Pcf11	0	0
1.96e-07	-0.219425	0.478	0.575	0.00341014	Arid1b	0	0
2.22e-07	0.560297	0.236	0.17	0.00384725	Rgs11	0	0
2.52e-07	-0.360879	0.477	0.543	0.00437147	Scg3	0	0
2.68e-07	-0.487114	0.145	0.211	0.00464811	Pacs1	0	0
2.75e-07	-0.550666	0.128	0.19	0.00478154	Slx4ip	0	0
2.8e-07	-0.294139	0.374	0.456	0.00485521	Nfatc2	0	0
2.81e-07	-0.560434	0.109	0.168	0.00487182	Kpna3	0	0
2.82e-07	-0.436309	0.205	0.276	0.00489343	Bbs9	0	0
2.83e-07	0.451823	0.445	0.382	0.00490999	Itsn2	0	0
3.06e-07	-0.489586	0.165	0.233	0.00530752	Bicc1	0	0
3.15e-07	-0.407144	0.236	0.311	0.00546975	Mkln1	0	0
3.32e-07	-0.501875	0.158	0.224	0.00576967	Cyb5b	0	0
3.32e-07	0.475563	0.331	0.262	0.00577188	Sec16a	0	0
3.43e-07	-0.404257	0.264	0.339	0.00595326	Zhx2	0	0
3.57e-07	-0.550851	0.124	0.186	0.00620285	Map3k2	0	0
3.65e-07	-0.528372	0.329	0.394	0.00633676	Itpr1	0	0
3.82e-07	-0.493538	0.233	0.303	0.00663743	Slc7a8	0	0
3.96e-07	-0.518629	0.139	0.202	0.00687887	Zfand6	0	0
4.23e-07	-0.43623	0.195	0.266	0.00733991	Rapgef2	0	0
4.82e-07	-0.564311	0.117	0.176	0.00837261	Adora3	0	0
4.93e-07	-0.430083	0.216	0.287	0.00855475	Prkar1b	0	0
4.94e-07	-0.546255	0.15	0.213	0.00858133	Atp8a2	0	0
5.04e-07	-0.466409	0.193	0.26	0.00874523	Vstm2l	0	0
5.14e-07	-0.439515	0.175	0.242	0.00891746	Ube2h	0	0
5.65e-07	0.434228	0.313	0.244	0.00981105	Ranbp2	0	0
5.75e-07	-0.524437	0.134	0.196	0.00998176	Plekhm3	0	0
5.83e-07	-0.575842	0.121	0.18	0.0101251	Smurf2	0	0
6.02e-07	-0.494326	0.136	0.198	0.0104517	Pten	0	0
6.45e-07	-0.573267	0.132	0.191	0.0112032	Ric8b	0	0
6.49e-07	-0.440965	0.26	0.332	0.0112669	Asap1	0	0
6.67e-07	0.56707	0.242	0.179	0.0115722	Usp16	0	0
6.74e-07	-0.239153	0.389	0.478	0.0116994	Sec31a	0	0
7.14e-07	-0.403716	0.203	0.274	0.0124028	Smap2	0	0
7.66e-07	-0.529996	0.133	0.194	0.0133079	Wac	0	0
7.69e-07	-0.431606	0.2	0.269	0.0133599	Pdss2	0	0
8.04e-07	-0.343091	0.249	0.326	0.0139561	Dpp4	0	0
8.16e-07	0.553192	0.261	0.198	0.0141744	Ggnbp2	0	0
8.7e-07	-0.422523	0.227	0.296	0.0151116	Spop	0	0
8.93e-07	0.330171	0.625	0.595	0.0155073	Chd9	0	0
9.86e-07	-0.553976	0.151	0.212	0.0171145	Enox2	0	0
1.05e-06	-0.580932	0.109	0.164	0.0183154	Rab10	0	0
1.08e-06	-0.369114	0.254	0.327	0.0187619	Snx24	0	0
1.09e-06	-0.435022	0.17	0.235	0.0189178	Cradd	0	0
1.14e-06	0.556919	0.218	0.159	0.0197686	Hyou1	0	0
1.21e-06	0.530299	0.274	0.212	0.020986	Wapl	0	0
1.21e-06	-0.439774	0.185	0.251	0.0210923	Pcgf5	0	0
1.24e-06	0.422893	0.394	0.329	0.0216056	Chd6	0	0
1.26e-06	0.556483	0.258	0.197	0.0219251	Mysm1	0	0
1.27e-06	-0.327025	0.272	0.345	0.0221165	Zim1	0	0
1.33e-06	-0.446668	0.186	0.252	0.0231321	Ccnd2	0	0
1.47e-06	0.363838	0.489	0.43	0.0255965	Ankhd1	0	0
1.49e-06	-0.325985	0.308	0.383	0.0259369	Psme4	0	0
1.54e-06	-0.497993	0.134	0.193	0.0267738	Gmpr	0	0
1.64e-06	-0.156232	0.762	0.822	0.0284513	Trio	0	0
1.66e-06	0.503814	0.268	0.205	0.0288807	Gtf3c1	0	0
1.71e-06	0.547877	0.195	0.137	0.0297474	Ice1	0	0
1.72e-06	-0.56004	0.189	0.25	0.0299263	Svil	0	0
1.73e-06	-0.385623	0.293	0.363	0.0300494	Gcnt2	0	0
1.78e-06	-0.540855	0.108	0.162	0.030988	Ccdc91	0	0
1.8e-06	0.491486	0.29	0.227	0.0312392	Matr3	0	0
1.85e-06	-0.34389	0.236	0.308	0.0320509	Mbd2	0	0
2.08e-06	0.565472	0.223	0.164	0.036126	Sars	0	0
2.13e-06	-0.487664	0.174	0.235	0.0369399	Zc3h12b	0	0
2.14e-06	-0.450659	0.193	0.257	0.037107	Arhgap24	0	0
2.14e-06	-0.526933	0.122	0.178	0.037227	Cyrib	0	0
2.17e-06	-0.454811	0.156	0.217	0.0376814	Abi1	0	0
2.18e-06	-0.4027	0.245	0.312	0.0377978	Cwc27	0	0
2.32e-06	-0.47224	0.166	0.227	0.0402396	Uck2	0	0
2.33e-06	-0.486469	0.156	0.215	0.0405213	Epb41l4b	0	0
2.57e-06	-0.19563	0.552	0.628	0.0446878	Ctdspl	0	0
2.59e-06	-0.362239	0.305	0.375	0.0448812	Fry	0	0
2.63e-06	-0.368535	0.328	0.394	0.0457104	Fam172a	0	0
2.78e-06	-0.540793	0.109	0.162	0.0483398	Stx7	0	0
2.81e-06	-0.547021	0.123	0.178	0.0488007	Rassf3	0	0
2.9e-06	0.394355	0.442	0.385	0.0504306	Zc3h7a	0	0
2.95e-06	1.60669	0.035	0.012	0.0512518	Zfp513	0	0
2.98e-06	1.19391	0.05	0.022	0.0516716	Gm24265	0	0
2.98e-06	-0.527945	0.127	0.182	0.0518129	Chchd6	0	0
2.99e-06	-0.759186	0.07	0.115	0.0519972	Slc35f5	0	0
3e-06	0.993001	0.062	0.03	0.0520114	Rpl6	0	0
3.01e-06	0.854825	0.097	0.057	0.0523185	Atn1	0	0
3.03e-06	-1.01173	0.035	0.069	0.0525275	Gm33037	0	0
3.14e-06	2.24354	0.022	0.005	0.0545141	Gm11084	0	0
3.15e-06	2.17941	0.022	0.005	0.054695	Prorsd1	0	0
3.16e-06	-0.936395	0.033	0.067	0.0548735	Phyhipl	0	0
3.18e-06	1.25341	0.047	0.02	0.0552863	Fkbp3	0	0
3.2e-06	1.33142	0.045	0.019	0.0555147	Egln2	0	0
3.21e-06	1.83546	0.027	0.007	0.0556579	Echs1	0	0
3.21e-06	1.12437	0.056	0.026	0.0557296	Foxa2	0	0
3.22e-06	1.43677	0.037	0.013	0.05589	Cyth2	0	0
3.22e-06	1.80744	0.027	0.007	0.0559756	Zfp3	0	0
3.23e-06	-0.456237	0.173	0.234	0.0560201	Gab2	0	0
3.24e-06	1.76983	0.027	0.007	0.0563271	Pgghg	0	0
3.25e-06	-0.602261	0.092	0.142	0.056505	Urgcp	0	0
3.27e-06	0.33364	0.529	0.482	0.0568333	Ptprf	0	0
3.31e-06	1.42042	0.04	0.015	0.0574552	Lrrc47	0	0
3.41e-06	0.71375	0.119	0.074	0.059176	Xbp1	0	0
3.41e-06	1.18239	0.051	0.022	0.0591891	Cdk10	0	0
3.41e-06	-0.728608	0.06	0.102	0.059265	A530072M11Rik	0	0
3.42e-06	-0.833832	0.054	0.094	0.0594347	Snap91	0	0
3.43e-06	-0.248667	0.334	0.417	0.0595268	Zfr	0	0
3.43e-06	1.06616	0.063	0.031	0.0595689	Klhdc4	0	0
3.46e-06	1.12764	0.055	0.025	0.0599981	Git1	0	0
3.49e-06	-0.423292	0.211	0.276	0.0605562	Dlg1	0	0
3.49e-06	1.1137	0.055	0.025	0.0606119	Mcfd2	0	0
3.55e-06	1.96248	0.026	0.007	0.061596	Zfp469	0	0
3.55e-06	-0.67286	0.066	0.109	0.061626	Rnf141	0	0
3.55e-06	-0.432021	0.16	0.221	0.0616907	Fam168a	0	0
3.56e-06	-4.54305	0	0.012	0.0617395	B3gat1	0	0
3.56e-06	-4.48165	0	0.012	0.0617465	Meig1	0	0
3.56e-06	-4.48165	0	0.012	0.0617465	D6Ertd474e	0	0
3.56e-06	-4.48165	0	0.012	0.0617465	Gm48633	0	0
3.59e-06	-0.530669	0.118	0.172	0.0623015	Nr1h4	0	0
3.63e-06	-0.279124	0.3	0.376	0.0630122	Thada	0	0
3.69e-06	0.85717	0.092	0.053	0.0640815	Nol8	0	0
3.69e-06	0.959448	0.077	0.041	0.0640938	Trim56	0	0
3.7e-06	0.907609	0.085	0.047	0.0642543	Gcgr	0	0
3.7e-06	0.932681	0.088	0.05	0.0643138	Tmem215	0	0
3.72e-06	-0.213569	0.447	0.529	0.064648	Vwa8	0	0
3.73e-06	0.86566	0.09	0.051	0.0647629	Ccdc59	0	0
3.78e-06	1.67418	0.032	0.01	0.0655743	Scamp3	0	0
3.81e-06	0.978979	0.078	0.042	0.0661846	Cct8	0	0
3.83e-06	1.46414	0.036	0.013	0.0664338	Ccdc97	0	0
3.84e-06	-0.420824	0.178	0.241	0.0667285	Gorasp2	0	0
3.9e-06	1.21184	0.051	0.023	0.0676571	Dyrk1b	0	0
3.94e-06	0.412857	0.394	0.337	0.0683324	Aff4	0	0
3.94e-06	2.0139	0.025	0.006	0.0684754	Rpl12	0	0
3.99e-06	-0.575756	0.097	0.147	0.0693431	Osbpl8	0	0
4.03e-06	1.59991	0.039	0.015	0.069922	Ppp1r15a	0	0
4.06e-06	-0.237659	0.537	0.601	0.0704908	Akap13	0	0
4.07e-06	0.483528	0.239	0.179	0.0705937	Zc3h4	0	0
4.08e-06	-0.778008	0.049	0.087	0.0708868	Commd1	0	0
4.18e-06	0.413046	0.377	0.315	0.0725777	Smarca2	0	0
4.18e-06	1.06888	0.057	0.027	0.0726294	Calm3	0	0
4.22e-06	-0.407276	0.376	0.436	0.0732206	Prom1	0	0
4.27e-06	0.541012	0.209	0.152	0.0741895	Cnot10	0	0
4.28e-06	0.571019	0.171	0.119	0.0742728	Snx4	0	0
4.28e-06	-1.29871	0.045	0.081	0.0743558	Gm20754	0	0
4.29e-06	0.847472	0.1	0.06	0.0744678	Metap2	0	0
4.34e-06	0.56113	0.156	0.106	0.0753607	Cfap74	0	0
4.41e-06	-0.292509	0.38	0.448	0.0764962	Wls	0	0
4.41e-06	1.76983	0.028	0.008	0.0765879	Eid1	0	0
4.42e-06	-0.461895	0.192	0.253	0.0766602	Cnot6l	0	0
4.45e-06	1.65196	0.031	0.01	0.0772637	Abtb1	0	0
4.49e-06	0.701835	0.123	0.078	0.0779312	Hcfc1	0	0
4.56e-06	-1.46999	0.013	0.037	0.0791771	Prkg2	0	0
4.66e-06	-0.547088	0.121	0.174	0.0809897	Arhgap32	0	0
4.7e-06	1.36384	0.043	0.017	0.0815466	Caskin2	0	0
4.71e-06	0.626873	0.179	0.127	0.0818496	Cep164	0	0
4.74e-06	-0.663083	0.074	0.119	0.082242	Sumo1	0	0
4.75e-06	1.00183	0.072	0.038	0.0825132	Emilin1	0	0
4.77e-06	0.717385	0.112	0.069	0.0827716	Hdac5	0	0
4.77e-06	-1.13174	0.022	0.05	0.0828103	Gm50304	0	0
4.8e-06	0.621636	0.142	0.094	0.0833933	Ranbp3	0	0
4.84e-06	1.36384	0.041	0.016	0.0841098	Nelfe	0	0
4.9e-06	1.62687	0.032	0.011	0.0850273	Spout1	0	0
4.9e-06	-0.602236	0.102	0.151	0.0851146	Lnx1	0	0
4.9e-06	-0.562748	0.099	0.148	0.0851554	Ubac2	0	0
4.95e-06	1.60379	0.032	0.011	0.086015	Isg20	0	0
5.06e-06	-0.543052	0.104	0.154	0.087918	Creb1	0	0
5.07e-06	-0.835079	0.053	0.092	0.0880606	Slc22a15	0	0
5.08e-06	0.838818	0.09	0.051	0.0881819	Traf3ip1	0	0
5.1e-06	0.532897	0.202	0.146	0.0885246	Hnrnpul1	0	0
5.1e-06	1.29672	0.051	0.023	0.088613	Mphosph10	0	0
5.15e-06	1.1477	0.052	0.024	0.0894212	Polr3c	0	0
5.15e-06	-0.570638	0.135	0.188	0.0894801	Golm2	0	0
5.22e-06	1.62687	0.029	0.009	0.0906601	Gnat2	0	0
5.29e-06	1.15512	0.055	0.025	0.0918557	Gna11	0	0
5.3e-06	0.955033	0.074	0.04	0.0919455	Zfp800	0	0
5.33e-06	0.609116	0.159	0.109	0.0926057	Tbc1d9b	0	0
5.34e-06	-0.47521	0.143	0.199	0.0926934	Invs	0	0
5.35e-06	-0.476854	0.138	0.194	0.0928951	Fam222b	0	0
5.38e-06	2.50134	0.017	0.003	0.093354	Pold1	0	0
5.39e-06	4.50134	0.011	0	0.0935456	Mrip-ps	0	0
5.39e-06	4.43423	0.011	0	0.093554	Vmn2r55	0	0
5.43e-06	1.07166	0.052	0.024	0.0942092	Bicd2	0	0
5.48e-06	-0.400015	0.24	0.303	0.0952196	Lifr	0	0
5.51e-06	2.28984	0.02	0.004	0.0956471	Gm4204	0	0
5.51e-06	1.12283	0.057	0.027	0.0956795	Eml3	0	0
5.52e-06	0.44355	0.349	0.292	0.0958408	Rbm33	0	0
5.54e-06	-0.767093	0.065	0.107	0.0961849	Syt9	0	0
5.57e-06	0.695914	0.114	0.071	0.096633	Clcn4	0	0
5.57e-06	-0.327998	0.195	0.261	0.0967053	Galk2	0	0
5.58e-06	1.07696	0.063	0.032	0.0968809	Irf3	0	0
5.63e-06	-0.708112	0.062	0.103	0.0976849	Pcsk6	0	0
5.63e-06	1.00714	0.063	0.031	0.0977284	Heatr1	0	0
5.63e-06	0.493017	0.216	0.159	0.097758	Uimc1	0	0
5.64e-06	0.692461	0.13	0.085	0.0979281	Dhx8	0	0
5.64e-06	0.6888	0.122	0.077	0.0979363	Zfp523	0	0
5.66e-06	0.714336	0.127	0.082	0.0982752	Cep63	0	0
5.67e-06	1.81952	0.026	0.007	0.0984816	Eef1b2	0	0
5.68e-06	0.489369	0.237	0.179	0.0986683	Dnajc7	0	0
5.73e-06	1.09254	0.059	0.029	0.0994228	Pes1	0	0
5.73e-06	-0.683083	0.06	0.101	0.099494	Cnksr3	0	0
5.74e-06	0.787727	0.11	0.068	0.0996471	Gm37376	0	0
5.8e-06	-0.711929	0.051	0.089	0.100639	Itgb5	0	0
5.8e-06	1.33737	0.042	0.017	0.100718	Zswim9	0	0
5.85e-06	1.03004	0.063	0.032	0.101514	Hars2	0	0
[truncated: 8,898 more rows]
