# Supplementary material for: Med14 phosphorylation shapes genomic response to GLP-1 Agonist
Source: bioRxiv. 2025 Jun 23:2025.06.17.660196. Preprint. [Version 1] doi: 10.1101/2025.06.17.660196 (PMC12262311; doi:10.1101/2025.06.17.660196)
Supplement: Supplement 15 [file media-15.xlsx]

## Sheet: Med14S983A_Ex_vs_Med14S983A_Con
p_val	avg_log2FC	pct.1	pct.2	p_val_adj	gene
3.13203e-27	-0.332814	0.989	0.992	5.43783e-23	Peg3
1.72671e-22	0.256879	1	1	2.99792e-18	Rn18s-rs5
1.04577e-21	0.413022	0.996	0.997	1.81566e-17	Cmss1
1.18072e-21	0.38061	0.992	0.995	2.04997e-17	Lars2
2.66551e-21	0.613773	0.977	0.963	4.62786e-17	Gm19951
1.73629e-20	1.22979	0.306	0.159	3.01454e-16	mt-Rnr1
1.29274e-16	1.16227	0.269	0.142	2.24445e-12	mt-Rnr2
2.28949e-14	-5.95729	0	0.043	3.97501e-10	Gm41206
1.75182e-13	0.778246	0.41	0.289	3.04152e-09	Rn7sk
1.14917e-10	-0.368013	0.698	0.775	1.9952e-06	Golgb1
9.05317e-10	-0.102926	1	1	1.57181e-05	Malat1
2.22708e-09	-0.293924	0.728	0.813	3.86666e-05	Chga
7.30126e-09	-0.376035	0.587	0.686	0.000126765	Sez6l
2.0391e-08	-1.89692	0.023	0.068	0.000354029	Lingo2
2.17718e-08	-0.291325	0.706	0.784	0.000378001	Acly
3.1715e-08	-0.308976	0.581	0.68	0.000550635	Agbl4
7.25445e-08	0.311973	0.935	0.907	0.00125952	Camk1d
7.80829e-08	-0.438801	0.365	0.458	0.00135567	Srsf5
1.02353e-07	0.20489	0.998	1	0.00177706	Gphn
3.25681e-07	-0.555291	0.229	0.317	0.00565447	Dis3l2
4.97769e-07	-0.252465	0.726	0.797	0.00864227	Mlxipl
5.32018e-07	-0.403604	0.368	0.463	0.0092369	Tacc2
5.84964e-07	-0.295402	0.504	0.608	0.0101561	Ins1
8.78811e-07	-0.982159	0.043	0.091	0.0152579	Fkbp8
1.0531e-06	-1.04493	0.056	0.108	0.0182839	Rnf182
2.50132e-06	2.55841	0.028	0.005	0.0434279	Clmp
3.44034e-06	-4.55012	0	0.016	0.0597312	Fcho1
3.79868e-06	-0.317947	0.52	0.598	0.0659526	Hap1
4.16457e-06	2.25885	0.027	0.005	0.0723052	Arhgap15
5.33079e-06	-0.531422	0.221	0.294	0.0925531	Golga3
5.90281e-06	-4.48599	0	0.015	0.102485	F10
5.90388e-06	-4.41887	0	0.015	0.102503	Gm14963
7.94734e-06	-0.298179	0.44	0.526	0.137982	Hnrnpa2b1
9.22663e-06	2.69591	0.023	0.003	0.160193	Itga4
1.01346e-05	-4.41887	0	0.015	0.175957	Gm17036
1.25556e-05	-0.338434	0.332	0.418	0.21799	Tshz3
1.37759e-05	-0.267687	0.623	0.688	0.239178	Il1r1
1.41188e-05	-0.265708	0.508	0.591	0.245131	Glp1r
1.51105e-05	0.864218	0.119	0.07	0.262348	Ccnb1ip1
1.57251e-05	-0.542621	0.125	0.187	0.273019	Gm1043
1.72603e-05	-0.190524	0.738	0.795	0.299674	Eml5
1.74137e-05	-4.34848	0	0.014	0.302337	Sycp2
1.74137e-05	-4.34848	0	0.014	0.302337	Gm7964
1.74141e-05	-4.41887	0	0.014	0.302343	Rhpn1
1.7416e-05	-4.27448	0	0.014	0.302376	Pyurf
1.7416e-05	-4.27448	0	0.014	0.302376	Gm49817
1.87613e-05	-0.29417	0.458	0.54	0.325734	Gm47283
2.50651e-05	-0.252389	0.582	0.657	0.435181	Akap9
2.76205e-05	-0.238557	0.548	0.632	0.479548	Rps6ka2
2.76788e-05	-0.753787	0.081	0.131	0.48056	Vps35l
2.97036e-05	-0.611516	0.109	0.166	0.515714	Enox1
2.97772e-05	-0.670837	0.065	0.112	0.516992	Alk
2.9948e-05	-4.34848	0	0.013	0.519957	ENSMUSG00000120382
2.9948e-05	-4.27448	0	0.013	0.519957	AU017674
2.99498e-05	-4.67041	0	0.013	0.519989	Lad1
2.99512e-05	-4.19648	0	0.013	0.520013	Zfp358
2.99512e-05	-4.19648	0	0.013	0.520013	Tmem42
3.61129e-05	-0.232023	0.618	0.677	0.626993	Srek1
3.75305e-05	-0.452038	0.212	0.281	0.651604	Mroh1
3.90922e-05	-0.387514	0.163	0.229	0.678719	Itpr2
4.07325e-05	-0.322228	0.286	0.364	0.707197	Hnrnph1
4.16141e-05	-0.233676	0.557	0.631	0.722504	Unc80
4.24784e-05	0.454386	0.347	0.279	0.737509	Snap25
4.32442e-05	-0.49021	0.226	0.293	0.750806	Adgb
4.90429e-05	-0.701931	0.091	0.142	0.851482	Pnma8b
5.15583e-05	-4.19648	0	0.012	0.895156	Dazap2
5.15583e-05	-4.19648	0	0.012	0.895156	Nop9
5.15583e-05	-4.19648	0	0.012	0.895156	Pim1
5.15583e-05	-4.19648	0	0.012	0.895156	C2cd4c
5.15583e-05	-4.19648	0	0.012	0.895156	Gm3772
5.15592e-05	-4.55012	0	0.012	0.895171	Ceacam1
5.15592e-05	-4.34848	0	0.012	0.895171	Zfp541
5.15592e-05	-4.27448	0	0.012	0.895171	Dnah17
5.15599e-05	-4.41887	0	0.012	0.895184	Krt80
5.15606e-05	-4.48599	0	0.012	0.895195	Myc
5.1563e-05	-4.11402	0	0.012	0.895236	Tppp3
5.1563e-05	-4.11402	0	0.012	0.895236	Snrpf
5.1563e-05	-4.11402	0	0.012	0.895236	Myl7
5.1563e-05	-4.11402	0	0.012	0.895236	Doc2g
5.1563e-05	-4.11402	0	0.012	0.895236	Brf2
5.1563e-05	-4.11402	0	0.012	0.895236	Dnai2
5.1563e-05	-4.11402	0	0.012	0.895236	Taf10
5.1563e-05	-4.11402	0	0.012	0.895236	Thtpa
5.1563e-05	-4.11402	0	0.012	0.895236	Gm8991
5.1563e-05	-4.11402	0	0.012	0.895236	Gm12689
5.1563e-05	-4.11402	0	0.012	0.895236	Gm17606
5.1563e-05	-4.11402	0	0.012	0.895236	9430081H08Rik
5.34091e-05	-0.18773	0.795	0.833	0.927289	Golga4
6.1676e-05	-0.336749	0.344	0.417	1	Rbbp6
6.61441e-05	-0.757905	0.068	0.113	1	Anxa11
6.67623e-05	-0.498103	0.123	0.18	1	Mink1
6.77108e-05	-0.814145	0.059	0.101	1	Otud7b
7.02635e-05	-0.250495	0.521	0.597	1	Gse1
7.94875e-05	-1.29957	0.014	0.039	1	Cib3
8.01585e-05	-0.342788	0.264	0.336	1	Taok2
8.63007e-05	-0.671222	0.045	0.083	1	Ipo4
8.66033e-05	-0.335748	0.306	0.381	1	Chd6
8.8871e-05	-4.19648	0	0.012	1	4930525G20Rik
8.8871e-05	-4.11402	0	0.012	1	H2-M3
8.8871e-05	-4.11402	0	0.012	1	Cfap126
8.8871e-05	-4.11402	0	0.012	1	1600012H06Rik
8.8871e-05	-4.11402	0	0.012	1	Ier5
8.8871e-05	-4.11402	0	0.012	1	Zfp637
8.8871e-05	-4.11402	0	0.012	1	9330160F10Rik
8.8871e-05	-4.11402	0	0.012	1	Gm28051
8.88723e-05	-4.27448	0	0.012	1	Cdk5r2
8.88723e-05	-4.19648	0	0.012	1	Cep19
8.88723e-05	-4.19648	0	0.012	1	B3gat1
8.88723e-05	-4.19648	0	0.012	1	Gm43302
8.88775e-05	-4.02655	0	0.012	1	Scarf2
8.88775e-05	-4.02655	0	0.012	1	Aoah
8.88775e-05	-4.02655	0	0.012	1	Wdr53
8.88775e-05	-4.02655	0	0.012	1	Aqp4
8.88775e-05	-4.02655	0	0.012	1	Rnaseh2c
8.88775e-05	-4.02655	0	0.012	1	Hddc3
8.88775e-05	-4.02655	0	0.012	1	Mrpl41
8.88775e-05	-4.02655	0	0.012	1	1700123O20Rik
8.88775e-05	-4.02655	0	0.012	1	Maff
8.88775e-05	-4.02655	0	0.012	1	Cnr1
8.88775e-05	-4.02655	0	0.012	1	Diras2
8.88775e-05	-4.02655	0	0.012	1	Nfam1
8.88775e-05	-4.02655	0	0.012	1	Itgad
8.88775e-05	-4.02655	0	0.012	1	Gm26820
8.88775e-05	-4.02655	0	0.012	1	Ccdc166
8.88775e-05	-4.02655	0	0.012	1	Gm49376
8.95538e-05	1.30409	0.052	0.023	1	Anks1b
9.66355e-05	-0.493121	0.179	0.24	1	Trim44
0.000102456	-0.300044	0.301	0.375	1	Cdk12
0.000117491	-0.326114	0.353	0.428	1	Zfp516
0.000125867	0.356877	0.533	0.488	1	Rian
0.0001261	0.23585	0.693	0.654	1	Ero1b
0.000145295	-0.145889	0.959	0.961	1	Dst
0.000149523	-0.221995	0.598	0.659	1	Ankrd12
0.000151183	-0.289227	0.347	0.421	1	Gipr
0.000153405	-4.11402	0	0.011	1	Prmt6
0.000153405	-4.02655	0	0.011	1	Utp23
0.000153405	-4.02655	0	0.011	1	Kctd7
0.000153405	-4.02655	0	0.011	1	Trmt12
0.000153405	-4.02655	0	0.011	1	Gm10110
0.000153405	-4.02655	0	0.011	1	Rdh11
0.000153405	-4.02655	0	0.011	1	Fem1al
0.000153405	-4.02655	0	0.011	1	Rap1gapos
0.000153405	-4.02655	0	0.011	1	C030037D09Rik
0.000153405	-4.02655	0	0.011	1	Gm36738
0.000153405	-4.02655	0	0.011	1	Gm49601
0.000153405	-4.02655	0	0.011	1	ENSMUSG00000120573
0.000153407	-4.41887	0	0.011	1	Rpgrip1
0.000153407	-4.19648	0	0.011	1	Gm16299
0.000153407	-4.11402	0	0.011	1	Slc2a8
0.000153407	-4.11402	0	0.011	1	Ttc32
0.000153407	-4.11402	0	0.011	1	Gm31374
0.000153414	-3.93344	0	0.011	1	Acyp1
0.000153414	-3.93344	0	0.011	1	Nlrp5
0.000153414	-3.93344	0	0.011	1	Pigh
0.000153414	-3.93344	0	0.011	1	Mcm10
0.000153414	-3.93344	0	0.011	1	Exo5
0.000153414	-3.93344	0	0.011	1	Ankrd35
0.000153414	-3.93344	0	0.011	1	AW209491
0.000153414	-3.93344	0	0.011	1	Nrtn
0.000153414	-3.93344	0	0.011	1	Cetn4
0.000153414	-3.93344	0	0.011	1	Gm6563
0.000153414	-3.93344	0	0.011	1	Sag
0.000153414	-3.93344	0	0.011	1	Spx
0.000153414	-3.93344	0	0.011	1	Rapgef4os1
0.000153414	-3.93344	0	0.011	1	1700042O10Rik
0.000153414	-3.93344	0	0.011	1	Gm21985
0.000153414	-3.93344	0	0.011	1	Gm38293
0.000153414	-3.93344	0	0.011	1	Gm43158
0.000156661	-0.277981	0.429	0.502	1	Col6a6
0.000169114	-0.264755	0.377	0.453	1	Myo18a
0.000180676	-0.155433	0.669	0.743	1	Vegfa
0.000193977	-0.220293	0.46	0.538	1	Tspan5
0.000210281	-0.931396	0.034	0.066	1	Atl3
0.000221967	-0.558077	0.068	0.11	1	Ptpru
0.000222075	-0.305222	0.241	0.307	1	Cux2
0.000223825	0.923406	0.059	0.029	1	Pip4k2c
0.000234346	-0.695515	0.093	0.139	1	Sgms2
0.000238816	-0.29003	0.302	0.372	1	Nfatc2
0.000253774	-1.23466	0.021	0.047	1	Zfp513
0.000257704	-0.359129	0.15	0.208	1	Zfp106
0.00026071	-1.81082	0.006	0.023	1	Cyb561
0.000265245	-4.02655	0	0.01	1	Dusp19
0.000265245	-3.93344	0	0.01	1	Pik3r5
0.000265245	-3.93344	0	0.01	1	Aldh3b1
0.000265245	-3.93344	0	0.01	1	Mgme1
0.000265245	-3.93344	0	0.01	1	Ptch2
0.000265245	-3.93344	0	0.01	1	Marchf9
0.000265245	-3.93344	0	0.01	1	Lingo4
0.000265245	-3.93344	0	0.01	1	Ccdc146
0.000265245	-3.93344	0	0.01	1	Gm21972
0.000265245	-3.93344	0	0.01	1	4930567K12Rik
0.000265245	-3.93344	0	0.01	1	Gm48768
0.000265245	-3.93344	0	0.01	1	Gm50253
0.000265248	-4.11402	0	0.01	1	Dqx1
0.000265248	-4.02655	0	0.01	1	Gm26771
0.000265248	-4.02655	0	0.01	1	2810404M03Rik
0.000265248	-4.02655	0	0.01	1	Gm47728
0.00026525	-4.19648	0	0.01	1	Pigr
0.000265252	-4.19648	0	0.01	1	Mirt1
0.000265257	-3.83391	0	0.01	1	Lsm2
0.000265257	-3.83391	0	0.01	1	Carhsp1
0.000265257	-3.83391	0	0.01	1	Adora2b
0.000265257	-3.83391	0	0.01	1	Fos
0.000265257	-3.83391	0	0.01	1	Plcd4
0.000265257	-3.83391	0	0.01	1	Rab19
0.000265257	-3.83391	0	0.01	1	1700102P08Rik
0.000265257	-3.83391	0	0.01	1	Cip2a
0.000265257	-3.83391	0	0.01	1	Hscb
0.000265257	-3.83391	0	0.01	1	Cyb5d1
0.000265257	-3.83391	0	0.01	1	Zfp786
0.000265257	-3.83391	0	0.01	1	Sec31b
0.000265257	-3.83391	0	0.01	1	Npm3
0.000265257	-3.83391	0	0.01	1	Rpl27
0.000265257	-3.83391	0	0.01	1	Fam217b
0.000265257	-3.83391	0	0.01	1	Gm15879
0.000265257	-3.83391	0	0.01	1	C630028M04Rik
0.000265257	-3.83391	0	0.01	1	Gm13778
0.000265257	-3.83391	0	0.01	1	Gm20518
0.000265257	-3.83391	0	0.01	1	Gm36992
0.000270863	-0.48276	0.186	0.242	1	Hnrnpa3
0.000273993	-0.648042	0.069	0.11	1	Cadps2
0.000281184	-0.212498	0.528	0.599	1	Zmynd8
0.000291996	-0.24237	0.454	0.524	1	Inpp4a
0.000305224	-0.737047	0.05	0.086	1	Gprasp2
0.000315212	-0.237288	0.429	0.503	1	Plekha6
0.000319352	-0.265561	0.384	0.45	1	Ccdc162
0.000342878	3.7808	0.01	0	1	Ripor2
0.000348189	-0.265681	0.471	0.532	1	Eif3a
0.00035336	-0.38801	0.169	0.224	1	Svil
0.000361223	-0.231327	0.448	0.522	1	Sf3b1
0.000368795	-1.57404	0.009	0.028	1	Eef1akmt2
0.000400747	-1.06837	0.024	0.05	1	Capza2
0.000409696	-1.38563	0.017	0.039	1	Rtkn2
0.000423876	-0.109409	0.984	0.982	1	Ptprn2
0.000429124	-1.61152	0.008	0.026	1	Pdk2
0.000434949	-0.229414	0.484	0.546	1	Agap1
0.000474378	-0.771296	0.05	0.084	1	Gm10069
0.000478865	-0.289245	0.345	0.409	1	Cttnbp2
0.000503037	-0.20445	0.492	0.565	1	Kcnq1ot1
0.000511277	-0.269905	0.334	0.402	1	Zeb1
0.00054051	-0.779461	0.036	0.067	1	Bsdc1
0.000560609	-0.629663	0.05	0.084	1	Ptms
0.000566735	-0.329724	0.258	0.317	1	Chst11
0.000567506	-0.274564	0.436	0.498	1	Upf3b
0.000580064	-0.24594	0.391	0.458	1	Mapk8ip3
0.000595209	-0.51293	0.138	0.187	1	Kif5c
0.000602206	-0.454415	0.097	0.141	1	Cdh22
0.000609631	-1.41887	0.011	0.029	1	Pklr
0.000615989	-0.590817	0.077	0.116	1	Macroh2a2
0.000636368	-1.28959	0.014	0.034	1	Gm13423
0.000664657	-0.179168	0.577	0.649	1	Prkca
0.000679027	-0.241277	0.475	0.535	1	Rph3al
0.000709321	-0.194513	0.689	0.741	1	Sdk2
0.000718733	-0.265985	0.279	0.341	1	Pkp4
0.000722231	-0.302458	0.279	0.339	1	Nrd1
0.000726263	-0.199716	0.547	0.608	1	Kif1a
0.000749024	-0.308324	0.274	0.333	1	Supt6
0.000753602	-1.81505	0.008	0.024	1	Bcl3
0.000764344	-0.617298	0.059	0.094	1	Mthfsd
0.000766502	-0.249602	0.339	0.405	1	Sobp
0.000799245	-0.438033	0.126	0.174	1	Ubtf
0.000802679	-0.290894	0.224	0.284	1	Mon2
0.000828726	-0.365982	0.362	0.414	1	Dlgap1
0.000843237	-0.990028	0.029	0.055	1	Fam161a
0.000874959	-0.3079	0.166	0.219	1	Mphosph8
0.000892703	-1.52132	0.007	0.022	1	Zbtb18
0.000898288	-1.27809	0.015	0.036	1	Zkscan6
0.000941945	-0.933444	0.021	0.043	1	Scarb1
0.000968856	-0.340781	0.169	0.222	1	Ppp6r1
0.000998862	-0.396821	0.176	0.227	1	Inpp5a
0.00104116	-0.445684	0.167	0.217	1	Rgs11
0.00104272	-0.979248	0.021	0.044	1	Cnppd1
0.0010649	-0.538888	0.088	0.128	1	Mettl26
0.00111806	-0.374134	0.168	0.22	1	Scn9a
0.00117025	-0.879712	0.02	0.042	1	Ccdc181
0.00118475	-0.656908	0.048	0.079	1	Flad1
0.00121635	-0.32214	0.245	0.303	1	Ranbp2
0.00121899	-0.394837	0.127	0.173	1	Fam20c
0.00123402	-0.456388	0.185	0.235	1	Smg6
0.00124459	-0.282834	0.312	0.373	1	Hdac6
0.00124954	-0.33403	0.298	0.356	1	Magi2
0.00125641	-0.507588	0.137	0.183	1	Cdh4
0.00131955	1.60571	0.022	0.007	1	Dbt
0.00132534	-0.386617	0.271	0.324	1	Tspyl2
0.00133075	-0.355089	0.188	0.24	1	Ubp1
0.0013431	-1.04493	0.028	0.053	1	Fhl1
0.00135292	-1.12171	0.014	0.033	1	Hapln4
0.00135453	-0.264573	0.265	0.323	1	Stat3
0.00136306	-1.02655	0.019	0.04	1	Cenpb
0.00144133	-0.513144	0.119	0.162	1	Hnrnpa1
0.00146705	0.773838	0.1	0.067	1	Rpph1
0.00147564	-0.106642	0.981	0.978	1	Pclo
0.00149339	-1.61152	0.008	0.024	1	Akap5
0.00149958	-0.246231	0.403	0.464	1	Atp2a3
0.00152382	-0.372198	0.233	0.283	1	Gpatch2
0.00152673	-0.208342	0.595	0.649	1	Rrbp1
0.00152808	-0.46424	0.106	0.148	1	Ppil4
0.00154019	-0.697931	0.036	0.063	1	Patl1
0.00157581	0.808387	0.084	0.053	1	Taco1
0.00158212	-0.802122	0.043	0.072	1	H2-D1
0.00163393	-1.34848	0.011	0.029	1	Zfp605
0.00164131	-0.499306	0.132	0.176	1	Nufip2
0.00164528	-0.779461	0.037	0.064	1	Utp18
0.00164856	-0.233004	0.367	0.427	1	Camk2b
0.00167807	-0.396777	0.12	0.163	1	ENSMUSG00000120081
0.00168127	-0.293919	0.232	0.286	1	Lrch1
0.00168934	-0.173419	0.685	0.738	1	Prpf4b
0.00169279	-0.350904	0.146	0.193	1	Scgn
0.00172541	-0.692816	0.029	0.053	1	Mettl7a1
0.00172822	-0.446329	0.147	0.193	1	Hp1bp3
0.00173453	-0.549651	0.091	0.129	1	Ppard
0.00173649	-0.435666	0.122	0.166	1	Cic
0.00177395	2.63641	0.011	0.002	1	Rbp4
0.00179391	-0.37014	0.148	0.195	1	Rap1gap
0.00188728	-0.600289	0.059	0.091	1	Rab6b
0.0018962	-1.49604	0.009	0.025	1	Tdp2
0.0018962	-1.49604	0.009	0.025	1	Mrps26
0.00193136	2.14337	0.013	0.002	1	6330549D23Rik
0.00194776	-0.215807	0.626	0.67	1	Syne1
0.0019485	-0.35597	0.17	0.219	1	Ssbp3
0.00198653	-1.27448	0.011	0.027	1	D8Ertd738e
0.00199142	-0.624455	0.052	0.082	1	Ddrgk1
0.00200308	-0.220214	0.375	0.441	1	Smarcc2
0.00201818	-0.227901	0.518	0.563	1	Kif12
0.0020271	0.752678	0.079	0.05	1	Arhgap26.1
0.00205326	0.769088	0.065	0.038	1	Wars2
0.0020881	-0.972106	0.017	0.037	1	Ccl28
0.00209224	-0.319708	0.216	0.268	1	Dnm3
0.0020938	-0.359129	0.189	0.238	1	Tbc1d22b
0.00211444	-0.402798	0.162	0.207	1	Glyr1
0.00219496	-1.02655	0.016	0.035	1	Rilpl1
0.00219877	-0.581142	0.089	0.125	1	Wdr26
0.00220536	0.675223	0.092	0.06	1	Gtf2a1
0.00221852	-0.45827	0.141	0.184	1	Prr14l
0.00224032	-0.188085	0.454	0.524	1	Eif4g1
0.00226003	1.61088	0.02	0.006	1	H1f2
0.00227138	-0.335346	0.207	0.256	1	Plekha5
0.0022829	1.40229	0.024	0.009	1	Tmem71
0.00231397	-1.34848	0.008	0.023	1	E2f5
0.00231419	-0.403408	0.134	0.178	1	Ate1
0.00231743	-0.193307	0.383	0.448	1	Nfasc
0.00232899	-1.02655	0.014	0.033	1	Btbd11
0.00234955	-0.740249	0.035	0.06	1	AI661453
0.00236973	-0.345659	0.192	0.24	1	Srrm3
0.0024062	-1.22449	0.011	0.028	1	Gadd45gip1
0.00242191	-2.11402	0.002	0.012	1	Gm35339
0.00243197	-0.279725	0.188	0.238	1	Zfp407
0.00244171	-0.215739	0.419	0.482	1	Mia3
0.00248346	-0.28299	0.365	0.42	1	Baz1b
0.0024847	-0.509154	0.047	0.076	1	BC005624
0.00248811	-0.510675	0.109	0.148	1	Ik
0.0025254	-0.212594	0.414	0.478	1	St18
0.00253774	-0.366303	0.116	0.158	1	Cc2d1b
0.00254525	-0.233295	0.356	0.409	1	Arglu1
0.00254568	-0.250769	0.27	0.327	1	Mllt10
0.00258945	-0.33514	0.151	0.197	1	Zfp398
0.00261855	-0.737047	0.047	0.075	1	Irf2bp2
0.00262456	-0.125014	0.928	0.935	1	Rora
0.00266603	0.427385	0.246	0.2	1	Kpna1
0.00275331	-0.244525	0.337	0.399	1	Scly
0.00276128	1.86653	0.017	0.005	1	Iqcg
0.00277771	-0.240086	0.229	0.285	1	Stau2
0.00281095	0.392399	0.226	0.181	1	R3hdm1
0.00290095	-1.02655	0.02	0.039	1	Elmod2
0.00292435	-0.393028	0.188	0.233	1	Supt5
0.00293968	1.06091	0.036	0.017	1	Malsu1
0.00297636	-0.763519	0.038	0.063	1	H3f3b
0.00299076	-0.516692	0.087	0.122	1	Pou6f1
0.00301748	-0.785545	0.027	0.049	1	Smcr8
0.0031088	-0.916929	0.027	0.05	1	Afmid
0.00311591	-0.184973	0.538	0.585	1	Tcf25
0.00316687	-1.80416	0.005	0.016	1	Pik3ip1
0.00320714	-1.45951	0.007	0.02	1	Pusl1
0.0032174	-0.563307	0.048	0.076	1	Dennd6a
0.00323606	-0.461131	0.111	0.149	1	Rtf1
0.00325341	-0.669001	0.052	0.081	1	Gm47392
0.00333474	-0.348482	0.158	0.203	1	Scml4
0.00340064	-0.215163	0.296	0.354	1	Rnf20
0.00340528	-0.293172	0.206	0.255	1	Hip1r
0.00362287	1.10273	0.025	0.01	1	Vdac2
0.00363118	-0.57499	0.054	0.083	1	Bahcc1
0.00366103	-0.339281	0.241	0.287	1	Ncoa7
0.00366485	0.80168	0.054	0.031	1	Fgf14
0.00368958	1.19584	0.03	0.013	1	Erg28
0.00369162	-0.348482	0.097	0.134	1	Xpnpep1
0.00371748	-0.425649	0.172	0.216	1	Usp36
0.00373611	-0.578196	0.046	0.074	1	Dnajb11
0.00378507	-0.787366	0.024	0.044	1	Egln1
0.00378562	-0.544402	0.09	0.125	1	Prox1
0.00382414	-0.498174	0.05	0.078	1	Bhlhb9
0.00392291	-0.763519	0.032	0.055	1	Aen
0.00392692	-1.13618	0.014	0.03	1	Gdap1
0.00399402	-0.289588	0.187	0.235	1	Pde5a
0.00402385	-0.496039	0.124	0.162	1	Csf2ra
0.00403693	-0.148853	0.693	0.742	1	ENSMUSG00000095041
0.00405709	0.654168	0.076	0.049	1	Szrd1
0.00413214	-0.308492	0.174	0.218	1	Kpna4
0.00417013	-0.410983	0.086	0.121	1	Ddi2
0.00423085	-1.09068	0.016	0.033	1	Naa30
0.00429945	-0.333812	0.168	0.212	1	Pxk
0.00435812	-0.261368	0.248	0.299	1	Brd8
0.00439587	-0.236887	0.437	0.49	1	Gck
0.00439704	-0.216079	0.264	0.321	1	Afdn
0.00442285	-0.634786	0.06	0.089	1	Trmt2a
0.00444509	-0.36817	0.165	0.208	1	Gigyf1
0.00445599	-0.354311	0.157	0.199	1	Grik5
0.00446184	-0.210747	0.375	0.432	1	Setbp1
0.00453556	-0.392681	0.152	0.193	1	Ubr1
0.00466295	0.740786	0.056	0.033	1	Ctso
0.00467267	-0.644084	0.052	0.079	1	Dab2ip
0.0048008	-0.498622	0.087	0.12	1	Khdrbs3
0.00483436	-1.51198	0.007	0.019	1	Gm44790
0.00486225	-0.965153	0.017	0.034	1	Dennd4b
0.00489474	-0.165177	0.484	0.539	1	Airn
0.00492326	2.19584	0.01	0.002	1	Usb1
0.00492652	-0.333531	0.124	0.163	1	Map3k1
0.00493367	-0.252594	0.232	0.281	1	Scnn1b
0.00501141	-1.19648	0.011	0.026	1	Ube2n
0.00501627	-0.349127	0.271	0.316	1	Mtcl1
0.00506562	-1.48599	0.008	0.022	1	Incenp
0.00507033	-0.51754	0.076	0.108	1	Zcwpw2
0.00512611	-0.51198	0.065	0.094	1	Uspl1
0.00512991	-1.02655	0.011	0.026	1	Lamc2
0.00515618	-0.985911	0.011	0.026	1	Il18bp
0.0051901	-0.948551	0.011	0.026	1	Pkd1l1
0.00522636	-0.399363	0.047	0.074	1	Atg13
0.00525093	-0.158826	0.557	0.606	1	Srsf11
0.00529359	-0.219198	0.298	0.351	1	Hook3
0.00531036	-0.216378	0.309	0.364	1	Numa1
0.00546516	-0.467586	0.116	0.152	1	Arap1
0.00547768	-0.506546	0.052	0.08	1	Ipo8
0.00548674	-0.152198	0.494	0.557	1	Klhl32
0.00552215	-0.340539	0.157	0.199	1	Elavl4
0.00553177	-0.188825	0.324	0.379	1	Nedd4
0.00557437	1.00319	0.034	0.017	1	Ybx3
0.00557898	-0.587021	0.07	0.1	1	Gm37459
0.00561301	-1.00692	0.025	0.045	1	Pcbp1
0.00561769	-0.469263	0.094	0.128	1	Fam117a
0.00563287	0.553115	0.093	0.064	1	Exoc7
0.00564344	-0.320946	0.248	0.294	1	Zdhhc1
0.00567768	-0.635763	0.04	0.063	1	Mapre1
0.00567822	-0.71168	0.036	0.06	1	Ripk1
0.00574002	-0.339861	0.147	0.188	1	Tmem65
0.00575621	0.61981	0.073	0.047	1	AY036118
0.00576013	-0.203585	0.198	0.243	1	Hspa5
0.00581498	-1.28959	0.006	0.018	1	Cd247
0.00581498	-1.28959	0.006	0.018	1	Cfap298
0.00583536	-0.517801	0.074	0.105	1	Agap3
0.00587874	1.19584	0.021	0.008	1	Etaa1os
0.00589019	-1.05758	0.016	0.033	1	Nim1k
0.0059315	-0.251087	0.276	0.324	1	Thoc2l
0.00597631	-0.818749	0.028	0.049	1	Smarcd2
0.00598393	-0.356199	0.171	0.212	1	Akap8
0.00614053	-0.441591	0.084	0.117	1	Zdhhc3
0.00617665	-1.24895	0.008	0.02	1	Tmem18
0.00635507	-0.369543	0.182	0.224	1	Srsf4
0.00648793	-0.174183	0.408	0.467	1	Insrr
0.0065657	-0.709363	0.026	0.046	1	Fam169a
0.00657452	-0.400012	0.09	0.123	1	Itsn1
0.00661033	-0.508422	0.078	0.108	1	Ccdc174
0.00664782	-0.681905	0.026	0.046	1	Gm10503
0.00667574	1.62552	0.015	0.005	1	Stard6
0.00674632	-0.484759	0.072	0.102	1	Ssr4
0.00683841	-0.79438	0.027	0.046	1	Zfp777
0.0069312	0.366288	0.213	0.172	1	Gm15564
0.00697663	0.693339	0.057	0.035	1	Cntn3
0.0069835	0.372996	0.285	0.244	1	Ern1
0.00699172	1.07778	0.03	0.015	1	Fkbp14
0.00699921	-0.449496	0.062	0.09	1	Ell
0.0070647	-0.201758	0.375	0.43	1	Mprip
0.00707216	-0.179781	0.332	0.389	1	Slc6a6
0.00708275	-0.39155	0.037	0.06	1	Celsr2
0.00710172	-0.181697	0.435	0.488	1	Srrm1
0.00712999	-0.491676	0.063	0.091	1	Coq8b
0.00721347	-0.253904	0.282	0.33	1	Wls
0.00726825	-0.208992	0.394	0.443	1	Gbf1
0.00727704	-1.05897	0.015	0.031	1	Rfxank
0.00729834	-1.51198	0.007	0.019	1	Nudt21
0.00733394	-0.245533	0.358	0.408	1	Jakmip1
0.00733572	0.448605	0.125	0.093	1	Mir670hg
0.00737198	1.22137	0.026	0.012	1	Gm609
0.00737198	1.22137	0.026	0.012	1	Nbdy
0.00738691	-0.185346	0.466	0.513	1	Dync1h1
0.00743452	-0.665672	0.044	0.068	1	Zfp160
0.00743924	-0.291565	0.153	0.194	1	Kcnc3
0.0074513	-0.833908	0.022	0.04	1	Rpl7l1
0.00746588	-0.533513	0.078	0.108	1	Rhbdl2
0.00748614	0.63183	0.087	0.06	1	Rab28
0.00759008	-0.856628	0.025	0.044	1	Clic1
0.00763288	-1.13347	0.008	0.021	1	Disc1
0.0076351	-0.567122	0.087	0.118	1	2410021H03Rik
0.00764952	-0.315414	0.134	0.173	1	Srsf7
0.00765741	-0.529054	0.04	0.063	1	Rhobtb3
0.00767378	-0.292566	0.28	0.324	1	Spen
0.00772387	-0.337025	0.216	0.259	1	Rai1
0.00779446	-0.124552	0.629	0.684	1	Ncor1
0.00781113	0.646946	0.078	0.053	1	Etv1
0.00788615	-0.501638	0.066	0.094	1	Atp8b2
0.00792171	-0.611516	0.03	0.051	1	Farsa
0.0079914	1.82144	0.012	0.003	1	2210016F16Rik
0.0080087	-0.268293	0.26	0.305	1	Septin9
0.00805542	0.193438	0.57	0.543	1	Atp8b1
0.00814547	-0.700783	0.031	0.052	1	Tcte2
0.00816978	-0.303943	0.16	0.2	1	Zc3h3
0.00817299	-0.207126	0.223	0.272	1	Mical2
0.00824488	-0.560377	0.045	0.069	1	Dffb
0.00826898	-0.251751	0.223	0.268	1	Taf1
0.00838254	-0.505721	0.096	0.128	1	Ift172
0.00843584	0.768627	0.043	0.024	1	Lrrc42
0.00845721	-0.288094	0.195	0.238	1	Dido1
0.00848128	-0.525786	0.07	0.098	1	Ctdsp2
0.0085064	-0.180263	0.2	0.245	1	Zc3h4
0.00865837	-0.279319	0.238	0.282	1	Dmxl2
0.00869259	-0.559048	0.038	0.06	1	Pml
0.00872319	-0.341064	0.102	0.135	1	Scmh1
0.0087267	-0.693978	0.036	0.057	1	Tapbp
0.00876774	-0.821734	0.024	0.042	1	Gm50252
0.0088337	-0.417505	0.103	0.136	1	Igf2r
0.00883937	-0.771981	0.024	0.042	1	Akirin1
0.00889514	1.1799	0.022	0.009	1	Gm7285
0.00889928	-0.247462	0.251	0.297	1	Cyth1
0.00890506	0.642622	0.068	0.044	1	Tmtc3
0.00892324	-0.296794	0.151	0.19	1	Sgsm2
0.00892934	-0.566073	0.06	0.087	1	Traf3ip1
0.00894436	-1.02655	0.011	0.024	1	Hdx
0.00895886	1.6173	0.016	0.005	1	Polr3k
0.00900736	-0.463286	0.065	0.092	1	Dhx16
0.00910055	-0.715624	0.036	0.058	1	Dyrk1b
0.00912873	-0.180724	0.364	0.418	1	Rbm5
0.0092231	-1.14203	0.008	0.019	1	Ran
0.009261	-0.51198	0.087	0.117	1	Gtf2ird1
0.00927258	-0.382212	0.121	0.156	1	Ogdhl
0.00929527	-0.403117	0.08	0.11	1	Kif3b
0.00932368	-0.603054	0.04	0.062	1	Rala
0.00934898	-0.649484	0.033	0.053	1	C2cd2l
0.0093549	-0.243861	0.128	0.165	1	Foxp4
0.00935853	-0.861494	0.027	0.046	1	Lancl1
0.00953873	-0.285995	0.202	0.245	1	Ankrd24
0.00962907	-0.611516	0.036	0.058	1	Myl6
0.0097067	-1.06403	0.013	0.027	1	Psma5
0.00976483	-0.952553	0.013	0.027	1	Qdpr
0.00987602	1.55841	0.018	0.007	1	Gm1604a
0.00992995	-0.856628	0.025	0.043	1	Pfn1
0.0100151	-0.368022	0.122	0.156	1	Nsf
0.0100227	-0.891624	0.02	0.036	1	Znhit1
0.0100498	-0.175832	0.448	0.499	1	4933406I18Rik
0.0100544	-0.488458	0.074	0.102	1	Cnot6
0.0100633	-0.423134	0.116	0.149	1	Slc44a1
0.0101054	1.08892	0.027	0.013	1	Terb1
0.0101101	-0.15281	0.515	0.562	1	Rap1gap2
0.0101962	-0.151768	0.383	0.443	1	Rock1
0.0102128	-0.413577	0.105	0.138	1	Lmf1
0.0102346	-0.422975	0.078	0.108	1	Kdm2b
0.0102649	-0.567122	0.027	0.046	1	Pde3a
0.0102956	1.48802	0.014	0.005	1	Spag16
0.0102997	-0.0890699	0.355	0.416	1	Fndc3a
0.0103028	-0.673672	0.038	0.06	1	Klhdc4
0.0103095	-1.06837	0.011	0.025	1	Pgls
0.0103188	-0.849676	0.017	0.033	1	Prmt1
0.0103968	-0.344373	0.136	0.173	1	Snx4
0.0104261	-0.619644	0.042	0.064	1	Gpr45
0.0104301	-0.260774	0.183	0.225	1	Cert1
0.0104779	-0.586641	0.055	0.08	1	Actr1b
0.0105639	-0.663983	0.039	0.06	1	Slc25a42
0.0105732	-1.09694	0.005	0.015	1	Gm21988
0.0106478	-0.296911	0.166	0.205	1	Synrg
0.0106781	-0.503713	0.083	0.112	1	Nsrp1
0.0106824	-0.45216	0.068	0.095	1	Acat1
0.0107436	-0.469497	0.041	0.063	1	Saraf
0.0108951	-0.350208	0.109	0.142	1	Map3k4
0.0109683	-1.34848	0.008	0.02	1	Tiparp
0.0109866	-0.179882	0.305	0.356	1	Arhgap26
0.011012	-1.29957	0.008	0.02	1	Psmg1
0.01119	-0.391428	0.093	0.124	1	Mtus1
0.0112032	-0.643225	0.043	0.066	1	Hs6st1
0.0112199	-0.354462	0.192	0.232	1	Baiap3
0.0112475	-0.403408	0.087	0.118	1	Tgs1
0.0112485	-0.334469	0.169	0.207	1	Shb
0.0112637	-0.0733006	0.907	0.909	1	Ddx5
0.011284	-0.213905	0.288	0.337	1	Adam22
0.0112922	-0.496039	0.061	0.087	1	Gm45844
0.0113306	-0.812429	0.018	0.034	1	Grin2c
0.011336	-0.901023	0.016	0.031	1	Stk10
0.0113577	-0.637511	0.04	0.061	1	Adck1
0.0114087	-0.860543	0.016	0.031	1	0610009E02Rik
0.0114191	-0.230018	0.317	0.363	1	Usp35
0.0114215	0.654624	0.064	0.042	1	Gm49797
0.0114364	-0.441591	0.059	0.085	1	Stx4a
0.0115305	1.63641	0.013	0.004	1	mt-Co1
0.0116266	-0.325149	0.116	0.15	1	Cxxc4
0.0116924	-0.619129	0.044	0.067	1	Gas8
0.0117408	-0.291123	0.189	0.229	1	Paxbp1
0.0117774	0.894012	0.036	0.02	1	Zbtb41
0.0117985	-0.509568	0.116	0.148	1	Ttf1
0.0118412	-0.161396	0.328	0.38	1	Usp48
0.0119846	-0.944091	0.012	0.026	1	Vdac3
0.0119914	-0.741576	0.037	0.058	1	Znhit6
0.012005	-0.300948	0.162	0.2	1	Ivns1abp
0.0120551	-0.202445	0.318	0.366	1	Mcf2l
0.0121226	-0.552622	0.053	0.077	1	Chmp4b
0.0123037	-0.667472	0.041	0.063	1	1700019D03Rik
0.0123908	-0.196478	0.303	0.352	1	Hnrnpdl
0.0124625	-0.575447	0.036	0.057	1	Atp6ap2
0.0124786	-0.741824	0.047	0.07	1	Sh3bp4
0.0124992	-0.747837	0.027	0.046	1	Parp10
0.0126039	-0.181226	0.271	0.319	1	Slc7a2
0.0126066	-0.463959	0.068	0.095	1	Trim41
0.0126521	1.89945	0.011	0.003	1	Cox8a
0.0127031	1.65152	0.011	0.003	1	Jph1
0.0127095	0.191211	0.406	0.358	1	Cacna2d1
0.0127364	-0.547386	0.049	0.073	1	Rad51ap2
0.0128039	0.174731	0.629	0.601	1	Slc7a14
0.0128697	-0.669001	0.027	0.046	1	Hacd2
0.0128904	-0.618089	0.051	0.074	1	Best3
0.0129317	-0.323869	0.128	0.163	1	Gch1
0.0129959	-0.16734	0.204	0.248	1	Slco1a6
0.0131188	-0.631145	0.052	0.075	1	Mccc1
0.0131509	-0.428367	0.096	0.126	1	Mtch1
0.0131786	-0.19441	0.302	0.349	1	Cdk11b
0.0133196	-0.33738	0.182	0.219	1	Itpr3
0.0133746	-1.06403	0.013	0.026	1	ENSMUSG00000121502
0.0133934	-0.375357	0.153	0.189	1	Mtss2
0.0134505	-1.26756	0.008	0.019	1	Smdt1
0.0134552	-0.515053	0.046	0.068	1	Rnf31
0.0134597	1.97345	0.01	0.002	1	Swap70
0.0134814	1.88034	0.01	0.002	1	Plat
0.0135036	1.7808	0.01	0.002	1	Fam3d
0.013506	0.594935	0.058	0.037	1	Git1
0.0135177	-0.985911	0.013	0.026	1	Rgmb
0.0135439	-1.12171	0.015	0.029	1	Ubr7
0.0135455	-0.560377	0.046	0.069	1	Psmd2
0.0136377	-0.382137	0.11	0.142	1	Wwp2
0.0136519	-0.907909	0.013	0.026	1	Dlec1
0.0137112	1.00447	0.032	0.017	1	Gm29427
0.013759	-0.901023	0.026	0.043	1	Bend5
0.0137601	-0.492217	0.074	0.101	1	Zfp263
0.0137619	-0.593922	0.081	0.108	1	Mideas
0.013809	-0.357305	0.108	0.14	1	Rnf8
0.0138314	-0.0929264	0.707	0.728	1	Auts2
0.0138757	0.503961	0.106	0.078	1	Rb1
0.0139215	-0.827245	0.023	0.039	1	Gm50303
0.0139371	-0.335306	0.115	0.148	1	Crtc3
0.0139492	-0.533513	0.038	0.059	1	Smurf1
0.013978	-0.454888	0.055	0.08	1	Zfp142
0.013991	1.07778	0.027	0.013	1	Blm
0.0140317	-0.67863	0.036	0.056	1	Creb3
0.0140355	-0.410258	0.085	0.114	1	Grin1
0.0140652	-0.789514	0.023	0.039	1	Snx21
0.0140715	-0.171273	0.248	0.295	1	Pkd1
0.0140731	-0.145098	0.386	0.442	1	Bptf
0.0140767	-0.500485	0.051	0.074	1	Ndor1
0.0141231	-0.572522	0.035	0.055	1	Ttc33
0.0142563	0.738981	0.055	0.036	1	Nol10
0.01426	-0.302188	0.169	0.207	1	Esrp1
0.01428	-0.114065	0.65	0.691	1	Kmt2a
0.0143909	-0.952553	0.021	0.036	1	Cfap61
0.0144218	-0.562606	0.058	0.082	1	Sin3b
0.0144603	-0.205877	0.239	0.282	1	Scaf11
0.0145522	0.359996	0.153	0.12	1	Lrpprc
0.0145556	-0.146584	0.433	0.484	1	Prrc2b
0.0145673	-0.685517	0.026	0.043	1	Pygo2
0.0145809	-1.06837	0.011	0.024	1	Tmem222
0.0146455	-0.476356	0.084	0.111	1	Cep95
0.014657	-0.619644	0.04	0.061	1	ENSMUSG00000121378
0.0147081	-0.488659	0.068	0.094	1	Rrp1b
0.0147237	-0.812429	0.021	0.036	1	Zmat5
0.0147316	-0.236476	0.156	0.193	1	Dctn1
0.0148876	-0.67863	0.041	0.062	1	Vps52
0.014907	-0.869828	0.024	0.04	1	Plekha2
0.0149352	-0.305269	0.122	0.156	1	Syncrip
0.0149698	-1.12171	0.016	0.03	1	Zfp217
0.0149884	-0.833908	0.024	0.04	1	Wdr82
0.0150128	-0.509978	0.07	0.096	1	Svop
0.0150606	-0.815049	0.024	0.04	1	Il17ra
0.015067	-0.535567	0.036	0.056	1	Tubgcp4
0.0150966	-0.488659	0.068	0.094	1	Hdac5
0.0150994	-0.267562	0.191	0.23	1	Atp1a1
0.0151025	1.12029	0.022	0.01	1	Ccdc17
0.0152548	-0.948551	0.014	0.027	1	Eva1b
0.0152624	-0.826255	0.018	0.033	1	Nat9
0.0153217	-0.400949	0.092	0.122	1	Cd47
0.0153508	-0.307324	0.164	0.201	1	Mtmr3
0.015384	-0.206103	0.2	0.241	1	Disp2
0.0153944	1.02407	0.02	0.009	1	Tmem9
0.0154029	-0.860543	0.014	0.027	1	Rad51b
0.0154822	-0.611516	0.045	0.067	1	Large1
0.015484	-0.559427	0.066	0.091	1	Fkbp2
0.0156053	0.894012	0.036	0.02	1	Gm37899
0.0156934	1.48802	0.014	0.005	1	Ccne2
0.0157433	-0.763519	0.016	0.03	1	Dram2
0.0158478	-0.84014	0.024	0.041	1	Rnf187
0.0158612	-0.416206	0.089	0.118	1	Atg16l2
0.0158731	-1.34848	0.005	0.015	1	Cyp46a1
0.015879	-0.45058	0.084	0.111	1	Cyb5r3
0.0158795	0.710412	0.061	0.04	1	Psmd14
0.0159532	-0.700783	0.034	0.053	1	Dmwd
0.0159537	0.365764	0.136	0.105	1	Kmt5b
0.0159621	-0.5929	0.037	0.057	1	Cep131
0.0159949	-0.0878283	0.685	0.737	1	Nbea
0.0161129	-0.56089	0.062	0.087	1	Epn2
0.0161443	-0.755906	0.027	0.045	1	Vgll4
0.016192	-1.70463	0.003	0.011	1	Igflr1
0.0162715	0.84018	0.043	0.026	1	Dpp7
0.0163079	-1.14854	0.012	0.025	1	Gm7598
0.0163329	-0.482499	0.078	0.105	1	Esyt1
0.0163562	-0.230349	0.172	0.211	1	Hyou1
0.0165474	-1.02655	0.012	0.025	1	Tysnd1
0.0165736	-0.961458	0.025	0.042	1	Drap1
0.0166619	-0.211471	0.21	0.251	1	Mbp
0.0167331	-0.60079	0.064	0.088	1	Ppme1
0.0167615	-0.496039	0.046	0.067	1	Sema4d
0.0167729	-0.16553	0.16	0.199	1	Hook1
0.0168288	-0.210851	0.271	0.314	1	Sbno1
0.016842	-0.526982	0.057	0.08	1	Tmx4
0.0170163	-0.692816	0.031	0.05	1	Map7d2
0.0170184	-0.378855	0.097	0.126	1	Sbf1
0.0171375	-0.88905	0.014	0.028	1	Fam204a
0.0171844	-0.232745	0.223	0.264	1	Arfgap3
0.0172244	-0.406047	0.076	0.103	1	Ccdc9
0.0172965	-0.406696	0.095	0.124	1	Neurl4
0.0173013	-0.804161	0.017	0.031	1	Wnt5b
0.0173319	-0.383488	0.078	0.104	1	Actr3
0.0173628	-0.671458	0.04	0.06	1	Polg
0.0173934	-0.312858	0.134	0.168	1	ENSMUSG00000120042
0.0174164	-0.520093	0.052	0.074	1	Agbl5
0.0175307	0.651518	0.05	0.032	1	Snf8
0.0175459	-0.416056	0.115	0.146	1	Pds5b
0.0176782	1.06656	0.023	0.011	1	Ipp
0.0177613	-0.429618	0.082	0.109	1	Ilrun
0.0177767	-1.16406	0.011	0.022	1	Pla2g2c
0.0178801	1.55841	0.012	0.004	1	Coa3
0.0180105	1.33602	0.012	0.004	1	C1d
0.0180133	-0.545427	0.044	0.065	1	Vwa5b1
0.01803	-0.804161	0.02	0.035	1	Dcun1d1
0.0181409	-0.358175	0.117	0.148	1	Fbrs
0.0181543	-0.471965	0.064	0.088	1	Man2c1
0.0181778	-0.939091	0.011	0.022	1	P4ha2
0.018182	-0.37731	0.071	0.097	1	Suds3
0.0181948	-0.24743	0.175	0.212	1	Fam120a
0.0182063	0.356166	0.198	0.165	1	AU040320
0.0182541	1.08892	0.018	0.008	1	Adh5
0.018298	-0.800278	0.023	0.039	1	Pomgnt2
0.0183585	-0.363079	0.155	0.188	1	Wnt4
0.0184545	-0.619644	0.04	0.06	1	Th
0.0186003	-0.264713	0.152	0.188	1	Dpp9
0.0186168	-0.159421	0.558	0.602	1	Hnrnpu
0.0186871	-0.144508	0.755	0.753	1	Gpr158
0.0187214	-0.141442	0.558	0.613	1	Sphkap
0.0187337	-0.497004	0.054	0.077	1	Bmpr1b
0.0187744	-0.203608	0.194	0.234	1	Banp
0.0188433	-1.46713	0.005	0.013	1	Gm49711
0.01888	0.633371	0.055	0.036	1	Thoc5
0.0189258	-0.383346	0.09	0.118	1	Tmem63b
0.0189512	-0.348482	0.079	0.106	1	Parp1
0.018963	-0.625191	0.023	0.039	1	Rccd1
0.0189946	-0.292447	0.106	0.137	1	Micu1
0.0190807	0.95142	0.041	0.025	1	Prim2
0.0192215	-0.591338	0.033	0.051	1	Fhip1b
0.0194011	-0.672916	0.033	0.052	1	Med16
0.0196668	-0.344729	0.108	0.138	1	Mgrn1
0.0197018	-0.377051	0.076	0.102	1	Gm45847
0.0197094	-0.226728	0.26	0.302	1	Atp2b1
0.0197427	-0.144464	0.481	0.528	1	Gm6999
0.0197725	-0.399597	0.083	0.11	1	Sec23a
0.0197998	-1.15208	0.008	0.018	1	Hexim1
0.0198289	-0.261019	0.211	0.25	1	Cabin1
0.01994	-0.582947	0.037	0.057	1	2410002F23Rik
0.0199686	1.73898	0.011	0.003	1	Kntc1
0.0200467	1.55841	0.011	0.003	1	Supt4a
0.0200467	1.55841	0.011	0.003	1	Prdx3
0.0201265	-0.557068	0.037	0.057	1	Farsb
0.0202101	-0.325284	0.207	0.241	1	Ralgps1
0.0202371	-0.157698	0.663	0.688	1	Ppp4r1l-ps.1
0.0203128	-0.273468	0.197	0.235	1	Gtf3c1
0.0203899	0.871567	0.029	0.015	1	Ndufa9
0.0203996	0.673886	0.061	0.041	1	Rnf115
0.0204162	1.36576	0.014	0.005	1	Edil3
0.0204437	-0.572522	0.033	0.052	1	Gmcl1
0.0204736	-0.654585	0.03	0.048	1	Ggps1
0.0205759	-0.939091	0.011	0.023	1	Selenok
0.0207002	-0.412908	0.088	0.115	1	Ppfibp1
0.0208438	-0.435516	0.081	0.108	1	Kri1
0.0208823	-0.860543	0.016	0.029	1	Ccdc28a
0.0208952	0.803522	0.032	0.018	1	Epm2a
0.0209625	-0.594028	0.059	0.081	1	Cnn3
0.0209995	-0.575447	0.038	0.057	1	Adrm1
0.0211931	-0.752378	0.016	0.029	1	Marveld2
0.0212999	-0.436198	0.046	0.067	1	Lrsam1
0.0214276	0.448785	0.078	0.055	1	Zcchc9
0.0215038	-0.194716	0.384	0.427	1	Fmnl2
0.0215569	1.23648	0.017	0.007	1	Eif1ad
0.0215756	-0.438679	0.085	0.111	1	Rimoc1
0.0216221	0.831428	0.039	0.023	1	Ppfia2
0.0218175	-0.611516	0.031	0.049	1	Nfs1
0.0218804	-0.340868	0.103	0.132	1	Cdc42bpg
0.0218872	-0.363995	0.097	0.125	1	Rdx
0.0219231	-0.445638	0.062	0.086	1	Simc1
0.0219614	-0.295201	0.113	0.144	1	Bmp1
0.0220032	0.973447	0.019	0.009	1	Pdss1
0.0220331	-0.658822	0.028	0.045	1	Trappc14
0.022101	-0.313267	0.093	0.122	1	Gatad2a
0.0221193	-0.317144	0.077	0.103	1	Heca
0.0221391	-0.417138	0.077	0.102	1	Nolc1
0.0221727	-0.379786	0.104	0.133	1	Mrtfa
0.0221796	-0.315152	0.182	0.217	1	Bcor
0.022203	-0.28553	0.114	0.145	1	Agl
0.0222076	-0.445779	0.058	0.08	1	Ypel4
0.0222392	-0.722773	0.057	0.079	1	Rbfox3
0.0224052	-0.191613	0.305	0.35	1	Ankrd44
0.0224093	-0.207491	0.146	0.18	1	Sepsecs
0.022431	-0.365642	0.079	0.105	1	Ddx3y
0.0224732	-0.656604	0.028	0.045	1	Usp11
0.0225066	-0.223822	0.358	0.4	1	Scg3
0.0225738	-0.521318	0.101	0.128	1	Chd5
0.022679	-0.754474	0.022	0.037	1	Bop1
0.0226872	-0.572835	0.045	0.065	1	Rab36
0.0227269	-0.258077	0.175	0.211	1	Cep70
0.0227882	-0.33017	0.128	0.16	1	Dcdc2a
0.022985	0.651518	0.054	0.036	1	Jpt2
0.0230656	-0.389123	0.052	0.074	1	Mras
0.0230885	-0.205877	0.21	0.248	1	Atp6v0a1
0.0231122	-0.533513	0.04	0.059	1	Rsph3a
0.0231336	-0.204454	0.466	0.503	1	Firre
0.0231607	-0.0265534	0.274	0.323	1	Zim1
0.023168	-1.233	0.008	0.019	1	Etfdh
0.0232011	-0.952553	0.014	0.027	1	Radil
0.0232011	-0.914079	0.014	0.027	1	Tent4a
0.0232381	-1.19648	0.008	0.019	1	Gm45894
0.0235132	-0.200838	0.287	0.33	1	Zfp704
0.0235642	-0.778626	0.012	0.024	1	Myo18b
0.0236091	-0.550115	0.032	0.05	1	Furin
0.0236383	-0.271057	0.148	0.181	1	Arhgap35
0.0236611	-0.23936	0.098	0.127	1	Ddx1
0.0236834	-0.473161	0.081	0.107	1	Yy1
0.0237638	-0.163139	0.384	0.428	1	Vps13c
0.0239669	-0.26293	0.172	0.207	1	Zhx3
0.0239807	-1.34848	0.005	0.014	1	Epha5
0.0240186	-0.182908	0.335	0.378	1	Akap8l
0.0240205	-0.74276	0.02	0.034	1	Gnl1
0.0240449	-0.146167	0.285	0.328	1	Ahdc1
0.024049	-1.28959	0.007	0.016	1	Pgpep1
0.02405	-1.27448	0.005	0.014	1	Cntnap5a
0.0241282	-1.22819	0.007	0.016	1	1700010I14Rik
0.0241382	-0.361421	0.076	0.101	1	Tpm3
0.024177	-0.709363	0.026	0.042	1	Zfp975
0.0241998	0.359915	0.134	0.105	1	Kdm6a
0.024278	-0.692134	0.02	0.034	1	Tbca
0.0243339	-0.282652	0.092	0.12	1	Ulk4
0.0244777	-0.565712	0.046	0.067	1	Adck5
0.0245195	-0.207546	0.121	0.152	1	B830012L14Rik
0.0246163	0.807437	0.027	0.015	1	Ptprz1
0.0246295	0.738981	0.036	0.022	1	Zfp322a
0.0246923	-0.507179	0.029	0.046	1	Fam126b
0.0247701	-0.0965571	0.739	0.768	1	Hs6st3
0.0250371	0.310482	0.1	0.074	1	E230016M11Rik
0.0250554	-0.551644	0.026	0.042	1	Lrrn2
0.0251165	-0.892829	0.129	0.155	1	Gm24407
0.0251436	-1.02655	0.011	0.022	1	Catsper3
0.0251498	0.405457	0.116	0.089	1	Pappa2
0.0251711	0.281363	0.21	0.176	1	Rabgap1
0.0252	-0.405065	0.061	0.084	1	Usp53
0.0252022	-0.731098	0.017	0.031	1	Phaf1
0.0253287	-0.536228	0.042	0.061	1	Anp32a
0.0253601	0.670054	0.081	0.06	1	Ttr
0.025512	-0.436198	0.046	0.066	1	Gm7072
0.0255526	1.38848	0.015	0.006	1	Cklf
0.0256293	1.26295	0.015	0.006	1	Ndufs7
0.0256293	1.26295	0.015	0.006	1	Gm48678
0.0256409	-0.985911	0.013	0.025	1	6530401F13Rik
0.0256423	-0.895309	0.015	0.028	1	Lrrtm4
0.025651	1.07298	0.02	0.009	1	Gm47824
0.0257008	-0.485985	0.051	0.072	1	Dnajc18
0.0257503	1.02407	0.02	0.009	1	Dnaaf10
0.025767	0.924537	0.02	0.009	1	9530036O11Rik
0.0258784	-0.644683	0.03	0.047	1	Npr1
0.0259138	-1.51198	0.003	0.01	1	Tlr3
0.0260031	-0.503601	0.052	0.074	1	Zkscan7
0.0261366	-0.674252	0.021	0.035	1	Tjp3
0.0261576	0.565166	0.074	0.053	1	Rpl13a
0.0261903	1.08892	0.017	0.008	1	Lancl2
0.0262138	0.847916	0.015	0.006	1	Stn1
0.0263723	-0.344036	0.085	0.111	1	Trip4
0.0264587	-0.340214	0.09	0.116	1	Nono
0.0267918	-0.344729	0.098	0.125	1	Wipi1
0.0269497	-0.361344	0.093	0.119	1	Ncoa3
0.0270016	-0.166686	0.329	0.374	1	Thrap3
0.0270872	-0.285641	0.119	0.149	1	Cfap74
0.0271198	-0.467126	0.038	0.057	1	Kat8
0.0272135	-0.268754	0.122	0.152	1	Gm21992
0.0272182	-0.205167	0.326	0.368	1	Tmem178b
0.0272362	-0.352224	0.098	0.125	1	Rorc
0.0272525	-0.170389	0.071	0.096	1	Lrrc36
0.0272525	-0.591616	0.049	0.07	1	Rlim
0.0272637	-0.783282	0.021	0.036	1	Tbc1d10a
0.0274088	-0.584035	0.04	0.058	1	Mib2
0.0274947	-0.744782	0.021	0.036	1	Gm48860
0.027543	1.47595	0.011	0.004	1	Dus4l
0.027543	1.47595	0.011	0.004	1	Cdipt
0.027605	1.38848	0.011	0.004	1	Slc16a11
0.0276728	-0.406696	0.09	0.116	1	St13
0.0277192	-0.579094	0.031	0.048	1	Atf6b
0.0278519	-0.88905	0.016	0.029	1	Zswim4
0.0278856	-0.726993	0.009	0.019	1	Dhrs7
0.0279522	-0.326859	0.163	0.195	1	Ehmt2
0.0280129	-0.611516	0.009	0.019	1	Nlrc5
0.0280129	-0.541127	0.04	0.058	1	Ywhab
0.0283106	-0.208588	0.182	0.217	1	Clint1
0.0283505	-0.529054	0.062	0.084	1	Kdelr2
0.0283782	0.605715	0.045	0.029	1	Dgkq
0.028396	-0.234495	0.159	0.192	1	Stox2
0.0284546	-0.543344	0.045	0.064	1	Gtpbp1
0.0284923	0.592356	0.062	0.043	1	H2-DMa
0.0285473	-0.364135	0.071	0.094	1	Hip1
0.0285514	-0.933444	0.011	0.022	1	Crb3
0.0286574	-0.469336	0.068	0.091	1	St8sia1
0.0286651	-0.0865058	0.967	0.971	1	Nav2
0.0287372	-0.14531	0.36	0.405	1	Srcap
0.0287718	-0.588432	0.028	0.044	1	Supv3l1
0.0287925	-1.09068	0.008	0.017	1	Gm8234
0.0288481	-0.833908	0.014	0.026	1	Gm20257.1
0.0288575	-0.826255	0.019	0.033	1	Nt5c3b
0.0288792	-0.128249	0.284	0.329	1	Pard3b
0.02909	-1.19648	0.005	0.012	1	Gpsm2
0.0292051	-0.278533	0.083	0.108	1	Tmem51
0.0292682	-0.453368	0.04	0.058	1	Dzip3
0.0292988	0.402839	0.07	0.05	1	Spg7
0.0293528	-0.139447	0.284	0.327	1	Itpr1
0.0293585	0.787891	0.035	0.021	1	Hpf1
0.0293807	-0.731098	0.019	0.033	1	Cmpk1
0.0293807	-0.731098	0.019	0.033	1	Snhg14
0.0294012	-0.222359	0.208	0.243	1	Chgb
0.0294196	-0.303849	0.099	0.126	1	Arhgap44
0.0294977	-1.24895	0.006	0.015	1	Klf15
0.029539	-0.624455	0.025	0.04	1	Stimate
0.0295476	-0.252234	0.199	0.235	1	Ppfia1
0.029589	-1.17856	0.006	0.015	1	Gm28494
0.0296203	-1.16406	0.006	0.015	1	Gipc2
0.0296374	-0.308953	0.141	0.171	1	Sec16b
0.0298008	-0.248375	0.229	0.264	1	Hook2
0.0298454	-0.228482	0.138	0.17	1	Atp13a1
0.0298967	0.909316	0.029	0.016	1	Lsamp
0.0299288	-0.177831	0.234	0.273	1	Sgsm1
0.0299375	-0.177378	0.15	0.183	1	Yars
0.0299678	-0.348482	0.065	0.087	1	Gps2
0.0299985	0.723468	0.026	0.014	1	Lrrc56
0.0300642	0.842202	0.029	0.016	1	A330008L17Rik
0.0300995	-0.0858958	0.333	0.386	1	Dnm2
0.0302367	-0.389123	0.067	0.09	1	Amz2
0.0302374	-0.384447	0.068	0.091	1	B830017H08Rik
0.0303723	0.247064	0.192	0.159	1	Wdr43
0.0303889	1.29537	0.014	0.005	1	Rpl18
0.0303993	-0.353718	0.107	0.135	1	Casc3
0.0304017	-0.243093	0.157	0.19	1	Tpcn1
0.0304139	-0.292908	0.145	0.176	1	Lrrfip2
0.0304807	-0.159256	0.334	0.375	1	Epb41
0.0305003	-0.480585	0.05	0.07	1	Rhoq
0.0305695	-0.735091	0.03	0.046	1	Armc5
0.0305828	-0.417013	0.05	0.07	1	Atad3a
0.0307257	0.333947	0.134	0.107	1	Shtn1
0.0307288	-0.692816	0.03	0.046	1	Nin
0.0308054	-0.481119	0.036	0.054	1	Gm16759
0.0308812	-0.281231	0.132	0.163	1	Nxf1
0.0308952	-0.536228	0.042	0.06	1	Zfp24
0.0309069	-0.620561	0.038	0.056	1	Gm32926
0.0311588	-0.726993	0.023	0.037	1	Rpl12
0.0312074	-0.709363	0.026	0.041	1	Adsl
0.0313484	-0.252266	0.163	0.196	1	Med13l
0.0313663	1.11095	0.016	0.007	1	Ehhadh
0.0313789	-0.663983	0.023	0.037	1	Brms1
0.0314491	-0.882164	0.014	0.026	1	Fut10
0.0315056	-1.02655	0.012	0.023	1	Bud31
0.0315494	-0.514654	0.053	0.074	1	Pamr1
0.0315763	-0.852524	0.014	0.026	1	Ablim2
0.0315847	-0.711052	0.02	0.033	1	Tbc1d10b
0.0316742	-0.196201	0.322	0.358	1	Tbc1d1
0.0317408	-0.361344	0.091	0.117	1	Ddx18
0.0318036	-0.514103	0.067	0.089	1	Zxdc
0.0318131	-0.198734	0.248	0.283	1	Gprasp1
0.0319053	-0.660426	0.02	0.033	1	Tspyl1
0.0319188	-0.533513	0.026	0.041	1	Ddx47
0.0320758	-0.273991	0.102	0.129	1	Ankrd33b
0.0321773	-0.345832	0.144	0.174	1	Nlgn2
0.0322035	-0.242282	0.138	0.169	1	Nckap5
0.0322126	-0.241292	0.197	0.231	1	Shfl
0.0323142	-0.572522	0.034	0.051	1	Mak16
0.0324319	-0.111343	0.415	0.464	1	Ece1
0.0324321	-0.121948	0.46	0.508	1	Phldb2
0.0324561	-0.203431	0.262	0.3	1	Adgrl1
0.0324829	-0.671889	0.027	0.042	1	Kif17
0.0325904	-0.118242	0.621	0.664	1	Trio
0.032607	-0.208551	0.277	0.315	1	Unc13b
0.0326891	-0.570874	0.034	0.051	1	Vrk3
0.032751	-0.11912	0.347	0.396	1	Mical3
0.0328049	0.530664	0.069	0.05	1	Atp6v1h
0.0330472	-0.163415	0.335	0.378	1	Lpp
0.0331673	0.799417	0.027	0.015	1	Angptl6
0.0331769	-0.497004	0.055	0.075	1	Lrguk
0.0332794	-0.384447	0.071	0.094	1	Cog4
0.033314	0.625523	0.043	0.028	1	Gm10800
0.0333324	0.761942	0.027	0.015	1	Daglb
0.0333375	-1.14203	0.008	0.018	1	Pxmp4
0.0334234	-0.734373	0.021	0.034	1	Relb
0.0334403	-0.667011	0.024	0.038	1	Clcc1
0.0334763	-0.718431	0.017	0.03	1	Pla2g2f
0.033584	-1.02655	0.008	0.018	1	A930024E05Rik
0.033584	-1.02655	0.008	0.018	1	5730405O15Rik
0.0336117	0.607319	0.033	0.019	1	Phldb1
0.033613	-0.432192	0.053	0.074	1	Lrrc1
0.0338869	-0.36924	0.095	0.121	1	Rrp1
0.033962	0.209786	0.33	0.296	1	Kif5b
0.0340097	0.407467	0.134	0.108	1	Ptpra
0.0340832	-0.648042	0.027	0.043	1	Lysmd3
0.0341676	0.5835	0.076	0.056	1	Prr14
0.0341906	-0.685517	0.027	0.043	1	Dtx2
0.0342316	-0.196946	0.211	0.247	1	Deptor
0.0343252	-0.470653	0.062	0.083	1	Klhl26
0.0343285	-0.600289	0.031	0.047	1	Uros
0.0343779	0.880337	0.021	0.011	1	Gm44502
0.0343816	-0.285288	0.074	0.098	1	Plekhm3
0.0344251	-0.524053	0.045	0.063	1	Phlpp2
0.0344383	-0.413577	0.043	0.061	1	Cabp7
0.0344991	0.602803	0.066	0.047	1	Dnttip1
0.0345605	-0.454647	0.039	0.057	1	P4ha1
0.0346075	0.217213	0.157	0.127	1	Mir6236
0.0346106	-0.407644	0.059	0.08	1	Dlg3
0.0346474	-0.581142	0.021	0.034	1	Setd4
0.0346676	-0.250137	0.109	0.137	1	Zwint
0.0346819	-1.34848	0.004	0.011	1	Ccndbp1
0.0347316	-0.552622	0.035	0.052	1	Pccb
0.0347455	-0.471338	0.049	0.069	1	Pigu
0.0347469	0.63396	0.036	0.022	1	5730480H06Rik
0.0348173	-1.2192	0.004	0.011	1	Zfp354b
0.0348492	-0.579094	0.031	0.047	1	Pfkm
0.0348931	-1.12609	0.004	0.011	1	Slc31a2
0.0349269	-0.711918	0.047	0.066	1	Sorcs2
0.0349699	-0.501462	0.04	0.057	1	Grpel2
0.0349982	-0.187708	0.133	0.163	1	Tafa5
0.0351327	-0.423071	0.068	0.09	1	Tnk2
0.0351818	-0.311711	0.103	0.129	1	Zfp644
0.0351967	-0.842129	0.018	0.031	1	Nr2c1
0.0352003	-1.22819	0.007	0.015	1	0610010K14Rik
0.0352566	-0.901023	0.013	0.024	1	Dnal4
0.0352834	0.192593	0.304	0.268	1	Tom1l2
0.0352875	-0.271666	0.107	0.135	1	Stat5b
0.0353319	-0.168234	0.508	0.539	1	Huwe1
0.0353354	-0.394941	0.035	0.052	1	Ubb
0.035378	0.710412	0.053	0.036	1	Pcgf3
0.0354278	-1.09694	0.007	0.015	1	Tmem170
0.035444	-0.485985	0.031	0.047	1	Capn5
0.0354501	-1.09068	0.007	0.015	1	E130311K13Rik
0.0354786	-0.393336	0.054	0.074	1	Vps11
0.0355395	-0.148544	0.343	0.383	1	Zfc3h1
0.0355444	-0.833908	0.011	0.021	1	Champ1
0.0355933	-0.318157	0.085	0.11	1	Smurf2
0.0357164	-0.60079	0.032	0.048	1	Ighmbp2
0.0357396	-0.752378	0.018	0.031	1	Jkamp
0.0357623	0.418586	0.08	0.059	1	Ywhaq
0.0357773	-0.15864	0.466	0.515	1	Ankrd11
0.0357784	-0.515591	0.04	0.058	1	Nphp1
0.0357996	1.41402	0.012	0.005	1	Hydin
0.0358272	0.536383	0.048	0.032	1	Mapk8
0.0358408	1.08036	0.019	0.009	1	Fez1
0.0358862	1.33602	0.012	0.005	1	Fundc1
0.0359752	1.25355	0.012	0.005	1	Gm42936
0.036015	0.558409	0.044	0.029	1	Csk
0.0360553	-0.348482	0.131	0.159	1	Bbs9
0.0360691	0.812982	0.024	0.013	1	Mblac2
0.0361252	0.866531	0.027	0.015	1	Rdh10
0.0361773	-0.589148	0.046	0.065	1	Arhgef3
0.0362063	1.06091	0.012	0.005	1	Mettl23
0.0362103	-0.220091	0.127	0.157	1	Map4k4
0.0362224	-0.423444	0.04	0.057	1	Lbh
0.0365593	-0.20954	0.178	0.211	1	Tle3
0.0366583	-0.632274	0.033	0.049	1	Man2b1
0.0367179	-0.451859	0.074	0.096	1	Dnajc11
0.0367508	-0.147761	0.469	0.504	1	Usp34
0.0368613	-0.539202	0.052	0.071	1	Orc4
0.0369784	-0.433463	0.062	0.084	1	Rsl1d1
0.0370019	-0.67863	0.025	0.039	1	Zfp984
0.0370662	-0.181201	0.198	0.233	1	Odf2
0.0371286	1.15787	0.017	0.008	1	Minpp1
0.0371718	-0.183124	0.255	0.291	1	Ddx39b
0.0374658	1.26295	0.014	0.006	1	Rapgef5
0.0375777	1.12545	0.014	0.006	1	Mpi
0.0376516	-0.453368	0.041	0.059	1	Mapk6
0.0376685	-0.465838	0.041	0.059	1	Actr2
0.0378343	-0.213977	0.294	0.33	1	Ush1c
0.0379318	0.440573	0.095	0.073	1	Mrpl1
0.0380681	-0.324993	0.106	0.132	1	Rec8
0.0380706	-0.230993	0.209	0.243	1	Kmt2b
0.0381023	-0.363588	0.078	0.101	1	Gm20400
0.0383654	-0.5929	0.038	0.055	1	Myl12b
0.038375	-0.406258	0.065	0.086	1	Ccdc167
0.0383844	-0.446457	0.052	0.071	1	Trp53bp2
0.0384196	-0.301866	0.127	0.154	1	Cep170b
0.0384843	-0.0708517	0.911	0.906	1	Abcc8
0.03858	-0.697931	0.019	0.032	1	Cnnm3
0.0385855	-0.257598	0.12	0.148	1	Rc3h1
0.0386054	-0.907909	0.014	0.025	1	Cep20
0.0386199	-0.207126	0.128	0.157	1	Sik2
0.0386247	-0.626946	0.022	0.036	1	A230051N06Rik
0.0386818	-0.919638	0.009	0.019	1	Slc1a4
0.0387903	-0.866089	0.014	0.025	1	Ppm1f
0.0388022	-0.117288	0.515	0.565	1	Rsrp1
0.0388198	-0.325212	0.175	0.204	1	Csmd2
0.0388509	-0.115689	0.348	0.394	1	Myo6
0.0389881	-0.82302	0.014	0.025	1	Cpt2
0.0391114	-0.264901	0.115	0.142	1	Dtx3
0.0391213	0.308795	0.237	0.207	1	Frmd4a
0.0391764	-0.611516	0.019	0.032	1	Klhdc3
0.0391799	-0.54656	0.038	0.055	1	Ndufv3
0.0392505	-0.213029	0.353	0.392	1	Celf4
0.0392902	-0.611516	0.03	0.045	1	Tlcd2
0.0396252	0.835943	0.028	0.016	1	Selenow
0.0397039	-0.35539	0.087	0.111	1	Nectin3
0.0397476	-0.810825	0.011	0.022	1	Slc22a4
0.0398482	-0.485985	0.038	0.055	1	Scpep1
0.0398573	-0.113087	0.604	0.647	1	Luc7l3
0.0399619	0.475947	0.046	0.03	1	Cnbd2
0.0400385	-0.557068	0.044	0.062	1	Car8
0.0400692	-0.860543	0.017	0.029	1	Plppr4
0.0400983	-0.559986	0.026	0.04	1	Vps4a
0.0401095	-0.464675	0.043	0.06	1	Tmem38a
0.0401106	-0.708813	0.03	0.046	1	Serp1
0.0402104	-0.244734	0.155	0.186	1	Foxo1
0.0403631	-0.158304	0.426	0.468	1	Daam1
0.0404528	-0.626015	0.023	0.036	1	Gm5577
0.0405421	-0.485985	0.026	0.04	1	Zbtb1
0.0406489	-0.408424	0.043	0.06	1	Lrrc58
0.0406633	-0.508946	0.049	0.068	1	Patz1
0.0407875	0.725519	0.043	0.028	1	Gemin5
0.0408294	-0.273566	0.112	0.139	1	Ube2h
0.0410037	-0.711052	0.02	0.033	1	Actr5
0.0410708	-0.465438	0.062	0.083	1	Ddx41
0.0410733	-0.163188	0.384	0.429	1	Mbnl2
0.0411175	-0.697931	0.02	0.033	1	Slc12a9
0.0411237	1.02407	0.02	0.01	1	Rps25
0.0411311	-0.636607	0.027	0.041	1	Ranbp1
0.0411784	0.333234	0.144	0.117	1	Vapb
0.0412122	-0.180969	0.144	0.175	1	Cep164
0.0412389	-0.668099	0.017	0.029	1	Lipe
0.0412501	-0.734373	0.02	0.033	1	Rusc1
0.0412549	-0.628004	0.02	0.033	1	Irf9
0.0412611	-0.541127	0.044	0.062	1	Dbnl
0.041277	-0.541127	0.023	0.036	1	Cnksr1
0.0414248	0.35923	0.123	0.098	1	Ube2k
0.0414917	-0.238199	0.415	0.443	1	Gabbr2
0.0416788	-0.227983	0.19	0.222	1	Syngap1
0.0417963	-0.911076	0.008	0.016	1	Gm15264
0.0418422	1.71041	0.011	0.004	1	Ldb2
0.0418969	-0.251427	0.109	0.135	1	Olfm4
0.0419212	-0.471338	0.049	0.067	1	Tk2
0.0419354	-0.849676	0.008	0.016	1	Slc35d2
0.0419616	0.430654	0.107	0.084	1	Pogz
0.0419849	-0.261482	0.191	0.222	1	Hmgn3
0.0419886	-0.557068	0.017	0.029	1	Gm49980
0.0420174	-0.451051	0.055	0.075	1	Heatr6
0.0420315	-0.300916	0.098	0.123	1	Dpysl2
0.0421087	1.38848	0.011	0.004	1	Hnrnpa0
0.0421087	1.38848	0.011	0.004	1	Gemin8
0.0421969	-0.533513	0.04	0.057	1	Rnf19a
0.042199	0.536383	0.046	0.031	1	Mb21d2
0.0422442	-0.456541	0.049	0.067	1	Stk24
0.042334	-0.186307	0.24	0.276	1	Ypel2
0.042685	-0.661269	0.027	0.042	1	Necap2
0.0427155	-0.227202	0.232	0.265	1	Slc9a9
0.042901	-0.323939	0.052	0.072	1	Marcks
0.0429528	-0.721699	0.014	0.026	1	Ankrd50
0.0430529	-0.763519	0.021	0.033	1	Efcc1
0.0431507	-0.441591	0.055	0.075	1	2810004N23Rik
0.0431521	-0.983485	0.012	0.022	1	Sult2b1
0.0432729	0.885984	0.023	0.012	1	Luzp2
0.0433389	-0.59771	0.024	0.037	1	Tm7sf3
0.0433684	-0.333442	0.092	0.116	1	Ccdc9b
0.0433839	-0.297855	0.097	0.122	1	Bicdl1
0.0433848	1.08892	0.017	0.009	1	Col6a3
0.0434197	0.628311	0.052	0.036	1	Platr25
0.043423	0.936921	0.026	0.015	1	Cyp4f16
0.0435569	-0.40242	0.055	0.075	1	Elmo3
0.0435986	-0.480585	0.052	0.07	1	Tctn1
0.0436008	-0.145806	0.289	0.328	1	Ncoa2
0.0436242	-1.10456	0.006	0.014	1	Oas1b
0.0436242	-1.10456	0.006	0.014	1	D930015M05Rik
0.0436326	0.860972	0.026	0.015	1	Zfp458
0.043779	-0.87455	0.01	0.019	1	4930544I03Rik
0.0437792	-1.02655	0.006	0.014	1	Gm14264
0.0438209	-0.506163	0.052	0.07	1	Elmo2
0.0438464	-0.726993	0.017	0.029	1	Tesk1
0.0438571	-0.585981	0.041	0.058	1	Set
0.0439262	-1.30666	0.005	0.012	1	Gm19265
0.043949	-0.820103	0.01	0.019	1	Flt3l
0.0439952	-0.593594	0.017	0.029	1	Map3k19
0.0440087	-0.286073	0.176	0.206	1	Il6ra
0.0440236	0.710412	0.04	0.026	1	Nelfe
0.0440759	-0.763519	0.012	0.022	1	Ebag9
0.0441356	-0.158014	0.436	0.474	1	Ksr2
0.0442828	-0.0828216	0.488	0.533	1	Rapgef4
0.0443042	0.517068	0.061	0.043	1	Polb
0.0443152	-0.481119	0.036	0.052	1	Pcdhga5
0.0444114	-0.207126	0.119	0.146	1	Lhfpl4
0.0446175	1.36576	0.013	0.005	1	Gm43192
0.0446354	-0.210857	0.276	0.31	1	Etl4
0.0448145	-0.143748	0.435	0.474	1	Slc16a10
0.0448511	1.22137	0.013	0.005	1	D5Ertd615e
0.0448511	1.22137	0.013	0.005	1	Trpc5
0.0449024	1.19584	0.013	0.005	1	Fbxo41
0.0449412	-0.652158	0.024	0.038	1	Jak3
0.0449515	1.11095	0.015	0.007	1	Bco1
0.0449674	0.477213	0.065	0.047	1	Snrk
0.0450913	0.215107	0.236	0.206	1	Ube3c
0.0450934	1.04384	0.015	0.007	1	Nudt9
0.0451205	1.12545	0.013	0.005	1	Hsf4
0.0451206	-0.585044	0.036	0.053	1	Xlr3a
0.0451895	-0.541127	0.017	0.029	1	Rnf103
0.0452222	-0.377628	0.07	0.091	1	Gm44503
0.0452256	-0.331803	0.117	0.143	1	Uck2
0.0453721	-0.505721	0.021	0.033	1	Mfsd6
0.0457308	-0.433978	0.065	0.085	1	Peak1
0.0457609	-0.504132	0.052	0.071	1	Ankrd26
0.0459476	-0.744782	0.021	0.034	1	Zfp763
0.0459551	0.444337	0.102	0.08	1	Ppp4r4
0.0459617	-0.51198	0.042	0.059	1	Pa2g4
0.0463641	-0.674252	0.021	0.034	1	Borcs8
0.0464112	-0.737047	0.015	0.026	1	Ppa2
0.0464142	0.357712	0.132	0.108	1	Metap1d
0.0464425	-0.130662	0.257	0.296	1	Ep400
0.0465562	0.354268	0.087	0.067	1	Ppm1e
0.0465947	0.973447	0.021	0.011	1	Lysmd2
0.0468406	-0.203431	0.173	0.204	1	Dap
0.0468678	-0.394941	0.036	0.053	1	Rpl5
0.0468704	-0.718431	0.018	0.03	1	Cd81
0.0469325	0.489845	0.078	0.059	1	Ulk1
0.047016	0.742121	0.03	0.018	1	Ncam2
0.0471184	0.441834	0.066	0.048	1	Ppp2r2b
0.0472734	-0.697931	0.018	0.03	1	Gm5466
0.0472816	-0.114516	0.293	0.334	1	Bclaf1
0.0473087	0.721908	0.03	0.018	1	Pus3
0.0473895	-1.08545	0.008	0.017	1	Phf7
0.0473914	-0.453975	0.06	0.08	1	Rabgef1
0.0475008	-0.335657	0.078	0.1	1	Zfyve16
0.0475296	0.586423	0.036	0.023	1	Srp54a
0.0475543	-1.02655	0.008	0.017	1	9430021M05Rik
0.0475612	0.687142	0.03	0.018	1	Plcg2
0.0475883	-0.288221	0.113	0.139	1	Syp
0.0476499	-0.320615	0.078	0.1	1	Scarb2
0.0476716	-0.368473	0.119	0.144	1	Abcg1
0.0477194	-0.239283	0.136	0.164	1	Gnl2
0.0477256	-0.965153	0.008	0.017	1	4933439K11Rik
0.0477972	-0.866089	0.013	0.023	1	Klhl42
0.047887	-0.911076	0.008	0.017	1	Mef2c
0.0480533	-0.74276	0.008	0.017	1	Mrps21
0.0480737	0.847916	0.024	0.013	1	H2-Q2
0.048161	-0.294034	0.141	0.168	1	Thrb
0.0482421	-0.704625	0.013	0.023	1	Dpm2
0.048322	-0.18618	0.264	0.302	1	Asxl2
0.0483663	0.751054	0.037	0.024	1	Lig1
0.0483848	-0.412207	0.042	0.059	1	Plgrkt
0.0484466	-0.588432	0.013	0.023	1	Zfp51
0.0484533	-0.336509	0.081	0.104	1	Lsg1
0.0485085	0.217635	0.194	0.164	1	Sspn
0.0485201	-0.211768	0.136	0.165	1	Gns
0.0486408	0.697812	0.027	0.015	1	Rbm43
0.0487099	-0.499306	0.033	0.049	1	Nptxr
0.0487844	-0.67863	0.013	0.023	1	Ppp1r26
0.0489385	-0.257508	0.095	0.119	1	Pan2
0.0489708	-0.833908	0.011	0.02	1	Adgrf5
0.0491857	-0.447397	0.043	0.06	1	Psma1
0.0496855	1.12029	0.018	0.009	1	Rnf152
0.0497323	-0.244458	0.119	0.145	1	Traf3
0.0498339	0.297391	0.121	0.097	1	Ranbp3
0.0498362	-0.168282	0.332	0.37	1	Eml6
0.0498449	-0.718431	0.019	0.031	1	Psmd9
0.0498477	-0.788394	0.016	0.027	1	Cox19
0.049911	-0.550115	0.034	0.05	1	Tyk2
0.04993	-0.5347	0.03	0.044	1	Col11a2
0.0500588	0.36047	0.136	0.111	1	Ercc6
0.0501674	-0.191838	0.382	0.415	1	Itsn2
0.0502348	-0.302188	0.09	0.113	1	Golm2
0.0502686	-0.571988	0.026	0.039	1	Txnrd2
0.0503134	-0.482932	0.03	0.044	1	Zfp949
0.0504397	-0.0906838	0.773	0.792	1	Macf1
0.0504931	-0.644683	0.03	0.045	1	Dgka
0.0505192	-0.118446	0.326	0.368	1	Myt1
0.0505308	-0.142547	0.504	0.538	1	Zfhx2
0.0506709	-0.166356	0.315	0.352	1	Ap3d1
0.0506759	-0.292728	0.103	0.127	1	Pias2
0.0508796	-1.22819	0.007	0.015	1	Rabac1
0.0509529	-0.267562	0.122	0.148	1	Setd3
0.0510006	-0.413577	0.055	0.074	1	Polr3gl
0.0510349	-1.16406	0.007	0.015	1	Ttl
0.0510349	-1.16406	0.007	0.015	1	Dynlt3
0.0510795	-0.23365	0.098	0.122	1	Phka1
0.0511159	-0.389123	0.049	0.067	1	Sae1
0.0511906	-1.09694	0.007	0.015	1	Nap1l3
0.051291	-0.448786	0.034	0.05	1	Galnt12
0.0513369	-0.117621	0.515	0.56	1	Cmip
0.0513579	-0.301733	0.09	0.114	1	Macrod1
0.0516098	-0.65732	0.023	0.036	1	Ndufv1
0.0516794	-0.139373	0.331	0.372	1	Plcb1
0.0517356	-0.384601	0.049	0.067	1	Hmgxb3
0.0518101	-0.308324	0.141	0.167	1	Scarna2
0.0518139	0.871567	0.027	0.016	1	Pgd
0.0520246	-0.304087	0.066	0.087	1	Frzb
0.0521965	-0.0665614	0.311	0.356	1	Adcy9
0.0522012	-0.22478	0.163	0.193	1	Ip6k1
0.0522588	0.252262	0.16	0.133	1	Ap1g1
0.0522693	0.934972	0.024	0.014	1	Zfp267
0.0522693	0.934972	0.024	0.014	1	Macir
0.0523425	-0.254275	0.129	0.156	1	Cebpz
0.0523853	-0.151432	0.315	0.352	1	Cpq
0.0524063	-0.721699	0.014	0.024	1	Cobl
0.0524232	-0.484235	0.05	0.068	1	Sipa1l2
0.0524272	-0.168572	0.369	0.407	1	Tmem108
0.0524685	-0.280737	0.073	0.094	1	Ppp2r3d
0.0525631	-0.929256	0.017	0.028	1	Tha1
0.0525737	-0.74276	0.02	0.032	1	Rassf6
0.0526934	-0.518407	0.046	0.063	1	Nucb1
0.0526965	1.04056	0.024	0.014	1	Nr1d1
0.0526979	-0.731098	0.02	0.032	1	Zfp952
0.0527095	-0.319999	0.084	0.107	1	Slc2a13
0.0527317	-0.253324	0.204	0.234	1	Shroom3
0.0527558	1.03758	0.016	0.008	1	Slc39a6
0.0527956	-0.522979	0.04	0.057	1	Ring1
0.0528149	0.393253	0.131	0.107	1	Vps53
0.0528295	-0.222104	0.192	0.223	1	Zfp827
0.0532011	-0.485985	0.027	0.04	1	1110059E24Rik
0.0532325	-0.253324	0.093	0.116	1	Camta2
0.0533467	-0.231744	0.148	0.176	1	Dym
0.0533841	-0.98075	0.011	0.021	1	Dbr1
0.0533877	-1.44159	0.004	0.01	1	Gm34220
0.0533877	-1.34848	0.004	0.01	1	Arsk
0.0533877	-1.34848	0.004	0.01	1	Gm20544
0.0535014	-1.24895	0.004	0.01	1	Mvb12b
0.0535916	1.25355	0.011	0.005	1	Tyms
0.0536047	-0.933444	0.011	0.021	1	Dph7
0.0536116	-1.19648	0.005	0.012	1	Scnn1g
0.0536116	-1.19648	0.005	0.012	1	Dusp7
0.0537188	1.16609	0.011	0.005	1	Rab25
0.0537188	1.16609	0.011	0.005	1	Acads
0.0538379	-0.336037	0.11	0.135	1	Ccdc6
0.0539367	-0.340214	0.099	0.122	1	Lnpep
0.0539426	-0.283329	0.103	0.127	1	Epb41l4b
0.0540316	-0.974086	0.009	0.018	1	Gm4117
0.0540584	-0.441591	0.066	0.086	1	Erp29
0.054118	-0.651044	0.017	0.028	1	Pex5
0.0542296	-0.392981	0.057	0.076	1	Fasn
0.054243	-0.863055	0.009	0.018	1	Mtpn
0.0542771	1.12545	0.014	0.006	1	Zfhx4
0.0542771	1.12545	0.014	0.006	1	2610005L07Rik
0.0543663	-0.386449	0.04	0.056	1	Cdc23
0.0544322	1.05145	0.014	0.006	1	Myo15
0.0544357	-0.184217	0.242	0.276	1	Ppp1r12a
0.0544386	-0.804161	0.009	0.018	1	Mrps2
0.0544386	-0.804161	0.009	0.018	1	Gm28551
0.0544788	-0.611516	0.017	0.028	1	Ypel5
0.0545278	-0.28181	0.106	0.131	1	Nf2
0.054549	-0.398522	0.074	0.094	1	Trim26
0.0546333	-0.714609	0.011	0.021	1	Ttc9
0.0546647	-0.311645	0.078	0.1	1	Rufy1
0.0547097	0.517767	0.051	0.036	1	Rae1
0.0547709	0.761942	0.014	0.006	1	Samd10
0.0549418	-0.267562	0.119	0.145	1	Dnai1
0.0550276	-0.548506	0.027	0.041	1	Suclg1
0.0551089	0.499515	0.051	0.036	1	Sucla2
0.0554682	-0.337341	0.072	0.093	1	Kifc3
0.0555321	0.261249	0.231	0.204	1	Sec63
0.0555479	0.310482	0.181	0.155	1	Ago2
0.0555749	0.147157	0.621	0.612	1	Nrxn1
0.0556547	-0.213832	0.189	0.219	1	Srp72
0.0557691	-0.501891	0.027	0.041	1	Pycr2
0.0558166	-0.197795	0.216	0.248	1	Per2
0.0559113	-0.248946	0.216	0.246	1	St3gal3
0.0559741	-0.407644	0.059	0.077	1	Kif19a
0.056041	-0.158748	0.122	0.149	1	Rtl5
0.0560716	-0.212299	0.083	0.105	1	Jade1
0.056214	-0.441591	0.047	0.064	1	Angel2
0.0563937	-0.171212	0.293	0.326	1	Kcnh6
0.0564261	-0.320737	0.114	0.139	1	Pgap1
0.0566559	-0.276167	0.117	0.142	1	Adarb1
0.0566997	-0.362156	0.057	0.076	1	Smap1
0.0568796	-0.445779	0.061	0.08	1	Zfp871
0.0568971	0.262016	0.217	0.187	1	Pi4ka
0.0569906	-0.157652	0.248	0.282	1	Zfhx3
0.0570025	-0.192485	0.242	0.272	1	Fbrsl1
0.0572683	-0.740249	0.017	0.029	1	Zfp3
0.0572866	-0.36576	0.059	0.077	1	Clip2
0.057295	-0.302763	0.072	0.093	1	Cars2
0.0573113	-0.67863	0.014	0.025	1	Gm45902
0.0573252	-0.302188	0.1	0.123	1	4933427D14Rik
0.0573614	-0.235587	0.124	0.15	1	Cmtr1
0.0573646	-0.427091	0.054	0.072	1	Cbx6
0.0573976	0.516589	0.035	0.022	1	Gm32828
0.0574695	-0.696405	0.014	0.025	1	9330198N18Rik
0.0575635	-0.20371	0.244	0.277	1	Sec16a
0.0575967	0.319897	0.065	0.047	1	Gramd1b
0.0576086	0.640871	0.019	0.01	1	Cntnap5c
0.0576673	0.277533	0.262	0.235	1	Il31ra
0.0577296	0.821443	0.025	0.015	1	Cops7b
0.0578811	-0.361421	0.074	0.094	1	D3Ertd751e
0.0579629	-0.635363	0.029	0.043	1	Hemk1
0.0579656	-0.24758	0.1	0.124	1	Tra2a
0.0579673	-0.289588	0.1	0.124	1	Zgpat
0.057977	0.930378	0.022	0.012	1	Fgd1
0.057977	0.885984	0.022	0.012	1	Rabl3
0.0580171	0.438569	0.084	0.065	1	Uhrf2
0.0581729	-0.50768	0.033	0.047	1	Tent5c
0.0581947	-0.345083	0.052	0.07	1	Cped1
0.0582951	-0.381218	0.042	0.058	1	Marchf5
0.058298	-0.840998	0.021	0.033	1	Plxna1
0.0583743	-0.14349	0.455	0.494	1	Ncor2
0.0584214	0.803522	0.022	0.012	1	Naa10
0.0584532	-0.463959	0.033	0.047	1	1700030K09Rik
0.0584839	-0.31606	0.106	0.13	1	Map9
0.0585837	0.400261	0.056	0.04	1	Gm49948
0.0586047	-0.412612	0.062	0.08	1	Zer1
0.0588361	-1.09068	0.008	0.015	1	AI182371
0.0589723	-0.555248	0.044	0.06	1	2900005J15Rik
0.0590244	-1.02655	0.008	0.015	1	Slc12a4
0.0590246	0.645872	0.036	0.023	1	Slc16a6
0.0590865	-0.845981	0.012	0.022	1	Chmp1b
0.0591706	-0.222619	0.192	0.223	1	Smc3
0.0592188	-0.959439	0.008	0.015	1	Dnah7c
0.0592616	0.912046	0.029	0.018	1	Sat1
0.0592979	-0.244859	0.131	0.157	1	Canx
0.059349	-0.797072	0.012	0.022	1	Rpl30
0.0595272	-0.763519	0.012	0.022	1	Fahd2a
0.0595272	-0.763519	0.012	0.022	1	Adam15
0.0595458	-0.341189	0.084	0.106	1	N4bp1
0.0595937	-0.833908	0.008	0.015	1	Gprc5c
0.0596015	-0.0764139	0.784	0.827	1	Ptprt
0.0596509	-0.128134	0.199	0.233	1	Phc2
0.0596692	-0.0828676	0.472	0.516	1	Aopep
0.0597117	-0.628004	0.021	0.033	1	1110018N20Rik
0.0598046	-0.67863	0.008	0.015	1	Arhgef38
0.0598058	-0.310086	0.138	0.164	1	Ppp4r1l-ps
0.0598114	-0.448786	0.033	0.047	1	Ppl
0.0599151	-0.460207	0.057	0.075	1	Gde1
0.0599597	-0.59771	0.025	0.038	1	Tdrkh
0.0600723	-0.343744	0.084	0.106	1	Zup1
0.0600752	-0.321458	0.068	0.087	1	Ttll4
0.0602053	-0.207126	0.079	0.101	1	Stt3a
0.0602165	-0.370508	0.054	0.072	1	Dctn4
0.0602296	0.472548	0.074	0.056	1	Dcun1d2
0.0602485	-0.919638	0.01	0.019	1	Sipa1
0.0602888	-0.163074	0.304	0.341	1	Mtss1
0.0603677	-0.253687	0.141	0.168	1	Ctdspl2
0.0603715	-0.214999	0.111	0.136	1	Slmap
0.0603963	1.08892	0.017	0.009	1	Poglut3
0.0604258	-0.357027	0.07	0.09	1	Ssbp4
0.0604553	-0.348482	0.061	0.08	1	Nudt3
0.0604977	-0.289588	0.126	0.151	1	Man1c1
0.0605417	-0.339711	0.068	0.087	1	Map3k14
0.0606547	-0.453975	0.038	0.053	1	Pcsk6
0.0606718	-0.492217	0.012	0.022	1	Mcts2
0.0606927	-0.319107	0.087	0.109	1	Gga2
0.0607351	0.38241	0.106	0.085	1	Tbk1
0.0608578	0.866531	0.017	0.009	1	Nab1
0.0611568	-0.287678	0.084	0.105	1	Asxl1
0.0612475	-0.441591	0.057	0.075	1	Atp5a1
0.0613198	-0.15822	0.391	0.426	1	Ubn2
0.0613646	-0.267562	0.059	0.077	1	Nek7
0.0613982	-0.734373	0.022	0.034	1	Eogt
0.061441	-0.252266	0.082	0.104	1	Brd9
0.0614695	-0.326114	0.061	0.08	1	Tfcp2
0.0614837	-0.104556	0.286	0.324	1	Vps13d
0.0615401	-0.253062	0.065	0.085	1	Gm12258
0.061592	-0.213369	0.142	0.17	1	Kdm5c
0.0616028	-0.159267	0.39	0.422	1	Syt7
0.0616195	0.751054	0.017	0.009	1	Mrpl54
0.0616434	-0.277515	0.066	0.086	1	Nr1d2
0.0617646	0.458873	0.058	0.042	1	Dscam
0.0617815	0.48246	0.053	0.038	1	Arhgap1
0.0618259	-0.389123	0.038	0.053	1	Wdr44
0.0618467	-0.468259	0.045	0.061	1	Tcof1
0.0620639	-0.268688	0.129	0.155	1	Fut8
0.0621725	-0.120643	0.273	0.309	1	Chd8
0.0622689	-0.590454	0.015	0.026	1	Sc5d
0.0622784	-0.212479	0.172	0.2	1	Dyrk1a
0.0625141	-0.407157	0.072	0.092	1	Dync2i1
0.0625503	-0.0924596	0.362	0.409	1	Ppm1l
0.0625698	-0.190765	0.288	0.32	1	Ythdc1
0.0628349	0.248141	0.199	0.172	1	Eif5
0.0628659	-0.544402	0.03	0.043	1	Trib1
0.0629095	0.558409	0.049	0.035	1	Ube2l3
0.0630806	-0.233004	0.146	0.173	1	Dap3
0.0631432	-1.24895	0.006	0.013	1	Unc5b
0.063157	0.0794554	0.984	0.98	1	Pcsk2
0.0632885	-0.545021	0.026	0.039	1	Lonrf2
0.0633969	-0.472353	0.04	0.055	1	Crybg1
0.0634931	-1.10456	0.006	0.013	1	Pheta1
0.0634931	-1.10456	0.006	0.013	1	Lancl3
0.0635318	-0.350682	0.09	0.112	1	Cyld
0.0636728	-1.02655	0.006	0.013	1	Gm12359
0.0636917	1.38848	0.01	0.004	1	Pbx4
0.0637054	-0.154309	0.134	0.162	1	Brd3
0.0638115	0.84018	0.02	0.011	1	Klhl28
0.0638744	-0.1651	0.216	0.248	1	Rnf213
0.0638946	-0.303394	0.069	0.089	1	Kifap3
0.0639381	-0.153978	0.264	0.297	1	Ddx46
0.0639529	1.19584	0.01	0.004	1	Rab5if
0.0639529	1.19584	0.01	0.004	1	Sccpdh
0.0639817	-0.175135	0.416	0.454	1	Fam219a
0.0640162	-0.518407	0.022	0.034	1	Gm20708
0.0640253	-0.241058	0.086	0.108	1	1600020E01Rik
0.0640292	1.11095	0.014	0.007	1	4930432B10Rik
0.0640292	1.04384	0.014	0.007	1	Rexo5
0.0641026	-0.121973	0.272	0.308	1	Bcr
0.0641129	0.61981	0.026	0.015	1	Rab21
0.0642123	-0.0884607	0.31	0.348	1	Spock2
0.0642278	-0.36576	0.057	0.075	1	Ppt1
0.0643112	-0.479066	0.026	0.039	1	Mov10
0.0643215	0.769913	0.023	0.013	1	Obsl1
0.0643215	0.769913	0.023	0.013	1	Tnnc1
0.0643235	0.466487	0.054	0.039	1	Strada
0.0643667	-0.810825	0.013	0.022	1	Tmbim1
0.0645349	0.738981	0.023	0.013	1	Psmb3
0.0645496	-0.82302	0.013	0.022	1	Pfkfb4
0.0645659	-0.254505	0.076	0.097	1	G3bp1
0.0645862	0.789022	0.03	0.019	1	Ctps
0.0645977	0.725519	0.023	0.013	1	Dpy19l3
0.0646346	-0.611516	0.031	0.045	1	Foxred2
0.0646397	0.796569	0.014	0.007	1	Pdzrn3
0.0646503	0.596883	0.041	0.028	1	Gale
0.0647034	-0.226631	0.212	0.241	1	Zfp462
0.064775	-0.51198	0.054	0.071	1	Trim11
0.0648461	-0.732822	0.013	0.022	1	9530077C05Rik
0.0648497	-0.100554	0.754	0.766	1	Slc24a2
0.0649289	-0.211232	0.147	0.173	1	Hnrnpul2
0.0649565	0.304092	0.112	0.09	1	Zfp654
0.0649782	-0.32163	0.095	0.117	1	Diaph1
0.0650466	-0.704625	0.013	0.022	1	Card6
0.0651039	-0.464675	0.04	0.056	1	Dock6
0.0651389	-0.261612	0.16	0.187	1	Zfp652
0.0651453	-0.28031	0.09	0.111	1	Ric1
0.0655121	-0.490501	0.041	0.057	1	Cct6a
0.065539	0.596377	0.05	0.036	1	Itga2
0.0655752	1.14337	0.012	0.005	1	Prr16
0.0656113	0.369868	0.102	0.081	1	6030443J06Rik
0.0656451	-0.398522	0.035	0.05	1	Katnal1
0.0656735	-0.626015	0.023	0.035	1	Ubxn10
0.0657819	-0.255254	0.111	0.135	1	Mbtps1
0.0657957	-0.402702	0.067	0.086	1	Carm1
0.0658137	-0.588432	0.013	0.022	1	Rcbtb2
0.0658357	-0.420217	0.035	0.05	1	Slc11a2
0.0658464	-0.300314	0.088	0.11	1	Map6
0.0659195	-0.118063	0.382	0.425	1	Sptbn4
0.0659529	0.973447	0.012	0.005	1	Dhx58
0.0661042	0.344284	0.101	0.08	1	Exoc3
0.066114	-1.2192	0.005	0.011	1	Pecam1
0.066114	-1.2192	0.005	0.011	1	A4galt
0.0662546	-0.382697	0.052	0.069	1	Spty2d1
0.0662687	-1.12609	0.005	0.011	1	Gm42906
0.0663179	-1.11402	0.005	0.011	1	Pygm
0.0663517	-0.152607	0.141	0.168	1	Fam135b
0.0663993	-0.451051	0.053	0.07	1	Ap4e1
0.0664704	-1.02655	0.005	0.011	1	Smim4
0.0666596	-0.87455	0.011	0.019	1	Sephs2
0.0667023	-1.02655	0.008	0.016	1	Pik3c2b
0.0667639	-0.532444	0.036	0.051	1	A430033K04Rik
0.0668284	-0.856628	0.005	0.011	1	Tent5d
0.0668643	-0.386956	0.052	0.07	1	Rnf157
0.0668942	-0.220726	0.152	0.18	1	Tmcc1
0.0669789	-0.336238	0.098	0.12	1	Focad
0.0671305	-0.124803	0.422	0.467	1	Tsc22d1
0.0671549	-0.901023	0.008	0.016	1	Med29
0.0671549	-0.901023	0.008	0.016	1	Cbr1
0.0672277	-0.307735	0.051	0.068	1	Eef2kmt
0.0672417	-0.467126	0.036	0.051	1	Cd82
0.0672623	-0.257437	0.157	0.184	1	Pdcd11
0.0673008	-0.369155	0.068	0.087	1	Pphln1
0.0673092	-0.333215	0.051	0.068	1	Lrrcc1
0.0673739	-0.415119	0.036	0.05	1	Mreg
0.0674318	-0.125826	0.49	0.526	1	Prpf38b
0.0675049	-0.731098	0.02	0.031	1	Nmnat2
0.0675466	-0.441591	0.027	0.039	1	Pttg1ip
0.0679265	-0.245194	0.139	0.165	1	Etv6
0.0679289	-0.259867	0.13	0.155	1	Ralgapb
0.0680023	0.538231	0.051	0.036	1	Inpp5e
0.0684607	0.514015	0.033	0.022	1	Opcml
0.0684764	0.585631	0.068	0.052	1	Wdr47
0.0685384	-0.383039	0.092	0.113	1	Gmpr
0.0687031	-0.336894	0.085	0.106	1	Rgl3
0.0687336	-0.343411	0.076	0.096	1	Irs2
0.0687816	0.973447	0.017	0.009	1	Sox12
0.0689509	-0.515938	0.037	0.052	1	Zbtb21
0.0690742	-0.590454	0.033	0.046	1	Hdac7
0.0690863	0.71969	0.034	0.022	1	Anapc16
0.0692099	-0.636607	0.028	0.041	1	Gmip
0.069267	0.857969	0.017	0.009	1	Spsb3
0.06934	-0.425103	0.063	0.081	1	Scrib
0.0693982	-0.176377	0.168	0.196	1	Neurod1
0.0694036	-0.59771	0.024	0.036	1	Hnrnpf
0.0694705	0.56819	0.052	0.037	1	Gm12474
0.0695652	-0.234953	0.099	0.122	1	Faf2
0.0696451	-0.278617	0.073	0.093	1	Marchf8
0.069649	-0.778626	0.014	0.023	1	Arrdc4
0.0697631	0.699272	0.03	0.019	1	Rnf19b
0.0697847	0.24131	0.254	0.225	1	Usp15
0.0698402	-0.792088	0.014	0.023	1	Tnfrsf1a
0.0698773	-0.704625	0.017	0.027	1	Bach2
0.0699824	-0.400232	0.084	0.104	1	Ulk2
0.0700007	-0.2303	0.116	0.14	1	Iffo1
0.0700416	-0.0571251	0.306	0.348	1	Gramd3
0.0700488	-0.630625	0.017	0.027	1	5830444B04Rik
0.0700808	0.257368	0.278	0.253	1	Fam135a
0.0704534	0.462831	0.051	0.036	1	Bri3
0.0704768	-0.20271	0.186	0.217	1	Dync1i2
0.0705346	-0.281367	0.059	0.077	1	Trim25
0.0705529	0.84018	0.021	0.012	1	3830406C13Rik
0.0708395	-0.263882	0.103	0.125	1	Tpp2
0.0709001	0.617303	0.034	0.022	1	Naa12
0.0709613	0.592356	0.03	0.019	1	Mesd
0.0710015	-0.588432	0.014	0.023	1	Plet1os
0.0711079	0.573839	0.034	0.022	1	Urm1
0.0711554	0.276294	0.118	0.096	1	Ascc1
0.0711739	0.329357	0.157	0.134	1	Celf1
0.0711986	-0.0944575	0.155	0.185	1	Gapvd1
0.0713591	-0.427916	0.037	0.052	1	Vipas39
0.0714972	-0.186425	0.166	0.193	1	Ip6k2
0.071707	-0.389123	0.049	0.065	1	Kansl2
0.0718882	0.522785	0.043	0.029	1	Aida
0.0719148	-0.26534	0.223	0.249	1	Slc38a10
0.0719879	-0.14041	0.312	0.344	1	Ubr2
0.0721937	-0.515591	0.038	0.053	1	Zrsr1
0.0722062	-0.342055	0.062	0.08	1	Zfp330
0.0724205	0.461548	0.074	0.057	1	Etf1
0.0724344	-0.190713	0.244	0.274	1	Usp33
0.0725821	-0.441591	0.033	0.046	1	E2f4
0.0727548	-0.291695	0.074	0.094	1	Strn4
0.0728356	-0.132399	0.309	0.343	1	Smarca2
0.0728413	-0.541127	0.024	0.036	1	Gal3st1
0.0730156	-1.16406	0.007	0.014	1	Aqp11
0.0730766	-0.264713	0.077	0.097	1	Pi4kb
0.0731155	0.418858	0.084	0.066	1	Calu
0.0731255	-0.17985	0.142	0.169	1	Sfi1
0.0731893	-0.545928	0.021	0.032	1	Sbk1
0.0732855	-0.797072	0.011	0.02	1	Gm36371
0.0734427	-1.02655	0.007	0.014	1	Psmg2
0.0734427	-1.02655	0.007	0.014	1	Gm41414
0.0734766	-0.237701	0.226	0.255	1	Ube2e2
0.0734885	-0.196478	0.147	0.173	1	Dock10
0.0735384	-0.497859	0.029	0.042	1	Topbp1
0.0736347	-1.02655	0.007	0.014	1	Clu
0.0736378	0.517068	0.058	0.043	1	Pbx2
0.073647	-0.155507	0.445	0.482	1	Safb2
0.0736622	-0.952553	0.007	0.014	1	Efnb1
0.0737396	0.332989	0.091	0.072	1	Stk40
0.0738686	-0.273646	0.062	0.08	1	Slc9a1
0.0739073	0.651518	0.027	0.017	1	Kcnh5
0.0739286	-0.190638	0.263	0.295	1	Ddx50
0.0739566	-0.494332	0.033	0.047	1	Exd2
0.0742304	0.906332	0.015	0.008	1	Yif1b
0.0742304	0.906332	0.015	0.008	1	Thyn1
0.0742378	-0.202281	0.125	0.149	1	Shc1
0.074244	-0.414479	0.067	0.085	1	Rfx7
0.0743759	-0.611516	0.011	0.02	1	Nsmce4a
0.0745087	-0.406826	0.044	0.06	1	Inpp5k
0.0745769	-0.96997	0.009	0.017	1	Gm11755
0.0745935	-0.273065	0.11	0.133	1	Stk25
0.0746368	0.355694	0.079	0.061	1	Tent4b
0.07483	-0.0673176	0.598	0.649	1	Ghr
0.0748492	-0.234662	0.111	0.134	1	Itgav
0.0749353	-0.239797	0.077	0.097	1	Whamm
0.0750182	0.339318	0.157	0.134	1	Agfg1
0.0750528	-0.863055	0.009	0.017	1	Ndufc2
0.0751024	-0.849676	0.009	0.017	1	Ppp1r11
0.0751024	-0.849676	0.009	0.017	1	Proser3
0.0751299	0.610877	0.031	0.02	1	Ubqln2
0.0751352	-0.721699	0.014	0.024	1	Zfp281
0.075364	-0.384105	0.044	0.06	1	Bex2
0.0753651	-0.331408	0.033	0.046	1	Igsf21
0.0754225	-0.247	0.14	0.165	1	Zc3h18
0.0754755	-0.67863	0.014	0.024	1	Sh3bp5l
0.0754935	-0.611516	0.014	0.024	1	4933421O10Rik
0.075635	-0.373204	0.058	0.075	1	Ino80e
0.0757384	0.807437	0.024	0.015	1	Unc5d
0.0759683	-0.145578	0.272	0.306	1	Crocc
0.0763797	-0.567122	0.014	0.024	1	Tmem11
0.0765121	-0.56421	0.021	0.033	1	Ccdc134
0.0765446	-0.28181	0.038	0.053	1	Mxi1
0.0765453	-0.374477	0.045	0.06	1	Trir
0.0766836	0.668592	0.024	0.015	1	Rpl8
0.0767237	0.930378	0.021	0.012	1	Gm10130
0.0767997	0.415965	0.069	0.053	1	Tat
0.0768737	-0.128844	0.297	0.33	1	Cplx2
0.0770015	-0.123883	0.445	0.489	1	Kmt2d
0.0770161	0.338111	0.125	0.103	1	Aox1
0.0770601	-0.116928	0.278	0.312	1	Stxbp1
0.0771399	-0.4165	0.061	0.078	1	Kcnk16
0.0772345	0.0875342	0.75	0.721	1	Cntnap2
0.0773007	-0.191298	0.076	0.096	1	Plut
0.0773095	-0.266817	0.104	0.126	1	Dnajc24
0.0774416	1.19584	0.013	0.006	1	Zfp748
0.0774426	1.23648	0.013	0.006	1	Slc7a11
0.0775509	-0.441591	0.04	0.055	1	Zscan18
0.0775774	0.751054	0.032	0.021	1	Pcid2
0.0775928	0.821443	0.018	0.01	1	Armc7
0.0776536	0.497009	0.049	0.035	1	Fam183b
0.0776579	0.792874	0.021	0.012	1	Styk1
0.0777157	-0.360291	0.051	0.067	1	Med24
0.0777212	-0.259214	0.079	0.099	1	Vps39
0.0778554	1.05145	0.013	0.006	1	Gm10785
0.0778781	-0.264901	0.11	0.133	1	Ldb1
0.0778834	-0.412445	0.052	0.069	1	Sdf4
0.0780425	-0.296643	0.093	0.115	1	Bcar1
0.0780841	-0.246519	0.11	0.133	1	Edem2
0.0781468	0.721908	0.028	0.018	1	Mfhas1
0.0783391	-0.0534486	0.366	0.406	1	0610040J01Rik
0.0783897	-0.30131	0.096	0.117	1	Dnmt1
0.0784759	-0.241566	0.11	0.133	1	Rtn4rl1
0.0785183	-0.554485	0.03	0.043	1	Zfp729a
0.0785426	-1.27448	0.005	0.012	1	Sgk1
0.0786029	-0.042928	0.982	0.984	1	Meg3
0.0786553	-0.267562	0.078	0.098	1	Itprid2
0.0786854	0.673886	0.028	0.018	1	Scrt1
0.0790004	-0.317069	0.088	0.108	1	Znfx1
0.0790832	0.0992088	0.587	0.558	1	Kcnip4
0.079132	-1.02655	0.005	0.012	1	Txnl4a
0.079132	-1.02655	0.005	0.012	1	Eid2b
0.079132	-1.02655	0.005	0.012	1	5330439K02Rik
0.0791571	-0.317785	0.051	0.067	1	Ube2q2
0.0792176	-0.128433	0.242	0.274	1	Usp29
0.0792532	1.25355	0.011	0.005	1	Ndufaf1
0.0792532	1.16609	0.011	0.005	1	Plk4
0.079255	-0.158131	0.226	0.256	1	Ddx24
0.0793462	0.344541	0.069	0.053	1	Hgs
0.079358	-0.253519	0.091	0.112	1	Aacs
0.0793782	-0.125117	0.299	0.333	1	Jarid2
0.0794325	1.07298	0.011	0.005	1	Sema5a
0.0794325	1.07298	0.011	0.005	1	C130026I21Rik
0.0794615	0.42501	0.1	0.08	1	Dnah9
0.0795345	-0.376299	0.078	0.097	1	Slc37a1
0.0795899	-0.127548	0.514	0.546	1	Erc2
0.0795961	0.458873	0.054	0.039	1	Tex9
0.0796829	-0.763519	0.012	0.021	1	Asb6
0.0797594	-0.242871	0.09	0.111	1	Fkbp15
0.0797684	-0.244516	0.148	0.173	1	Phactr4
0.0797929	-0.763519	0.015	0.025	1	Cry1
0.0798114	-0.22181	0.261	0.286	1	Tulp4
0.0799587	0.303503	0.257	0.234	1	Ttc14
0.0800873	-0.0936676	0.304	0.338	1	Zfp608
0.0800896	-0.490501	0.018	0.029	1	Ccni
0.0801717	-0.246679	0.059	0.076	1	Ssh1
0.0801777	-0.45827	0.03	0.043	1	Zfp945
0.080258	-0.188246	0.229	0.259	1	Fubp1
0.0803152	-0.414824	0.047	0.063	1	Lrrc59
0.0803526	0.520934	0.028	0.018	1	Ocln
0.0803647	0.395087	0.098	0.079	1	Mib1
0.080367	-0.35539	0.078	0.098	1	Myo3a
0.080531	-0.552622	0.036	0.05	1	Tspan9
0.0805336	-0.327063	0.068	0.086	1	Slc4a2
0.0805528	-0.67863	0.015	0.025	1	Tgds
0.0807395	-0.696405	0.015	0.025	1	Tmem209
0.0809062	-0.732822	0.027	0.039	1	A230072E10Rik
0.0809338	0.48802	0.055	0.04	1	Atr
0.0809469	0.362012	0.097	0.077	1	Trps1
0.0810405	-0.571988	0.027	0.039	1	Apaf1
0.0811308	-0.611516	0.015	0.025	1	Uck1
0.0811308	-0.611516	0.015	0.025	1	Nsmce1
0.0811308	-0.611516	0.015	0.025	1	Ermp1
0.0811411	-0.168572	0.111	0.134	1	Srsf1
0.0811739	-0.441591	0.036	0.05	1	Zfp932
0.0813674	-0.474012	0.022	0.033	1	Slc27a1
0.0813712	-0.178557	0.103	0.125	1	Vil1
0.0816357	0.450768	0.049	0.036	1	Tspan13
0.0816517	-0.0656918	0.233	0.267	1	Abat
0.0817141	-0.306661	0.046	0.062	1	Calm2
0.0817813	-0.533513	0.027	0.039	1	Shq1
0.0819146	0.397254	0.078	0.06	1	Lias
0.0820175	-0.343411	0.08	0.099	1	Vdac1
0.0822331	-0.149037	0.102	0.125	1	Oxsr1
0.0822504	-0.452317	0.049	0.064	1	Syap1
0.0823634	-0.414284	0.084	0.104	1	Eif3j1
0.082464	-0.626015	0.023	0.034	1	Tomm40l
0.082484	-0.683666	0.019	0.029	1	Mat2b
0.082624	-0.392203	0.036	0.05	1	Cdk9
0.0826813	-0.31606	0.061	0.078	1	Slc4a8
0.0827106	-0.863055	0.01	0.018	1	Med20
0.0828002	0.643298	0.025	0.015	1	Pigs
0.0828083	-0.297581	0.103	0.124	1	B4galt5
0.0828089	-0.555248	0.044	0.059	1	Kif3a
0.0829428	-0.352782	0.047	0.063	1	Rnf25
0.0830163	-0.804161	0.01	0.018	1	Rpl7
0.0830479	0.61981	0.025	0.015	1	Akr1b10
0.0831103	-1.02655	0.008	0.015	1	Zbtb45
0.0831103	-1.02655	0.008	0.015	1	Gm5176
0.0831135	0.721908	0.029	0.019	1	Cript
0.083144	-0.629218	0.019	0.029	1	Irak2
0.0832104	-0.5347	0.032	0.045	1	0610030E20Rik
0.0832368	-0.726993	0.01	0.018	1	H2-K2.1
0.0833355	0.384515	0.084	0.067	1	Trub1
0.083402	-0.27144	0.136	0.159	1	Ap2a1
0.083421	0.311971	0.1	0.08	1	Rasa2
0.0834607	-0.135821	0.233	0.265	1	Maco1
0.0835957	-0.541127	0.019	0.029	1	Abcc2
0.0836258	-0.88905	0.008	0.015	1	Peli2
0.0836873	-0.079199	0.521	0.558	1	Kmt2c
0.0837656	-0.67041	0.01	0.018	1	Frg2f1
0.0837949	-0.282893	0.046	0.062	1	Fig4
0.0838511	-0.833908	0.008	0.015	1	Bend3
0.0839996	0.384235	0.078	0.061	1	Atp6v1b2
0.0840895	0.912046	0.016	0.009	1	Gm46440
0.0841072	-0.763519	0.008	0.015	1	Maskbp3
0.0841147	-0.0633243	0.355	0.393	1	Zc3h13
0.0842603	-0.25152	0.106	0.128	1	Pkia
0.0844223	2.05798	0.022	0.013	1	Hspa1a
0.0844852	-0.297005	0.121	0.143	1	Ptges
0.0844927	0.481241	0.062	0.046	1	Tfdp2
0.084508	-0.146135	0.202	0.231	1	Dock7
0.0845468	-0.218397	0.146	0.171	1	Zfp91
0.0845503	-0.128826	0.344	0.38	1	Skap1
0.0845874	0.534162	0.041	0.029	1	Itgb3bp
0.08463	0.594935	0.029	0.019	1	Rbm18
0.0848756	0.625523	0.016	0.009	1	Il18
0.0848818	0.576111	0.029	0.019	1	Gm32063
0.0849396	-0.358535	0.096	0.116	1	Wnk4
0.0850913	-0.856628	0.013	0.022	1	Taf1c
0.0852435	-0.353718	0.036	0.05	1	Nsun6
0.0852437	0.41202	0.072	0.056	1	Gm24265
0.0852939	-0.434211	0.069	0.087	1	Serpina10
0.085361	0.679715	0.022	0.013	1	Gm31356
0.0853695	-0.737047	0.016	0.026	1	Polr2c
0.0853954	0.525988	0.016	0.009	1	Fchsd1
0.0854106	-0.289588	0.061	0.078	1	Rnf145
0.0854247	-0.352129	0.055	0.072	1	Tecpr1
0.0855279	0.0649309	0.963	0.964	1	Srrm2
0.085546	-0.19453	0.288	0.319	1	Trrap
0.0855831	-0.269596	0.071	0.089	1	Kcnq4
0.0856448	0.590118	0.016	0.009	1	Nrg3
0.0857652	0.821443	0.019	0.011	1	Prkaa2
0.0857946	-0.286522	0.103	0.125	1	Cgn
0.0857962	-0.689518	0.016	0.026	1	Pcdha3
0.0858519	-0.731098	0.02	0.03	1	Zfp120
0.0859068	0.315366	0.143	0.121	1	Aco2
0.0859621	-0.469072	0.027	0.039	1	Pdha1
0.0860248	-0.377051	0.056	0.073	1	Emilin1
0.0862584	-0.292287	0.062	0.079	1	Ptpn21
0.0863846	-0.142728	0.286	0.316	1	Ralgapa1
0.0863936	-0.685517	0.013	0.022	1	Mettl2
0.0865018	-0.28861	0.165	0.189	1	Mta3
0.086528	0.533747	0.057	0.043	1	Wwp1
0.0865828	0.693339	0.019	0.011	1	Ugp2
0.0866025	-0.156005	0.153	0.18	1	Zfp612
0.08661	-0.29334	0.042	0.057	1	Eif1
0.0866625	-0.278533	0.09	0.111	1	Nub1
0.0867315	-0.234591	0.195	0.221	1	Ppip5k1
0.0867527	-0.562606	0.013	0.022	1	Ddx59
0.086767	-0.663983	0.02	0.03	1	Armcx3
0.0869086	-0.27874	0.122	0.145	1	D630024D03Rik
0.0869602	-0.210108	0.247	0.274	1	Kdm5a
0.0869826	-0.348482	0.043	0.057	1	Cox7a2l
0.0873271	-0.168847	0.109	0.132	1	Dync1li2
0.0874237	-0.262621	0.089	0.109	1	Kctd20
0.0875694	-0.277249	0.091	0.111	1	Sugp2
0.087588	-0.480271	0.033	0.046	1	Atad1
0.0876483	-0.324234	0.099	0.119	1	Zc3h15
0.0876618	-0.409023	0.038	0.052	1	Fnbp1l
0.0879255	-0.576751	0.02	0.03	1	Slc22a5
0.0879945	0.509499	0.042	0.029	1	5530601H04Rik
0.0880087	-0.163176	0.379	0.409	1	Esrrg
0.0880284	0.228101	0.186	0.162	1	Pde3b
0.0883472	0.597937	0.047	0.034	1	Gclm
0.0884254	-0.294175	0.103	0.124	1	Psd
0.0884397	-0.524053	0.02	0.03	1	Frmpd4
0.0885451	-0.175779	0.102	0.124	1	Ncoa5
0.0885603	-0.204891	0.156	0.182	1	Rnf150
0.0885685	-0.355176	0.027	0.039	1	Psd4
0.0885748	0.710412	0.03	0.019	1	Tmbim4
0.0886909	-0.581142	0.02	0.03	1	Mapk4
0.0888552	0.659338	0.048	0.035	1	Eif2b3
0.088925	0.659338	0.026	0.016	1	Zdhhc18
0.0891091	-0.264713	0.13	0.153	1	Ddx55
0.0892411	-0.788394	0.017	0.026	1	Large2
0.0892417	0.539044	0.026	0.016	1	Cct7
0.0892581	-0.324458	0.075	0.094	1	Adam10
0.0892819	-0.279534	0.081	0.1	1	Mbtd1
0.08933	-0.395787	0.033	0.046	1	Ccnh
0.0894597	-0.212345	0.138	0.163	1	Araf
0.0895574	0.415152	0.062	0.047	1	Vkorc1l1
0.089615	0.558409	0.026	0.016	1	Mmgt2
0.0897434	0.508484	0.047	0.034	1	Sacs
0.0897453	-0.460956	0.024	0.035	1	Pigv
0.0897696	1.11095	0.014	0.007	1	Srxn1
0.0899265	-0.33017	0.076	0.094	1	Arhgap23
0.090038	-0.386729	0.045	0.06	1	Plekhm1
0.0900634	-0.192476	0.22	0.247	1	Zfp609
0.0901001	-0.712445	0.017	0.026	1	Pank3
0.0901836	-0.87455	0.011	0.019	1	Srp14
0.090426	0.570091	0.043	0.03	1	Zfp809
0.090532	-0.712445	0.017	0.026	1	Rpl18a
0.0907187	0.293744	0.145	0.123	1	Tmod2
0.0908616	-0.763519	0.011	0.019	1	Clstn3
0.0910157	-0.0994211	0.34	0.377	1	Anks1
0.0910384	0.636412	0.014	0.007	1	Prkra
0.0910674	-0.781441	0.011	0.019	1	Ndufaf5
0.0910913	-0.726993	0.011	0.019	1	Xlr3b
0.0911374	-0.485985	0.046	0.061	1	Irf3
0.0912156	-0.345926	0.079	0.098	1	Fnbp1
0.091226	-0.552622	0.017	0.026	1	Zfp39
0.0913214	0.388484	0.082	0.065	1	Crem
0.091341	0.673886	0.034	0.023	1	Atg14
0.0914977	-0.493679	0.024	0.036	1	Lrp3
0.0916693	-0.63953	0.011	0.019	1	Tbc1d2
0.0916693	-0.63953	0.011	0.019	1	Gm16894
0.091695	-0.778626	0.014	0.022	1	Ikzf5
0.091908	-0.944091	0.006	0.012	1	Tspan17
0.091908	-0.944091	0.006	0.012	1	Rnf43
0.0919664	-0.435944	0.046	0.061	1	Trp53i13
0.0920202	-0.474012	0.021	0.031	1	Rab31
0.0920258	0.710412	0.023	0.014	1	Gm11084
0.092067	-0.224317	0.138	0.162	1	Smc6
0.0921472	-0.87455	0.006	0.012	1	E230029C05Rik
0.0922113	0.202472	0.206	0.18	1	Med13
0.0922506	-0.31606	0.066	0.084	1	Cacna1b
0.0923078	-0.112914	0.181	0.208	1	Snx24
0.0925404	0.651518	0.023	0.014	1	Dad1
0.0927204	-0.658822	0.014	0.022	1	Sbsn
0.0928056	-0.153889	0.272	0.302	1	Dock9
0.0928309	-0.282208	0.067	0.084	1	Atl2
0.0928918	-0.965153	0.008	0.015	1	Rce1
0.0929323	-0.326786	0.091	0.111	1	Zfp318
0.0929531	-0.302188	0.116	0.138	1	Unk
0.0930948	-0.224153	0.071	0.09	1	Nek9
0.0931022	-0.202403	0.142	0.166	1	Snx30
0.0931878	-0.901023	0.008	0.015	1	Gm9929
0.0934894	-0.383488	0.04	0.053	1	Zfp956
0.0935404	0.475947	0.059	0.044	1	Ube2d2a
0.0936953	-0.447691	0.04	0.054	1	Klhl18
0.0936998	-0.611516	0.025	0.036	1	Cit
0.0937161	-0.464675	0.021	0.031	1	Gna13
0.0937571	-0.67863	0.008	0.015	1	Zfp595
0.0939125	-0.421185	0.063	0.08	1	Nudt13
0.0939608	-0.452818	0.021	0.031	1	Bud23
0.093991	-0.541127	0.025	0.036	1	Cdv3
0.0940227	-0.333215	0.052	0.067	1	Ccpg1
0.0941543	0.621145	0.03	0.02	1	Men1
0.0941843	-0.332657	0.034	0.047	1	1700086L19Rik
0.0942561	-0.833908	0.017	0.027	1	BC002059
0.0942745	-0.67863	0.008	0.015	1	Sall4
0.0942924	-0.162437	0.206	0.233	1	Rundc3a
0.0943212	-0.390965	0.062	0.079	1	Atf1
0.0943656	-0.213485	0.162	0.187	1	Rreb1
0.0944689	0.743965	0.02	0.012	1	4921524J17Rik
0.0946085	-0.225862	0.105	0.126	1	Dsp
0.0946825	-0.256673	0.086	0.105	1	Numb
0.0947081	-0.265066	0.115	0.136	1	Pcgf5
0.0947645	-0.529054	0.025	0.036	1	Sharpin
0.0948083	0.592356	0.03	0.02	1	Lsm14b
0.0948735	1.14337	0.011	0.005	1	9530026P05Rik
0.0948735	1.06091	0.011	0.005	1	Gen1
0.0948998	-0.185706	0.271	0.3	1	Ncoa1
0.0949627	-0.252266	0.084	0.104	1	Rangap1
0.0949654	-0.462653	0.035	0.048	1	Alkbh5
0.09501	-0.161203	0.116	0.139	1	Adnp
0.0951029	0.597937	0.027	0.017	1	Dync2li1
0.0951044	0.973447	0.011	0.005	1	Kbtbd4
0.0951044	0.973447	0.011	0.005	1	L2hgdh
0.0951044	0.973447	0.011	0.005	1	Gm31135
0.0952927	-0.263593	0.074	0.093	1	Fam122a
0.0953083	-0.268526	0.152	0.176	1	Ccdc50
0.095362	0.890984	0.011	0.005	1	Mkks
0.095362	0.890984	0.011	0.005	1	Gdpd1
0.0954652	-0.152561	0.16	0.186	1	Plxnb2
0.0956041	0.0916161	0.625	0.601	1	Snd1
0.0956704	-0.65732	0.021	0.032	1	Dusp16
0.0959433	-0.289588	0.052	0.067	1	Ttll11
0.0960489	-0.405065	0.055	0.07	1	Cul7
0.096068	-0.294487	0.068	0.085	1	Ap1m1
0.0960994	-0.295042	0.059	0.076	1	Hps4
0.0963529	-0.584549	0.026	0.037	1	Cnnm1
0.0964552	0.43785	0.071	0.056	1	Yipf1
0.0965139	-0.333735	0.04	0.054	1	Ppm1a
0.0965221	-0.326114	0.034	0.047	1	Spacdr
0.0965452	-0.118184	0.293	0.326	1	Tox3
0.096571	-0.218035	0.1	0.12	1	Lrrfip1
0.0965789	-0.286197	0.046	0.06	1	Chmp2a
0.0966028	-0.557068	0.017	0.027	1	Btg2
0.0966969	-0.276532	0.077	0.095	1	Arrb2
0.0968238	-0.552622	0.017	0.027	1	Bscl2
0.0968339	0.388484	0.092	0.074	1	Rars2
0.09698	-0.353204	0.084	0.103	1	Bend7
0.0972122	-0.314534	0.055	0.071	1	Ralgds
0.0972216	-0.297082	0.109	0.13	1	Fam222a
0.0972332	-0.193904	0.123	0.146	1	Stim1
0.0972849	-0.22478	0.086	0.105	1	Zfp869
0.0974875	-0.153902	0.365	0.395	1	Hdlbp
0.0974961	-0.37731	0.074	0.092	1	Edem1
0.0975968	-0.141821	0.302	0.333	1	Patj
0.097735	0.463252	0.044	0.032	1	Rpap3
0.0977467	-0.189612	0.074	0.092	1	Dtd1
0.0979004	-0.327213	0.054	0.07	1	Plekha7
0.097952	-0.257879	0.127	0.149	1	Tbc1d9b
0.0981619	-0.207432	0.168	0.193	1	Gm38666
0.0981776	-0.234953	0.097	0.118	1	Rnf40
0.0982256	-0.781441	0.011	0.019	1	Gm33732
0.0982677	-0.441591	0.017	0.027	1	Gm8189
0.0982961	-0.704625	0.014	0.023	1	Imp4
0.0983949	-1.12609	0.005	0.01	1	Cacna2d2
0.098606	0.543762	0.035	0.024	1	Ap1s1
[truncated: 8,598 more rows]
