# Supplementary material for: Med14 phosphorylation shapes genomic response to GLP-1 Agonist
Source: bioRxiv. 2025 Jun 23:2025.06.17.660196. Preprint. [Version 1] doi: 10.1101/2025.06.17.660196 (PMC12262311; doi:10.1101/2025.06.17.660196)
Supplement: Supplement 16 [file media-16.xlsx]

## Sheet: TableS16_WT_FSK_vs_WT_CON_Pancr
p_val	avg_log2FC	pct.1	pct.2	p_val_adj	gene
1.96e-297	-1.56959	0.787	0.97	3.4e-293	Peg3
1.78e-292	-0.721836	0.992	0.995	3.1e-288	Ptprn2
4.35e-234	-2.05525	0.261	0.762	7.55e-230	Mlxipl
4.04e-183	-1.67464	0.363	0.783	7.02e-179	Sez6l
2.98e-174	-0.76015	0.953	0.992	5.18e-170	Rora
7.97e-162	-1.38602	0.507	0.824	1.38e-157	Ddx5
5e-148	-1.09929	0.682	0.928	8.68e-144	A230057D06Rik
8.44e-142	-2.81754	0.093	0.444	1.47e-137	Gm34759
2.77e-137	-1.87448	0.205	0.575	4.8e-133	Insrr
1.58e-121	-1.21776	0.479	0.781	2.75e-117	A330076H08Rik
1.94e-111	-1.05454	0.508	0.805	3.37e-107	Rap1gap2
4.35e-100	-0.851621	0.685	0.883	7.56e-96	Agbl4
9.98e-98	-0.653173	0.862	0.952	1.73e-93	Slc24a2
3.1e-94	-0.851035	0.762	0.896	5.39e-90	Slc30a8
1.13e-85	-1.12344	0.429	0.694	1.95e-81	Zdhhc2
5.69e-81	-0.679854	0.801	0.922	9.89e-77	Hs6st3
2.87e-78	-2.03263	0.1	0.345	4.98e-74	Zim1
3.27e-76	-0.787747	0.638	0.853	5.67e-72	Tenm2
1.01e-73	-1.26382	0.313	0.575	1.76e-69	Vegfa
2.83e-69	-0.831107	0.992	0.999	4.91e-65	Gphn
1.65e-67	-1.54316	0.229	0.471	2.87e-63	ENSMUSG00000095041
3.87e-66	-3.42884	0.017	0.181	6.72e-62	Baiap3
5.92e-58	-0.898671	0.432	0.651	1.03e-53	Dennd4c
1.51e-56	-0.635055	0.644	0.836	2.63e-52	Epb41l3
1.91e-54	-0.903576	0.403	0.629	3.32e-50	Ccdc162
1.01e-52	-0.790354	0.586	0.748	1.75e-48	Glp1r
2.21e-52	-1.63263	0.163	0.365	3.84e-48	Cryl1
4.25e-52	-1.45776	0.124	0.324	7.38e-48	Dcdc2a
7.9e-52	-1.45277	0.184	0.394	1.37e-47	Itpr1
9.28e-52	-1.96546	0.069	0.244	1.61e-47	Wdr49
1.02e-49	-0.798064	0.413	0.645	1.77e-45	Tshz2
2.92e-49	-1.27223	0.177	0.384	5.08e-45	Ky
4.22e-49	-0.890297	0.914	0.934	7.33e-45	Cmss1
5.37e-47	-0.960594	0.4	0.598	9.32e-43	Col6a6
3.7e-46	-0.669557	0.563	0.734	6.43e-42	Dnmt3a
3.72e-43	-0.600993	0.589	0.768	6.47e-39	Sh3pxd2a
3.49e-42	-2.49895	0.029	0.154	6.05e-38	Rorc
3.04e-41	-0.81957	0.929	0.944	5.28e-37	Lars2
2.56e-40	-0.85151	0.378	0.566	4.44e-36	Kmt2a
7.53e-40	-1.61167	0.086	0.241	1.31e-35	Gm30551
7.95e-39	-0.845971	0.349	0.54	1.38e-34	Rfx6
1.86e-38	-1.51992	0.086	0.239	3.24e-34	Gm45847
5.05e-37	-0.778155	0.364	0.55	8.77e-33	Pnisr
8.27e-37	-1.26942	0.127	0.291	1.44e-32	Tenm4
8.42e-36	-1.30777	0.153	0.317	1.46e-31	Pid1
3.54e-34	-0.636394	0.579	0.724	6.14e-30	Slc2a2
7.46e-34	-1.23305	0.2	0.367	1.3e-29	Dnm3
3.4e-33	-0.656456	0.385	0.57	5.91e-29	Pex5l
5.63e-33	-0.750384	0.442	0.592	9.77e-29	Grk5
2.25e-32	-0.682887	0.501	0.653	3.91e-28	Son
1.67e-31	-1.04898	0.183	0.345	2.9e-27	Csmd2
2.5e-31	-0.625835	0.52	0.672	4.34e-27	Gse1
4.32e-31	-1.852	0.049	0.162	7.5e-27	A830019P07Rik
7.96e-31	-0.691576	0.39	0.559	1.38e-26	Dnaaf9
1.24e-30	-0.767161	0.4	0.555	2.15e-26	Rbm25
2.94e-30	-0.978755	0.222	0.382	5.1e-26	Luc7l3
3.96e-30	-1.18561	0.145	0.293	6.88e-26	Jade3
5.56e-30	-0.636793	0.396	0.564	9.65e-26	Chic1
6.41e-30	-0.867933	0.317	0.476	1.11e-25	Kalrn
6.54e-30	-6.05813	0.001	0.065	1.13e-25	Cib3
9.6e-30	-2.50514	0.019	0.107	1.67e-25	Gm46123
1.75e-29	-1.37165	0.09	0.221	3.03e-25	Bmpr1b
2.97e-29	-0.656622	0.499	0.633	5.16e-25	Golgb1
1.21e-28	-2.49425	0.022	0.11	2.11e-24	mt-Rnr1
1.55e-28	-0.735486	0.34	0.499	2.7e-24	Jakmip1
1.8e-28	-0.964981	0.21	0.365	3.13e-24	Rbms3
2.21e-28	-2.72716	0.014	0.093	3.83e-24	Olfr1322
2.77e-28	-1.32083	0.093	0.221	4.81e-24	Tmod1
2.87e-28	-1.10111	0.175	0.321	4.99e-24	Hdac6
4.59e-28	-0.690996	0.428	0.578	7.96e-24	Pkp4
7.62e-28	-0.678165	0.38	0.534	1.32e-23	A330023F24Rik
9.47e-28	-1.72655	0.057	0.165	1.64e-23	Vsnl1
1.02e-27	-1.37543	0.089	0.213	1.77e-23	Slc12a7
1.18e-27	-0.89563	0.241	0.394	2.06e-23	Srsf11
2.28e-27	-1.80005	0.044	0.146	3.95e-23	Nuak1
3.69e-27	-2.34715	0.024	0.11	6.41e-23	B230303A05Rik
6.12e-27	-0.956688	0.201	0.348	1.06e-22	Hepacam2
2.64e-26	-0.859115	0.241	0.39	4.58e-22	Sf3b1
3.37e-26	-0.758487	0.328	0.477	5.85e-22	Nisch
3.6e-26	-1.02792	0.173	0.314	6.25e-22	Itpr2
4.86e-26	-1.97458	0.02	0.1	8.44e-22	Th
5.65e-26	-0.754129	0.316	0.467	9.81e-22	Kmt2e
2.64e-25	-0.611539	0.316	0.48	4.58e-21	Tnr
3.79e-25	-1.47883	0.064	0.17	6.57e-21	Rgs11
3.88e-25	-0.730043	0.303	0.454	6.75e-21	Ttc3
5.15e-25	-0.722907	0.366	0.507	8.94e-21	Atrx
7.03e-25	-1.30446	0.106	0.227	1.22e-20	Unc5c
1e-24	-1.66312	0.044	0.138	1.74e-20	Rbfox3
1.61e-24	-0.673965	0.34	0.488	2.79e-20	Myo10
4.75e-24	-2.75271	0.013	0.081	8.25e-20	Chd5
7.64e-24	-1.46949	0.064	0.166	1.33e-19	Macrod1
1.05e-23	-0.80225	0.256	0.397	1.83e-19	Gipr
1.11e-23	-0.643843	0.364	0.511	1.93e-19	Tshz3
4.98e-23	-0.969746	0.152	0.28	8.64e-19	Il6ra
6.16e-23	-2.15857	0.024	0.1	1.07e-18	Sox5
6.84e-23	-2.08767	0.027	0.106	1.19e-18	Dpyd
8.67e-23	-1.07814	0.118	0.237	1.51e-18	Adgb
1.04e-22	-0.677125	0.299	0.444	1.8e-18	Pcdh15
1.64e-22	-1.70752	0.039	0.125	2.85e-18	Nlgn2
2.14e-22	-1.01964	0.135	0.257	3.72e-18	Akap8l
3.06e-22	-1.38886	0.047	0.138	5.31e-18	Lrrc36
5.56e-22	-1.37669	0.073	0.173	9.65e-18	Hip1
7.55e-22	-0.600365	0.408	0.548	1.31e-17	Syne1
1.03e-21	-1.74624	0.033	0.112	1.79e-17	Mreg
1.9e-21	-1.35943	0.062	0.156	3.31e-17	Zbtb7c
2.72e-21	-3.32997	0.006	0.059	4.72e-17	Gm4791
2.84e-21	-1.41825	0.057	0.148	4.93e-17	Crebrf
3.09e-21	-2.63365	0.017	0.083	5.36e-17	Gm24407
5.55e-21	-2.016	0.027	0.1	9.64e-17	St6gal1
1.12e-20	-0.992821	0.136	0.252	1.94e-16	Ccnd2
1.84e-20	-2.20037	0.018	0.083	3.2e-16	Gm32828
2.49e-20	-0.98505	0.12	0.233	4.32e-16	Rnf182
3.11e-20	-1.61693	0.038	0.117	5.4e-16	Zkscan16
4.84e-20	-0.646499	0.369	0.492	8.4e-16	Mboat2
1.28e-19	-0.737713	0.255	0.385	2.23e-15	Npas3
1.41e-19	-1.00487	0.14	0.252	2.45e-15	Scgn
1.75e-19	-0.717703	0.247	0.378	3.03e-15	Hnf1aos1
1.78e-19	-1.58285	0.053	0.137	3.08e-15	Stxbp5l
5.34e-19	-0.717766	0.233	0.359	9.27e-15	Gtf2i
5.57e-19	-1.09705	0.078	0.173	9.68e-15	Gm45846
6.56e-19	-0.807163	0.17	0.29	1.14e-14	Cplx2
9.65e-19	-0.965897	0.142	0.252	1.68e-14	Hmgn3
1.23e-18	-1.37237	0.051	0.133	2.13e-14	Rec8
1.44e-18	-0.824996	0.18	0.297	2.5e-14	Tmem131l
1.6e-18	-1.88068	0.026	0.092	2.78e-14	Cntfr
1.77e-18	-2.10074	0.023	0.087	3.07e-14	Inpp4b
2.42e-18	-2.27108	0.017	0.076	4.2e-14	Slco2a1
2.55e-18	-2.60786	0.01	0.062	4.43e-14	Lzts2
2.85e-18	-0.617335	0.323	0.449	4.96e-14	Sptbn4
3.23e-18	-0.701634	0.284	0.403	5.61e-14	Sltm
3.53e-18	-0.927089	0.13	0.238	6.13e-14	Syne2
4.56e-18	-2.23937	0.017	0.074	7.91e-14	Rhbdl3
5.66e-18	-1.99905	0.02	0.081	9.82e-14	Rad51ap2
6.26e-18	-0.777571	0.223	0.34	1.09e-13	Appl2
1.17e-17	-5.09919	0.001	0.039	2.03e-13	Gm15283
1.23e-17	-0.926741	0.143	0.249	2.13e-13	Nipal3
1.89e-17	-2.11384	0.025	0.087	3.28e-13	mt-Rnr2
1.95e-17	-1.63478	0.036	0.106	3.39e-13	Kcng3
2.67e-17	-1.28357	0.055	0.135	4.64e-13	Cyp4f39
3.81e-17	-1.80063	0.025	0.086	6.61e-13	Trmt9b
4.58e-17	-1.00178	0.12	0.22	7.94e-13	Chd3
5.04e-17	-1.36082	0.052	0.129	8.75e-13	Gigyf1
5.14e-17	-1.63238	0.032	0.099	8.93e-13	Csf2ra
5.24e-17	-0.685101	0.271	0.39	9.09e-13	Zfp704
5.51e-17	-2.80641	0.007	0.052	9.56e-13	Shc2
5.91e-17	-1.10379	0.08	0.169	1.03e-12	Hook2
7.71e-17	-2.0143	0.019	0.076	1.34e-12	Cracdl
8.47e-17	-2.04868	0.017	0.072	1.47e-12	Pcsk4
9.57e-17	-0.807249	0.156	0.262	1.66e-12	Cc2d2b
9.75e-17	-2.5897	0.009	0.056	1.69e-12	Gm31432
9.84e-17	-0.742277	0.198	0.311	1.71e-12	Clk1
1.64e-16	-1.45915	0.035	0.102	2.85e-12	Trp53cor1
1.95e-16	-1.16836	0.075	0.16	3.39e-12	Fam151a
2.35e-16	-0.834548	0.188	0.295	4.08e-12	Srsf5
2.94e-16	-0.914095	0.116	0.212	5.1e-12	Zscan26
3.08e-16	-1.09559	0.08	0.166	5.34e-12	Zdhhc1
3.13e-16	-1.01649	0.1	0.192	5.44e-12	Tsga10
3.9e-16	-2.06944	0.017	0.069	6.78e-12	Kcnk16
5.15e-16	-0.949665	0.041	0.11	8.94e-12	Nrg1
5.27e-16	-1.39929	0.048	0.12	9.15e-12	Gm12610
5.31e-16	-1.71604	0.036	0.102	9.21e-12	Car8
5.44e-16	-1.22426	0.062	0.139	9.45e-12	Adcy6
5.51e-16	-0.626517	0.272	0.389	9.57e-12	Pcm1
5.96e-16	-1.31807	0.054	0.128	1.03e-11	Marveld3
6.07e-16	-1.7637	0.023	0.081	1.05e-11	Gm20754
8.73e-16	-0.591283	0.321	0.434	1.52e-11	Firre
1.03e-15	-3.91744	0.002	0.038	1.78e-11	Gm43713
1.28e-15	-1.03932	0.086	0.171	2.23e-11	Aldh1l2
1.29e-15	-3.32578	0.004	0.042	2.24e-11	H2bc6
1.4e-15	-0.779935	0.162	0.266	2.43e-11	St6galnac5
1.47e-15	-0.915602	0.129	0.225	2.55e-11	Ttc14
1.59e-15	-4.12255	0.006	0.046	2.76e-11	Sema6a
1.63e-15	-1.58992	0.029	0.09	2.83e-11	Jade2
1.68e-15	-2.30466	0.012	0.058	2.92e-11	Dtnbos
1.94e-15	-0.593414	0.281	0.396	3.36e-11	Scly
2.1e-15	-2.61376	0.009	0.052	3.64e-11	Mapk15
2.23e-15	-6.09181	0	0.031	3.87e-11	Defb1
2.55e-15	-2.27108	0.012	0.059	4.43e-11	Gramd4
3.27e-15	-0.604018	0.241	0.356	5.68e-11	Pitpnm3
3.35e-15	-2.26875	0.013	0.06	5.81e-11	Nek5
4.09e-15	-0.98898	0.106	0.194	7.1e-11	Fbxl16
4.47e-15	-2.30466	0.012	0.057	7.75e-11	Pdgfa
9.09e-15	-0.818694	0.148	0.245	1.58e-10	Nkx6-1
9.47e-15	-0.604131	0.271	0.382	1.64e-10	Itsn2
1.05e-14	-1.52114	0.034	0.094	1.82e-10	Mettl1
1.15e-14	-0.864058	0.129	0.222	2e-10	Nup210
1.52e-14	-0.601456	0.193	0.301	2.64e-10	Dock10
1.95e-14	-0.746434	0.157	0.256	3.39e-10	Whrn
2.29e-14	-0.627583	0.267	0.373	3.98e-10	Zfp292
2.51e-14	-0.641156	0.248	0.354	4.36e-10	Snx29
3.47e-14	-0.81211	0.147	0.241	6.03e-10	Adgrl1
3.53e-14	-0.676757	0.235	0.338	6.12e-10	Scarna2
3.75e-14	-1.57912	0.029	0.085	6.52e-10	Fbxo32
4.21e-14	-2.00804	0.017	0.064	7.31e-10	Cpa6
4.49e-14	-2.74404	0.006	0.043	7.8e-10	Trp53i13
4.9e-14	-1.411	0.035	0.095	8.51e-10	Lrp5
6.76e-14	-2.26822	0.01	0.051	1.17e-09	Klhl24
7.16e-14	-0.602913	0.285	0.39	1.24e-09	Filip1
9.72e-14	-1.41878	0.036	0.095	1.69e-09	Mllt6
1.51e-13	-0.859519	0.115	0.2	2.62e-09	Mtss2
1.57e-13	-0.709225	0.211	0.31	2.73e-09	Gad1
1.86e-13	-0.646841	0.24	0.34	3.22e-09	Srrm1
1.95e-13	-1.77516	0.021	0.069	3.38e-09	Ppil6
2.3e-13	-1.03197	0.077	0.151	3.99e-09	Fbxl20
2.95e-13	-1.43798	0.024	0.074	5.12e-09	Hdac9
3.63e-13	-0.836519	0.129	0.216	6.3e-09	Wnt4
4.68e-13	-1.12097	0.052	0.117	8.13e-09	Frzb
5.09e-13	-1.16987	0.099	0.176	8.83e-09	Gpi1
5.39e-13	-5.7133	0	0.026	9.35e-09	Gm33732
8.39e-13	-0.701986	0.16	0.251	1.46e-08	Adarb1
8.47e-13	-1.80641	0.018	0.063	1.47e-08	Pts
8.77e-13	-0.691988	0.166	0.258	1.52e-08	Taok2
9.98e-13	-0.723945	0.156	0.247	1.73e-08	Fam234a
1.03e-12	-3.26209	0.003	0.033	1.79e-08	Pear1
1.04e-12	-1.41155	0.035	0.091	1.81e-08	Ctdsp2
1.05e-12	-1.26499	0.043	0.103	1.82e-08	Emid1
1.58e-12	-2.26446	0.009	0.045	2.74e-08	Thra
1.59e-12	-1.78216	0.017	0.061	2.77e-08	5530401A14Rik
1.88e-12	-0.649156	0.209	0.303	3.26e-08	Lifr
2.09e-12	-0.916543	0.088	0.163	3.62e-08	Cxxc4
2.82e-12	-2.52887	0.007	0.04	4.9e-08	Inha
2.96e-12	-2.00355	0.013	0.053	5.14e-08	Lancl3
3.48e-12	-0.977519	0.08	0.151	6.04e-08	Zfp612
4.34e-12	-3.36712	0.003	0.031	7.53e-08	Mettl27
4.39e-12	-1.40036	0.031	0.083	7.63e-08	Pwwp3a
4.41e-12	-0.614767	0.235	0.329	7.65e-08	Chd6
4.46e-12	-0.840217	0.094	0.169	7.75e-08	Gm30648
5.33e-12	-0.719993	0.164	0.251	9.25e-08	Tacc1
5.64e-12	-1.17907	0.047	0.106	9.8e-08	Ccdc62
6.23e-12	-1.69003	0.02	0.064	1.08e-07	Psd4
6.55e-12	-0.931114	0.08	0.151	1.14e-07	Rab3b
6.69e-12	-0.75062	0.112	0.191	1.16e-07	Ociad2
6.92e-12	-1.24121	0.042	0.099	1.2e-07	Rps14
7.3e-12	-0.746495	0.165	0.25	1.27e-07	Filip1l
7.6e-12	-2.6544	0.006	0.037	1.32e-07	Plekha4
7.61e-12	-1.01404	0.07	0.136	1.32e-07	Cdh7
8.17e-12	-1.22698	0.044	0.101	1.42e-07	Rnf157
8.99e-12	-1.25904	0.042	0.098	1.56e-07	Lrrn2
9.86e-12	-3.04672	0.004	0.032	1.71e-07	Gm31557
9.97e-12	-2.02214	0.015	0.055	1.73e-07	Cd247
1e-11	-2.10339	0.01	0.045	1.74e-07	Pdk1
1.06e-11	-1.40096	0.028	0.077	1.84e-07	Sesn2
1.07e-11	-0.811505	0.111	0.188	1.86e-07	Idh2
1.1e-11	-0.646447	0.28	0.373	1.91e-07	Tafa1
1.15e-11	-0.708214	0.148	0.232	1.99e-07	Ski
1.18e-11	-0.704825	0.181	0.269	2.06e-07	Casr
1.2e-11	-1.06944	0.056	0.117	2.09e-07	Cds1
1.25e-11	-1.82747	0.016	0.057	2.18e-07	Trim7
1.33e-11	-0.592723	0.193	0.285	2.3e-07	Heg1
1.54e-11	-0.78826	0.132	0.213	2.67e-07	Kcnn3
1.61e-11	-1.07854	0.087	0.157	2.79e-07	B3galt1
1.67e-11	-1.93451	0.014	0.052	2.89e-07	ENSMUSG00000121456
1.71e-11	-0.728915	0.138	0.22	2.96e-07	Anapc5
1.78e-11	-3.52887	0.002	0.028	3.09e-07	Tspan2os
1.84e-11	-1.12164	0.042	0.098	3.19e-07	Pck2
1.88e-11	-0.88137	0.088	0.159	3.27e-07	Arfgap1
2.01e-11	-1.84905	0.015	0.054	3.49e-07	Cbx7
2.06e-11	-1.61376	0.023	0.068	3.57e-07	Specc1
2.09e-11	-0.681585	0.157	0.241	3.63e-07	Fam117a
2.23e-11	-1.00035	0.067	0.13	3.88e-07	Fxyd6
2.36e-11	-0.886135	0.085	0.155	4.09e-07	Phactr4
2.4e-11	-1.16059	0.044	0.099	4.17e-07	Nol4l
2.49e-11	-5.593	0	0.022	4.32e-07	Gm16754
2.57e-11	-1.34557	0.032	0.081	4.45e-07	Gabbr1
2.6e-11	-0.856268	0.087	0.157	4.51e-07	Kantr
2.67e-11	-1.52887	0.026	0.072	4.63e-07	Tgfbr3
2.7e-11	-0.602963	0.257	0.346	4.68e-07	Pde5a
2.74e-11	-1.73687	0.017	0.057	4.75e-07	Mettl26
2.87e-11	-0.964089	0.07	0.134	4.98e-07	Vil1
3.21e-11	-1.75297	0.016	0.056	5.57e-07	Thap3
3.52e-11	-1.84523	0.016	0.055	6.12e-07	Plp1
4.02e-11	-2.20695	0.01	0.043	6.99e-07	Gm44503
4.22e-11	-1.8768	0.014	0.051	7.33e-07	Phactr3
4.26e-11	-1.64202	0.019	0.06	7.4e-07	Slc29a1
4.3e-11	-5.5613	0	0.022	7.47e-07	Gm24265
4.8e-11	-0.837626	0.093	0.164	8.34e-07	Syngap1
4.94e-11	-1.05083	0.059	0.118	8.58e-07	AI480526
5.77e-11	-0.817343	0.088	0.157	1e-06	Bmp1
5.87e-11	-2.41183	0.007	0.037	1.02e-06	4632428C04Rik
6.14e-11	-2.18492	0.01	0.044	1.07e-06	1700086L19Rik
6.15e-11	-1.98017	0.012	0.048	1.07e-06	Foxred2
6.88e-11	-0.80882	0.116	0.19	1.19e-06	Ppip5k1
7.35e-11	-0.62953	0.084	0.153	1.28e-06	Cd44
7.36e-11	-2.14344	0.009	0.042	1.28e-06	Calcoco1
9.06e-11	-1.22892	0.038	0.089	1.57e-06	Ctso
9.19e-11	-1.03071	0.06	0.119	1.59e-06	Pde3a
9.21e-11	-1.16356	0.044	0.097	1.6e-06	Cln6
1.02e-10	-0.731492	0.118	0.193	1.76e-06	Gmpr
1.03e-10	-1.86086	0.012	0.047	1.79e-06	Gcgr
1.07e-10	-0.682731	0.347	0.43	1.86e-06	Gm47283
1.12e-10	-1.97633	0.012	0.046	1.94e-06	Cfap46
1.2e-10	-1.62887	0.019	0.058	2.09e-06	Psd
1.24e-10	-0.959259	0.067	0.128	2.16e-06	Camk2n1
1.45e-10	-1.42428	0.026	0.069	2.52e-06	Ppt1
1.54e-10	-1.32883	0.033	0.08	2.68e-06	Man2a2
1.55e-10	-1.06944	0.051	0.106	2.68e-06	Srsf1
1.61e-10	-1.8768	0.012	0.047	2.8e-06	Pced1a
1.63e-10	-2.52887	0.006	0.034	2.84e-06	Per3
1.65e-10	-2.50685	0.006	0.034	2.86e-06	Hgfac
1.91e-10	-0.801962	0.094	0.163	3.31e-06	Tgfbr1
1.91e-10	-2.1253	0.009	0.041	3.32e-06	ENSMUSG00000121500
2.02e-10	-1.68163	0.017	0.055	3.5e-06	Acvr2b
2.02e-10	-0.725385	0.129	0.204	3.51e-06	Vwa5b2
2.04e-10	-0.727721	0.096	0.164	3.55e-06	Igsf9b
2.08e-10	-2.77346	0.008	0.039	3.61e-06	Unc5d
2.1e-10	-1.12128	0.037	0.086	3.65e-06	Bcorl1
2.1e-10	-1.25061	0.035	0.083	3.65e-06	Sspn
2.27e-10	-1.07623	0.045	0.098	3.94e-06	Glul
2.39e-10	-0.616536	0.186	0.269	4.15e-06	Trrap
2.5e-10	-2.33248	0.007	0.037	4.34e-06	Ypel4
2.5e-10	-2.33248	0.007	0.037	4.34e-06	4933428C19Rik
2.53e-10	-1.7591	0.015	0.051	4.4e-06	Gm10503
2.64e-10	-2.34955	0.007	0.036	4.58e-06	Wbp2
2.99e-10	-1.51305	0.025	0.067	5.19e-06	Gm8189
3.09e-10	-0.81927	0.1	0.168	5.37e-06	Trpm5
3.11e-10	-1.28576	0.034	0.081	5.4e-06	Ldb1
3.12e-10	-2.0883	0.009	0.04	5.41e-06	Ap3m2
3.36e-10	-2.14744	0.009	0.039	5.84e-06	4930549G23Rik
3.4e-10	-2.12834	0.009	0.039	5.9e-06	Ankzf1
3.52e-10	-1.82235	0.013	0.047	6.12e-06	Kcnj12
3.95e-10	-1.75594	0.015	0.051	6.86e-06	Gm45307
4e-10	-1.43201	0.024	0.066	6.94e-06	Zfp740
4.06e-10	-2.03628	0.01	0.042	7.05e-06	Hlf
4.08e-10	-1.12274	0.046	0.098	7.08e-06	Abhd15
4.44e-10	-2.4134	0.006	0.034	7.7e-06	Eno3
4.52e-10	-2.54075	0.005	0.032	7.86e-06	Gm47824
4.82e-10	-1.45411	0.025	0.066	8.37e-06	Pfkfb3
4.92e-10	-0.983973	0.054	0.109	8.54e-06	Gm42791
5.12e-10	-0.880065	0.114	0.182	8.9e-06	Itpk1
5.5e-10	-0.757005	0.128	0.2	9.55e-06	Igfbp7
5.7e-10	-0.694297	0.148	0.223	9.9e-06	Gm37459
6.05e-10	-2.99001	0.003	0.027	1.05e-05	Fn3k
6.34e-10	-2.21919	0.008	0.037	1.1e-05	Axin2
6.54e-10	-0.816323	0.084	0.147	1.13e-05	Kcnc3
6.82e-10	-1.36984	0.027	0.069	1.18e-05	1810008I18Rik
7.08e-10	-1.23258	0.035	0.082	1.23e-05	Slc25a23
7.42e-10	-0.655865	0.16	0.237	1.29e-05	Scaf11
8.01e-10	-0.78781	0.097	0.162	1.39e-05	Ddx46
8.73e-10	-1.50116	0.021	0.06	1.52e-05	Zcchc18
8.85e-10	-0.854013	0.076	0.136	1.54e-05	Tmc4
1.01e-09	-0.932422	0.069	0.127	1.76e-05	Slc16a9
1.02e-09	-0.937652	0.06	0.116	1.77e-05	Ube2b
1.02e-09	-0.75215	0.112	0.18	1.77e-05	Mknk1
1.06e-09	-1.6544	0.014	0.047	1.84e-05	Togaram2
1.08e-09	-1.11126	0.042	0.091	1.88e-05	Plpbp
1.09e-09	-1.66808	0.017	0.053	1.9e-05	Mast1
1.12e-09	-2.79736	0.004	0.028	1.95e-05	Gm48945
1.15e-09	-1.09228	0.046	0.096	2e-05	Reep3
1.16e-09	-0.65786	0.136	0.209	2.01e-05	Cep70
1.24e-09	-2.5169	0.005	0.031	2.16e-05	Msi1
1.34e-09	-1.82843	0.013	0.045	2.33e-05	Gm28040
1.4e-09	-2.12834	0.009	0.038	2.44e-05	Gm17690
1.42e-09	-1.21831	0.034	0.078	2.47e-05	Jph3
1.42e-09	-0.654404	0.152	0.226	2.47e-05	Atm
1.46e-09	-0.607407	0.146	0.221	2.53e-05	Ikzf2
1.52e-09	-0.750431	0.121	0.19	2.63e-05	Gnai2
1.54e-09	-3.12834	0.003	0.025	2.68e-05	Cibar2
1.74e-09	-2.90594	0.003	0.026	3.02e-05	2310015A10Rik
1.83e-09	-1.31045	0.027	0.068	3.18e-05	Mxd4
1.89e-09	-2.30648	0.007	0.033	3.28e-05	Tcp11l2
2.02e-09	-1.15908	0.038	0.084	3.51e-05	Tef
2.32e-09	-1.2124	0.036	0.081	4.03e-05	Polr3gl
2.33e-09	-1.91379	0.011	0.041	4.04e-05	Npr1
2.35e-09	-0.618184	0.172	0.248	4.08e-05	Stat5b
2.55e-09	-1.08672	0.04	0.086	4.42e-05	Guf1
2.59e-09	-0.770408	0.104	0.169	4.51e-05	Grik5
2.62e-09	-3.09919	0.003	0.024	4.54e-05	Nrbp2
3.08e-09	-1.07781	0.042	0.09	5.35e-05	Trub1
3.17e-09	-0.745653	0.094	0.157	5.5e-05	Cdkl1
3.42e-09	-1.02053	0.052	0.102	5.94e-05	Nfix
3.44e-09	-2.4429	0.005	0.03	5.98e-05	Acad12
3.56e-09	-1.3793	0.024	0.062	6.18e-05	Cdk4
3.69e-09	-1.13524	0.037	0.082	6.41e-05	Flywch1
4.28e-09	-1.10463	0.039	0.085	7.43e-05	Bcl7a
4.45e-09	-0.895675	0.067	0.121	7.73e-05	Cep112
4.76e-09	-2.18492	0.007	0.033	8.26e-05	Plppr2
5.08e-09	-0.886851	0.07	0.126	8.81e-05	D3Ertd751e
5.31e-09	-0.600615	0.158	0.231	9.21e-05	Crocc
5.4e-09	-1.22145	0.031	0.072	9.38e-05	Rassf4
5.44e-09	-1.44531	0.021	0.057	9.44e-05	Slc25a27
5.68e-09	-2.52887	0.005	0.028	9.87e-05	Gm12183
5.77e-09	-0.811505	0.111	0.174	0.0001	Gm41804
5.94e-09	-1.17479	0.032	0.074	0.000103	Dele1
6.14e-09	-0.665877	0.149	0.22	0.000107	Ccdc148
6.82e-09	-1.63976	0.016	0.048	0.000118	Wnt5b
6.93e-09	-1.5234	0.027	0.066	0.00012	Slc35f4
7.66e-09	-1.36712	0.024	0.061	0.000133	Ggps1
7.94e-09	-0.662672	0.099	0.162	0.000138	Adamts17
8.3e-09	-2.06944	0.009	0.037	0.000144	P4ha2
8.36e-09	-2.8768	0.003	0.024	0.000145	Uox
8.78e-09	-1.05314	0.044	0.091	0.000153	4833420G17Rik
9e-09	-2.68415	0.004	0.025	0.000156	Abcc2
9.29e-09	-3.42699	0.002	0.021	0.000161	Zrsr1
9.32e-09	-2.59996	0.004	0.027	0.000162	Tert
9.35e-09	-1.27331	0.028	0.067	0.000162	Aplp2
9.42e-09	-0.732407	0.095	0.156	0.000164	Kdm3b
9.66e-09	-1.93004	0.009	0.036	0.000168	Foxo6
1.04e-08	-1.90594	0.01	0.038	0.000181	Prrt1
1.11e-08	-1.11439	0.039	0.083	0.000193	Rimoc1
1.17e-08	-0.720292	0.105	0.168	0.000204	Glb1l2
1.21e-08	-1.49521	0.024	0.061	0.000209	Gm52969
1.26e-08	-1.63881	0.015	0.047	0.000218	Cabp7
1.34e-08	-0.892096	0.064	0.116	0.000232	Slc37a1
1.38e-08	-0.898171	0.067	0.119	0.00024	Ctnnbip1
1.39e-08	-1.31045	0.027	0.065	0.000241	Zfp318
1.66e-08	-1.23937	0.03	0.069	0.000287	Prxl2c
1.77e-08	-0.59619	0.165	0.235	0.000307	Bod1l
1.79e-08	-0.587148	0.156	0.225	0.00031	Paxip1
1.83e-08	-1.25765	0.03	0.069	0.000318	Hdac5
1.84e-08	-1.01882	0.043	0.087	0.00032	Bbs2
1.88e-08	-1.91744	0.01	0.037	0.000326	Pigv
2.32e-08	-1.23634	0.026	0.063	0.000403	Hps4
2.33e-08	-1.06432	0.058	0.107	0.000404	Rit2
2.4e-08	-0.878557	0.057	0.106	0.000417	4930578M01Rik
2.45e-08	-2.31737	0.006	0.029	0.000425	Cnr1
2.47e-08	-0.825023	0.076	0.13	0.000428	Ilf3
2.47e-08	-2.26584	0.006	0.029	0.000429	T2
2.52e-08	-2.6544	0.004	0.024	0.000438	Rgs16
2.52e-08	-1.67211	0.013	0.042	0.000438	Arrb2
2.53e-08	-2.62403	0.004	0.024	0.000439	Ggnbp1
2.54e-08	-0.741716	0.09	0.148	0.000442	Zdbf2
2.59e-08	-2.54337	0.004	0.025	0.00045	Kcnab3
2.6e-08	-2.51423	0.004	0.025	0.000452	Ccdc159
2.61e-08	-2.41994	0.005	0.027	0.000453	Pxmp4
2.67e-08	-1.88343	0.015	0.046	0.000463	Bnip3
2.68e-08	-0.894868	0.068	0.119	0.000466	Cnot3
2.7e-08	-0.647044	0.128	0.192	0.000468	U2surp
2.88e-08	-1.23634	0.025	0.062	0.0005	Klhl3
2.89e-08	-0.673263	0.129	0.194	0.000502	Cdh22
2.9e-08	-0.966872	0.051	0.098	0.000504	Zfyve1
2.98e-08	-2.04672	0.008	0.032	0.000517	Sult1c2
3.09e-08	-5.06944	0	0.015	0.000536	Fmo2
3.18e-08	-0.957651	0.056	0.104	0.000552	Mxi1
3.21e-08	-0.739521	0.089	0.146	0.000558	Ppp4r3a
3.24e-08	-1.44225	0.019	0.052	0.000563	Ddrgk1
3.31e-08	-1.44495	0.018	0.05	0.000574	Cnot8
3.4e-08	-0.668254	0.139	0.204	0.000591	St8sia1
3.47e-08	-1.72937	0.012	0.04	0.000603	Gprasp2
3.59e-08	-1.77994	0.011	0.038	0.000623	Rmi1
3.73e-08	-0.959259	0.049	0.094	0.000647	Plekha7
3.75e-08	-1.3432	0.017	0.049	0.000651	Kctd16
4e-08	-0.901044	0.059	0.108	0.000694	Otud5
4.03e-08	-2.27589	0.006	0.028	0.000699	Msln
4.25e-08	-0.84705	0.066	0.116	0.000738	Gm33989
4.59e-08	-1.67278	0.013	0.041	0.000797	Tbc1d17
4.64e-08	-1.1387	0.029	0.067	0.000806	Abca2
4.67e-08	-1.04048	0.073	0.125	0.00081	Lrmda
4.67e-08	-0.729467	0.09	0.147	0.00081	Hp1bp3
4.7e-08	-0.894763	0.056	0.103	0.000816	Tbc1d24
4.71e-08	-1.20917	0.028	0.065	0.000819	Kcnu1
4.78e-08	-1.10792	0.037	0.077	0.00083	Zfp523
4.92e-08	-1.61541	0.011	0.038	0.000855	Flrt1
5.07e-08	-1.00073	0.041	0.084	0.000881	Atp6v0b
5.21e-08	-2.11675	0.007	0.031	0.000905	Ltbp3
5.27e-08	-0.75394	0.083	0.137	0.000916	Slc38a6
5.38e-08	-0.870342	0.064	0.113	0.000934	Ate1
5.41e-08	-1.86591	0.009	0.034	0.00094	Gm4419
5.49e-08	-0.780334	0.097	0.153	0.000953	Vldlr
5.56e-08	-3.03292	0.002	0.02	0.000965	Rgl2
5.61e-08	-0.94253	0.045	0.089	0.000974	Usp19
5.63e-08	-1.03549	0.042	0.085	0.000978	1110002L01Rik
5.67e-08	-1.30077	0.022	0.055	0.000985	Abca8b
5.81e-08	-1.48977	0.017	0.047	0.00100956	Rara
5.97e-08	-1.34362	0.02	0.052	0.00103682	Ephb2
6.12e-08	-1.83498	0.009	0.033	0.0010623	Tmem255a
6.14e-08	-0.9221	0.052	0.097	0.00106619	Tmem63b
6.56e-08	-0.702967	0.09	0.146	0.00113825	Srsf6
6.76e-08	-1.12559	0.031	0.068	0.00117369	Spata1
6.98e-08	-1.16566	0.028	0.065	0.00121152	C87436
7.12e-08	-0.79814	0.07	0.12	0.00123584	Tmpo
7.23e-08	-1.21882	0.027	0.063	0.00125611	Cyhr1
7.3e-08	-0.800121	0.067	0.117	0.00126679	Ift172
7.69e-08	-0.660636	0.111	0.17	0.00133449	Dleu2
7.9e-08	-0.663712	0.099	0.156	0.0013712	Satb1
8.21e-08	-1.12998	0.035	0.074	0.00142605	Gjd2
8.22e-08	-0.958125	0.05	0.094	0.00142672	Znfx1
8.27e-08	-1.32426	0.022	0.055	0.00143511	Eci2
8.35e-08	-1.67351	0.012	0.039	0.00144987	Ssbp4
8.4e-08	-0.596689	0.134	0.197	0.00145895	Kdm1a
8.52e-08	-0.802581	0.075	0.127	0.00147994	Pacsin1
8.65e-08	-1.79191	0.009	0.034	0.00150225	Pfkl
8.73e-08	-1.47383	0.017	0.047	0.00151492	Sncb
8.76e-08	-1.75127	0.011	0.037	0.00152108	Prkg2
8.78e-08	-1.46372	0.017	0.047	0.0015243	Ptprs
8.95e-08	-0.991905	0.043	0.085	0.00155455	Acvr1b
9.26e-08	-5.02364	0	0.014	0.00160832	Gm973
9.48e-08	-1.94986	0.009	0.033	0.00164505	Gm38353
9.64e-08	-1.89952	0.009	0.033	0.00167432	Slc25a20
9.66e-08	-1.10047	0.034	0.072	0.00167693	N4bp2l1
9.77e-08	-1.7133	0.012	0.038	0.00169632	Selenop
9.93e-08	-0.716465	0.09	0.145	0.00172344	Prkaa1
9.93e-08	-1.6743	0.012	0.038	0.00172447	Capns1
1.02e-07	-1.32968	0.021	0.054	0.00176664	Catsper2
1.05e-07	-1.35575	0.02	0.052	0.00181861	Slc39a13
1.1e-07	-1.05939	0.036	0.075	0.00191485	Amz2
1.11e-07	-1.01222	0.044	0.086	0.00191871	Pdgfrl
1.14e-07	-2.6544	0.003	0.022	0.00197544	Gm16845
1.14e-07	-1.30077	0.023	0.056	0.00198731	Mrln
1.16e-07	-1.60194	0.014	0.041	0.00201483	Sema4a
1.17e-07	-1.26738	0.025	0.059	0.0020274	Ptpdc1
1.2e-07	-1.10138	0.033	0.071	0.00208994	Tafazzin
1.21e-07	-1.18095	0.028	0.063	0.00209308	Ing4
1.22e-07	-0.728951	0.087	0.141	0.00211353	Gm20400
1.25e-07	-1.88887	0.008	0.031	0.00216268	Elmod1
1.26e-07	-1.52887	0.016	0.045	0.00218558	Phf1
1.29e-07	-0.925851	0.046	0.089	0.00223503	Twsg1
1.3e-07	-1.63504	0.012	0.039	0.00225434	Slc4a3
1.3e-07	-0.67926	0.105	0.162	0.00225721	Kdm4b
1.34e-07	-0.592843	0.183	0.248	0.00233032	Prpf38b
1.35e-07	-1.25789	0.02	0.051	0.0023416	Nphp3
1.37e-07	-1.99544	0.007	0.03	0.00237246	Snrnp27
1.43e-07	-0.675906	0.107	0.164	0.00249065	Nars
1.54e-07	-1.17725	0.029	0.064	0.00267518	Mars1
1.54e-07	-1.53657	0.016	0.045	0.00267711	Glis1
1.56e-07	-0.637057	0.123	0.183	0.002709	Pds5b
1.56e-07	-1.10897	0.021	0.053	0.00270936	Trp53inp1
1.6e-07	-0.817635	0.058	0.104	0.00277586	Cpm
1.61e-07	-4.82433	0	0.014	0.00278698	Gm32200
1.61e-07	-0.734652	0.084	0.136	0.00280178	Zmym5
1.64e-07	-2.09692	0.006	0.028	0.00284038	Zfp467
1.73e-07	-1.0805	0.032	0.068	0.00300308	Angel2
1.76e-07	-1.05058	0.038	0.077	0.00306321	Gm15564
1.78e-07	-0.848086	0.057	0.102	0.00309804	Fnbp1
1.82e-07	-1.11738	0.032	0.069	0.00315298	Epha7
1.84e-07	-0.924625	0.043	0.084	0.00318944	Pamr1
1.86e-07	-2.22472	0.005	0.025	0.00323093	Aplp1
1.89e-07	-0.853309	0.057	0.102	0.00328591	Zfyve16
1.95e-07	-1.95208	0.008	0.03	0.00338106	Kctd15
1.96e-07	-0.646299	0.118	0.176	0.0033999	Zfp445
1.98e-07	-2.39137	0.004	0.023	0.0034318	Banf2
2.04e-07	-0.83996	0.049	0.091	0.00353385	Fhl1
2.07e-07	-0.64031	0.187	0.252	0.00358753	Il31ra
2.08e-07	-1.86591	0.009	0.033	0.00360368	1810024B03Rik
2.08e-07	-1.73929	0.011	0.036	0.00361526	Bbof1
2.21e-07	-1.15825	0.03	0.066	0.00383309	Baiap2
2.25e-07	-1.3266	0.02	0.051	0.00391503	Armcx1
2.35e-07	-3.1569	0.002	0.017	0.00408253	Myo18b
2.35e-07	-1.33863	0.019	0.049	0.00408856	Wdr4
2.39e-07	-0.880539	0.055	0.099	0.00414551	Dync1li2
2.41e-07	-1.85371	0.009	0.032	0.00417661	Letm2
2.42e-07	-3.92742	0.001	0.015	0.00420947	Gm50163
2.63e-07	-2.09692	0.006	0.027	0.00456666	Col4a1
2.73e-07	-2.91744	0.002	0.019	0.00474741	Septin1
2.74e-07	-1.88887	0.008	0.031	0.0047562	Cfl2
2.75e-07	-1.34743	0.02	0.05	0.00476918	Neil2
2.75e-07	-1.34743	0.02	0.05	0.00476918	Mybbp1a
2.81e-07	-1.5024	0.015	0.042	0.00487877	1700029J07Rik
2.87e-07	-0.963832	0.042	0.082	0.00497441	Fxr2
2.88e-07	-1.46176	0.016	0.043	0.00499646	Gin1
3.04e-07	-2.19497	0.005	0.025	0.00527961	Vash1
3.07e-07	-0.915897	0.051	0.093	0.00532822	Kcnk12
3.1e-07	-1.92742	0.008	0.03	0.00537728	Gm16124
3.16e-07	-0.651858	0.09	0.143	0.00548231	Ccnl1
3.26e-07	-3.43868	0.001	0.016	0.00566132	Gm47141
3.27e-07	-1.82151	0.009	0.032	0.00568191	Celsr1
3.38e-07	-1.94391	0.004	0.023	0.00586364	Nr1d1
3.49e-07	-0.601724	0.121	0.179	0.00606079	Zc3h4
3.49e-07	-1.94391	0.007	0.029	0.00606667	Czib
3.57e-07	-1.83996	0.007	0.029	0.00619497	Slc6a9
3.63e-07	-0.831943	0.053	0.096	0.00629373	Cnnm1
3.65e-07	-1.16342	0.025	0.058	0.00633517	Glmn
3.69e-07	-0.781096	0.068	0.115	0.0064037	Tmem219
3.84e-07	-1.59782	0.013	0.038	0.00667259	R3hdm4
3.9e-07	-1.63238	0.01	0.034	0.00676725	Entpd5
3.94e-07	-0.760338	0.068	0.115	0.0068445	Iffo1
4.27e-07	-2.04143	0.006	0.027	0.00740572	Map1lc3b
4.27e-07	-2.04143	0.006	0.027	0.00740572	Lrp8os3
4.27e-07	-0.773049	0.069	0.116	0.00740708	Srsf10
4.28e-07	-0.977519	0.039	0.077	0.00742761	Kcnh2
4.29e-07	-1.63334	0.011	0.036	0.00743981	Jmjd6
4.31e-07	-1.14606	0.027	0.06	0.00747472	Fam169a
4.32e-07	-0.787671	0.061	0.106	0.00750019	Tada2a
4.35e-07	-1.41903	0.015	0.041	0.00754423	Eapp
4.36e-07	-1.83996	0.008	0.03	0.00756481	Bet1l
4.54e-07	-0.780529	0.067	0.113	0.00787943	Golga5
4.59e-07	-0.758899	0.07	0.117	0.00796659	Nxf1
4.6e-07	-0.720678	0.078	0.127	0.00799448	Rmdn1
4.63e-07	-2.91744	0.002	0.018	0.00804624	Ttc16
4.74e-07	-0.719057	0.078	0.127	0.0082324	Ubp1
4.81e-07	-0.79899	0.058	0.101	0.00835973	Srsf3
4.82e-07	-4.8768	0	0.013	0.00837482	Gpr179
4.83e-07	-0.912202	0.045	0.085	0.00838349	Cyb5r3
4.91e-07	-0.781096	0.068	0.115	0.00852479	Txlng
4.91e-07	-1.90233	0.008	0.029	0.00853174	Mill2
4.96e-07	-2.1646	0.005	0.024	0.0086105	Apeh
4.99e-07	-1.49943	0.017	0.045	0.00866008	Gys1
5.08e-07	-1.63334	0.011	0.034	0.00881371	Dock3
5.09e-07	-0.926317	0.044	0.083	0.00884376	Dtx3
5.3e-07	-1.16729	0.028	0.062	0.00920585	Csad
5.36e-07	-2.54749	0.003	0.02	0.009303	Tspoap1
5.43e-07	-2.46176	0.004	0.021	0.00943514	Zbtb18
5.5e-07	-0.913987	0.046	0.086	0.00954817	Jmy
5.58e-07	-0.634864	0.104	0.158	0.00968154	Lmx1b
5.61e-07	-3.39137	0.001	0.015	0.00974543	Garin5a
5.61e-07	-3.39137	0.001	0.015	0.00974543	Gm35721
5.97e-07	-1.3761	0.019	0.047	0.0103669	Zfp641
5.98e-07	-1.78216	0.009	0.031	0.010389	Acadm
6.08e-07	-1.36067	0.019	0.047	0.0105525	Stpg1
6.18e-07	-0.939381	0.043	0.082	0.0107371	Dcun1d5
6.24e-07	-1.5201	0.015	0.041	0.0108259	Kl
6.26e-07	-0.931938	0.043	0.082	0.0108744	Cep63
6.36e-07	-0.675163	0.092	0.144	0.0110389	Terf2
6.39e-07	-0.859115	0.064	0.109	0.0110953	Gfod2
6.58e-07	-0.887382	0.047	0.087	0.0114204	Cnot7
6.58e-07	-1.61197	0.011	0.035	0.0114234	Mrps5
6.6e-07	-0.860855	0.052	0.093	0.0114589	Psip1
6.65e-07	-0.596421	0.109	0.163	0.011538	Prpf6
6.73e-07	-0.624031	0.106	0.16	0.0116765	Iars
6.78e-07	-0.716926	0.065	0.11	0.0117629	Cacna1b
6.82e-07	-1.8768	0.008	0.03	0.0118449	Ndst4
6.82e-07	-0.848086	0.057	0.099	0.0118477	Susd4
6.83e-07	-2.04143	0.006	0.026	0.0118575	6030442K20Rik
6.84e-07	-0.721519	0.077	0.125	0.0118839	Brd3
6.89e-07	-1.72479	0.01	0.032	0.0119634	Selenoo
6.92e-07	-1.96253	0.006	0.026	0.0120106	Cyb5r1
7.04e-07	-1.57533	0.012	0.037	0.0122154	E130102H24Rik
7.49e-07	-1.50438	0.013	0.038	0.0130024	Dock6
7.49e-07	-2.06944	0.006	0.025	0.0130126	Plaat3
7.63e-07	-0.702967	0.088	0.138	0.0132399	Synj2
7.78e-07	-1.63238	0.011	0.034	0.013508	Vps51
7.79e-07	-1.43717	0.015	0.041	0.013523	Mapkapk3
7.83e-07	-1.8508	0.008	0.029	0.0135865	Arl14ep
7.85e-07	-1.19075	0.019	0.048	0.0136297	Sorcs2
7.94e-07	-1.30891	0.017	0.045	0.0137801	Ddx18
8e-07	-0.588036	0.185	0.245	0.0138982	Ptprr
8.32e-07	-1.24698	0.021	0.05	0.0144513	Nfs1
8.37e-07	-4.6544	0	0.012	0.0145303	Coasy
8.61e-07	-0.74353	0.068	0.113	0.0149488	Hnrnph3
8.74e-07	-0.947186	0.04	0.077	0.0151798	Mterf3
8.8e-07	-1.91744	0.007	0.028	0.0152799	Mul1
8.9e-07	-2.29183	0.004	0.022	0.01545	Klhl17
8.96e-07	-1.24698	0.019	0.047	0.0155626	Uap1l1
9.23e-07	-0.868529	0.05	0.09	0.0160228	Ganc
9.3e-07	-1.78216	0.009	0.03	0.0161536	Sptb
9.91e-07	-0.977649	0.035	0.071	0.0172134	Zbed5-ps
1.03e-06	-1.25105	0.02	0.049	0.0178305	Cir1
1.04e-06	-0.7464	0.081	0.128	0.0180002	Kdm3a
1.04e-06	-1.3232	0.019	0.047	0.018096	Pot1b
1.06e-06	-0.610857	0.102	0.154	0.0183338	Grin1
1.06e-06	-1.57533	0.012	0.036	0.0184356	D2hgdh
1.07e-06	-1.70171	0.01	0.032	0.0185447	Gnb2
1.09e-06	-0.668904	0.099	0.15	0.0188825	Tax1bp1
1.12e-06	-1.18047	0.024	0.055	0.0193767	Dnajb12
1.13e-06	-0.936175	0.041	0.078	0.0195408	Pou6f1
1.18e-06	-3.02364	0.002	0.016	0.0204073	Grin2c
1.22e-06	-0.901714	0.04	0.076	0.0211699	Slc17a5
1.25e-06	-0.606383	0.113	0.166	0.0216874	Fcho2
1.33e-06	-2.83498	0.002	0.017	0.0231596	Gm45606
1.34e-06	-1.34246	0.018	0.045	0.0233158	Tnks1bp1
1.35e-06	-1.32578	0.018	0.045	0.023512	Cipc
1.37e-06	-0.991439	0.037	0.073	0.0238079	Timm44
1.4e-06	-2.17378	0.005	0.022	0.024276	Btf3
1.4e-06	-1.86299	0.007	0.027	0.0243693	Atraid
1.42e-06	-2.03628	0.005	0.022	0.0246354	Mvb12a
1.44e-06	-1.57194	0.01	0.032	0.0249414	Actn2
1.44e-06	-2.61376	0.003	0.018	0.0250546	Accs
1.45e-06	-0.719161	0.082	0.129	0.0251982	Brd2
1.45e-06	-4.6544	0	0.012	0.0252181	B3gat1
1.45e-06	-4.593	0	0.012	0.025221	Gm7598
1.46e-06	-2.29183	0.004	0.021	0.0253281	Ranbp6
1.46e-06	-1.25105	0.02	0.048	0.0254144	Maz
1.46e-06	-2.25707	0.004	0.021	0.0254195	Gpr137
1.47e-06	-1.12389	0.025	0.056	0.0255248	Las1l
1.48e-06	-1.23545	0.02	0.048	0.0257696	Agbl5
1.49e-06	-0.757856	0.069	0.113	0.0258435	Shfl
1.54e-06	-1.28175	0.019	0.047	0.0266808	Stard5
1.54e-06	-0.836608	0.052	0.091	0.0268187	Nub1
1.57e-06	-0.786712	0.059	0.1	0.0272505	Psap
1.63e-06	-1.51305	0.012	0.036	0.0283574	Mpv17
1.65e-06	-0.99651	0.035	0.069	0.0286618	Wdr13
1.66e-06	-3.29183	0.001	0.014	0.0288713	Gm20186
1.68e-06	-0.645388	0.101	0.151	0.0291539	Nectin1
1.72e-06	-1.40065	0.015	0.04	0.0298495	Rad51d
1.72e-06	-1.06944	0.029	0.06	0.029921	Hsf2
1.72e-06	-1.06944	0.029	0.06	0.029921	Neurl4
1.73e-06	-0.782344	0.066	0.109	0.0300555	Tbc1d9b
1.83e-06	-1.44384	0.011	0.033	0.0318033	Pvt1
1.89e-06	-0.69093	0.085	0.132	0.0328034	Tmem63a
1.91e-06	-1.92742	0.008	0.028	0.0330931	Cited2
1.92e-06	-0.759757	0.066	0.109	0.0332634	Prpf40b
1.93e-06	-2.09919	0.006	0.024	0.0334344	Stard8
1.93e-06	-1.57194	0.012	0.034	0.0335028	Abitram
1.95e-06	-2.00804	0.006	0.024	0.0338414	Acrbp
1.95e-06	-2.00804	0.006	0.024	0.0338414	Gm47728
2.08e-06	-2.28244	0.005	0.023	0.0360889	Gm12296
2.12e-06	-0.631097	0.103	0.153	0.0368713	Ccdc191
2.21e-06	-0.704445	0.084	0.13	0.0383262	Mras
2.21e-06	-0.747514	0.059	0.1	0.038417	Mlh3
2.25e-06	-1.7575	0.009	0.029	0.039074	Syngr1
2.26e-06	-0.973582	0.035	0.068	0.0392672	Wdr48
2.26e-06	-1.73241	0.009	0.029	0.0392738	Pomgnt2
2.26e-06	-2.74751	0.002	0.016	0.0393195	2310033P09Rik
2.28e-06	-2.13983	0.005	0.022	0.0395907	Snx21
2.32e-06	-0.992037	0.033	0.066	0.040357	Wbp4
2.33e-06	-0.729102	0.068	0.111	0.0405105	Dap3
2.35e-06	-1.08183	0.029	0.06	0.0407192	Actr8
2.38e-06	-1.48448	0.011	0.033	0.0413055	Aatk
2.39e-06	-0.637726	0.085	0.133	0.0415066	Ppp2r5a
2.4e-06	-2.25707	0.004	0.021	0.0415933	Harbi1
2.4e-06	-0.630399	0.1	0.149	0.0416448	Wdr35
2.42e-06	-2.57194	0.003	0.017	0.0420995	Kat2a
2.43e-06	-1.23171	0.021	0.048	0.0421852	Mat1a
2.45e-06	-0.79899	0.058	0.099	0.04249	Sgpl1
2.5e-06	-1.90594	0.007	0.025	0.0434207	Ltbp2
2.52e-06	-4.52887	0	0.011	0.0438047	Dok7
2.52e-06	-4.52887	0	0.011	0.0438047	6330403L08Rik
2.6e-06	-1.04598	0.031	0.063	0.0451411	Slc35b4
2.63e-06	-1.76334	0.008	0.028	0.045626	Msh5
2.63e-06	-0.891799	0.041	0.076	0.0456848	Zer1
2.75e-06	-1.1569	0.024	0.052	0.0478129	Tspyl4
2.78e-06	-1.14269	0.024	0.052	0.0482891	Vsig10
2.78e-06	-1.22814	0.021	0.049	0.0483477	Irak2
2.79e-06	-0.721519	0.087	0.133	0.0484246	Ddx24
2.79e-06	-1.56421	0.011	0.032	0.0484993	Otulinl
2.83e-06	-0.791908	0.06	0.1	0.0491428	4833439L19Rik
0	1.91055	0.953	0.723	0	Igf1r
0	1.83085	0.979	0.733	0	Ubr4
0	1.75865	0.996	0.752	0	Pde10a
3.48e-267	1.62601	0.952	0.747	6.04e-263	Neat1
1.17e-235	2.70154	0.699	0.227	2.03e-231	Dgkg
6.19e-162	0.818559	0.991	0.991	1.07e-157	Nalf1
1.65e-137	5.04782	0.317	0.016	2.86e-133	Gsdma
2.87e-136	0.94185	0.932	0.817	4.99e-132	Il1r1
2e-135	1.93566	0.615	0.27	3.48e-131	Lyst
5.54e-134	1.11883	0.87	0.619	9.62e-130	St18
4.21e-128	0.827789	0.934	0.832	7.3e-124	Gng12
3.05e-124	3.50467	0.337	0.038	5.29e-120	Morrbid
1.23e-121	0.781759	0.924	0.725	2.14e-117	Exoc6b
3.46e-120	1.94969	0.56	0.218	6.01e-116	Slc23a2
6.52e-118	1.40713	0.728	0.428	1.13e-113	Rasgef1b
8.76e-115	3.6708	0.339	0.054	1.52e-110	Hgsnat
6.72e-106	2.5022	0.433	0.134	1.17e-101	Herc4
8.23e-104	2.44841	0.391	0.097	1.43e-99	Arhgap26.1
5.96e-102	1.54177	0.657	0.373	1.03e-97	Pde1c
5.61e-100	0.660792	0.98	0.938	9.74e-96	Kcnma1
2.37e-98	1.39871	0.722	0.477	4.11e-94	Pam
2.9e-94	2.06568	0.438	0.149	5.04e-90	Wipi1
2.17e-93	1.32312	0.628	0.338	3.76e-89	Septin9
4.15e-93	0.789401	0.902	0.773	7.21e-89	Prkcb
1.9e-87	0.920612	0.794	0.55	3.3e-83	Gmds
3.19e-86	2.59659	0.366	0.108	5.54e-82	Nrcam
6.05e-85	0.837214	0.872	0.663	1.05e-80	Cpe
7.53e-82	4.91762	0.193	0.006	1.31e-77	Gm33321
9.97e-81	4.05468	0.213	0.016	1.73e-76	Rnf152
1.57e-77	1.20845	0.715	0.501	2.73e-73	Kcnb2
2.13e-76	2.18565	0.356	0.111	3.7e-72	Dusp10
7.11e-76	0.719359	0.89	0.796	1.23e-71	Car10
1.02e-73	1.06329	0.683	0.446	1.77e-69	G6pc2
2.21e-72	1.72011	0.46	0.209	3.84e-68	Kcnj6
9.11e-72	1.4931	0.53	0.297	1.58e-67	Mpzl1
5.41e-71	1.9242	0.412	0.169	9.4e-67	Rgs17
6.6e-69	2.69366	0.326	0.105	1.15e-64	Scn3a
2.9e-66	1.25685	0.535	0.285	5.04e-62	2210408F21Rik
3.62e-66	1.19771	0.61	0.366	6.29e-62	Sdk1
1.67e-62	0.588706	0.946	0.914	2.9e-58	Ptprt
7.11e-62	3.89799	0.169	0.014	1.24e-57	Diras2
1.05e-60	2.18466	0.387	0.173	1.83e-56	Epb41l4a
1.45e-60	2.03203	0.31	0.101	2.51e-56	Npepl1
8.9e-59	1.41686	0.397	0.167	1.54e-54	Ell2
8.01e-57	1.43168	0.766	0.701	1.39e-52	Ank
4.89e-56	0.683739	0.758	0.566	8.48e-52	Fndc3b
6.65e-56	1.65404	0.367	0.154	1.15e-51	E230016M11Rik
6.29e-55	0.713996	0.776	0.604	1.09e-50	Ptprm
2.73e-54	5.1329	0.131	0.004	4.73e-50	Dnah10
7.99e-54	1.63317	0.326	0.122	1.39e-49	St8sia5
8.43e-54	2.41251	0.218	0.049	1.46e-49	Col27a1
3.34e-53	2.00095	0.321	0.124	5.79e-49	Tmtc1
4.26e-53	0.679094	0.781	0.597	7.39e-49	Daam1
9.47e-51	0.85983	0.718	0.547	1.64e-46	Gpd2
8.22e-50	1.46695	0.345	0.145	1.43e-45	Abhd17c
2.02e-49	1.25462	0.407	0.198	3.5e-45	Rap1b
1.36e-48	1.36819	0.386	0.18	2.37e-44	Sorl1
1.77e-47	3.36868	0.142	0.016	3.08e-43	Ttyh1
3.16e-47	1.43151	0.354	0.159	5.49e-43	Scarb2
3.23e-47	2.03467	0.237	0.071	5.61e-43	Dapp1
1.97e-46	0.89939	0.576	0.363	3.43e-42	Gcnt2
2.93e-46	1.55707	0.309	0.124	5.09e-42	Ppp4r4
2.59e-45	2.11205	0.221	0.063	4.5e-41	Fmn1
5.79e-45	0.715431	0.699	0.514	1e-40	Scg5
3.35e-44	0.961201	0.94	0.905	5.82e-40	Cdk8
3.88e-43	0.942762	0.536	0.337	6.74e-39	Lmo7
9.85e-43	1.04725	0.486	0.294	1.71e-38	Dip2b
2.95e-42	0.871655	0.844	0.822	5.12e-38	Lncpint
3.01e-42	1.00466	0.501	0.308	5.23e-38	Castor2
1.33e-41	1.0774	0.393	0.198	2.32e-37	Fh1
1.79e-41	1.43213	0.316	0.139	3.11e-37	Ppp6r1
6.04e-41	1.07263	0.407	0.215	1.05e-36	Ap3b2
6.76e-41	0.91168	0.562	0.376	1.17e-36	Pcsk1
7.53e-41	0.860488	0.528	0.332	1.31e-36	Asap1
1.28e-40	6.44888	0.093	0.001	2.22e-36	Klhl1
1.04e-39	0.842361	0.557	0.369	1.8e-35	Pik3r1
1.16e-39	1.14525	0.6	0.436	2.02e-35	Prom1
1.52e-38	2.02063	0.337	0.172	2.64e-34	Dlg2
2.4e-38	2.07258	0.191	0.055	4.17e-34	Dcx
9.53e-38	1.20396	0.366	0.19	1.65e-33	Inpp5f
1.23e-37	0.681353	0.627	0.435	2.14e-33	Ptprn
2.46e-37	1.21094	0.323	0.151	4.27e-33	6430548M08Rik
3.12e-37	1.12871	0.407	0.225	5.42e-33	Kcnh1
4.19e-37	1.15047	0.446	0.273	7.28e-33	Alcam
4.86e-37	1.21311	0.357	0.183	8.43e-33	Camk2d
4.43e-35	1.98568	0.209	0.072	7.69e-31	Clstn2
5.09e-35	4.52302	0.087	0.004	8.83e-31	Gm15991
8.45e-35	2.08946	0.153	0.036	1.47e-30	9630014M24Rik
1.78e-34	1.28607	0.414	0.256	3.1e-30	Pkhd1
2.67e-34	1.44227	0.389	0.226	4.63e-30	Wdr25
1.06e-33	1.34618	0.316	0.16	1.85e-29	Prkar1a
1.16e-32	1.67407	0.195	0.066	2.01e-28	Gm379
1.51e-32	1.18988	0.304	0.148	2.62e-28	Wars
9.65e-32	1.07283	0.334	0.174	1.67e-27	Trpc1
2.69e-31	0.964642	0.548	0.387	4.67e-27	Ern1
8.14e-31	1.35029	0.29	0.142	1.41e-26	4933432K03Rik
1.5e-30	1.07504	0.34	0.182	2.61e-26	Mcu
1.64e-30	1.55248	0.217	0.086	2.85e-26	Igsf5
1.8e-30	2.5339	0.113	0.02	3.13e-26	Rad18
3.33e-30	1.61765	0.25	0.113	5.78e-26	Dlgap2
3.44e-30	1.00748	0.666	0.589	5.97e-26	Gabbr2
3.69e-30	3.30943	0.189	0.075	6.41e-26	Peak1
6.32e-30	0.748336	0.499	0.332	1.1e-25	Hdac4
1.7e-29	0.740553	0.564	0.415	2.95e-25	Trak1
2.57e-29	4.39933	0.073	0.003	4.46e-25	Gm31218
4.35e-29	0.925205	0.48	0.329	7.56e-25	Slc16a12
4.62e-29	5.21596	0.067	0.001	8.02e-25	Tafa4
5.08e-29	0.65728	0.599	0.45	8.82e-25	Stard13
5.65e-29	0.915158	0.537	0.4	9.82e-25	Ror2
7.24e-29	5.72063	0.067	0.001	1.26e-24	Plat
8.51e-29	0.659079	0.61	0.457	1.48e-24	Ntrk2
9.12e-29	0.756327	0.496	0.336	1.58e-24	Ptbp3
3.61e-28	2.46305	0.142	0.041	6.27e-24	Brinp2
8.5e-28	0.927869	0.408	0.256	1.48e-23	Erich3
1.27e-27	2.71715	0.121	0.029	2.21e-23	Crybb3
2.91e-27	1.11353	0.299	0.157	5.06e-23	Ldlr
5.45e-27	2.56489	0.341	0.228	9.46e-23	Gnas
7.63e-27	1.35743	0.202	0.081	1.32e-22	Scel
7.67e-27	2.0618	0.126	0.032	1.33e-22	Slc25a40
7.69e-27	0.652639	0.468	0.298	1.33e-22	Entpd3
9.24e-27	2.38833	0.129	0.034	1.6e-22	Pdyn
4.63e-26	1.37391	0.203	0.084	8.04e-22	Stx12
8.71e-26	0.803925	0.425	0.276	1.51e-21	Dlg1
1.37e-25	1.59228	0.321	0.183	2.39e-21	Rnls
5.13e-25	1.80807	0.135	0.041	8.91e-21	Pld1
6.07e-25	1.81036	0.265	0.143	1.05e-20	Chgb
8.94e-24	0.9528	0.299	0.165	1.55e-19	Slc39a11
1.8e-23	1.55835	0.187	0.08	3.13e-19	Kcnn2
5.03e-23	2.16322	0.103	0.025	8.74e-19	Gm1604a
1.03e-22	0.634398	0.456	0.306	1.79e-18	Cyth1
3.24e-22	1.07206	0.253	0.133	5.63e-18	Shroom2
3.42e-22	0.79651	0.338	0.2	5.94e-18	Slc30a7
5.34e-22	1.76196	0.116	0.034	9.27e-18	Tnfrsf23
1.3e-21	0.79224	0.352	0.217	2.26e-17	Abca3
1.38e-21	0.645797	0.507	0.371	2.4e-17	Mthfd1l
1.48e-21	0.878021	0.364	0.231	2.57e-17	Gria3
1.55e-21	1.57441	0.156	0.061	2.7e-17	Etv1
1.75e-21	1.40983	0.18	0.078	3.04e-17	Fbxl5
2.97e-21	1.36749	0.196	0.092	5.16e-17	Irs2
3.42e-21	1.69042	0.121	0.038	5.94e-17	Slc16a6
3.48e-21	1.40547	0.192	0.088	6.03e-17	Tnfrsf21
6.33e-21	0.628282	0.586	0.461	1.1e-16	Pde4d
7.03e-21	3.16322	0.063	0.007	1.22e-16	Zfp185
1.16e-20	1.05721	0.24	0.126	2.02e-16	Gtdc1
1.23e-20	1.34922	0.204	0.099	2.14e-16	Zswim6
1.24e-20	1.89314	0.195	0.094	2.16e-16	Pappa2
1.47e-20	2.31632	0.122	0.041	2.55e-16	Errfi1
1.91e-20	2.88052	0.075	0.013	3.31e-16	Plcl1
4.81e-20	3.66752	0.055	0.004	8.36e-16	Fbp1
7.31e-20	4.97495	0.047	0.002	1.27e-15	Tacr3
8.13e-20	0.663198	0.427	0.292	1.41e-15	Dop1b
9.96e-20	0.623253	0.524	0.4	1.73e-15	Ptprd
3.26e-19	0.928638	0.303	0.187	5.67e-15	ENSMUSG00000120042
3.34e-19	1.45057	0.172	0.078	5.81e-15	Dner
4.09e-19	3.00737	0.06	0.007	7.1e-15	Dclk1
5.58e-19	1.31146	0.159	0.068	9.69e-15	Tle1
1.06e-18	0.9832	0.26	0.148	1.84e-14	Btbd7
1.46e-18	2.35182	0.22	0.126	2.54e-14	Mctp1
2.31e-18	1.21642	0.173	0.08	4.01e-14	Gm40438
3.51e-18	2.35604	0.082	0.02	6.09e-14	Sntg2
4.08e-18	0.815762	0.292	0.176	7.09e-14	Pgap1
4.23e-18	2.06962	0.083	0.021	7.34e-14	Gm38413
9.24e-18	1.25999	0.139	0.057	1.6e-13	Optn
9.3e-18	0.620261	0.404	0.278	1.61e-13	Mpp7
1.4e-17	2.61861	0.068	0.013	2.43e-13	A430010J10Rik
3.85e-17	2.36796	0.064	0.012	6.69e-13	Angpt2
4.81e-17	2.81098	0.062	0.011	8.35e-13	Scn2a
6.46e-17	0.710916	0.308	0.191	1.12e-12	Erp44
6.59e-17	2.05186	0.094	0.03	1.14e-12	Mat2a
8.01e-17	3.73791	0.047	0.004	1.39e-12	Gna14
1.32e-16	3.46107	0.046	0.004	2.29e-12	Gm49164
1.53e-16	0.687463	0.354	0.239	2.66e-12	Nmnat3
2.38e-16	0.921077	0.21	0.113	4.14e-12	Myh9
2.55e-16	4.86916	0.038	0.001	4.43e-12	Lama3
2.88e-16	1.34228	0.134	0.057	5.01e-12	Noct
2.99e-16	1.74414	0.098	0.033	5.19e-12	Nr4a2
3.89e-16	1.01721	0.201	0.107	6.75e-12	Gm30173
4.65e-16	1.78333	0.097	0.032	8.08e-12	Bag3
6.88e-16	0.801413	0.266	0.161	1.2e-11	Fam174b
7.73e-16	0.980843	0.278	0.173	1.34e-11	Rai2
7.98e-16	0.617989	0.376	0.259	1.39e-11	Sytl5
1.26e-15	6.01802	0.033	0	2.19e-11	Stom
1.27e-15	1.1457	0.167	0.083	2.21e-11	Stk35
1.58e-15	1.47584	0.111	0.042	2.74e-11	Gm49948
1.73e-15	0.932913	0.254	0.154	3e-11	Creb1
2.06e-15	0.682546	0.343	0.232	3.58e-11	Acyp2
3.35e-15	2.22518	0.065	0.015	5.82e-11	Odc1
4.22e-15	1.02259	0.17	0.086	7.33e-11	Acsl5
4.41e-15	0.832018	0.369	0.266	7.65e-11	Egfr
4.6e-15	0.870892	0.316	0.213	7.98e-11	Nek10
4.89e-15	0.781695	0.273	0.171	8.48e-11	Sh3rf1
4.94e-15	0.608869	0.417	0.305	8.57e-11	Tspan7
5.57e-15	2.39523	0.059	0.012	9.67e-11	Ttc39c
5.79e-15	1.26203	0.169	0.087	1.01e-10	Rasgrf2
7.43e-15	0.604103	0.441	0.329	1.29e-10	Abhd2
8.79e-15	0.930558	0.22	0.128	1.53e-10	Bcl2l1
3.48e-14	0.601748	0.503	0.406	6.05e-10	Foxo1
3.53e-14	0.632016	0.32	0.214	6.14e-10	Acap2
4.57e-14	0.82824	0.212	0.121	7.93e-10	Macroh2a2
5.36e-14	1.37113	0.121	0.053	9.31e-10	Myo1e
5.44e-14	2.33655	0.052	0.01	9.44e-10	Gnasas1
5.49e-14	1.24963	0.115	0.048	9.53e-10	Tent5a
6.12e-14	1.21708	0.135	0.063	1.06e-09	Spink10
7.13e-14	1.44533	0.243	0.157	1.24e-09	Ttr
8.37e-14	0.698286	0.3	0.198	1.45e-09	Ptges
9.33e-14	0.992019	0.32	0.228	1.62e-09	Atp1a1
9.71e-14	1.83745	0.066	0.017	1.69e-09	Styk1
1.13e-13	0.732365	0.264	0.167	1.96e-09	Zwint
1.14e-13	5.99665	0.029	0	1.97e-09	Nptx2
1.2e-13	0.64652	0.347	0.245	2.08e-09	Stxbp5
1.3e-13	0.845669	0.211	0.122	2.26e-09	Cyth3
1.74e-13	1.34386	0.118	0.052	3.03e-09	Cep128
1.94e-13	0.8053	0.31	0.215	3.36e-09	Susd6
2.48e-13	0.596937	0.353	0.248	4.31e-09	Stx18
2.65e-13	0.706219	0.255	0.161	4.6e-09	Stt3a
2.78e-13	0.768287	0.232	0.141	4.83e-09	Srbd1
4.61e-13	0.728676	0.239	0.147	8e-09	Vmp1
4.64e-13	2.82133	0.04	0.005	8.05e-09	Plekhg1
5.52e-13	1.78682	0.084	0.03	9.58e-09	Pdk3
5.77e-13	0.692907	0.424	0.335	1e-08	B830012L14Rik
5.79e-13	1.0731	0.137	0.067	1.01e-08	Gpr45
5.9e-13	0.675872	0.289	0.193	1.03e-08	Aox1
6.66e-13	1.89661	0.068	0.02	1.16e-08	Rgs4
7.05e-13	0.901926	0.198	0.116	1.22e-08	Txnrd1
7.94e-13	0.789823	0.375	0.282	1.38e-08	Cpeb4
8.19e-13	5.01802	0.028	0.001	1.42e-08	2610203C22Rik
8.35e-13	5.71192	0.027	0	1.45e-08	5330439B14Rik
9.54e-13	1.17982	0.122	0.057	1.66e-08	Ovol2
1.48e-12	0.585761	0.321	0.223	2.57e-08	Ergic1
2.02e-12	1.14721	0.12	0.056	3.51e-08	Tmem212
2.97e-12	0.837449	0.248	0.162	5.16e-08	Adam10
3.11e-12	0.592114	0.38	0.281	5.39e-08	Gfpt1
3.63e-12	0.591415	0.421	0.324	6.3e-08	Tpd52
4.19e-12	0.870657	0.179	0.102	7.28e-08	Stk26
4.39e-12	1.28763	0.093	0.038	7.63e-08	4933440M02Rik
5.42e-12	1.50675	0.079	0.029	9.41e-08	Enpep
5.5e-12	0.827601	0.174	0.098	9.55e-08	Edrf1
5.64e-12	0.815694	0.176	0.1	9.79e-08	Ppp2r2d
6.14e-12	5.631	0.025	0	1.07e-07	Glyat
6.17e-12	2.23031	0.283	0.211	1.07e-07	Rn7sk
6.43e-12	0.665661	0.244	0.155	1.12e-07	Itfg1
6.47e-12	0.728924	0.214	0.13	1.12e-07	Hid1
6.67e-12	0.954274	0.158	0.086	1.16e-07	St3gal1
6.69e-12	1.57102	0.094	0.039	1.16e-07	Synpo2
7.08e-12	2.5339	0.049	0.011	1.23e-07	Chsy3
7.2e-12	0.859881	0.203	0.123	1.25e-07	Gm37899
8.29e-12	0.798814	0.213	0.131	1.44e-07	Cask
1.11e-11	2.631	0.042	0.008	1.93e-07	Tc2n
1.43e-11	0.655351	0.4	0.312	2.49e-07	Ctnna2
1.81e-11	3.3456	0.029	0.002	3.14e-07	Gm16351
2.24e-11	0.599085	0.307	0.217	3.89e-07	Abi1
2.3e-11	0.620218	0.255	0.166	3.99e-07	Coro7
2.9e-11	0.601017	0.328	0.238	5.03e-07	Fbxw7
3.63e-11	0.585155	0.261	0.173	6.31e-07	Bicdl1
4.47e-11	1.82364	0.058	0.017	7.76e-07	Rapgef5
4.89e-11	0.863114	0.278	0.198	8.48e-07	Anxa4
6.93e-11	2.40629	0.04	0.008	1.2e-06	Ryr3
7.92e-11	0.731708	0.194	0.118	1.38e-06	Txlna
9.33e-11	0.702724	0.251	0.169	1.62e-06	Ireb2
1.03e-10	0.697635	0.215	0.136	1.78e-06	Usp6nl
1.03e-10	0.75729	0.198	0.122	1.79e-06	Papss1
1.11e-10	1.11591	0.125	0.065	1.93e-06	Pard6g
1.16e-10	1.65184	0.06	0.019	2.02e-06	Rnaset2a
1.25e-10	3.71715	0.027	0.002	2.16e-06	Gm16223
1.44e-10	1.42936	0.065	0.022	2.49e-06	Eaf1
1.57e-10	2.20141	0.045	0.011	2.73e-06	Blnk
1.73e-10	2.30907	0.038	0.007	3e-06	Gzmk
1.79e-10	0.767407	0.248	0.169	3.11e-06	Srsf7
2.16e-10	0.748125	0.325	0.242	3.75e-06	Nt5c3
2.27e-10	0.947393	0.179	0.109	3.95e-06	Pde4b
2.28e-10	0.99223	0.355	0.283	3.96e-06	Spock1
2.76e-10	0.964735	0.137	0.075	4.79e-06	Arhgap18
2.77e-10	1.29045	0.075	0.03	4.81e-06	Rbm20
3.33e-10	1.39229	0.075	0.03	5.78e-06	Gm13483
3.43e-10	0.636916	0.317	0.234	5.96e-06	Gab2
3.54e-10	0.615133	0.262	0.18	6.14e-06	Syn3
4.15e-10	0.633941	0.252	0.172	7.2e-06	Cdan1
4.99e-10	1.65926	0.053	0.016	8.66e-06	1700111N16Rik
5.02e-10	2.91328	0.043	0.011	8.71e-06	Slc35f3
5.29e-10	0.851804	0.148	0.084	9.18e-06	Slc25a25
6.84e-10	1.69609	0.058	0.02	1.19e-05	Bcl2
7.11e-10	0.701894	0.211	0.136	1.23e-05	Dach2
7.21e-10	0.691127	0.213	0.138	1.25e-05	Stx16
7.94e-10	1.79997	0.046	0.013	1.38e-05	Dusp4
8.81e-10	4.35682	0.021	0.001	1.53e-05	Gm34068
8.86e-10	0.769322	0.434	0.37	1.54e-05	Hap1
9.81e-10	2.19359	0.04	0.01	1.7e-05	Nkain3
1.02e-09	1.12016	0.091	0.042	1.78e-05	A330040F15Rik
1.37e-09	1.26147	0.078	0.033	2.38e-05	Actr1b
1.39e-09	0.746133	0.171	0.104	2.42e-05	Pdia6
1.48e-09	5.45412	0.019	0	2.57e-05	Gm16152
1.49e-09	0.857556	0.135	0.075	2.58e-05	Etv5
1.6e-09	1.01029	0.165	0.101	2.78e-05	Fam163a
1.6e-09	0.8902	0.129	0.071	2.79e-05	Lyzl4
1.65e-09	2.19734	0.037	0.008	2.86e-05	Ugt1a8
1.8e-09	1.77186	0.053	0.017	3.12e-05	5330439M10Rik
1.89e-09	0.749986	0.198	0.128	3.29e-05	Sv2b
2.11e-09	0.672133	0.196	0.125	3.66e-05	Tbc1d9
2.25e-09	0.783933	0.172	0.106	3.9e-05	Dync1i1
2.31e-09	0.694629	0.186	0.117	4.01e-05	Sec23b
2.32e-09	0.919751	0.116	0.061	4.03e-05	Dock4
2.35e-09	1.19088	0.275	0.212	4.08e-05	Dcdc5
2.43e-09	5.17849	0.019	0	4.23e-05	Gm19689
2.49e-09	0.930558	0.139	0.08	4.32e-05	Gpsm1
3.19e-09	0.944772	0.101	0.05	5.54e-05	Trim11
3.29e-09	0.771718	0.184	0.117	5.72e-05	Gls
3.32e-09	0.769496	0.17	0.105	5.77e-05	Fer1l6
3.44e-09	3.22824	0.032	0.006	5.97e-05	Sorcs1
3.87e-09	3.25249	0.024	0.002	6.71e-05	Cfap58
4.01e-09	5.14001	0.018	0	6.96e-05	Fam124a
4.08e-09	0.925805	0.133	0.076	7.08e-05	Exoc6
5.14e-09	0.832526	0.127	0.071	8.93e-05	Erp29
5.26e-09	0.762613	0.327	0.252	9.14e-05	Abcc4
6.14e-09	0.766064	0.181	0.116	0.000107	Hpgds
6.15e-09	0.73062	0.196	0.128	0.000107	Jade1
6.23e-09	0.693229	0.201	0.132	0.000108	Rell1
7.07e-09	1.61861	0.05	0.016	0.000123	Zfand2a
7.4e-09	0.64346	0.206	0.136	0.000128	Gm12962
7.44e-09	0.776607	0.178	0.114	0.000129	Nxpe4
8.17e-09	0.836776	0.128	0.072	0.000142	Wdr90
8.63e-09	1.69923	0.044	0.013	0.00015	Nek6
9.06e-09	0.89607	0.115	0.062	0.000157	Plk3
1.08e-08	0.663651	0.257	0.185	0.000188	Zfp236
1.09e-08	5.10048	0.017	0	0.000189	Fbp2
1.14e-08	0.74547	0.31	0.239	0.000198	Tfrc
1.41e-08	0.605223	0.204	0.135	0.000244	Pdcd6ip
1.5e-08	0.701076	0.149	0.09	0.000261	Nceh1
1.54e-08	0.678093	0.249	0.179	0.000267	Akap6
1.58e-08	0.59851	0.357	0.287	0.000274	Mirg
1.65e-08	0.830031	0.135	0.079	0.000287	Sybu
1.66e-08	1.01495	0.087	0.042	0.000288	Fam210a
1.76e-08	1.5296	0.051	0.017	0.000306	Spred3
1.81e-08	0.769885	0.162	0.102	0.000314	Spc25
1.84e-08	0.942287	0.169	0.109	0.00032	Arid5b
2.33e-08	2.15295	0.033	0.007	0.000405	Ngef
2.83e-08	1.07884	0.094	0.048	0.000491	Prickle2
3.24e-08	1.69412	0.056	0.022	0.000562	Nostrin
3.64e-08	0.944364	0.102	0.054	0.000632	Fam83g
3.64e-08	0.944105	0.102	0.054	0.000633	Crybg1
3.96e-08	0.747251	0.148	0.091	0.000688	Ppp1r21
4.61e-08	1.28964	0.059	0.024	0.000801	Impg2
5.78e-08	2.0774	0.031	0.007	0.0010031	Col6a3
7.58e-08	0.624932	0.23	0.164	0.00131536	Tspan15
8.07e-08	0.781415	0.199	0.138	0.00140095	Ctnnal1
8.13e-08	0.605831	0.195	0.131	0.00141107	Rimkla
9.24e-08	3.21596	0.019	0.002	0.00160412	Ednra
9.95e-08	0.823129	0.147	0.092	0.00172667	Arhgap6
9.96e-08	2.82364	0.023	0.003	0.00172949	Marchf11
1.2e-07	0.590584	0.232	0.166	0.00207872	Eya1
1.29e-07	2.05984	0.032	0.008	0.00224029	Shc4
1.33e-07	0.828678	0.116	0.067	0.00230489	Amotl1
1.49e-07	0.889639	0.255	0.191	0.0025888	Scg2
1.55e-07	0.697015	0.131	0.078	0.00269064	Niban1
1.56e-07	0.680151	0.15	0.094	0.00271522	Armc10
1.61e-07	0.76255	0.123	0.073	0.00280263	Aldh5a1
1.71e-07	1.82586	0.033	0.009	0.00297611	Astn2
1.78e-07	1.06806	0.082	0.042	0.0030945	Mylip
1.89e-07	0.83364	0.143	0.09	0.00327308	Shc1
2.12e-07	1.29513	0.051	0.02	0.00367648	Il13ra1
2.15e-07	2.20358	0.027	0.006	0.00372762	Chn2
2.18e-07	0.705998	0.253	0.188	0.00378249	Ntm
2.27e-07	0.65284	0.175	0.117	0.00393421	Cc2d2a
2.38e-07	1.30402	0.055	0.023	0.00412661	Adam23
2.63e-07	1.99469	0.022	0.003	0.00456373	Slc12a3
2.78e-07	0.671761	0.158	0.103	0.00483177	P4hb
3.05e-07	1.73791	0.046	0.017	0.00529088	Astn1
3.06e-07	1.00498	0.084	0.044	0.00530732	Rab20
3.12e-07	2.631	0.019	0.002	0.0054201	Cebpd
3.25e-07	0.683546	0.154	0.1	0.00563516	Gm12524
3.37e-07	1.07978	0.08	0.041	0.00585273	Stambpl1
3.74e-07	0.760633	0.118	0.07	0.00648949	Ngly1
3.85e-07	1.36055	0.048	0.019	0.00667759	Gm49896
4.88e-07	2.3456	0.023	0.004	0.00847681	Tmem179
4.91e-07	1.93056	0.029	0.007	0.00852697	Gm34544
5.19e-07	1.37113	0.052	0.021	0.0090035	Baiap2l2
5.91e-07	1.1217	0.065	0.031	0.0102599	Iqck
5.92e-07	4.73791	0.013	0	0.0102765	4933411E02Rik
5.92e-07	4.68545	0.013	0	0.0102783	Acot12
6.27e-07	0.970086	0.086	0.046	0.0108786	Ids
6.83e-07	2.10048	0.021	0.003	0.0118529	Vav3
7.16e-07	1.30907	0.05	0.02	0.0124277	Scd2
7.78e-07	1.98118	0.028	0.007	0.0135071	Mir99ahg
8.09e-07	0.623982	0.165	0.11	0.014038	Sgk3
8.23e-07	0.586946	0.179	0.122	0.0142804	Zbtb38
8.97e-07	1.25249	0.05	0.021	0.0155688	Tmem86b
1.16e-06	2.35682	0.021	0.004	0.0200679	Oxtr
1.2e-06	1.15295	0.07	0.035	0.0207957	Dusp5
1.22e-06	2.2842	0.022	0.004	0.0211339	Ros1
1.24e-06	2.10048	0.022	0.004	0.0215381	4833422C13Rik
1.32e-06	0.702606	0.108	0.064	0.0229522	Trmt61b
1.33e-06	3.51552	0.015	0.001	0.0231072	Slc1a1
1.33e-06	3.631	0.015	0.001	0.0231072	Samd5
1.51e-06	0.607596	0.211	0.154	0.026257	Ldlrad3
1.53e-06	0.958392	0.075	0.039	0.0266267	Platr25
1.61e-06	4.57441	0.012	0	0.0280128	Gm15407
1.71e-06	0.745415	0.116	0.071	0.0296037	Sqor
1.71e-06	1.3456	0.033	0.011	0.0296458	Tph2
2.04e-06	2.05085	0.034	0.011	0.0354668	Col25a1
2.15e-06	1.36496	0.045	0.019	0.0373795	Gm14546
2.17e-06	0.767059	0.1	0.058	0.0376588	Clptm1l
2.19e-06	0.605158	0.16	0.108	0.0379432	Efl1
2.23e-06	0.765499	0.1	0.058	0.0387802	Kpnb1
2.42e-06	1.07258	0.062	0.03	0.0420011	Ezr
2.57e-06	0.930558	0.072	0.038	0.0446378	Emilin1
2.67e-06	5.51552	0.012	0	0.0462778	Ccdc33
1.9e-88	0.263999	1	1	3.31e-84	Malat1
2.4e-60	0.36261	0.984	0.98	4.17e-56	Nav2
4.05e-57	-0.469114	0.931	0.947	7.03e-53	Zbtb20
2.99e-55	0.54956	0.918	0.861	5.19e-51	Ero1b
4.4e-52	-0.535308	0.805	0.905	7.65e-48	Prkn
2.89e-47	0.559724	0.881	0.801	5.02e-43	Sorbs2
1.17e-46	-0.448161	0.884	0.957	2.04e-42	Auts2
5.59e-35	-0.571587	0.731	0.809	9.7e-31	Srrm2
4.24e-34	-0.479759	0.771	0.864	7.37e-30	Tspan5
5.39e-34	-0.467128	0.75	0.85	9.36e-30	Tjp1
6.91e-34	0.501229	0.766	0.606	1.2e-29	Arhgap26
8.29e-33	0.419621	0.847	0.701	1.44e-28	Ica1
1.52e-31	-0.510052	0.657	0.767	2.64e-27	Rps6ka2
2.13e-28	0.560663	0.638	0.482	3.69e-24	Sec24d
3.27e-28	-0.421987	0.811	0.859	5.67e-24	Glis3
1.91e-27	-0.354149	0.862	0.912	3.31e-23	Kcnmb2
1.53e-26	-0.559389	0.492	0.636	2.65e-22	Ankrd12
2.23e-25	0.493992	0.737	0.62	3.88e-21	Frmd5
2.66e-25	-0.425158	0.628	0.745	4.62e-21	Mast4
1.19e-24	-0.400276	0.748	0.812	2.06e-20	Foxp1
1.46e-24	-0.431132	0.532	0.691	2.53e-20	Rph3al
1.74e-24	0.421793	0.715	0.578	3.02e-20	Arfgef3
2.57e-24	-0.48023	0.576	0.707	4.46e-20	Nol4
1.59e-23	-0.434465	0.685	0.782	2.76e-19	Smyd3
3.82e-23	-0.444207	0.645	0.743	6.63e-19	Utrn
7.89e-23	-0.576402	0.411	0.558	1.37e-18	Tox3
8.15e-23	-0.559367	0.381	0.532	1.42e-18	Fras1
8.88e-23	-0.286765	0.925	0.966	1.54e-18	Kcnip1
1.53e-22	-0.477117	0.532	0.656	2.66e-18	Inpp4a
2.14e-22	-0.470137	0.55	0.671	3.71e-18	Unc80
2.63e-22	-0.267556	0.958	0.978	4.56e-18	Cadps
3.23e-22	-0.523728	0.562	0.668	5.6e-18	Prrc2c
3.67e-22	-0.449038	0.607	0.713	6.38e-18	Zmynd8
5.55e-22	-0.530871	0.489	0.61	9.63e-18	Slc9a7
9.53e-22	0.489418	0.722	0.623	1.66e-17	Snap25
3.39e-21	-0.569013	0.346	0.495	5.88e-17	Fhod3
4.38e-21	-0.364945	0.803	0.863	7.6e-17	Ccser1
9.4e-21	-0.43301	0.468	0.618	1.63e-16	Ppm1h
3.72e-20	-0.373023	0.756	0.822	6.46e-16	Trio
5.72e-20	-0.434767	0.38	0.533	9.94e-16	Magi2
6.15e-20	-0.579874	0.41	0.536	1.07e-15	Srek1
7.87e-20	0.412194	0.758	0.661	1.37e-15	Slc8a1
8.28e-20	-0.236509	0.938	0.94	1.44e-15	Cacna1d
9.88e-20	-0.456502	0.655	0.741	1.72e-15	Erc2
2.32e-19	0.461534	0.522	0.375	4.02e-15	Stat3
2.47e-19	0.225966	0.979	0.941	4.29e-15	Dst
2.5e-19	-0.485123	0.41	0.55	4.35e-15	Syt7
8.06e-19	0.29753	0.881	0.806	1.4e-14	Fbxl17
9.25e-19	-0.584163	0.405	0.523	1.61e-14	Ppp4r1l-ps.1
3.1e-18	-0.569668	0.387	0.507	5.38e-14	Tnrc6b
5.19e-18	0.555085	0.569	0.458	9.01e-14	Nfasc
6.53e-18	0.547603	0.535	0.418	1.13e-13	Dock9
6.65e-18	-0.553142	0.366	0.493	1.15e-13	Prrc2b
7.21e-18	0.581484	0.458	0.331	1.25e-13	Zfp462
1.9e-17	0.528906	0.469	0.336	3.3e-13	Mapk8ip3
2.89e-17	-0.342271	0.679	0.756	5.01e-13	Baz2b
3.63e-17	-0.314246	1	1	6.3e-13	Rn18s-rs5
4.45e-17	-0.395566	0.534	0.647	7.72e-13	Ksr2
4.53e-17	-0.202708	0.977	0.986	7.87e-13	Pclo
7.26e-17	0.535489	0.636	0.534	1.26e-12	Stk32a
9.85e-17	0.254544	0.85	0.74	1.71e-12	Exoc4
1.08e-16	0.34367	0.758	0.655	1.87e-12	Tmem108
1.46e-16	-0.206282	0.833	0.913	2.54e-12	Nrxn1
1.53e-16	-0.30868	0.561	0.708	2.66e-12	Esrrg
1.8e-16	-0.405504	0.586	0.674	3.13e-12	Ncor1
2.06e-16	-0.538461	0.325	0.451	3.58e-12	Nedd4l
2.3e-16	-0.498895	0.422	0.534	4e-12	Rsrp1
3.8e-16	0.545102	0.559	0.449	6.59e-12	Ext1
3.91e-16	-0.3544	0.757	0.809	6.78e-12	Nktr
4.08e-16	0.269798	0.933	0.865	7.08e-12	Tmem163
4.2e-16	-0.276453	0.901	0.917	7.3e-12	Prkca
7.08e-16	0.521587	0.666	0.589	1.23e-11	Ece1
1.19e-15	0.55216	0.408	0.287	2.07e-11	Ssh2
3.16e-15	-0.430414	0.557	0.654	5.48e-11	Dlgap1
3.52e-15	-0.424076	0.461	0.581	6.11e-11	Cyfip2
3.65e-15	-0.499968	0.358	0.477	6.34e-11	Cpq
4.85e-15	0.500583	0.471	0.352	8.42e-11	Lcorl
1e-14	-0.360435	0.494	0.606	1.74e-10	Fnip2
1.01e-14	-0.296193	0.386	0.511	1.75e-10	Tenm3
1.1e-14	0.327608	0.991	0.994	1.9e-10	Pcsk2
1.16e-14	0.579889	0.368	0.257	2.02e-10	Ctnnbl1
1.23e-14	-0.216375	0.891	0.928	2.13e-10	Msi2
1.35e-14	0.549468	0.481	0.379	2.34e-10	Upf3b
1.88e-14	0.505232	0.518	0.42	3.26e-10	Scfd2
2.04e-14	0.417522	0.596	0.491	3.55e-10	Ldlrad4
2.29e-14	0.237385	0.866	0.791	3.98e-10	Mcc
2.55e-14	0.498385	0.438	0.322	4.43e-10	Zfp407
2.85e-14	-0.560724	0.246	0.356	4.94e-10	Ssbp3
2.87e-14	0.40674	0.65	0.549	4.99e-10	Farp1
3.56e-14	0.551574	0.437	0.326	6.18e-10	Parva
3.79e-14	-0.155192	0.987	0.986	6.57e-10	Cacna1c
4.18e-14	-0.503015	0.314	0.427	7.25e-10	Fnip1
4.49e-14	-0.579694	0.244	0.354	7.79e-10	Nt5c2
4.66e-14	0.388399	0.647	0.557	8.09e-10	Lrba
5.09e-14	-0.426932	0.503	0.591	8.84e-10	Tnrc6a
5.21e-14	0.526298	0.491	0.386	9.05e-10	Slco3a1
6.14e-14	0.480612	0.453	0.338	1.07e-09	Mapre2
1.05e-13	-0.546639	0.286	0.393	1.82e-09	Plekha5
1.05e-13	-0.507835	0.403	0.503	1.83e-09	Ins1
1.54e-13	-0.536449	0.318	0.425	2.67e-09	Scnn1b
2.28e-13	0.193169	0.946	0.902	3.95e-09	Snd1
2.84e-13	0.475671	0.474	0.366	4.93e-09	Efcab1
2.97e-13	-0.433066	0.448	0.548	5.16e-09	Ncoa1
3.85e-13	-0.332099	0.608	0.699	6.69e-09	0610040J01Rik
4.39e-13	0.382635	0.674	0.601	7.62e-09	Akap13
5.16e-13	-0.536318	0.293	0.396	8.95e-09	Rbm5
5.17e-13	-0.306042	0.581	0.694	8.98e-09	Rcan2
5.27e-13	-0.582719	0.233	0.336	9.16e-09	Bcas3
7.4e-13	0.466416	0.443	0.332	1.28e-08	Plch1
8.57e-13	-0.549261	0.294	0.395	1.49e-08	Wdfy3
1.11e-12	0.207273	0.94	0.907	1.93e-08	Sdk2
1.29e-12	-0.394753	0.613	0.673	2.24e-08	Fmn2
2.04e-12	-0.34088	0.584	0.666	3.54e-08	Phf21a
2.11e-12	0.450027	0.512	0.411	3.66e-08	Syn2
2.11e-12	-0.399808	0.459	0.552	3.67e-08	Huwe1
2.75e-12	-0.559378	0.232	0.331	4.77e-08	Vps13a
5.34e-12	-0.47724	0.417	0.507	9.26e-08	Akap9
5.53e-12	0.525677	0.461	0.367	9.6e-08	5330434G04Rik
6.37e-12	-0.400292	0.415	0.515	1.11e-07	Setd5
7.63e-12	-0.229934	0.824	0.841	1.33e-07	Macf1
7.67e-12	0.243981	0.829	0.752	1.33e-07	Atp8b1
8.4e-12	0.420732	0.771	0.773	1.46e-07	Sgcz
9.83e-12	-0.359064	0.489	0.582	1.71e-07	Kmt2c
1.02e-11	0.572664	0.316	0.221	1.76e-07	Rgs9
1.3e-11	0.550391	0.585	0.517	2.25e-07	Clasp2
1.99e-11	-0.480042	0.342	0.433	3.45e-07	Hnrnpu
2.17e-11	-0.331163	0.552	0.636	3.76e-07	Rbm39
2.25e-11	-0.208308	0.811	0.89	3.9e-07	Sntg1
2.71e-11	-0.438676	0.372	0.468	4.7e-07	Scaper
2.88e-11	-0.483931	0.301	0.398	5e-07	Agpat3
3.33e-11	0.579651	0.319	0.227	5.79e-07	Slc10a7
3.79e-11	0.318438	0.608	0.506	6.59e-07	Anks1
4.58e-11	-0.451085	0.321	0.423	7.94e-07	Usp29
6.04e-11	-0.536094	0.217	0.309	1.05e-06	Npepps
6.38e-11	-0.576881	0.214	0.304	1.11e-06	Sfpq
6.62e-11	0.458607	0.498	0.404	1.15e-06	Cpeb3
7.46e-11	-0.516901	0.281	0.372	1.3e-06	Ap1s2
8.02e-11	0.506278	0.344	0.25	1.39e-06	Txndc11
1.07e-10	-0.234721	0.268	0.371	1.86e-06	Slco1a6
1.08e-10	-0.382683	0.466	0.554	1.87e-06	Atrnl1
1.25e-10	-0.552175	0.221	0.311	2.17e-06	Enox1
1.51e-10	-0.371356	0.327	0.427	2.63e-06	Zmiz1
1.65e-10	-0.411505	0.299	0.397	2.86e-06	Zfhx3
1.72e-10	-0.548882	0.3	0.385	2.99e-06	Rnf217
1.87e-10	0.483924	0.448	0.357	3.25e-06	Frmd4a
2.37e-10	0.371802	0.619	0.548	4.12e-06	Rgs7
2.4e-10	0.447485	0.442	0.353	4.18e-06	Gng4
2.48e-10	0.394818	0.493	0.405	4.31e-06	Unc13b
2.54e-10	0.418527	0.438	0.345	4.42e-06	Wdpcp
2.88e-10	-0.395546	0.346	0.44	5.01e-06	Pcbp3
3.62e-10	0.258175	0.879	0.852	6.28e-06	Cacna1a
3.81e-10	0.56597	0.338	0.254	6.62e-06	Etv6
3.86e-10	0.55261	0.258	0.175	6.7e-06	Lrp8
3.97e-10	0.408081	0.418	0.321	6.89e-06	Arhgap21
4.07e-10	0.217484	0.982	0.99	7.06e-06	Meg3
4.39e-10	-0.37397	0.458	0.541	7.62e-06	Kidins220
4.63e-10	0.530471	0.372	0.286	8.04e-06	Itgav
5.48e-10	0.556102	0.298	0.213	9.51e-06	Lrpprc
6.31e-10	-0.582724	0.219	0.301	1.1e-05	Gstz1
7.52e-10	0.553929	0.266	0.183	1.31e-05	Actn1
7.53e-10	-0.378157	0.468	0.549	1.31e-05	Itpkb
8.41e-10	-0.346603	0.455	0.543	1.46e-05	Scg3
8.42e-10	0.511213	0.352	0.266	1.46e-05	Rasal2
8.9e-10	0.478046	0.32	0.232	1.54e-05	Tasp1
9.24e-10	-0.54457	0.217	0.301	1.6e-05	Arhgef28
1e-09	-0.249178	0.616	0.699	1.74e-05	Setbp1
1.17e-09	-0.333105	0.434	0.523	2.03e-05	Mtss1
1.42e-09	-0.305405	0.485	0.575	2.46e-05	Rbpms
1.54e-09	-0.464462	0.293	0.378	2.67e-05	Rock1
1.59e-09	-0.208974	0.864	0.863	2.76e-05	Klhl32
1.61e-09	-0.428336	0.304	0.391	2.8e-05	Asxl2
1.78e-09	-0.443009	0.305	0.393	3.09e-05	Myo18a
2.53e-09	-0.496863	0.271	0.354	4.38e-05	Pnn
2.61e-09	0.574568	0.258	0.181	4.52e-05	Glt1d1
2.68e-09	-0.429736	0.323	0.409	4.65e-05	Papola
3.1e-09	0.460425	0.399	0.316	5.37e-05	Lrrfip2
3.22e-09	0.504746	0.296	0.214	5.59e-05	Kif5c
3.62e-09	0.298032	0.526	0.428	6.29e-05	Tcf12
3.72e-09	-0.543373	0.163	0.239	6.46e-05	Gm1043
3.72e-09	-0.474391	0.259	0.342	6.46e-05	Akt3
3.95e-09	-0.535705	0.228	0.308	6.85e-05	Casz1
4.24e-09	0.475847	0.349	0.266	7.35e-05	Rapgef2
4.82e-09	0.419032	0.357	0.27	8.37e-05	Atp8a1
4.87e-09	-0.516678	0.208	0.287	8.46e-05	Glg1
4.95e-09	0.454372	0.318	0.235	8.59e-05	Fgd4
6.57e-09	0.54001	0.232	0.159	0.000114	Hyou1
7.09e-09	0.266887	0.785	0.712	0.000123	Myt1l
7.34e-09	0.54743	0.226	0.152	0.000127	Gdap2
8.47e-09	-0.470046	0.557	0.61	0.000147	Camk1d
8.51e-09	0.577209	0.463	0.392	0.000148	Nup93
9.75e-09	-0.314984	0.56	0.635	0.000169	Tmem178b
1.06e-08	-0.441195	0.285	0.366	0.000184	Specc1l
1.26e-08	-0.399878	0.361	0.445	0.000219	Adk
1.29e-08	-0.511787	0.225	0.302	0.000224	Ttll7
1.38e-08	-0.229173	0.726	0.785	0.000239	Gm6999
1.49e-08	-0.511301	0.2	0.276	0.000259	Abcd3
1.57e-08	-0.359993	0.347	0.431	0.000273	Braf
1.59e-08	0.530181	0.245	0.171	0.000276	Baiap2l1
1.6e-08	-0.522749	0.268	0.343	0.000277	Thoc2
1.6e-08	-0.50206	0.217	0.293	0.000278	Baz1b
1.63e-08	-0.528583	0.212	0.287	0.000284	Prkar1b
1.64e-08	0.334351	0.494	0.411	0.000285	Camkmt
1.82e-08	0.246809	0.617	0.539	0.000316	Fam219a
1.86e-08	0.331172	0.528	0.453	0.000324	Ablim1
2.04e-08	-0.553786	0.173	0.245	0.000354	Nectin3
2.06e-08	-0.254082	0.681	0.734	0.000358	Cacna2d1
2.12e-08	0.477354	0.327	0.249	0.000367	Dnajc6
2.21e-08	-0.457103	0.25	0.329	0.000383	Rabep1
2.25e-08	-0.553236	0.186	0.258	0.00039	Hnrnph1
2.25e-08	0.374072	0.655	0.608	0.000391	Cdh8
2.26e-08	-0.477986	0.243	0.32	0.000393	Ewsr1
2.27e-08	-0.526356	0.176	0.249	0.000394	Mdm4
2.32e-08	0.34373	0.557	0.491	0.000403	Dtnb
2.32e-08	0.571765	0.23	0.159	0.000403	Rbm47
2.36e-08	0.557585	0.243	0.171	0.00041	Gnai3
2.46e-08	-0.556864	0.193	0.264	0.000428	Rbbp6
2.7e-08	0.325009	0.539	0.46	0.000469	Atp2a3
2.99e-08	-0.278774	0.562	0.628	0.000519	Ctdspl
3.02e-08	0.385484	0.425	0.343	0.000524	Umad1
3.07e-08	0.503807	0.259	0.186	0.000533	Map3k2
3.16e-08	0.468859	0.343	0.268	0.000548	Dgkh
3.16e-08	0.365495	0.409	0.324	0.000549	Arfgap3
3.41e-08	-0.425082	0.297	0.374	0.000592	Crebbp
3.62e-08	0.420192	0.592	0.547	0.000628	Chst11
3.8e-08	-0.456301	0.241	0.318	0.00066	Smarcc2
3.97e-08	-0.322578	0.431	0.508	0.00069	Nsd1
4.04e-08	0.253646	0.589	0.495	0.000701	Rbfox2
4.1e-08	-0.398362	0.397	0.471	0.000711	Prpf4b
4.17e-08	-0.389225	0.293	0.373	0.000724	Ano6
4.81e-08	-0.388961	0.385	0.457	0.000835	Nipbl
5.38e-08	-0.253381	0.729	0.77	0.000933	Atxn1
6.38e-08	-0.36453	0.312	0.395	0.00110825	Hadh
6.87e-08	-0.34973	0.423	0.495	0.00119258	Btrc
7.06e-08	-0.518852	0.192	0.262	0.00122589	Rlf
7.09e-08	-0.58448	0.153	0.218	0.00123087	Arglu1
7.56e-08	0.46728	0.287	0.213	0.00131244	Ppat
7.69e-08	0.370399	0.315	0.235	0.00133457	Unc13a
7.72e-08	-0.309251	0.295	0.38	0.00133989	Atp2b2
7.91e-08	0.340321	0.436	0.352	0.00137266	2900026A02Rik
8.09e-08	-0.445967	0.226	0.301	0.00140538	D630024D03Rik
8.16e-08	-0.469858	0.25	0.324	0.0014159	Adgrb3
8.7e-08	-0.392322	0.271	0.349	0.00150978	Jak1
9.11e-08	-0.395354	0.303	0.38	0.00158164	Csnk1a1
9.11e-08	-0.32104	0.414	0.49	0.00158224	Vps13c
9.15e-08	0.336197	0.366	0.282	0.0015886	Iqgap1
9.27e-08	-0.438048	0.321	0.391	0.00160929	Eif4g1
9.27e-08	0.570919	0.205	0.14	0.00160973	Susd1
9.68e-08	0.214351	0.778	0.718	0.00168044	Syt13
1.02e-07	-0.52051	0.162	0.229	0.00176485	Sirpa
1.05e-07	0.219793	0.645	0.554	0.00182513	Tbc1d1
1.1e-07	0.210313	0.579	0.48	0.00190247	Fam135a
1.12e-07	-0.459533	0.248	0.32	0.0019408	Fbrsl1
1.21e-07	-0.271582	0.731	0.757	0.00210555	Ins2
1.23e-07	0.371633	0.465	0.389	0.00214119	Diaph2
1.27e-07	-0.372578	0.313	0.39	0.00220792	Nfat5
1.31e-07	-0.576402	0.163	0.228	0.00228033	Mapt
1.35e-07	0.538122	0.253	0.186	0.0023443	Crybg3
1.39e-07	0.295116	0.489	0.406	0.00240876	Pik3c2a
1.43e-07	-0.293759	0.669	0.704	0.00248511	Golga4
1.44e-07	-0.560428	0.142	0.206	0.00249189	Tsc1
1.46e-07	-0.333207	0.404	0.482	0.0025388	Zfhx2
1.48e-07	-0.342389	0.316	0.394	0.00257091	Vps13d
1.51e-07	-0.48912	0.183	0.252	0.0026147	Rabl6
1.55e-07	-0.333722	0.421	0.492	0.00269242	Slc6a6
1.58e-07	-0.486882	0.215	0.284	0.00274421	Ylpm1
1.62e-07	-0.357226	0.374	0.444	0.00281982	Prune2
1.67e-07	-0.515068	0.241	0.309	0.00289804	Chd4
1.67e-07	-0.285541	0.405	0.488	0.00290463	Kif1a
1.68e-07	-0.425984	0.221	0.294	0.00292234	Ppp1r12a
1.73e-07	0.568988	0.211	0.147	0.00300283	Glce
1.81e-07	-0.513787	0.196	0.264	0.0031408	Vps37a
2.01e-07	-0.522281	0.162	0.227	0.00349135	Mthfd1
2.27e-07	-0.124048	0.556	0.643	0.00394315	Slc16a10
2.37e-07	0.476661	0.27	0.2	0.00411084	Bckdhb
2.37e-07	0.372592	0.38	0.303	0.0041179	Ncald
2.42e-07	-0.561295	0.121	0.18	0.0042034	Rif1
2.58e-07	0.41506	0.327	0.253	0.00448077	Ror1
2.65e-07	0.351944	0.383	0.305	0.00460816	Gpr39
2.66e-07	0.405328	0.409	0.338	0.00461563	Kif21a
2.66e-07	-0.477527	0.201	0.269	0.00462535	Rsf1
3e-07	0.45849	0.256	0.188	0.00521321	Oxct1
3.44e-07	0.56466	0.206	0.145	0.0059736	Rcor3
3.61e-07	0.507471	0.348	0.283	0.00626724	Stxbp6
3.66e-07	0.583827	0.168	0.111	0.00635411	Siah2
3.91e-07	0.463253	0.237	0.171	0.00678401	Arhgef17
3.93e-07	-0.575178	0.127	0.186	0.00682797	Bicral
4.02e-07	0.243947	0.569	0.485	0.00697122	Trappc9
4.44e-07	0.463388	0.288	0.219	0.00770579	Zfp568
4.51e-07	-0.347343	0.38	0.448	0.00783637	Wls
4.72e-07	-0.281634	0.388	0.468	0.00819108	Psd3
4.88e-07	0.182001	0.752	0.685	0.00846848	Gbf1
5.03e-07	-0.370765	0.32	0.392	0.00873254	Elavl4
5.26e-07	0.429056	0.247	0.18	0.00913977	Rpn2
5.51e-07	-0.356754	0.291	0.366	0.00956594	Mical2
5.65e-07	-0.480289	0.2	0.265	0.00980224	Uaca
6.01e-07	-0.364983	0.298	0.37	0.0104344	Pcnx
6.33e-07	0.515521	0.234	0.171	0.0109934	Crtc3
6.36e-07	-0.282383	0.553	0.609	0.0110381	Sobp
6.37e-07	-0.429586	0.256	0.323	0.0110598	Fus
6.6e-07	0.187031	0.719	0.635	0.0114623	Unc79
6.88e-07	0.433944	0.296	0.227	0.0119375	Kif16b
7.35e-07	0.408996	0.293	0.224	0.0127588	Rhbdd1
8e-07	-0.584015	0.12	0.176	0.0138972	Mbtd1
8.22e-07	-0.342402	0.354	0.431	0.0142737	Nav1
8.31e-07	-0.413029	0.284	0.351	0.0144332	Dmxl2
8.56e-07	-0.0533098	0.532	0.629	0.0148552	Galnt18
9.05e-07	0.462572	0.242	0.178	0.0157123	Spred2
9.49e-07	0.435392	0.354	0.284	0.0164679	Zc3h3
9.8e-07	0.309193	0.455	0.379	0.0170086	Plxna2
1e-06	0.526492	0.191	0.133	0.0173813	Sugp1
1.01e-06	0.478694	0.39	0.326	0.0174714	Limch1
1.01e-06	-0.393571	0.297	0.364	0.0175207	Klhl7
1.04e-06	-0.518674	0.239	0.303	0.0180959	Dapk1
1.04e-06	-0.496257	0.149	0.208	0.0181008	Araf
1.04e-06	-0.497583	0.201	0.264	0.0181371	Zmynd11
1.09e-06	0.32894	0.458	0.392	0.018926	Creb3l2
1.09e-06	-0.477035	0.164	0.226	0.0189387	Dnajc24
1.13e-06	-0.422114	0.252	0.318	0.01964	Pkd1
1.15e-06	0.488313	0.234	0.172	0.0199185	Sec24b
1.18e-06	-0.418321	0.283	0.347	0.0205421	5033421B08Rik
1.24e-06	0.279421	0.481	0.403	0.0214772	Cobll1
1.25e-06	0.207558	0.584	0.506	0.0217109	Nsd3
1.26e-06	0.554895	0.187	0.13	0.0218525	Nck1
1.29e-06	0.56986	0.192	0.135	0.0224327	Eda
1.3e-06	0.442568	0.232	0.17	0.0225291	Edem3
1.38e-06	-0.505298	0.121	0.177	0.0240012	P2rx4
1.45e-06	-0.41464	0.226	0.293	0.025151	Tet3
1.51e-06	0.486624	0.236	0.175	0.0261805	Rap1gds1
1.52e-06	-0.559326	0.129	0.185	0.0263924	Pik3r3
1.54e-06	0.341627	0.359	0.286	0.0268088	Ush1c
1.57e-06	0.226752	0.802	0.768	0.0272929	Pip5k1b
1.59e-06	0.515521	0.195	0.138	0.0275415	Cdc42se2
1.61e-06	0.277046	0.476	0.405	0.0278823	Zfp148
1.65e-06	-0.280771	0.376	0.45	0.0285755	Fam135b
1.67e-06	-0.469412	0.18	0.242	0.0289713	Dennd4a
1.7e-06	-0.388204	0.333	0.397	0.0295843	Chd2
1.76e-06	-0.288108	0.317	0.389	0.0306053	Tmem132b
1.85e-06	-0.353467	0.394	0.454	0.0320754	Dync2h1
1.9e-06	-0.468669	0.172	0.233	0.0329685	Cuedc1
1.93e-06	-0.0441308	0.577	0.68	0.0334303	Chga
1.98e-06	0.467408	0.27	0.207	0.0343516	Fam20c
2e-06	-0.520821	0.144	0.2	0.0347319	Luc7l
2e-06	-0.171218	0.854	0.869	0.0347537	Rhobtb1
2.01e-06	-0.320981	0.397	0.463	0.0349207	Ppm1b
2.11e-06	-0.322608	0.317	0.388	0.0366162	Gpatch8
2.16e-06	0.493026	0.173	0.118	0.037516	Rab1a
2.23e-06	0.583225	0.168	0.116	0.0386999	Tpp2
2.26e-06	-0.566229	0.127	0.181	0.0393126	Rc3h1
2.35e-06	-0.387778	0.259	0.326	0.0408589	Tut4
2.38e-06	0.494612	0.199	0.142	0.041347	Ap1g1
2.45e-06	-0.448874	0.237	0.299	0.0425412	Zfp638
2.54e-06	-0.482381	0.165	0.224	0.0441683	Fnbp4
2.57e-06	-0.28654	0.411	0.481	0.0446746	Nedd4
2.58e-06	0.511519	0.227	0.169	0.0448551	Dok5
2.64e-06	-0.50109	0.179	0.238	0.0459029	Zranb2
2.66e-06	0.572795	0.163	0.111	0.0462592	Dennd11
2.69e-06	0.550786	0.168	0.116	0.0467418	Pdia3
2.77e-06	0.42755	0.239	0.177	0.0480693	Uba5
2.82e-06	-0.409671	0.228	0.292	0.0488921	Rbm33
2.88e-06	-0.811946	0.052	0.091	0.0500261	Fbxo3
2.88e-06	0.496706	0.194	0.138	0.0500542	Edem1
2.89e-06	-1.10692	0.028	0.059	0.050116	H2-DMa
2.92e-06	-1.27456	0.018	0.043	0.0506108	Inpp5k
2.99e-06	-1.32183	0.017	0.042	0.0518604	Traf6
2.99e-06	-1.17524	0.023	0.051	0.0519736	Ilf2
3.02e-06	-0.395857	0.293	0.356	0.0523678	Ccdc88a
3.04e-06	-1.28001	0.017	0.042	0.0528641	Tle2
3.05e-06	-0.627736	0.09	0.138	0.0529078	Depdc5
3.05e-06	-1.76988	0.008	0.027	0.0530001	Gm47962
3.1e-06	-0.870133	0.046	0.083	0.0537786	Gm10563
3.13e-06	-1.97633	0.006	0.023	0.054377	ENSMUSG00000121378
3.14e-06	0.210643	0.801	0.763	0.054589	Prlr
3.16e-06	-1.34406	0.015	0.039	0.0549097	Gm31166
3.25e-06	0.552313	0.189	0.134	0.0564186	Crem
3.29e-06	-0.414525	0.273	0.336	0.0570579	Mtmr3
3.29e-06	0.800335	0.117	0.073	0.0570926	Pola1
3.31e-06	1.30337	0.046	0.02	0.0574513	Gm6225
3.32e-06	-1.58402	0.01	0.031	0.0576782	Clns1a
3.33e-06	-0.474323	0.183	0.243	0.0578698	Tle3
3.35e-06	-1.141	0.029	0.06	0.0581991	BC051142
3.4e-06	-2.13357	0.005	0.022	0.0589676	L3mbtl2
3.41e-06	-0.313861	0.315	0.383	0.0591783	Cdc42bpa
3.42e-06	-0.488301	0.186	0.245	0.0593197	Dicer1
3.43e-06	-2.92742	0.002	0.015	0.0595145	Ckb
3.43e-06	-2.03628	0.005	0.022	0.0596242	Radil
3.46e-06	0.525716	0.173	0.12	0.0601454	Nploc4
3.47e-06	-0.919302	0.039	0.074	0.0602601	Gria2
3.51e-06	1.72574	0.029	0.008	0.0608579	Dusp14
3.53e-06	-1.68088	0.009	0.029	0.0613623	Ankra2
3.54e-06	-0.960917	0.034	0.066	0.0614426	Slc12a5
3.55e-06	-1.7133	0.007	0.026	0.0616791	Lysmd2
3.56e-06	-0.651911	0.094	0.142	0.0618641	Itpr3
3.63e-06	-0.279922	0.398	0.467	0.063084	Slc22a23
3.63e-06	0.869158	0.077	0.042	0.0630968	Hirip3
3.66e-06	-0.485365	0.193	0.252	0.0635429	Gprasp1
3.71e-06	-0.622961	0.1	0.148	0.0643272	Ints3
3.71e-06	1.48341	0.067	0.034	0.0643846	Lrrtm4
3.71e-06	-1.1775	0.022	0.05	0.0644702	Xntrpc
3.75e-06	-0.654404	0.083	0.128	0.0651272	Avl9
3.76e-06	-1.42091	0.014	0.038	0.0652746	Zfp90
3.77e-06	-3.6544	0.001	0.012	0.0654812	Gm44511
3.79e-06	-1.40129	0.014	0.038	0.0657359	Vps72
3.79e-06	-1.34406	0.015	0.039	0.0657717	Zfp956
3.79e-06	-0.915529	0.042	0.077	0.0658191	Rmnd5a
3.82e-06	0.366924	0.281	0.215	0.066292	Pcdhga10
3.88e-06	-0.96708	0.036	0.069	0.0673542	4930555F03Rik
3.9e-06	-0.718535	0.065	0.106	0.0677364	Ddhd2
3.91e-06	0.877447	0.076	0.041	0.0679003	4930404H11Rik
3.94e-06	-2.18492	0.004	0.02	0.0683981	Gm37607
3.94e-06	-0.852211	0.046	0.082	0.0683995	Nod1
3.95e-06	-0.252123	0.424	0.501	0.0685825	Zfp608
3.98e-06	1.631	0.031	0.01	0.069028	Arrdc4
4.06e-06	-0.531785	0.129	0.182	0.0705328	Ythdc1
4.07e-06	-2.35484	0.004	0.019	0.0706908	Insyn2a
4.09e-06	-1.19343	0.019	0.045	0.070994	Epo
4.1e-06	-2.2789	0.004	0.019	0.0710979	Cmpk2
4.11e-06	-0.406017	0.186	0.247	0.0714327	Trpm7
4.12e-06	-0.648668	0.084	0.13	0.0715489	Zfp664
4.13e-06	-1.33572	0.018	0.043	0.0716235	Mrps6
4.15e-06	-2.39137	0.003	0.018	0.0720177	H2az2
4.16e-06	-0.78889	0.056	0.094	0.0722485	Wnk2
4.2e-06	-0.96426	0.031	0.063	0.0728804	Tyw1
4.26e-06	-0.891799	0.04	0.075	0.0739167	Gsn
4.31e-06	-1.21968	0.02	0.047	0.0748054	Stat5a
4.31e-06	1.10389	0.053	0.024	0.0748355	Slc66a2
4.32e-06	-1.15517	0.024	0.052	0.0750752	Khnyn
4.35e-06	-1.19655	0.018	0.043	0.075445	Noc2l
4.37e-06	-1.29771	0.017	0.041	0.0759333	ENSMUSG00000121277
4.56e-06	0.526871	0.156	0.106	0.0791732	Ssr1
4.58e-06	3.05984	0.015	0.002	0.0795097	Plpp1
4.61e-06	-1.46301	0.043	0.077	0.0800703	Hsph1
4.65e-06	-1.62887	0.009	0.029	0.0807452	Wdr81
4.71e-06	-1.14917	0.022	0.049	0.081816	Rps24
4.8e-06	0.438577	0.24	0.18	0.0834189	Cstf3
4.81e-06	-0.153983	0.345	0.424	0.0834862	Synpr
4.84e-06	-0.550741	0.125	0.177	0.0839633	Clk4
4.92e-06	-3.23937	0.001	0.013	0.0854125	Dnajc4
4.92e-06	-3.23937	0.001	0.013	0.0854125	Angptl6
5.18e-06	0.711918	0.108	0.066	0.0899218	Pabpc1
5.19e-06	-0.755333	0.063	0.103	0.0901787	Pcsk6
5.2e-06	-0.550332	0.135	0.188	0.0903053	Brd8
5.31e-06	-1.54588	0.011	0.032	0.0921246	Cln3
5.34e-06	-0.980633	0.033	0.064	0.0927232	1700112D23Rik
5.38e-06	-0.685701	0.075	0.118	0.0934385	Ddx3y
5.45e-06	-0.255357	0.539	0.592	0.0946114	Fto
5.52e-06	-2.03628	0.005	0.022	0.0957624	Arhgap29
5.59e-06	0.352117	0.345	0.282	0.097123	Stim1
5.61e-06	-0.819035	0.044	0.079	0.0974367	Trim3
5.63e-06	-0.551232	0.109	0.158	0.0977115	Yars
5.72e-06	-0.106436	0.665	0.758	0.09927	Sphkap
5.81e-06	0.940682	0.067	0.035	0.100864	Ctsb
5.82e-06	-3.06944	0.002	0.014	0.101123	Hectd2os
5.84e-06	1.84994	0.031	0.01	0.10143	Sema3e
5.87e-06	-0.511585	0.14	0.194	0.101867	Hnrnpdl
5.9e-06	0.517531	0.175	0.123	0.102436	Sec23ip
5.91e-06	-0.425288	0.203	0.262	0.102687	Rtn4rl1
5.99e-06	0.475322	0.307	0.248	0.104028	Sh3kbp1
6.01e-06	-0.734575	0.068	0.109	0.10428	Esyt1
6.04e-06	-0.637331	0.083	0.127	0.104889	Aftph
6.11e-06	-1.21628	0.02	0.046	0.106152	Dzip1
6.12e-06	0.407717	0.244	0.185	0.106274	Tbc1d15
6.22e-06	0.432879	0.28	0.22	0.108012	Ift57
6.33e-06	0.134399	0.917	0.901	0.109834	Cntnap2
6.4e-06	-1.68242	0.008	0.027	0.111184	Atg14
6.42e-06	-2.18492	0.004	0.02	0.111459	Hcn3
6.44e-06	-2.14744	0.004	0.02	0.111836	Rsph9
6.48e-06	-2.6544	0.002	0.015	0.112534	Ech1
6.52e-06	0.596985	0.272	0.216	0.113199	Scn9a
6.54e-06	-3.593	0.001	0.012	0.113502	Ndufs7
6.54e-06	-3.593	0.001	0.012	0.113502	Samd1
6.59e-06	-0.564207	0.108	0.157	0.11437	Ccdc50
6.63e-06	0.818913	0.084	0.048	0.115125	Sdcbp
6.7e-06	-0.642627	0.081	0.125	0.116245	Epn2
6.73e-06	-1.19343	0.019	0.045	0.116906	Mir6236
6.74e-06	-0.707768	0.054	0.091	0.117069	Cntrob
6.8e-06	0.196575	0.532	0.449	0.118107	Zfand3
6.8e-06	-2.52887	0.003	0.016	0.118109	Pdlim7
6.8e-06	0.811914	0.108	0.067	0.118125	Hopx
6.81e-06	0.20994	0.487	0.404	0.118219	Chchd3
6.82e-06	-1.43509	0.013	0.034	0.118345	1700030K09Rik
6.82e-06	-2.48448	0.003	0.016	0.118384	Lrp3
6.84e-06	1.12934	0.05	0.023	0.118758	Tmem71
6.87e-06	-2.39137	0.003	0.017	0.119319	Slc25a5-ps
6.87e-06	-2.39137	0.003	0.017	0.119319	1810034E14Rik
6.89e-06	-2.34955	0.003	0.017	0.119639	Ctsf
6.97e-06	-1.12128	0.019	0.045	0.120969	Snx15
7.04e-06	-0.306525	0.445	0.5	0.122235	Ash1l
7.1e-06	-1.62887	0.009	0.029	0.123324	Hemk1
7.14e-06	-1.86086	0.006	0.023	0.124022	Enpp5
7.14e-06	-1.86086	0.006	0.023	0.124022	Haghl
7.15e-06	-1.06944	0.025	0.052	0.12422	Qtrt1
7.27e-06	-0.383615	0.225	0.286	0.126156	Strbp
7.29e-06	4.38999	0.011	0	0.126539	Gm13373
7.3e-06	-0.860495	0.044	0.079	0.126691	Strada
7.38e-06	-1.76988	0.008	0.026	0.128187	Pex6
7.4e-06	-0.734258	0.061	0.1	0.128451	Tmf1
7.42e-06	2.22334	0.02	0.004	0.128777	Morc1
7.49e-06	0.890369	0.081	0.046	0.12998	Stimate
7.62e-06	-0.942063	0.035	0.066	0.132288	Nfe2l1
7.63e-06	-4.39137	0	0.01	0.132432	Gm8234
7.64e-06	-0.284542	0.503	0.557	0.132717	Arhgef12
7.73e-06	0.504714	0.189	0.137	0.134125	Ndufs4
7.85e-06	-0.786855	0.052	0.088	0.136333	Uhrf1bp1
7.98e-06	1.3655	0.036	0.014	0.138596	Gm14532
8.02e-06	-1.91074	0.006	0.022	0.139297	Ulk3
8.05e-06	-0.208784	0.329	0.405	0.139678	Cux2
8.07e-06	0.719054	0.093	0.055	0.140166	Pals2
8.11e-06	-1.47662	0.011	0.032	0.140851	Camk1g
8.17e-06	-0.797637	0.05	0.085	0.141763	Rexo1
8.17e-06	-0.504162	0.129	0.181	0.141878	Arid4a
8.17e-06	-1.15097	0.021	0.047	0.141905	Zfp945
8.23e-06	-1.41522	0.011	0.032	0.142928	Klhl42
8.28e-06	0.617882	0.108	0.067	0.143734	Eif1a
8.34e-06	-1.42559	0.012	0.033	0.144717	Ubqln4
8.36e-06	-0.609457	0.079	0.122	0.145077	Stk38
8.39e-06	-0.750912	0.052	0.088	0.145718	R74862
8.42e-06	-0.42275	0.183	0.241	0.146143	Dock7
8.43e-06	-0.256665	0.462	0.524	0.146374	Apbb2
8.45e-06	-1.13084	0.023	0.049	0.146673	Zfp362
8.48e-06	-0.342139	0.284	0.348	0.147251	Cep350
8.51e-06	1.24422	0.042	0.017	0.147776	Tmem116
8.55e-06	-1.28445	0.012	0.033	0.148428	Kif17
8.62e-06	-0.921343	0.027	0.055	0.149599	Chst9
8.62e-06	-0.924494	0.032	0.062	0.149642	Adh1
8.66e-06	0.364146	0.269	0.208	0.150415	Apex2
8.84e-06	-0.620135	0.067	0.108	0.153396	Kdm7a
8.85e-06	0.460728	0.22	0.165	0.153711	Setd3
8.9e-06	1.47945	0.035	0.013	0.154585	Insig1
8.91e-06	-1.96756	0.005	0.021	0.154654	Gm4673
9e-06	-0.764587	0.061	0.1	0.156233	Acss2
9.07e-06	-0.644656	0.088	0.133	0.157399	P4ha1
9.11e-06	-0.301787	0.307	0.374	0.158151	Smg1
9.24e-06	-0.398334	0.223	0.282	0.160431	Enah
9.25e-06	-0.393345	0.25	0.311	0.160517	Isl1
9.3e-06	-1.24877	0.017	0.04	0.161438	Lacc1
9.35e-06	-0.98561	0.031	0.06	0.162399	Faah
9.38e-06	0.538838	0.438	0.396	0.162835	Nav3
9.4e-06	0.521069	0.22	0.166	0.163177	Rras2
9.44e-06	-0.169304	0.608	0.674	0.163913	Negr1
9.5e-06	-1.10115	0.022	0.048	0.16492	Pde4c
9.56e-06	-0.607292	0.081	0.125	0.165916	Hadha
9.58e-06	-0.928844	0.034	0.065	0.166254	Fbxo44
9.68e-06	0.370285	0.288	0.227	0.16813	Eps15l1
9.75e-06	-2.03292	0.005	0.02	0.169364	Mrps21
9.76e-06	-1.49265	0.011	0.031	0.169427	Slc22a17
9.8e-06	-1.6544	0.008	0.027	0.170075	Slc26a8
9.88e-06	-1.81668	0.007	0.024	0.171479	Arfrp1
9.93e-06	-1.05434	0.023	0.05	0.172372	Pnma8b
9.95e-06	-1.48448	0.012	0.032	0.172827	Igsf21
9.96e-06	-2.8768	0.002	0.014	0.172901	Gm45083
9.99e-06	-0.737297	0.062	0.101	0.173472	Mapk8ip2
1e-05	-0.678551	0.078	0.12	0.174317	Gtpbp2
1.01e-05	-0.557796	0.104	0.151	0.174578	Ppp1r37
1.01e-05	-0.786855	0.052	0.087	0.17514	Msl1
1.01e-05	-1.43868	0.012	0.032	0.175206	Unc93b1
1.01e-05	-1.4134	0.013	0.034	0.176094	Ctbp2
1.03e-05	-0.528874	0.129	0.18	0.179009	C2cd3
1.04e-05	0.239736	0.454	0.381	0.179927	Faf1
1.04e-05	0.502921	0.159	0.11	0.179961	Snx12
1.05e-05	-0.583404	0.115	0.163	0.181717	Atf7ip
1.05e-05	-0.7099	0.065	0.104	0.182422	Trpm2
1.05e-05	-2.10897	0.004	0.019	0.182437	Scnn1g
1.05e-05	-2.10897	0.004	0.019	0.182437	Tha1
1.05e-05	-2.10897	0.004	0.019	0.182437	Mfap1a
1.06e-05	-0.957549	0.031	0.061	0.183302	Galnt9
1.06e-05	0.503294	0.201	0.148	0.183321	Msra
1.06e-05	-0.401797	0.183	0.24	0.184179	D5Ertd579e
1.07e-05	-0.76605	0.058	0.095	0.186422	Tmem94
1.08e-05	-0.945867	0.033	0.064	0.187576	Zfp512b
1.09e-05	-0.876797	0.035	0.066	0.189347	Dusp16
1.09e-05	-0.710712	0.066	0.105	0.189856	Ncapd3
1.09e-05	1.13365	0.049	0.022	0.189992	Gm37728
1.09e-05	-2.60549	0.002	0.015	0.190071	Kcnmb1
1.1e-05	-0.384605	0.312	0.37	0.190175	Dis3l2
1.1e-05	-0.576979	0.087	0.131	0.190649	Zfyve9
1.11e-05	2.83745	0.019	0.004	0.193055	Star
1.11e-05	-0.453431	0.174	0.23	0.19307	Xpr1
1.13e-05	-1.86086	0.006	0.023	0.195624	Ring1
1.13e-05	-1.82843	0.006	0.023	0.196512	Dyrk1b
1.13e-05	-3.593	0.001	0.011	0.196722	4930581F22Rik
1.13e-05	-3.52887	0.001	0.011	0.196841	Fam221a
1.13e-05	-0.754569	0.05	0.085	0.196871	Zcchc8
1.14e-05	-0.758654	0.061	0.099	0.197408	Peds1
1.14e-05	-0.582564	0.097	0.143	0.197467	Tom1
1.14e-05	1.66752	0.023	0.006	0.197681	Dock2
1.14e-05	-0.734258	0.061	0.099	0.197901	Akap7
1.14e-05	0.245181	0.438	0.367	0.198387	Rab3gap2
1.16e-05	-0.436059	0.173	0.229	0.201993	Mta3
1.16e-05	0.291853	0.366	0.3	0.202047	Ddx50
1.17e-05	-1.51001	0.01	0.03	0.203318	Paf1
1.18e-05	0.672025	0.105	0.065	0.204615	Btbd8
1.2e-05	0.952697	0.08	0.046	0.208078	Cpeb2
1.2e-05	-0.44312	0.168	0.223	0.208533	Arid2
1.2e-05	-0.950295	0.04	0.072	0.208982	Egln1
1.21e-05	4.78854	0.01	0	0.209445	Loxhd1
1.21e-05	0.544751	0.163	0.115	0.210743	Entpd7
1.21e-05	-1.34074	0.014	0.036	0.21081	Bckdha
1.22e-05	0.751852	0.09	0.054	0.212678	Paip2b
1.23e-05	-1.42559	0.012	0.033	0.214081	Tsacc
1.24e-05	-0.286364	0.517	0.56	0.214637	Ddx17
1.27e-05	-0.741388	0.059	0.097	0.220414	Thoc1
1.27e-05	-0.167098	0.377	0.455	0.221142	Adgrl3
1.28e-05	-0.351522	0.387	0.439	0.222107	Acin1
1.29e-05	-1.67712	0.009	0.027	0.223722	Pdzrn3
1.29e-05	-0.497615	0.122	0.172	0.224345	Gm49542
1.3e-05	-1.59996	0.009	0.027	0.225342	Aga
1.32e-05	-0.48571	0.141	0.193	0.229476	Celsr3
1.33e-05	-4.31737	0	0.01	0.230567	Slc25a21
1.33e-05	-4.31737	0	0.01	0.230567	1700001G01Rik
1.33e-05	-0.787671	0.046	0.081	0.23176	Polb
1.35e-05	-1.71714	0.007	0.024	0.234294	Gm16023
1.37e-05	-0.583243	0.092	0.137	0.237144	Nprl3
1.37e-05	-0.506994	0.149	0.2	0.237347	Hnrnpl
1.39e-05	-1.5804	0.01	0.029	0.240518	Cables1
1.39e-05	-0.549435	0.113	0.161	0.24144	Rab12
1.39e-05	0.364369	0.274	0.215	0.241686	Xpo6
1.39e-05	-1.55487	0.01	0.029	0.241783	Glb1l
1.4e-05	-1.2789	0.016	0.038	0.242323	Tspan33
1.4e-05	-1.2789	0.016	0.038	0.242323	Adprm
1.4e-05	-1.52887	0.01	0.029	0.243346	Mib2
1.4e-05	-1.52887	0.01	0.029	0.243346	Gtf3c2
1.42e-05	-0.896975	0.035	0.065	0.246438	Ubxn2a
1.42e-05	-1.15286	0.021	0.046	0.246766	Zkscan7
1.43e-05	-1.93194	0.005	0.021	0.24807	Gm26918
1.43e-05	-1.47154	0.014	0.035	0.24809	Rflna
1.45e-05	-0.851441	0.041	0.073	0.252081	Suds3
1.45e-05	-0.855317	0.043	0.076	0.252557	Fam227a
1.46e-05	-3.06944	0.001	0.012	0.253171	Nme5
1.46e-05	-3.06944	0.001	0.012	0.253171	C920006O11Rik.1
1.46e-05	-1.10261	0.021	0.046	0.253513	Rad9b
1.46e-05	-1.49265	0.011	0.03	0.253626	Clip4
1.47e-05	-1.18192	0.018	0.042	0.255682	Cdk2ap1
1.49e-05	-0.509456	0.135	0.186	0.259257	Zdhhc17
1.5e-05	-0.63394	0.068	0.108	0.260238	Flcn
1.51e-05	-0.90838	0.035	0.066	0.261341	Cfap97
1.52e-05	-1.6544	0.008	0.026	0.264458	Caps2
1.53e-05	-0.445199	0.234	0.29	0.265585	Rsrc2
1.54e-05	-1.17378	0.02	0.044	0.268008	Mcrip1
1.57e-05	-2.03292	0.005	0.02	0.272573	Tmsb15l
1.57e-05	3.83745	0.016	0.003	0.272908	Cfap299
1.57e-05	-1.13983	0.02	0.044	0.273428	Zdhhc8
1.58e-05	-1.05776	0.03	0.059	0.274659	Bsg
1.59e-05	0.44152	0.193	0.141	0.275661	Dhdds
1.59e-05	-0.355702	0.299	0.358	0.275735	Golim4
1.6e-05	-0.637954	0.073	0.113	0.277054	Clk2
1.6e-05	-0.362978	0.254	0.313	0.277353	Kmt2d
1.6e-05	-0.917439	0.034	0.064	0.277729	Zfp646
1.61e-05	0.64485	0.177	0.129	0.278852	9030622O22Rik
1.63e-05	-0.667888	0.071	0.11	0.282817	Eml1
1.64e-05	-0.760689	0.054	0.089	0.284517	Foxk1
1.66e-05	1.22754	0.041	0.017	0.28901	Sowahc
1.67e-05	-0.508727	0.144	0.194	0.290744	Tmem150c
1.7e-05	0.679301	0.101	0.063	0.294914	Sec11c
1.7e-05	-2.76988	0.002	0.013	0.295081	Grm5
1.7e-05	-2.76988	0.002	0.013	0.295081	Gm13166
1.71e-05	-2.06944	0.004	0.019	0.296875	Psma4
1.71e-05	-2.06944	0.004	0.019	0.296875	Eif4e3
1.71e-05	-0.56083	0.103	0.148	0.297195	Gga2
1.73e-05	-1.26499	0.015	0.037	0.30097	Lonrf1
1.75e-05	-0.668277	0.068	0.107	0.303821	Mau2
1.76e-05	-1.15483	0.02	0.045	0.306049	Ro60
1.77e-05	-0.219766	0.66	0.695	0.30716	Hivep3
1.77e-05	-1.48448	0.01	0.029	0.307386	Gm5577
1.78e-05	-0.879617	0.036	0.067	0.309097	2900005J15Rik
1.78e-05	-1.7133	0.008	0.025	0.309386	Mob3c
1.79e-05	-0.727522	0.054	0.09	0.310745	Evi5l
1.79e-05	-1.68415	0.008	0.025	0.310762	Tmem259
1.79e-05	-0.415054	0.277	0.332	0.311	Zbed6
1.79e-05	-0.635296	0.075	0.115	0.311035	Ttf1
1.8e-05	0.240013	0.494	0.429	0.311706	4932438A13Rik
1.8e-05	0.398861	0.223	0.168	0.312105	Stim2
1.82e-05	-2.1569	0.004	0.017	0.315986	Ubxn6
1.83e-05	-1.33692	0.013	0.034	0.31837	Cd276
1.84e-05	0.621014	0.115	0.074	0.319464	Med14
1.84e-05	0.290422	0.35	0.285	0.319867	Gigyf2
1.85e-05	-2.55487	0.002	0.014	0.320646	St6galnac6
1.85e-05	-2.55487	0.002	0.014	0.320646	Wdr45
1.86e-05	1.06126	0.057	0.029	0.323295	Msmo1
1.89e-05	-2.26209	0.003	0.016	0.328306	Aars2
1.9e-05	0.983997	0.055	0.028	0.329927	Zfp948
1.92e-05	-1.22991	0.017	0.039	0.332804	Hdac11
1.92e-05	0.505773	0.147	0.101	0.332871	ENSMUSG00000121485
1.92e-05	-2.21628	0.003	0.015	0.333999	Peli2
1.94e-05	-1.2108	0.017	0.039	0.336135	Grsf1
1.95e-05	-0.57783	0.091	0.134	0.338418	2610507B11Rik
1.95e-05	-1.18809	0.017	0.039	0.33848	Sbds
1.97e-05	-3.46176	0.001	0.011	0.341568	Glmp
1.97e-05	-3.46176	0.001	0.011	0.341568	Trim34a
1.97e-05	-3.46176	0.001	0.011	0.341568	Tcp11
1.97e-05	-1.62744	0.009	0.027	0.341743	H2-Q4
1.97e-05	-0.919695	0.035	0.065	0.342155	Prkaca
1.99e-05	-1.57194	0.009	0.027	0.345387	Zfp174
1.99e-05	-0.739293	0.066	0.103	0.346246	Vdac1
2e-05	4.25249	0.01	0	0.346982	Pcnx2
2.02e-05	-1.91074	0.006	0.021	0.350105	Pias3
2.04e-05	0.613701	0.108	0.069	0.354903	Ston2
2.06e-05	-0.331766	0.311	0.371	0.356896	Ralgps1
2.07e-05	-0.366828	0.145	0.196	0.359258	Polr2a
2.07e-05	-0.796423	0.043	0.076	0.359902	Zfr2
2.08e-05	-1.77726	0.007	0.024	0.361708	Lrfn2
2.09e-05	0.277087	0.441	0.378	0.362021	Prkd1
2.09e-05	0.288965	0.36	0.295	0.362124	H13
2.11e-05	0.78536	0.083	0.049	0.366392	Cep43
2.11e-05	-1.05434	0.024	0.049	0.366519	Ppp5c
2.11e-05	-1.02637	0.025	0.051	0.366822	Patz1
2.14e-05	-1.03907	0.024	0.049	0.371525	Cdhr1
2.22e-05	-1.369	0.013	0.033	0.38592	Acaa1a
2.23e-05	-1.41522	0.012	0.031	0.387092	Rarg
2.23e-05	-1.25586	0.014	0.034	0.387317	B830017H08Rik
2.23e-05	-1.4134	0.011	0.03	0.387517	Gm12239
2.24e-05	-1.34628	0.013	0.033	0.388952	Ptov1
2.25e-05	-0.320562	0.31	0.371	0.390032	Jmjd1c
2.25e-05	-0.929717	0.032	0.061	0.390349	Ccdc122
2.29e-05	-0.381477	0.212	0.268	0.396752	Ep400
2.29e-05	-0.291834	0.4	0.456	0.397123	Nfatc2
2.29e-05	-0.731026	0.054	0.089	0.398235	Resf1
2.3e-05	-2.04807	0.005	0.02	0.398848	Opcml
2.3e-05	3.19359	0.015	0.002	0.398868	Gm32461
2.3e-05	0.267867	0.454	0.389	0.399468	Hdlbp
2.31e-05	-0.903432	0.034	0.064	0.40155	Ndor1
2.32e-05	-1.08504	0.023	0.048	0.402658	Ulk1
2.32e-05	-0.369193	0.224	0.282	0.402732	Ubxn4
2.34e-05	-1.05464	0.024	0.05	0.40546	Gatm
2.34e-05	0.564581	0.15	0.104	0.405855	Tfdp2
2.34e-05	-0.712285	0.057	0.093	0.406091	Prr12
2.34e-05	-0.546345	0.093	0.137	0.40689	BC005537
2.36e-05	0.602983	0.125	0.084	0.408998	Lasp1
2.37e-05	-0.472798	0.174	0.226	0.410817	Zc3h13
2.37e-05	-1.17907	0.019	0.042	0.411522	Acad10
2.4e-05	-0.522668	0.116	0.162	0.416359	Stx7
2.42e-05	-0.328152	0.374	0.428	0.419557	Foxn3
2.43e-05	0.515521	0.158	0.111	0.421345	Lrrc20
2.43e-05	-1.75394	0.007	0.023	0.421966	Pklr
2.43e-05	-1.12389	0.019	0.042	0.421993	Fam122a
2.44e-05	-1.72152	0.007	0.023	0.423931	Tjp3
2.47e-05	-0.907691	0.033	0.062	0.428778	Hbp1
2.47e-05	-1.28517	0.015	0.037	0.42959	Nova2
2.5e-05	-0.42633	0.201	0.256	0.433526	Bcl9
2.51e-05	-3.06944	0.001	0.012	0.435123	Plod1
2.51e-05	-0.737366	0.053	0.087	0.435305	Kifc3
2.51e-05	-3.00804	0.001	0.012	0.435577	Caskin1
2.51e-05	-1.24453	0.015	0.037	0.436511	Cibar1
2.51e-05	-1.24453	0.015	0.037	0.436511	Mks1
2.54e-05	-1.95697	0.005	0.019	0.440592	Hyi
2.55e-05	-0.619866	0.077	0.117	0.442751	Cpsf7
2.56e-05	-0.39844	0.246	0.303	0.443963	Slc7a8
2.56e-05	-0.654404	0.067	0.104	0.445209	Fyttd1
2.57e-05	-0.512713	0.125	0.173	0.446219	Kdm5b
2.57e-05	-1.8768	0.005	0.019	0.447014	Lin7a
2.58e-05	0.266131	0.455	0.394	0.448807	Mcf2l
2.64e-05	-1.24453	0.014	0.035	0.459156	Mt1
2.67e-05	-1.45848	0.01	0.029	0.463091	Zfp606
2.67e-05	-1.45848	0.01	0.029	0.463091	Oaz1
2.7e-05	-0.711548	0.066	0.103	0.468127	Abca7
2.71e-05	0.376358	0.23	0.176	0.471098	Tram1
2.72e-05	-0.319829	0.361	0.418	0.471571	Tcf25
2.72e-05	-0.44453	0.165	0.217	0.471851	Pkia
2.72e-05	-0.860855	0.037	0.067	0.473008	Atf5
2.73e-05	-0.676431	0.065	0.102	0.473265	Llgl2
2.73e-05	-1.35632	0.012	0.032	0.474679	Usp11
2.73e-05	-1.35632	0.012	0.032	0.474679	8430429K09Rik
2.74e-05	-0.661899	0.061	0.098	0.475076	Nbeal2
2.77e-05	-1.6544	0.008	0.024	0.480344	Lix1l
2.77e-05	0.848096	0.067	0.037	0.481685	Cs
2.78e-05	-2.0288	0.004	0.018	0.481837	Ckap4
2.78e-05	-2.0288	0.004	0.018	0.481837	Sphk2
2.78e-05	-1.62403	0.008	0.024	0.482828	Coro1b
2.79e-05	0.517888	0.151	0.106	0.484554	Ibtk
2.81e-05	-0.385588	0.072	0.111	0.48851	App
2.83e-05	-0.703314	0.057	0.092	0.490828	Ubtf
2.85e-05	-0.579637	0.097	0.139	0.494869	Osbpl2
2.88e-05	-0.658071	0.065	0.102	0.500826	Fam114a2
2.89e-05	-0.811017	0.042	0.074	0.501003	Syt16
2.89e-05	-2.7133	0.002	0.013	0.502464	Gm37090
2.91e-05	-1.01173	0.025	0.051	0.505722	Cbx3
2.96e-05	-0.827624	0.04	0.071	0.51352	Pick1
2.98e-05	-2.11384	0.004	0.017	0.517134	Pcdhgb4
3.02e-05	1.79116	0.028	0.01	0.525135	Fosl2
3.04e-05	0.704791	0.089	0.055	0.528014	Acad11
3.05e-05	-0.941434	0.025	0.051	0.529797	Ccdc9b
3.07e-05	-0.700947	0.061	0.097	0.532692	Tor1aip1
3.07e-05	-1.27108	0.015	0.036	0.532722	Bend5
3.08e-05	0.51315	0.149	0.104	0.535397	Ecd
3.1e-05	-1.24453	0.015	0.036	0.537554	Espnl
3.1e-05	-0.219574	0.371	0.438	0.53904	Klf12
3.11e-05	-2.55487	0.002	0.014	0.539227	Slc44a2
3.11e-05	-2.5024	0.002	0.014	0.540215	Tma16
3.11e-05	-2.5024	0.002	0.014	0.540215	St8sia3
3.11e-05	-2.5024	0.002	0.014	0.540215	ENSMUSG00000120162
3.11e-05	-2.26209	0.003	0.016	0.540795	Dnm1
3.11e-05	-2.26209	0.003	0.016	0.540795	4933439K11Rik
3.12e-05	-2.21628	0.003	0.016	0.542162	Gm15860
3.13e-05	-0.271076	0.262	0.326	0.54327	Dpp4
3.14e-05	-0.706872	0.058	0.093	0.545234	Mindy4
3.15e-05	-0.948136	0.031	0.058	0.546081	Cbx1
3.17e-05	-2.39137	0.003	0.015	0.55053	Cacybp
3.19e-05	-1.5024	0.01	0.028	0.55432	Ppox
3.21e-05	-2.16898	0.003	0.015	0.556681	Tmem140
3.21e-05	-1.47543	0.01	0.028	0.557742	Mboat7
3.21e-05	0.29843	0.301	0.24	0.557941	Cblb
3.22e-05	-1.16898	0.017	0.039	0.558326	4930481A15Rik
3.22e-05	-0.948588	0.027	0.054	0.558537	Wiz
3.23e-05	0.665661	0.117	0.077	0.560807	9530052E02Rik
3.23e-05	-0.484479	0.122	0.169	0.561142	Crtc1
3.24e-05	0.965046	0.059	0.031	0.562405	Efr3b
3.25e-05	-0.934512	0.027	0.054	0.56411	Npc1
3.25e-05	-0.196691	0.571	0.621	0.56506	Cspp1
3.26e-05	-1.6544	0.007	0.023	0.566824	Shank1
3.26e-05	-1.6544	0.007	0.023	0.566824	Leng1
3.3e-05	-0.570244	0.1	0.143	0.572414	Rpgr
3.32e-05	0.384276	0.217	0.164	0.576017	Hnrnpc
3.33e-05	0.812163	0.111	0.073	0.577289	Nmnat2
3.33e-05	-1.36712	0.012	0.031	0.578627	Dmwd
3.34e-05	-0.809922	0.041	0.072	0.58001	Ago1
3.39e-05	-0.669591	0.061	0.097	0.588952	Cfap54
3.42e-05	1.67779	0.023	0.007	0.593634	Panx1
3.58e-05	-1.62584	0.008	0.025	0.62138	Ing5
3.61e-05	-1.56694	0.008	0.025	0.627556	Ciao3
3.61e-05	-1.56694	0.008	0.025	0.627556	Dph7
3.64e-05	-0.464302	0.133	0.181	0.631725	Ip6k2
3.64e-05	-1.85794	0.005	0.02	0.632636	Cacnb3
3.64e-05	-1.85794	0.005	0.02	0.632636	Agtrap
3.64e-05	-1.85794	0.005	0.02	0.632636	Selenow
3.66e-05	-0.352415	0.234	0.29	0.635149	Mprip
3.66e-05	-0.308039	0.25	0.308	0.635799	Pitpnm2
3.68e-05	-1.41994	0.008	0.025	0.638354	Camk4
3.68e-05	-1.02265	0.023	0.048	0.639296	Tapbp
3.69e-05	0.299415	0.431	0.372	0.640927	Pcx
3.72e-05	-0.515068	0.104	0.147	0.64603	Pura
3.72e-05	-0.821514	0.037	0.067	0.646441	Laptm4a
3.73e-05	-0.588315	0.096	0.138	0.647733	Rap1gap
3.78e-05	0.332372	0.249	0.192	0.656208	Traf3
3.78e-05	-0.825773	0.033	0.062	0.656872	Dclk2
3.79e-05	-1.72152	0.007	0.022	0.658624	Poglut1
3.81e-05	-1.25586	0.014	0.034	0.661178	Pom121
3.81e-05	-0.68917	0.06	0.095	0.661246	Cers5
3.86e-05	0.538241	0.141	0.098	0.669933	Snx14
3.9e-05	-1.10597	0.019	0.042	0.676827	Htatsf1
3.91e-05	-0.676772	0.064	0.1	0.67888	Rab11fip2
3.95e-05	-1.29183	0.013	0.033	0.685049	Cdkn1b
3.95e-05	-0.864622	0.034	0.062	0.685476	Pcnx3
3.96e-05	-1.48448	0.01	0.028	0.687131	Jkamp
3.98e-05	-0.868745	0.038	0.068	0.691325	Dyrk2
4e-05	0.320849	0.275	0.217	0.694255	Arnt
4.01e-05	-0.763634	0.044	0.076	0.69545	Mtch2
4.01e-05	-1.0565	0.027	0.053	0.696629	Fam162a
4.09e-05	1.39622	0.028	0.01	0.710013	Cthrc1
4.11e-05	-0.954983	0.029	0.055	0.713252	Crebl2
4.15e-05	-1.22814	0.021	0.045	0.720667	Txnip
4.18e-05	-0.76132	0.045	0.076	0.724948	Sox13
4.18e-05	-0.496706	0.114	0.159	0.726285	Uimc1
4.23e-05	-0.654404	0.072	0.109	0.735229	Dnajc21
4.26e-05	-0.855735	0.034	0.063	0.739242	Kansl2
4.28e-05	-1.593	0.008	0.024	0.743579	Fgd2
4.28e-05	-1.593	0.008	0.024	0.743579	Cnppd1
4.32e-05	-2.94391	0.001	0.011	0.749338	Klf11
4.32e-05	-2.94391	0.001	0.011	0.749338	Eva1b
4.32e-05	-2.94391	0.001	0.011	0.749338	Chrac1
4.32e-05	-2.94391	0.001	0.011	0.749338	4833418N02Rik
4.34e-05	-1.50554	0.008	0.024	0.752843	Antkmt
4.37e-05	-0.946294	0.027	0.053	0.758246	Rnf114
4.37e-05	-0.130219	0.533	0.615	0.758477	Airn
4.39e-05	-0.799353	0.041	0.071	0.761663	Clcn4
4.4e-05	-1.76132	0.006	0.021	0.763866	Hcn2
4.41e-05	-0.220618	0.437	0.497	0.766301	Adam22
4.48e-05	0.522034	0.155	0.111	0.778353	Cdk19
4.49e-05	-1.98698	0.004	0.017	0.779859	Pcdhga11
4.52e-05	-0.570988	0.086	0.127	0.784853	Cep164
4.53e-05	-1.05257	0.021	0.045	0.786466	BC005624
4.54e-05	0.381626	0.225	0.173	0.787924	Dlg5
4.57e-05	0.782459	0.074	0.043	0.793623	Ssr3
4.65e-05	0.547229	0.135	0.093	0.807864	Psmd14
4.67e-05	0.13031	0.834	0.774	0.810039	Rapgef4
4.68e-05	-0.383257	0.208	0.261	0.812647	Cnot1
4.77e-05	-0.816676	0.042	0.072	0.828704	Rbmx
4.81e-05	-1.47543	0.01	0.027	0.834742	Narf
4.81e-05	-0.136556	0.449	0.523	0.834825	Fgf12
4.83e-05	-0.631633	0.073	0.111	0.839008	Slain1
4.84e-05	-1.44795	0.01	0.027	0.839776	Yipf3
[truncated: 7,999 more rows]
