# Supplementary material for: Med14 phosphorylation shapes genomic response to GLP-1 Agonist
Source: bioRxiv. 2025 Jun 23:2025.06.17.660196. Preprint. [Version 1] doi: 10.1101/2025.06.17.660196 (PMC12262311; doi:10.1101/2025.06.17.660196)
Supplement: Supplement 17 [file media-17.xlsx]

## Sheet: TableS17_Med14S983A_FSK_vs_Med1
p_val	avg_log2FC	pct.1	pct.2	p_val_adj	gene
0	2.76	0.955	0.552	0	Igf1r
0	2.31863	0.995	0.748	0	Pde10a
0	-2.21438	1	1	0	Rn18s-rs5
0	-1.95908	0.855	0.992	0	Peg3
7.97324e-306	-1.91832	0.985	1	1.38431e-301	Gphn
2.26694e-291	-2.69149	0.458	0.963	3.93585e-287	Gm19951
4.29899e-289	-1.98024	0.9	0.995	7.46391e-285	Lars2
1.78762e-255	-2.17443	0.495	0.909	3.10366e-251	Ddx5
6.70786e-240	1.78306	0.975	0.679	1.16462e-235	Kcnma1
4.61356e-237	-1.52425	0.877	0.997	8.01006e-233	Cmss1
3.49933e-234	1.48001	0.99	0.87	6.07554e-230	Nalf1
1.31791e-226	2.71869	0.807	0.242	2.28815e-222	Gmds
5.95342e-221	-1.56973	0.73	0.964	1.03363e-216	Srrm2
1.3254e-200	1.96578	0.892	0.546	2.30116e-196	Gng12
7.00286e-198	-2.37088	0.291	0.797	1.21584e-193	Mlxipl
4.94945e-196	-1.98939	0.504	0.907	8.59323e-192	Camk1d
1.11527e-193	2.53447	0.798	0.298	1.93633e-189	Pam
1.35664e-190	1.59493	0.935	0.688	2.3554e-186	Il1r1
4.79525e-188	-2.60542	0.25	0.742	8.32552e-184	ENSMUSG00000095041
1.73185e-179	1.57381	0.934	0.578	3.00683e-175	Tmem163
1.44797e-176	1.74588	0.882	0.498	2.51397e-172	Prkcb
2.21308e-172	1.38782	0.962	0.798	3.84235e-168	Neat1
7.16029e-166	2.96566	0.662	0.18	1.24317e-161	Dgkg
5.67787e-165	1.77313	0.867	0.495	9.85791e-161	Sorbs2
1.54388e-162	-2.18175	0.293	0.743	2.68049e-158	Vegfa
1.50832e-161	1.93893	0.867	0.49	2.61874e-157	Lncpint
5.61795e-155	2.03425	0.752	0.279	9.75389e-151	Snap25
7.04784e-155	1.37059	0.897	0.485	1.22365e-150	Exoc6b
4.74139e-151	2.63592	0.656	0.193	8.23201e-147	G6pc2
5.83049e-149	1.80272	0.836	0.549	1.01229e-144	Car10
4.37701e-145	1.66982	0.849	0.451	7.59936e-141	Cpe
2.45326e-144	1.49153	0.847	0.426	4.25934e-140	Fbxl17
1.26641e-142	1.58305	0.852	0.478	2.19873e-138	St18
3.53723e-142	-1.82977	0.434	0.781	6.14134e-138	Rbm25
1.06771e-140	1.32133	0.891	0.528	1.85376e-136	Ctnnd2
3.02468e-140	-1.65516	0.484	0.812	5.25145e-136	Son
2.67949e-139	1.7362	0.87	0.654	4.65214e-135	Ero1b
3.20229e-139	1.68971	0.794	0.386	5.55982e-135	Ptprm
4.49857e-139	2.66107	0.673	0.252	7.81043e-135	Rasgef1b
3.67038e-134	1.6577	0.802	0.409	6.37251e-130	Slc8a1
4.67282e-130	1.62822	0.88	0.721	8.11295e-126	Cntnap2
6.94521e-128	-2.18438	0.243	0.647	1.20583e-123	Luc7l3
3.58856e-127	1.20215	0.987	0.98	6.23046e-123	Pcsk2
6.59924e-127	2.75552	0.544	0.12	1.14576e-122	Slc23a2
2.02408e-125	1.23703	0.916	0.649	3.51422e-121	Ghr
4.66322e-122	1.5183	0.767	0.356	8.09628e-118	Arhgap26
1.44874e-118	0.94149	0.992	0.961	2.5153e-114	Phactr1
1.74196e-117	0.959578	0.945	0.741	3.02438e-113	Sdk2
4.14661e-116	-1.27176	0.624	0.843	7.19935e-112	Prrc2c
4.2667e-115	0.856229	0.977	0.759	7.40784e-111	Maml3
4.27257e-111	-1.58148	0.516	0.775	7.41803e-107	Golgb1
1.58847e-110	2.14188	0.591	0.189	2.75791e-106	Rfx3
3.13832e-107	1.99299	0.63	0.238	5.44876e-103	Sdk1
1.13118e-104	-1.24394	0.669	0.833	1.96395e-100	Golga4
1.84774e-104	1.50186	0.755	0.407	3.20804e-100	Tmem108
2.2636e-102	1.53359	0.785	0.496	3.93007e-98	Prlr
2.00602e-101	2.07225	0.638	0.307	3.48285e-97	Cdh8
2.57532e-101	1.36843	0.74	0.355	4.47127e-97	Fndc3b
3.00325e-101	3.48685	0.39	0.05	5.21425e-97	Arhgap26.1
3.80408e-101	1.77153	0.697	0.353	6.60465e-97	Frmd5
1.59177e-99	1.48728	0.696	0.31	2.76363e-95	Scg5
6.01593e-99	4.19443	0.348	0.028	1.04449e-94	Gsdma
7.1763e-99	2.38065	0.549	0.187	1.24595e-94	Ror2
1.11807e-97	1.37748	0.774	0.437	1.94119e-93	Pip5k1b
5.02292e-97	2.45384	0.486	0.125	8.72079e-93	Wipi1
6.48339e-97	-1.5904	0.384	0.691	1.12565e-92	Kmt2a
2.63736e-96	-0.371903	1	1	4.57898e-92	Malat1
8.48968e-96	2.04746	0.644	0.32	1.47398e-91	Kcnb2
6.12482e-93	2.06629	0.724	0.423	1.06339e-88	Ank
1.82414e-92	2.1175	0.52	0.163	3.16707e-88	Pbx3
8.12501e-92	-1.44615	0.854	0.981	1.41066e-87	Cdk8
1.04584e-91	0.994661	0.919	0.751	1.81579e-87	Chrm3
1.28683e-91	2.02415	0.527	0.168	2.2342e-87	Ptbp3
1.31718e-91	2.95786	0.427	0.091	2.28689e-87	Herc4
2.60824e-91	0.851648	0.909	0.601	4.52843e-87	Snd1
1.71786e-90	1.78914	0.62	0.27	2.98254e-86	Gpd2
2.32334e-90	-1.77613	0.269	0.606	4.03377e-86	Srsf11
2.63524e-90	1.22761	0.787	0.495	4.5753e-86	Mcc
7.6346e-90	1.84544	0.692	0.453	1.32552e-85	Iapp
1.02903e-89	-1.58127	0.369	0.673	1.7866e-85	Acin1
1.38513e-89	2.66551	0.448	0.11	2.40486e-85	Rgs17
1.86528e-89	1.75622	0.718	0.443	3.23851e-85	Gabbr2
1.12688e-88	0.796771	0.957	0.763	1.95649e-84	Cacnb2
3.4415e-88	-1.5529	0.396	0.677	5.97513e-84	Srek1
1.43889e-86	1.30168	0.819	0.611	2.4982e-82	Nell1
2.26175e-86	1.67035	0.618	0.269	3.92685e-82	Rgs7
2.92583e-86	1.52081	0.708	0.377	5.07982e-82	Stk32a
2.98506e-86	1.55223	0.656	0.312	5.18266e-82	Grip1
1.44354e-84	0.95664	0.851	0.543	2.50627e-80	Atp8b1
5.18675e-84	2.53494	0.418	0.096	9.00524e-80	Sorl1
7.12214e-84	1.44164	0.715	0.4	1.23655e-79	Bace2
1.04235e-83	-1.47915	0.407	0.688	1.80972e-79	Ppp4r1l-ps.1
4.70831e-83	1.41643	0.658	0.305	8.17457e-79	Septin9
7.53876e-83	1.48592	0.676	0.348	1.30888e-78	Gramd3
2.07401e-82	-1.47464	0.365	0.668	3.6009e-78	Pnisr
3.79782e-82	0.988061	0.827	0.471	6.59377e-78	Ica1
4.47958e-82	2.26353	0.438	0.113	7.77745e-78	Prkd1
3.47494e-81	3.28795	0.33	0.043	6.0332e-77	Morrbid
3.51528e-81	1.13546	0.776	0.451	6.10323e-77	Glis3
4.26581e-81	2.29857	0.458	0.132	7.40629e-77	Kcnh1
2.35514e-80	0.941797	0.843	0.533	4.089e-76	Rapgef4
2.59758e-80	3.37364	0.361	0.067	4.50991e-76	Tmtc1
9.66458e-80	0.974274	0.818	0.475	1.67797e-75	Exoc4
4.73853e-79	-1.2512	0.465	0.738	8.22704e-75	Prpf4b
6.12805e-78	1.54422	0.559	0.213	1.06395e-73	Babam2
6.15698e-78	-2.85993	0.067	0.348	1.06897e-73	Gm34759
2.07155e-77	1.0662	0.845	0.606	3.59663e-73	Rhobtb1
1.06694e-76	1.88425	0.592	0.28	1.85243e-72	Prom1
2.16231e-76	1.80238	0.533	0.211	3.75421e-72	Lyst
2.31155e-76	-1.51074	0.374	0.648	4.01332e-72	Atrx
2.3183e-76	1.14526	0.838	0.612	4.02504e-72	Nrxn1
4.62412e-76	1.34631	0.676	0.367	8.0284e-72	Mapk10
8.28875e-76	1.78079	0.573	0.244	1.43909e-71	Ern1
9.09141e-76	1.36781	0.604	0.255	1.57845e-71	Rnf130
1.91172e-75	0.973656	0.851	0.582	3.31914e-71	Meis2
2.78131e-75	1.44083	0.677	0.38	4.82891e-71	Skap1
7.15594e-75	-0.925683	0.779	0.841	1.24241e-70	Nktr
8.43814e-75	1.58302	0.575	0.25	1.46503e-70	Ntrk2
1.72098e-74	0.835818	0.893	0.644	2.98797e-70	Zbtb20
1.83527e-74	0.999475	0.906	0.827	3.1864e-70	Ptprt
2.07181e-74	2.81967	0.415	0.118	3.59707e-70	Wdr25
2.21305e-74	1.65596	0.536	0.207	3.8423e-70	Gcnt2
1.31115e-73	1.47005	0.634	0.317	2.27641e-69	Chst11
1.01652e-72	2.3056	0.419	0.122	1.76488e-68	5330434G04Rik
1.73427e-72	1.8431	0.485	0.169	3.01104e-68	Syn2
2.35896e-72	1.75621	0.571	0.269	4.09562e-68	Elmo1
2.57746e-72	-1.21652	0.368	0.686	4.47498e-68	Sez6l
3.96872e-72	2.07369	0.403	0.102	6.89049e-68	Ell2
1.19707e-71	1.77554	0.522	0.208	2.07835e-67	Pcsk1
4.46462e-71	2.76109	0.355	0.077	7.75146e-67	Dusp10
1.18741e-69	2.24561	0.397	0.107	2.06159e-65	Tspan7
2.62019e-69	1.6203	0.485	0.168	4.54917e-65	Nlk
2.76379e-69	-1.42262	0.401	0.67	4.79849e-65	Syne1
1.23844e-68	4.8812	0.233	0.009	2.15019e-64	Rnf152
1.81454e-68	1.11448	0.692	0.358	3.1504e-64	Cacna2d1
2.07935e-68	-0.587761	0.981	0.978	3.61017e-64	Pclo
3.92022e-68	1.13528	0.794	0.578	6.80629e-64	Robo2
6.77099e-68	1.62412	0.51	0.2	1.17558e-63	2210408F21Rik
2.38282e-67	1.34465	0.673	0.403	4.13705e-63	Dach1
9.94808e-67	1.19777	0.68	0.384	1.72719e-62	Smyd3
1.09139e-66	1.42198	0.551	0.233	1.89487e-62	Ablim1
4.40488e-66	0.963532	0.794	0.499	7.64775e-62	Myt1l
6.80906e-66	-1.31467	0.416	0.657	1.18219e-61	Akap9
7.70296e-66	2.08104	0.383	0.101	1.33739e-61	Rap1b
1.09439e-65	1.80473	0.688	0.506	1.90007e-61	Sgcz
1.24743e-65	1.30006	0.571	0.245	2.16579e-61	Gnaq
1.25607e-65	1.4397	0.752	0.558	2.18078e-61	Kcnip4
1.36371e-65	-0.94833	0.594	0.813	2.36767e-61	Chga
1.75522e-65	1.57694	0.512	0.206	3.04741e-61	Lmo7
1.95008e-65	1.71675	0.489	0.193	3.38573e-61	Cpeb3
9.87811e-65	1.52357	0.602	0.313	1.71504e-60	Pde1c
3.60193e-64	1.8892	0.437	0.149	6.25367e-60	Inpp5f
4.04358e-64	-1.66498	0.251	0.526	7.02046e-60	Prpf38b
4.71072e-64	2.13144	0.365	0.091	8.17875e-60	St8sia5
4.82738e-64	1.64278	0.54	0.248	8.3813e-60	Plcxd3
5.32845e-64	0.724686	0.943	0.82	9.25126e-60	Cadps
5.84456e-64	0.745026	0.911	0.753	1.01473e-59	Gpr158
6.12934e-64	1.62181	0.516	0.216	1.06418e-59	Robo1
6.57673e-64	1.00881	0.707	0.393	1.14185e-59	Arfgef3
8.10416e-64	1.14378	0.686	0.373	1.40704e-59	Farp1
1.97534e-63	1.27536	0.598	0.286	3.42959e-59	Ldlrad4
1.98996e-63	1.55789	0.504	0.207	3.45496e-59	Mthfd1l
2.63443e-63	1.00662	0.79	0.516	4.57391e-59	Aopep
3.63231e-63	2.01669	0.454	0.173	6.30642e-59	Mpzl1
8.33168e-63	-1.76865	0.189	0.467	1.44655e-58	Insrr
1.62676e-62	1.03565	0.767	0.514	2.82439e-58	Papss2
1.75196e-62	1.3056	0.622	0.329	3.04175e-58	Cdk14
1.77779e-62	0.495975	0.982	0.971	3.0866e-58	Nav2
4.61342e-62	1.13781	0.621	0.306	8.00981e-58	Sec24d
6.21559e-62	1.46239	0.498	0.194	1.07915e-57	Asap1
9.09763e-62	0.782137	0.826	0.557	1.57953e-57	Klhl32
1.64945e-61	-3.57201	0.025	0.232	2.86378e-57	Baiap3
2.3555e-61	0.819049	0.788	0.463	4.08962e-57	Sik3
2.6545e-61	-1.30569	0.334	0.602	4.60875e-57	Hnrnpu
2.58143e-60	2.38374	0.348	0.091	4.48188e-56	Susd6
2.85595e-60	1.02937	0.736	0.468	4.9585e-56	Daam1
1.45247e-59	1.20908	0.557	0.253	2.52178e-55	Fam135a
1.6916e-59	1.01109	0.695	0.409	2.93695e-55	Ppm1l
1.72557e-59	-1.41221	0.296	0.563	2.99593e-55	Kif12
6.34951e-59	2.8701	0.321	0.077	1.1024e-54	Rnls
1.43067e-58	2.38399	0.433	0.172	2.48394e-54	Dlg2
2.07057e-58	1.17906	0.616	0.317	3.59492e-54	Stard13
4.59382e-58	1.89895	0.445	0.176	7.97579e-54	Alcam
5.32338e-58	1.5428	0.504	0.216	9.24245e-54	Ext1
6.34111e-58	-1.34862	0.335	0.585	1.10094e-53	Tcf25
1.0266e-57	1.99401	0.405	0.14	1.78238e-53	Kcnj6
1.95528e-57	0.972007	0.864	0.697	3.39475e-53	Ank2
3.35535e-57	3.00341	0.301	0.069	5.82556e-53	Nrcam
3.39022e-57	1.49596	0.577	0.296	5.8861e-53	Clasp2
7.90389e-57	3.39261	0.237	0.028	1.37227e-52	Ttyh1
8.787e-57	1.8716	0.421	0.156	1.5256e-52	Pkhd1
1.37724e-56	1.86283	0.4	0.136	2.39116e-52	Lpgat1
2.44726e-56	2.14223	0.35	0.1	4.24894e-52	Scarb2
3.31331e-56	-1.59291	0.228	0.488	5.75256e-52	Srrm1
3.76784e-56	2.43527	0.323	0.082	6.54172e-52	Nek10
5.43309e-56	1.23267	0.5	0.204	9.43294e-52	Tcf12
9.40263e-56	4.3736	0.201	0.012	1.63249e-51	Diras2
1.16406e-55	1.54945	0.451	0.176	2.02104e-51	Camkmt
2.45338e-55	1.36868	0.528	0.252	4.25956e-51	Pik3r1
3.60162e-55	2.10187	0.323	0.081	6.25313e-51	Abhd17c
4.63955e-55	2.07343	0.328	0.084	8.05519e-51	Trpc1
9.49921e-55	-1.07184	0.505	0.692	1.64925e-50	Ddx17
1.13194e-54	1.45518	0.486	0.21	1.96527e-50	Scfd2
1.74195e-54	3.58546	0.215	0.02	3.02437e-50	Gm37899
2.41746e-54	-1.40598	0.262	0.522	4.19719e-50	Sf3b1
3.80796e-54	-2.01368	0.12	0.362	6.61138e-50	Chd3
3.9982e-54	1.12123	0.595	0.31	6.94167e-50	Trak1
5.21932e-54	-1.56615	0.201	0.458	9.06179e-50	Srsf5
1.01065e-53	1.13451	0.637	0.372	1.75469e-49	Plcb1
1.12324e-53	2.74691	0.328	0.094	1.95017e-49	Scn3a
1.2094e-53	1.89976	0.406	0.152	2.09976e-49	B830012L14Rik
1.94674e-53	1.28147	0.609	0.354	3.37994e-49	Pde4d
2.16319e-53	0.840168	0.747	0.459	3.75574e-49	Foxp1
1.38988e-52	0.743074	0.961	0.826	2.41312e-48	Ubr4
1.47475e-52	1.54168	0.427	0.162	2.56047e-48	Pde3b
2.25765e-52	1.58595	0.411	0.151	3.91973e-48	Lcorl
3.59581e-52	0.994451	0.675	0.408	6.24305e-48	Nbas
5.26011e-52	2.08296	0.343	0.103	9.13259e-48	Egfr
7.13144e-52	1.90301	0.435	0.182	1.23816e-47	Rnf150
8.56769e-52	1.78979	0.438	0.188	1.48752e-47	Immp2l
9.77096e-52	-1.51901	0.24	0.489	1.69643e-47	Kmt2d
1.53115e-51	1.18957	0.587	0.32	2.65838e-47	Magi1
3.01614e-51	1.10852	0.714	0.488	5.23662e-47	Rian
3.08571e-51	1.54766	0.445	0.186	5.35741e-47	Foxo1
3.89465e-51	1.82597	0.435	0.187	6.76189e-47	Ctnna2
4.86968e-51	1.38526	0.465	0.197	8.45474e-47	Slco3a1
8.14469e-51	2.96807	0.245	0.042	1.41408e-46	Fmn1
2.23293e-50	1.13967	0.701	0.497	3.87681e-46	Fhit
3.95977e-50	1.46299	0.456	0.195	6.87495e-46	Marchf4
4.47551e-50	0.747801	0.741	0.443	7.77037e-46	Gbf1
9.96277e-50	1.94151	0.333	0.101	1.72974e-45	Stxbp6
1.05718e-49	1.49972	0.447	0.184	1.83548e-45	Cpeb4
1.17046e-49	1.52629	0.427	0.172	2.03215e-45	Mpp7
1.34621e-49	-1.69158	0.17	0.409	2.33728e-45	Arglu1
2.07106e-49	1.41553	0.415	0.157	3.59577e-45	Ssh2
6.62363e-49	1.76153	0.438	0.197	1.14999e-44	Nav3
6.69722e-49	2.34862	0.291	0.074	1.16277e-44	E230016M11Rik
8.30806e-49	1.14924	0.502	0.231	1.44245e-44	Zfand3
8.36065e-49	1.87099	0.321	0.092	1.45158e-44	Fh1
1.21426e-48	0.898022	0.636	0.345	2.1082e-44	Fgfr2
1.52365e-48	0.845092	0.756	0.507	2.64535e-44	Ank3
6.5231e-48	-1.35773	0.302	0.532	1.13254e-43	Eif3a
1.27107e-47	1.24183	0.576	0.329	2.20683e-43	Pard3b
1.28657e-47	1.84201	0.336	0.106	2.23375e-43	Sh3kbp1
1.40202e-47	-1.35385	0.286	0.52	2.43418e-43	Pnn
1.63114e-47	1.22838	0.481	0.217	2.83199e-43	Entpd3
1.64889e-47	1.91603	0.312	0.089	2.86281e-43	Mcu
2.31412e-47	2.68889	0.311	0.098	4.01778e-43	Epb41l4a
2.71334e-47	1.46858	0.426	0.178	4.7109e-43	Parva
7.04614e-47	1.08503	0.546	0.283	1.22335e-42	Dtnb
1.47331e-46	0.883624	0.703	0.467	2.55796e-42	Tsc22d1
1.70453e-46	1.36961	0.432	0.18	2.95941e-42	Mapre2
3.82969e-46	-1.72788	0.151	0.378	6.64911e-42	Akap8l
1.73914e-45	4.78899	0.16	0.007	3.01949e-41	Dnah10
2.32311e-45	2.06108	0.29	0.08	4.03339e-41	Ppp4r4
2.71377e-45	1.28071	0.431	0.18	4.71165e-41	Faf1
6.24336e-45	0.50799	0.966	0.891	1.08397e-40	Cacna1c
6.69592e-45	-1.2395	0.215	0.46	1.16255e-40	Filip1l
7.1276e-45	-1.1563	0.39	0.608	1.23749e-40	Ins1
8.31319e-45	1.52995	0.38	0.145	1.44334e-40	Plch1
2.16624e-44	2.08539	0.333	0.118	3.76102e-40	Efna5
2.24284e-44	-1.2574	0.284	0.513	3.89402e-40	Dync1h1
3.22717e-44	1.31456	0.435	0.19	5.60301e-40	Eps8
4.95675e-44	3.39617	0.209	0.034	8.6059e-40	Clstn2
6.00797e-44	1.61728	0.359	0.132	1.0431e-39	Marchf3
6.81808e-44	-1.98559	0.091	0.294	1.18376e-39	Zdhhc1
1.31309e-43	-1.55409	0.198	0.421	2.27979e-39	Gipr
1.39743e-43	1.14895	0.458	0.205	2.42623e-39	Efcab1
1.88795e-43	0.944148	0.669	0.427	3.27785e-39	Fmnl2
2.09324e-43	1.25742	0.432	0.186	3.63428e-39	Nsmce2
2.47111e-43	0.638188	0.862	0.649	4.29034e-39	Prkca
4.36379e-43	4.15804	0.157	0.009	7.57642e-39	Gm33321
6.05542e-43	2.51113	0.321	0.117	1.05134e-38	Dcdc5
2.51186e-42	1.42697	0.444	0.211	4.36109e-38	Slc16a12
2.59657e-42	-1.29585	0.288	0.507	4.50816e-38	Sltm
2.98616e-42	1.55436	0.359	0.135	5.18457e-38	Atp8a1
3.01336e-42	1.42688	0.372	0.142	5.2318e-38	Wars
3.58971e-42	-0.983814	0.488	0.659	6.23246e-38	Ankrd12
4.19111e-42	1.32826	0.437	0.2	7.27661e-38	Pacrg
5.05891e-42	-1.30417	0.286	0.503	8.78329e-38	Firre
6.26561e-42	1.16823	0.476	0.228	1.08783e-37	Castor2
8.74874e-42	1.33405	0.41	0.176	1.51896e-37	Lrrfip2
9.03371e-42	0.78343	0.674	0.416	1.56843e-37	Fndc3a
1.73411e-41	1.30096	0.444	0.211	3.01076e-37	Pcx
1.83618e-41	1.19553	0.509	0.272	3.18798e-37	Cdh2
3.36814e-41	0.769081	0.657	0.388	5.84777e-37	Lrba
4.20081e-41	1.85523	0.281	0.081	7.29345e-37	Rhbdd1
4.9206e-41	1.42809	0.426	0.197	8.54315e-37	Sgms1
5.05861e-41	0.836979	0.633	0.378	8.78276e-37	Lpp
9.01524e-41	1.1724	0.425	0.187	1.56523e-36	Umad1
1.24257e-40	0.894637	0.713	0.508	2.15734e-36	Phldb2
1.3687e-40	2.6699	0.209	0.039	2.37634e-36	Tnfrsf21
2.13661e-40	-1.07135	0.417	0.608	3.70958e-36	Kif1a
2.40154e-40	0.965707	0.555	0.3	4.16956e-36	Cerkl
3.31205e-40	0.759488	0.663	0.395	5.75038e-36	Unc79
5.10905e-40	1.40047	0.429	0.207	8.87033e-36	Frmd4a
5.88464e-40	1.41782	0.366	0.146	1.02169e-35	Stim1
3.23768e-39	-1.43101	0.206	0.417	5.62126e-35	Rbbp6
3.34413e-39	0.632216	0.857	0.697	5.80608e-35	Sntg1
5.94143e-39	1.64923	0.357	0.144	1.03155e-34	Abcc4
6.12065e-39	0.739673	0.752	0.538	1.06267e-34	Tspan5
6.86642e-39	1.49895	0.329	0.119	1.19215e-34	Tasp1
1.91039e-38	5.25684	0.134	0.005	3.31682e-34	Klhl1
3.51048e-38	0.710138	0.761	0.553	6.0949e-34	Ccser1
4.888e-38	1.76528	0.268	0.079	8.48655e-34	Hmgcll1
5.02071e-38	1.43938	0.395	0.179	8.71695e-34	Pax6os1
8.58062e-38	1.653	0.29	0.094	1.48977e-33	Slc30a7
1.74001e-37	1.7492	0.298	0.102	3.02101e-33	Camk2d
1.78515e-37	1.52696	0.427	0.214	3.09937e-33	Aff2
1.91791e-37	-1.0439	0.401	0.587	3.32988e-33	Snrnp70
2.02323e-37	0.705771	0.798	0.601	3.51272e-33	Slc7a14
2.27728e-37	1.85585	0.255	0.072	3.95381e-33	Gnai3
2.27828e-37	-1.32697	0.232	0.441	3.95554e-33	Smarcc2
2.34825e-37	2.05413	0.345	0.149	4.07704e-33	Spock1
2.41928e-37	1.8919	0.33	0.132	4.20035e-33	Mid1
4.26418e-37	-1.38438	0.242	0.444	7.40346e-33	Chd4
4.68583e-37	1.13414	0.447	0.222	8.13554e-33	Dip2b
4.81555e-37	0.903756	0.518	0.278	8.36075e-33	Aak1
6.7925e-37	0.446516	0.929	0.742	1.17931e-32	Cacna1d
1.10016e-36	2.41395	0.454	0.281	1.9101e-32	Gnas
1.57958e-36	2.33797	0.259	0.08	2.74246e-32	Rai2
1.72614e-36	-1.18998	0.301	0.498	2.99692e-32	Nisch
2.34307e-36	1.62381	0.319	0.122	4.06804e-32	Gabrb3
4.42231e-36	1.12586	0.427	0.205	7.67802e-32	Creb3l2
9.06336e-36	-3.20896	0.018	0.146	1.57358e-31	Gm48099
1.05601e-35	-1.70734	0.119	0.306	1.83344e-31	Crocc
1.07536e-35	-1.54035	0.142	0.336	1.86704e-31	Taok2
1.31665e-35	-1.08118	0.335	0.526	2.28596e-31	Hnrnpa2b1
1.69322e-35	3.04974	0.165	0.024	2.93977e-31	Nr4a2
1.82048e-35	1.8442	0.298	0.11	3.16072e-31	Nt5c3
1.84825e-35	-1.33519	0.236	0.434	3.20893e-31	Sfpq
2.15529e-35	-1.502	0.158	0.354	3.74201e-31	Rnf20
2.58249e-35	1.64445	0.275	0.091	4.48371e-31	Erp44
3.1873e-35	1.41744	0.365	0.16	5.53379e-31	Meis1
6.12076e-35	0.856619	0.541	0.308	1.06269e-30	Wdr7
1.60873e-34	1.88575	0.248	0.075	2.79308e-30	Reps2
1.67439e-34	-1.42375	0.157	0.352	2.90707e-30	Hnrnpdl
1.85171e-34	1.37167	0.371	0.168	3.21495e-30	Runx1t1
2.01642e-34	1.21884	0.42	0.206	3.50091e-30	Ube3c
2.09933e-34	-1.15929	0.3	0.492	3.64486e-30	Kmt2e
2.27438e-34	2.45151	0.229	0.066	3.94877e-30	Hgsnat
5.96237e-34	1.64079	0.278	0.097	1.03519e-29	Akap6
6.74028e-34	2.26798	0.206	0.05	1.17025e-29	Dync1i1
6.80719e-34	1.35249	0.42	0.217	1.18187e-29	Tenm3
8.10168e-34	4.22974	0.125	0.007	1.40661e-29	Gm1604a
8.77826e-34	-1.55211	0.115	0.297	1.52408e-29	Ddx46
9.56817e-34	1.31498	0.334	0.136	1.66123e-29	Stx18
1.30161e-33	-1.40506	0.171	0.364	2.25986e-29	Numa1
1.95071e-33	1.50756	0.297	0.111	3.38682e-29	Arl15
2.7365e-33	1.65323	0.271	0.093	4.75111e-29	Btbd7
3.28192e-33	1.68317	0.265	0.088	5.69807e-29	Syn3
3.6348e-33	-1.11192	0.282	0.482	6.31074e-29	Safb2
4.53517e-33	1.0744	0.414	0.204	7.87396e-29	Cobll1
5.30621e-33	1.04007	0.599	0.409	9.21264e-29	Esrrg
5.55708e-33	1.40639	0.328	0.136	9.6482e-29	Acyp2
6.40543e-33	0.840419	0.532	0.307	1.11211e-28	Trappc9
6.76443e-33	1.80048	0.665	0.553	1.17444e-28	Trpm3
7.12714e-33	1.05977	0.412	0.2	1.23741e-28	Nr6a1
9.94464e-33	-1.35995	0.153	0.342	1.72659e-28	Prrc2a
1.6196e-32	1.9234	0.211	0.054	2.81194e-28	Ubl3
1.694e-32	1.00833	0.423	0.207	2.94113e-28	Wdpcp
2.15157e-32	1.38351	0.477	0.291	3.73556e-28	Fgf12
2.25019e-32	1.53622	0.277	0.099	3.90677e-28	Nars2
2.31407e-32	1.51445	0.289	0.108	4.01769e-28	Atg10
2.41775e-32	-1.44547	0.15	0.334	4.19769e-28	Luc7l
2.65613e-32	-0.425918	0.985	0.961	4.61157e-28	Dst
3.56139e-32	3.41189	0.151	0.022	6.18329e-28	Errfi1
4.15725e-32	-0.911932	0.507	0.649	7.21781e-28	Rrbp1
4.64072e-32	2.90857	0.146	0.019	8.05722e-28	9630014M24Rik
5.0807e-32	1.37219	0.335	0.146	8.82111e-28	Ldlr
5.73401e-32	2.37551	0.195	0.047	9.95538e-28	Dapp1
6.84565e-32	0.515802	0.822	0.585	1.18854e-27	Prkce
8.29032e-32	-1.4244	0.166	0.35	1.43936e-27	Bod1l
8.44379e-32	-1.38298	0.139	0.323	1.46601e-27	Zim1
8.53132e-32	1.34514	0.301	0.117	1.48121e-27	Ppp2r5e
8.93907e-32	1.69134	0.259	0.088	1.552e-27	Plcxd2
9.24435e-32	0.668406	0.602	0.358	1.605e-27	Tbc1d1
9.49312e-32	-1.18232	0.235	0.43	1.64819e-27	Mprip
1.13729e-31	1.62198	0.319	0.138	1.97457e-27	Anxa4
1.3303e-31	1.73571	0.242	0.077	2.30967e-27	Trps1
1.66759e-31	1.27004	0.398	0.2	2.89526e-27	Tox
2.23895e-31	0.782937	0.574	0.356	3.88726e-27	Adcy9
3.02541e-31	1.17186	0.402	0.2	5.25272e-27	Tpd52
3.68019e-31	0.907164	0.481	0.265	6.38954e-27	Elp4
3.78273e-31	1.40973	0.295	0.115	6.56757e-27	Slc10a7
3.82908e-31	-1.08557	0.355	0.54	6.64805e-27	Gm47283
4.05086e-31	0.892327	0.477	0.255	7.0331e-27	Rbfox2
4.71804e-31	-0.791911	0.578	0.684	8.19146e-27	Ncor1
5.94734e-31	1.37231	0.318	0.135	1.03258e-26	Ahcyl2
7.25165e-31	1.12724	0.371	0.173	1.25903e-26	Dlg1
7.75093e-31	1.28677	0.323	0.136	1.34572e-26	Fam110b
7.84779e-31	1.27418	0.352	0.163	1.36253e-26	2210408I21Rik
1.14718e-30	0.55882	0.67	0.429	1.99174e-26	Mbnl2
1.18257e-30	1.11859	0.444	0.247	2.05318e-26	Tshz1
1.2393e-30	1.85177	0.271	0.104	2.15166e-26	Plppr1
1.48907e-30	1.38838	0.275	0.1	2.58533e-26	Map3k2
2.06026e-30	-2.27211	0.04	0.172	3.57703e-26	Gm15564
2.4699e-30	1.99638	0.203	0.055	4.28824e-26	Igsf5
2.69039e-30	1.41553	0.315	0.134	4.67106e-26	Itgav
2.87483e-30	1.10733	0.381	0.184	4.99128e-26	Med12l
3.99418e-30	1.26849	0.297	0.117	6.9347e-26	Strn3
4.09201e-30	1.22737	0.317	0.132	7.10455e-26	Arnt
4.57863e-30	1.44773	0.311	0.132	7.94941e-26	Npepl1
4.82008e-30	-2.00342	0.061	0.204	8.36863e-26	Adcy6
5.31692e-30	1.61875	0.246	0.084	9.23124e-26	Cyth3
6.3953e-30	1.12348	0.353	0.16	1.11035e-25	Tnks
7.11357e-30	0.950508	0.417	0.211	1.23506e-25	Ap3b2
7.53262e-30	1.2725	0.354	0.166	1.30781e-25	Gm20275
7.59277e-30	0.805418	0.472	0.253	1.31826e-25	Ambra1
7.63534e-30	1.03237	0.445	0.245	1.32565e-25	Ralgapa2
8.37647e-30	1.53359	0.253	0.087	1.45432e-25	Fam174b
1.30469e-29	0.589563	0.861	0.727	2.2652e-25	Kcnmb2
1.57072e-29	-1.03357	0.35	0.524	2.72708e-25	Eif4g1
1.74965e-29	1.14269	0.348	0.159	3.03775e-25	Fbxw7
1.78627e-29	1.54833	0.241	0.08	3.10131e-25	Tpk1
1.79934e-29	2.43567	0.2	0.057	3.12401e-25	Rasgrf2
1.85777e-29	0.437998	0.813	0.57	3.22546e-25	Rims2
1.86937e-29	0.994237	0.39	0.19	3.24561e-25	Lrrc8d
2.46793e-29	1.5564	0.279	0.111	4.28483e-25	Ror1
2.52478e-29	1.0024	0.419	0.22	4.38353e-25	Syt14
3.12231e-29	1.41707	0.389	0.202	5.42095e-25	Nup93
3.62506e-29	0.863287	0.478	0.269	6.29383e-25	Parp8
3.65336e-29	1.78166	0.24	0.083	6.34297e-25	Man1a
3.75612e-29	2.71321	0.144	0.023	6.52138e-25	Slc16a6
3.97345e-29	1.22779	0.328	0.145	6.8987e-25	Rasal2
4.13757e-29	-1.27744	0.171	0.349	7.18364e-25	Cdk11b
4.62453e-29	1.17296	0.33	0.144	8.02911e-25	Txndc11
5.72454e-29	1.01314	0.464	0.262	9.93894e-25	Pbx1
5.74283e-29	1.39952	0.273	0.104	9.9707e-25	Ago3
6.27177e-29	1.08013	0.34	0.151	1.0889e-24	Arih1
6.42623e-29	1.17939	0.383	0.196	1.11572e-24	Atp7a
7.07322e-29	1.06175	0.432	0.235	1.22805e-24	Chka
7.24698e-29	-1.32096	0.198	0.373	1.25822e-24	Hdac6
7.8916e-29	-2.31382	0.037	0.162	1.37014e-24	Csf2ra
7.91222e-29	1.92898	0.205	0.06	1.37372e-24	Gm379
8.96774e-29	1.55443	0.297	0.127	1.55698e-24	Cers6
1.08575e-28	0.712529	0.635	0.437	1.88507e-24	Pard3
1.09165e-28	0.55308	0.727	0.502	1.89533e-24	Dip2c
1.14195e-28	2.52854	0.159	0.033	1.98265e-24	Zswim6
1.21031e-28	1.92435	0.186	0.047	2.10133e-24	Vkorc1l1
1.32245e-28	1.47532	0.347	0.168	2.29603e-24	Thrb
1.71448e-28	1.40456	0.252	0.09	2.97668e-24	Zfp654
1.92607e-28	2.65207	0.199	0.06	3.34405e-24	Ttr
1.93895e-28	-0.75255	0.615	0.707	3.36641e-24	Utrn
1.94291e-28	1.6006	0.265	0.101	3.37329e-24	Tspan15
2.01824e-28	0.878002	0.444	0.239	3.50407e-24	Chchd3
2.70749e-28	0.535913	0.793	0.586	4.70074e-24	Syt13
2.9505e-28	0.923943	0.423	0.224	5.12266e-24	Hdac4
3.06855e-28	-1.45245	0.153	0.32	5.32762e-24	Ythdc1
3.11905e-28	1.25581	0.323	0.146	5.41529e-24	Gab2
3.26713e-28	1.78941	0.198	0.056	5.67239e-24	Cdc42se2
3.50184e-28	-2.82715	0.019	0.126	6.07989e-24	Pdgfa
3.5306e-28	1.52696	0.259	0.098	6.12982e-24	Creb1
4.06245e-28	0.555211	0.76	0.563	7.05323e-24	Map2
4.9712e-28	1.07413	0.411	0.218	8.631e-24	Ptprj
5.8215e-28	1.2021	0.331	0.152	1.01073e-23	Aig1
6.27799e-28	1.14656	0.372	0.188	1.08998e-23	Tmem65
6.43182e-28	1.30795	0.284	0.115	1.11669e-23	Smim14
6.8987e-28	0.98042	0.451	0.259	1.19775e-23	Elapor2
7.29129e-28	1.0537	0.373	0.186	1.26591e-23	Abca3
8.6812e-28	0.854956	0.429	0.228	1.50723e-23	Zfp148
1.00106e-27	1.60941	0.255	0.098	1.73803e-23	Samd12
1.20872e-27	0.371755	0.948	0.735	2.09858e-23	Rere
1.21381e-27	1.1499	0.329	0.149	2.10742e-23	Stxbp5
1.53762e-27	-1.26801	0.156	0.327	2.66962e-23	Itpr1
1.59236e-27	1.23541	0.323	0.148	2.76466e-23	Hnf4g
1.72148e-27	0.962675	0.385	0.193	2.98884e-23	Mkln1
1.85902e-27	-1.2353	0.251	0.42	3.22764e-23	Baz1b
2.15195e-27	1.00107	0.377	0.187	3.73621e-23	Cdkal1
2.1732e-27	1.27725	0.29	0.121	3.7731e-23	Nmnat3
2.19485e-27	5.40043	0.093	0.002	3.8107e-23	Plat
2.19766e-27	2.2524	0.164	0.038	3.81557e-23	Glce
2.31138e-27	2.78875	0.14	0.025	4.01301e-23	Dcx
2.466e-27	1.94922	0.18	0.047	4.28147e-23	Gtdc1
2.86123e-27	-2.88659	0.022	0.128	4.96767e-23	Chd5
2.91711e-27	1.28539	0.325	0.151	5.06469e-23	Dgkh
3.02047e-27	1.13752	0.321	0.144	5.24414e-23	Ergic1
3.19245e-27	-1.21801	0.222	0.393	5.54273e-23	Zc3h13
3.21893e-27	1.39231	0.279	0.115	5.58871e-23	Megf9
3.54513e-27	0.593928	0.668	0.46	6.15505e-23	Atxn1
4.18824e-27	-1.72402	0.085	0.231	7.27161e-23	Shfl
5.13123e-27	-0.8032	0.52	0.631	8.90884e-23	Unc80
5.45052e-27	2.33646	0.156	0.033	9.46319e-23	Dner
5.48559e-27	2.30332	0.16	0.036	9.52409e-23	Tent5a
5.71878e-27	0.68561	0.655	0.462	9.92894e-23	Akap13
5.75119e-27	0.852628	0.426	0.227	9.98522e-23	Mbd5
6.03938e-27	0.499267	0.776	0.56	1.04856e-22	Cmip
8.63976e-27	3.1525	0.119	0.015	1.50004e-22	Slc25a40
9.26998e-27	2.15453	0.227	0.082	1.60945e-22	Ntm
9.77117e-27	-1.47771	0.109	0.264	1.69647e-22	Hook2
1.05299e-26	-1.41292	0.134	0.294	1.82821e-22	Carmil3
1.19022e-26	1.31784	0.28	0.115	2.06647e-22	Ireb2
1.23093e-26	-2.02552	0.053	0.181	2.13713e-22	Slc12a7
1.24075e-26	0.42858	0.877	0.652	2.15419e-22	Msi2
1.38316e-26	2.98032	0.125	0.018	2.40144e-22	Bag3
1.46889e-26	0.993367	0.375	0.191	2.55029e-22	Rgl1
1.52008e-26	0.884692	0.408	0.216	2.63917e-22	Nf1
2.15992e-26	1.61935	0.245	0.094	3.75005e-22	Adam10
3.02232e-26	1.62233	0.21	0.068	5.24735e-22	Rap1a
3.47369e-26	-1.83401	0.063	0.195	6.03102e-22	Ehmt2
3.59971e-26	2.03329	0.167	0.042	6.24982e-22	Gm49797
3.79505e-26	1.68579	0.249	0.098	6.58897e-22	Gpc4
4.00415e-26	1.15338	0.379	0.204	6.952e-22	Abhd2
4.7717e-26	-2.01743	0.041	0.159	8.28463e-22	mt-Rnr1
6.34645e-26	1.066	0.368	0.189	1.10187e-21	Tcf4
6.80736e-26	0.407094	0.992	0.984	1.18189e-21	Meg3
7.1959e-26	0.930545	0.452	0.265	1.24935e-21	Slc9a9
8.28278e-26	0.957501	0.584	0.419	1.43806e-21	Ush2a
8.32743e-26	1.17114	0.526	0.363	1.44581e-21	Galnt18
8.33361e-26	-1.75031	0.078	0.217	1.44688e-21	Rgs11
9.1912e-26	0.764632	0.522	0.323	1.59578e-21	Stat3
1.01406e-25	1.36646	0.35	0.182	1.76062e-21	Kctd8
1.30895e-25	1.15656	0.312	0.143	2.27259e-21	Pced1b
1.32884e-25	1.02428	0.347	0.171	2.30714e-21	Rapgef2
1.58927e-25	1.72674	0.204	0.067	2.75929e-21	Stx12
1.6851e-25	-1.03241	0.269	0.436	2.92567e-21	Zbed6
1.72369e-25	1.19104	0.325	0.156	2.99267e-21	Gpr39
1.72806e-25	-1.50187	0.107	0.256	3.00026e-21	Ddx24
1.90584e-25	0.908374	0.413	0.225	3.30892e-21	Otud7a
2.27816e-25	-1.3169	0.142	0.3	3.95534e-21	Adgrl1
2.32356e-25	1.65272	0.209	0.07	4.03416e-21	Susd1
2.41276e-25	0.889231	0.484	0.3	4.18904e-21	Tnik
3.0165e-25	-0.583216	0.811	0.792	5.23725e-21	Macf1
3.07793e-25	0.812457	0.513	0.324	5.3439e-21	Fnip2
3.22141e-25	1.67053	0.212	0.073	5.59302e-21	Bcl2l1
3.34995e-25	1.58546	0.222	0.08	5.81618e-21	Lyrm4
3.45521e-25	-0.706418	0.617	0.719	5.99894e-21	Ins2
3.68949e-25	0.936416	0.372	0.19	6.40569e-21	Tlk1
4.54771e-25	1.71472	0.193	0.06	7.89573e-21	Memo1
4.86475e-25	0.732259	0.477	0.279	8.44618e-21	Dennd1a
4.93256e-25	1.33423	0.253	0.101	8.56391e-21	Ric8b
5.1185e-25	1.03645	0.337	0.163	8.88675e-21	Pag1
5.99378e-25	0.929107	0.458	0.278	1.04064e-20	Ncam1
6.61535e-25	1.13751	0.386	0.21	1.14856e-20	Klf12
7.79412e-25	1.13592	0.301	0.136	1.35321e-20	Pcgf5
8.63111e-25	-2.29619	0.033	0.142	1.49853e-20	Pnma8b
9.9097e-25	0.775638	0.538	0.35	1.72052e-20	Ankrd44
1.34221e-24	1.35341	0.276	0.121	2.33034e-20	Slc4a10
1.38282e-24	0.881646	0.394	0.211	2.40086e-20	Fars2
1.57062e-24	0.816007	0.449	0.261	2.72691e-20	Xkr6
1.60461e-24	-0.900216	0.387	0.538	2.78592e-20	Zfhx2
1.79823e-24	1.09856	0.317	0.151	3.12209e-20	Acap2
1.9233e-24	1.32405	0.301	0.143	3.33924e-20	Nr3c2
2.16878e-24	1.83057	0.184	0.057	3.76543e-20	Spc25
2.89557e-24	1.29336	0.313	0.153	5.0273e-20	Ust
2.94914e-24	-2.60755	0.021	0.117	5.1203e-20	Phf1
3.30359e-24	0.571503	0.745	0.546	5.7357e-20	Agap1
3.45966e-24	-1.89934	0.054	0.174	6.00666e-20	Nlgn2
3.82991e-24	-1.39088	0.142	0.293	6.64948e-20	Adgb
4.0664e-24	0.672976	0.511	0.313	7.06009e-20	Vti1a
4.34079e-24	2.24561	0.15	0.036	7.53649e-20	Gucy2c
4.94731e-24	2.16377	0.151	0.037	8.58952e-20	Gm33228
5.14059e-24	1.25266	0.252	0.102	8.92509e-20	Rbm47
5.29122e-24	0.814643	0.529	0.352	9.18662e-20	Tmtc2
5.39216e-24	1.28031	0.286	0.131	9.36187e-20	Sgpp2
5.78018e-24	1.01613	0.299	0.135	1.00356e-19	Rab2a
5.96263e-24	1.28144	0.267	0.115	1.03523e-19	Ift57
6.22783e-24	1.7186	0.184	0.057	1.08128e-19	Ube2w
6.50663e-24	0.697469	0.61	0.432	1.12968e-19	Setbp1
6.52397e-24	1.75868	0.173	0.05	1.13269e-19	Snx12
6.74672e-24	1.22601	0.275	0.12	1.17136e-19	Focad
6.81902e-24	1.20118	0.268	0.114	1.18392e-19	Cblb
9.35662e-24	1.98257	0.169	0.049	1.6245e-19	Eda
1.1272e-23	0.76882	0.632	0.488	1.95705e-19	Wwox
1.16333e-23	0.933382	0.349	0.176	2.01977e-19	Dym
1.21269e-23	1.12662	0.341	0.176	2.10547e-19	Prkar1a
1.35636e-23	0.876686	0.581	0.414	2.35491e-19	Dlgap1
1.46503e-23	1.87261	0.195	0.067	2.54359e-19	Arid5b
1.48536e-23	0.811613	0.417	0.235	2.57889e-19	Rab27a
1.49255e-23	-1.28224	0.273	0.42	2.59137e-19	Hnf1aos1
1.50382e-23	0.996157	0.338	0.17	2.61094e-19	Ncald
1.51881e-23	1.11163	0.278	0.122	2.63695e-19	Oxct1
1.65336e-23	1.37983	0.247	0.102	2.87057e-19	Nfia
2.21618e-23	1.65654	0.182	0.057	3.84773e-19	Rab10
2.22532e-23	2.00258	0.229	0.095	3.86361e-19	Prkg1
2.35569e-23	1.07788	0.321	0.159	4.08996e-19	Prickle1
2.50402e-23	1.20688	0.251	0.104	4.34748e-19	Dennd1b
3.14421e-23	1.08523	0.337	0.172	5.45898e-19	Gfpt1
3.28415e-23	1.89145	0.153	0.039	5.70195e-19	4930502A04Rik
3.52586e-23	1.42847	0.214	0.078	6.12161e-19	Eya3
3.62008e-23	1.00821	0.449	0.276	6.28518e-19	Ypel2
3.68736e-23	-1.03802	0.258	0.415	6.402e-19	Itsn2
3.82089e-23	1.21654	0.351	0.191	6.63383e-19	Mllt3
3.95148e-23	1.04246	0.328	0.165	6.86056e-19	Etv6
4.89534e-23	-2.43413	0.023	0.118	8.4993e-19	D130009I18Rik
5.49201e-23	-1.16738	0.228	0.381	9.53523e-19	Chd6
5.49579e-23	1.0012	0.318	0.155	9.54179e-19	Uty
6.22439e-23	0.562896	0.587	0.388	1.08068e-18	Btbd9
7.71783e-23	1.37747	0.229	0.091	1.33997e-18	Dok5
8.91119e-23	1.92743	0.153	0.04	1.54716e-18	Psmd14
9.477e-23	0.70989	0.474	0.289	1.6454e-18	Rabgap1l
9.59373e-23	-2.01623	0.045	0.155	1.66566e-18	Nop56
1.05898e-22	1.86133	0.154	0.041	1.8386e-18	Rybp
1.13338e-22	1.4215	0.229	0.091	1.96778e-18	Col27a1
1.13858e-22	-1.16943	0.2	0.352	1.9768e-18	Ap3d1
1.16722e-22	0.57698	0.571	0.377	2.02653e-18	Anks1
1.23984e-22	-1.03979	0.268	0.423	2.15261e-18	Tpr
1.27557e-22	0.926387	0.312	0.149	2.21464e-18	Slc44a1
1.27999e-22	1.30619	0.235	0.095	2.22231e-18	Neo1
1.4023e-22	-1.43996	0.106	0.243	2.43467e-18	Kmt2b
1.57579e-22	0.996798	0.306	0.146	2.73588e-18	Ttyh2
1.77568e-22	1.38328	0.279	0.131	3.08293e-18	Maob
2.0518e-22	0.991036	0.339	0.174	3.56233e-18	Apba1
2.19648e-22	-1.45601	0.105	0.24	3.81353e-18	Ubp1
2.41568e-22	-1.98413	0.038	0.142	4.19411e-18	Dtx3
2.57301e-22	1.61018	0.19	0.065	4.46726e-18	Crem
2.61339e-22	0.959679	0.318	0.157	4.53737e-18	Ctnnbl1
2.6894e-22	-1.15054	0.217	0.367	4.66933e-18	Ktn1
2.75393e-22	-1.52443	0.092	0.222	4.78137e-18	Syngap1
2.91649e-22	2.15904	0.135	0.031	5.0636e-18	Gm40438
2.92859e-22	1.46484	0.246	0.107	5.08461e-18	Slc2a13
3.02015e-22	1.27626	0.259	0.115	5.24359e-18	Fam120c
3.56351e-22	1.2977	0.231	0.093	6.18697e-18	Ints6
4.22844e-22	1.25661	0.239	0.098	7.34142e-18	Osbpl10
4.27329e-22	2.29	0.134	0.031	7.41928e-18	Nyap2
4.30779e-22	0.916767	0.35	0.184	7.47919e-18	Pcca
4.91571e-22	0.983077	0.348	0.185	8.53465e-18	Sh3d19
4.98602e-22	1.08864	0.287	0.135	8.65673e-18	Cog5
5.86127e-22	0.763143	0.62	0.464	1.01763e-17	Ece1
6.61916e-22	0.969887	0.296	0.141	1.14922e-17	Abi1
6.75209e-22	0.778104	0.53	0.356	1.1723e-17	Slc4a7
7.49321e-22	-1.40389	0.123	0.259	1.30097e-17	Fbxl16
8.86911e-22	2.70504	0.209	0.085	1.53985e-17	Mctp1
9.3095e-22	0.971664	0.306	0.15	1.61632e-17	Mtmr7
9.65934e-22	-0.912297	0.379	0.515	1.67705e-17	Ankrd11
1.01451e-21	-1.50461	0.085	0.212	1.76139e-17	Akap8
1.03432e-21	1.65789	0.18	0.06	1.79579e-17	Shroom2
1.06292e-21	-1.07656	0.231	0.382	1.84544e-17	Eif5b
1.09457e-21	-1.01852	0.264	0.416	1.90038e-17	Rsrc2
1.09855e-21	0.619733	0.554	0.37	1.9073e-17	Eml6
1.18822e-21	-1.59027	0.083	0.208	2.06299e-17	Gigyf1
1.24569e-21	1.11635	0.281	0.132	2.16277e-17	Cnnm2
1.25703e-21	1.76448	0.159	0.046	2.18246e-17	Fbxl5
1.61057e-21	1.91149	0.154	0.044	2.79627e-17	St3gal1
1.83286e-21	1.14881	0.306	0.156	3.18221e-17	Amph
1.8877e-21	1.52591	0.205	0.078	3.27743e-17	Rras2
1.91244e-21	0.754365	0.413	0.238	3.32037e-17	Zfp407
2.16138e-21	1.09241	0.287	0.139	3.75258e-17	Tbl1x
3.49617e-21	1.05494	0.29	0.141	6.07005e-17	Pcdhga10
3.71273e-21	1.13058	0.281	0.133	6.44604e-17	Tmem164
3.80904e-21	1.055	0.286	0.137	6.61326e-17	Zwint
3.82344e-21	-0.958428	0.272	0.425	6.63825e-17	Sptbn4
5.05158e-21	1.51623	0.179	0.06	8.77055e-17	Rab28
5.51577e-21	0.726282	0.417	0.244	9.57649e-17	Kansl1
6.40966e-21	1.76867	0.203	0.08	1.11284e-16	2610035D17Rik
6.70249e-21	3.11597	0.098	0.014	1.16369e-16	Kyat3
6.84472e-21	-1.84262	0.041	0.142	1.18838e-16	mt-Rnr2
6.89512e-21	-1.19612	0.153	0.295	1.19713e-16	Srrt
7.06129e-21	-2.23982	0.03	0.124	1.22598e-16	Psd
7.30576e-21	-0.941387	0.366	0.502	1.26843e-16	Col6a6
8.44922e-21	-4.45483	0.003	0.068	1.46695e-16	Lingo2
9.58582e-21	1.56406	0.169	0.055	1.66429e-16	Msra
9.92372e-21	0.820461	0.398	0.233	1.72296e-16	Gng4
1.00587e-20	2.67097	0.123	0.028	1.7464e-16	Brinp2
1.09211e-20	1.44901	0.226	0.096	1.89613e-16	Irs2
1.16202e-20	0.683639	0.514	0.334	2.01749e-16	Rev3l
1.16971e-20	2.29969	0.136	0.035	2.03085e-16	Gclc
1.60242e-20	1.01028	0.268	0.125	2.78211e-16	6430548M08Rik
1.69531e-20	-0.743596	0.485	0.597	2.94339e-16	Gse1
1.71731e-20	1.26268	0.213	0.084	2.9816e-16	Lmbr1
1.79264e-20	-2.64451	0.017	0.097	3.11238e-16	Mapk15
1.893e-20	-3.20756	0.009	0.08	3.28662e-16	Gm12183
1.9884e-20	-0.987772	0.224	0.372	3.45226e-16	Zranb2
2.1085e-20	-1.48704	0.081	0.2	3.66079e-16	Cntrl
2.19637e-20	-1.42024	0.103	0.229	3.81335e-16	Paxbp1
2.23767e-20	1.06038	0.278	0.134	3.88504e-16	Agfg1
2.3693e-20	-0.826267	0.46	0.565	4.11358e-16	Rsrp1
2.42197e-20	1.78637	0.139	0.037	4.20502e-16	Scel
2.58796e-20	1.21663	0.225	0.094	4.49322e-16	Tram1
2.68111e-20	1.76482	0.184	0.067	4.65495e-16	Dach2
2.87955e-20	-1.16943	0.158	0.299	4.99948e-16	Brd8
2.92368e-20	1.05995	0.283	0.138	5.0761e-16	Celf2
2.95751e-20	-1.88745	0.047	0.149	5.13483e-16	Ptma
3.40533e-20	1.02182	0.279	0.135	5.91234e-16	Ogdh
3.42192e-20	2.33581	0.111	0.022	5.94114e-16	Serpini1
3.4357e-20	-1.14702	0.182	0.324	5.96506e-16	Tspyl2
3.5246e-20	1.17883	0.242	0.108	6.11941e-16	Tmem135
3.88665e-20	0.818927	0.365	0.204	6.748e-16	Cpeb1
4.08429e-20	1.55186	0.161	0.051	7.09115e-16	Hsd17b12
4.21432e-20	1.2571	0.213	0.086	7.3169e-16	Spred2
4.24327e-20	-1.70669	0.054	0.16	7.36716e-16	Pwwp3a
4.27154e-20	1.47443	0.198	0.077	7.41625e-16	Adamts6
4.72823e-20	4.23267	0.073	0.004	8.20916e-16	Tc2n
5.35641e-20	2.47443	0.129	0.033	9.2998e-16	Btbd11
5.38256e-20	2.3045	0.117	0.026	9.34521e-16	Ovol2
5.58533e-20	1.28123	0.209	0.084	9.69726e-16	Marchf6
6.56822e-20	1.18256	0.242	0.108	1.14037e-15	Picalm
6.91217e-20	0.765476	0.365	0.2	1.20009e-15	Dyrk1a
6.93153e-20	1.89624	0.188	0.072	1.20345e-15	9030622O22Rik
7.93685e-20	-1.01648	0.205	0.351	1.378e-15	Ccnl2
8.09961e-20	1.0204	0.273	0.131	1.40625e-15	Atxn10
1.10838e-19	1.22205	0.305	0.163	1.92437e-15	Gch1
1.19024e-19	-0.957049	0.218	0.364	2.06649e-15	Hnrnph1
1.23176e-19	0.985976	0.304	0.156	2.13858e-15	Nfkb1
1.28297e-19	-1.28107	0.117	0.245	2.22749e-15	Zc3h4
1.44712e-19	0.7171	0.468	0.302	2.51248e-15	Dock9
1.62471e-19	1.48344	0.171	0.059	2.82082e-15	Ywhaq
1.70595e-19	1.08672	0.257	0.122	2.96187e-15	Cd47
1.74684e-19	1.44882	0.381	0.243	3.03286e-15	Chgb
1.85846e-19	0.414082	0.914	0.875	3.22666e-15	Kcnip1
1.92144e-19	1.09437	0.242	0.109	3.336e-15	Cstf3
1.97107e-19	1.71321	0.149	0.046	3.42217e-15	Tle1
1.98605e-19	1.03221	0.266	0.126	3.44817e-15	Spata5
2.07157e-19	1.40548	0.185	0.069	3.59665e-15	Immp1l
2.26374e-19	1.37654	0.215	0.091	3.93031e-15	Mrps28
2.59626e-19	1.29976	0.21	0.087	4.50763e-15	Lyzl4
2.65838e-19	0.771581	0.356	0.197	4.61548e-15	Stx8
2.87559e-19	-1.92432	0.038	0.132	4.9926e-15	Cdc42bpg
2.89988e-19	1.29835	0.221	0.095	5.03477e-15	Sh3rf1
2.90068e-19	0.693263	0.406	0.241	5.03616e-15	Prune2
2.95101e-19	-0.908599	0.312	0.449	5.12355e-15	Thoc2
3.14403e-19	0.735067	0.553	0.407	5.45867e-15	Negr1
3.35559e-19	3.38077	0.084	0.01	5.82598e-15	Sgip1
3.45869e-19	0.730294	0.405	0.241	6.00498e-15	Zfp462
3.53904e-19	1.56571	0.167	0.058	6.14449e-15	Siah2
3.64332e-19	1.17529	0.35	0.211	6.32553e-15	Thsd4
3.94063e-19	-0.831883	0.439	0.539	6.84172e-15	Huwe1
4.51871e-19	1.0836	0.266	0.13	7.84539e-15	Slc39a11
4.54895e-19	1.46557	0.172	0.061	7.89788e-15	Atp6v1b2
5.08291e-19	-1.14111	0.182	0.319	8.82495e-15	Trrap
5.37291e-19	0.913186	0.322	0.176	9.32844e-15	Map3k5
5.51781e-19	1.1751	0.229	0.101	9.58002e-15	Bckdhb
5.53721e-19	-0.710912	0.365	0.515	9.6137e-15	Tshz2
6.08532e-19	1.65036	0.15	0.047	1.05653e-14	Lims1
6.9918e-19	0.690945	0.402	0.237	1.21392e-14	Stag1
7.32121e-19	2.26353	0.14	0.043	1.27111e-14	Cadm1
7.6569e-19	0.548264	0.551	0.376	1.32939e-14	Dnajc1
8.38715e-19	-1.32338	0.132	0.259	1.45618e-14	Syne2
8.73722e-19	3.23429	0.078	0.008	1.51696e-14	Dclk1
9.26042e-19	1.80309	0.134	0.038	1.60779e-14	Wars2
1.00594e-18	1.00642	0.242	0.11	1.74651e-14	Ppp1cb
1.05793e-18	-0.949647	0.253	0.395	1.83678e-14	Leng8
1.06955e-18	-1.24428	0.109	0.233	1.85696e-14	Rundc3a
1.08921e-18	0.966086	0.274	0.135	1.89109e-14	Rtn3
1.12703e-18	1.04281	0.286	0.148	1.95674e-14	Hdac8
1.12883e-18	1.46634	0.179	0.067	1.95987e-14	Catspere2
1.14753e-18	1.63096	0.173	0.064	1.99234e-14	Nxpe4
1.16664e-18	-1.9625	0.036	0.127	2.02552e-14	Mir6236
1.19308e-18	-1.52059	0.084	0.197	2.07142e-14	Rexo1
1.25976e-18	-1.30036	0.129	0.254	2.18719e-14	Nars
1.2718e-18	0.969132	0.31	0.167	2.2081e-14	Scarna2
1.29298e-18	0.618122	0.462	0.293	2.24488e-14	Diaph2
1.40663e-18	-1.19308	0.151	0.283	2.44219e-14	U2surp
1.46791e-18	-1.75439	0.044	0.139	2.54859e-14	Zfp512b
1.48624e-18	0.794154	0.375	0.221	2.58042e-14	Plcl2
1.52917e-18	0.981193	0.284	0.146	2.65495e-14	Vmp1
1.65955e-18	0.438777	0.743	0.565	2.88131e-14	Kcnq1ot1
1.71536e-18	-4.83239	0.001	0.056	2.97821e-14	Gm24265
1.77915e-18	1.44498	0.172	0.063	3.08896e-14	Hpgds
2.01029e-18	1.11337	0.429	0.297	3.49026e-14	Ptprd
2.10912e-18	1.50864	0.159	0.054	3.66186e-14	Slc33a1
2.18135e-18	1.14825	0.213	0.091	3.78727e-14	Rassf3
2.18975e-18	-1.28917	0.16	0.289	3.80184e-14	Rn7sk
2.33712e-18	1.28408	0.198	0.08	4.0577e-14	Fbxw11
2.37095e-18	1.91356	0.156	0.054	4.11645e-14	Fam163a
2.71826e-18	1.04002	0.241	0.111	4.71945e-14	Med27
2.73452e-18	-1.09692	0.191	0.324	4.74767e-14	Spen
2.85569e-18	2.32074	0.142	0.045	4.95805e-14	Crybb3
3.0063e-18	1.00728	0.242	0.111	5.21954e-14	Gorasp2
3.16651e-18	1.03253	0.266	0.133	5.4977e-14	Hlcs
3.31486e-18	0.579667	0.566	0.406	5.75525e-14	0610040J01Rik
3.52673e-18	-3.15549	0.008	0.072	6.12311e-14	Eno3
4.01836e-18	1.24722	0.189	0.074	6.97668e-14	Hs2st1
4.16092e-18	1.45018	0.179	0.069	7.22419e-14	C1galt1
4.16415e-18	2.8434	0.097	0.019	7.22979e-14	Synpo2
4.37059e-18	1.26016	0.193	0.078	7.58821e-14	Usp6nl
4.41005e-18	6.23996	0.056	0	7.65672e-14	Gzmk
4.42438e-18	6.41553	0.056	0	7.68161e-14	Tafa4
4.9083e-18	1.59747	0.142	0.044	8.52179e-14	Slco1a5
5.18431e-18	1.0341	0.239	0.111	9.00101e-14	Apex2
5.41649e-18	1.06504	0.251	0.122	9.40412e-14	Tbc1d30
5.66505e-18	-1.32917	0.107	0.225	9.83566e-14	Zscan26
6.31553e-18	1.09607	0.224	0.101	1.0965e-13	Itfg1
6.65247e-18	-2.2079	0.024	0.103	1.155e-13	BC051142
6.73625e-18	1.12882	0.248	0.12	1.16955e-13	Khdrbs3
6.88698e-18	1.14193	0.22	0.098	1.19572e-13	Ube2k
7.10137e-18	3.44301	0.078	0.009	1.23294e-13	Plcl1
7.3136e-18	-1.23615	0.104	0.222	1.26979e-13	Kdm6b
7.56981e-18	1.90415	0.119	0.031	1.31427e-13	Aven
7.99329e-18	0.767297	0.324	0.176	1.3878e-13	Larp4b
8.11838e-18	1.0685	0.345	0.204	1.40951e-13	Xkr4
8.26186e-18	-0.842766	0.278	0.418	1.43442e-13	Maged1
8.45266e-18	1.07504	0.251	0.122	1.46755e-13	Ppat
8.66951e-18	-1.22764	0.111	0.231	1.5052e-13	Sf3b2
8.89771e-18	0.887767	0.328	0.186	1.54482e-13	Sil1
9.44453e-18	1.63793	0.149	0.05	1.63976e-13	Ggact
1.02761e-17	2.398	0.2	0.092	1.78413e-13	Dpp10
1.10699e-17	-1.18016	0.129	0.252	1.92196e-13	Lmtk3
1.30419e-17	-1.13575	0.167	0.294	2.26433e-13	Golga3
1.39416e-17	0.414147	0.572	0.385	2.42054e-13	Nsd3
1.48506e-17	1.55689	0.149	0.05	2.57836e-13	Lrrc20
1.5044e-17	1.36218	0.178	0.069	2.61194e-13	Eya1
1.67115e-17	-0.924193	0.275	0.405	2.90145e-13	Srcap
1.74158e-17	-1.18444	0.141	0.265	3.02373e-13	Ncl
1.78002e-17	-0.972338	0.204	0.339	3.09048e-13	Clk1
1.91157e-17	2.65946	0.085	0.013	3.31887e-13	Pdk3
1.94616e-17	-1.01813	0.122	0.243	3.37893e-13	Hspa5
1.95948e-17	1.31915	0.18	0.071	3.40206e-13	Derl1
2.07838e-17	0.505085	0.535	0.361	3.60848e-13	Vwa8
2.62932e-17	0.868348	0.309	0.17	4.56503e-13	Sec24a
2.63247e-17	1.41553	0.166	0.062	4.5705e-13	Zswim5
2.6845e-17	-1.58262	0.065	0.166	4.66083e-13	Mettl1
2.85098e-17	1.92368	0.12	0.033	4.94988e-13	St7
2.89354e-17	1.59486	0.145	0.048	5.02377e-13	Elovl6
3.22413e-17	-0.544396	0.449	0.598	5.59773e-13	Hap1
3.39014e-17	1.06486	0.264	0.135	5.88597e-13	Itga6
3.48613e-17	1.90382	0.16	0.06	6.05262e-13	Cpne4
3.49142e-17	0.489252	0.618	0.448	6.06181e-13	Nfasc
3.91067e-17	0.48809	0.609	0.434	6.7897e-13	Hivep3
3.93885e-17	0.284016	0.948	0.81	6.83863e-13	Rimbp2
4.05054e-17	0.96534	0.298	0.163	7.03254e-13	Dnajc6
4.11376e-17	-1.66419	0.052	0.146	7.14231e-13	Guf1
4.27067e-17	0.390385	0.774	0.632	7.41474e-13	Prkn
4.33455e-17	-2.21382	0.021	0.095	7.52565e-13	Arrb2
4.37898e-17	-1.59827	0.051	0.145	7.60278e-13	Prr12
4.42523e-17	-1.02574	0.171	0.3	7.68309e-13	Hnrnpl
4.67731e-17	1.2913	0.177	0.07	8.12074e-13	Gpcpd1
4.88868e-17	-1.39364	0.074	0.179	8.48772e-13	Srsf6
4.99747e-17	-2.06394	0.026	0.104	8.6766e-13	Brd9
5.11235e-17	0.639401	0.421	0.264	8.87607e-13	Fam172a
5.18379e-17	-0.85846	0.288	0.418	9.00009e-13	Rbm5
6.50415e-17	0.691668	0.502	0.361	1.12925e-12	Rcan2
6.76869e-17	-0.899822	0.265	0.394	1.17518e-12	Safb
6.83052e-17	1.14626	0.213	0.097	1.18591e-12	Znrf3
7.17765e-17	0.903328	0.273	0.141	1.24618e-12	Pdpk1
7.7067e-17	1.25618	0.182	0.074	1.33804e-12	Rars2
7.74083e-17	1.11847	0.233	0.113	1.34396e-12	Phlpp1
8.92926e-17	0.895454	0.304	0.168	1.5503e-12	ENSMUSG00000120042
9.46647e-17	1.21639	0.18	0.073	1.64357e-12	Stim2
9.82776e-17	1.93749	0.111	0.029	1.7063e-12	Trmt61b
1.04314e-16	-1.63693	0.054	0.148	1.8111e-12	Fbrs
1.09636e-16	-0.843278	0.328	0.453	1.9035e-12	Myo18a
1.15969e-16	-1.04176	0.2	0.324	2.01346e-12	Thoc2l
1.24666e-16	-1.79825	0.036	0.12	2.16446e-12	Rps24
1.26261e-16	-1.13436	0.147	0.269	2.19214e-12	Upf2
1.32182e-16	1.53839	0.169	0.067	2.29495e-12	Tm4sf4
1.32363e-16	0.910571	0.294	0.162	2.29808e-12	Smap2
1.32557e-16	1.05716	0.223	0.104	2.30145e-12	Tbc1d15
1.34111e-16	1.30198	0.263	0.139	2.32843e-12	Tmcc3
1.54303e-16	1.23267	0.187	0.078	2.679e-12	5031425E22Rik
1.58391e-16	-0.939543	0.233	0.363	2.74998e-12	Usp35
1.59275e-16	2.1644	0.195	0.089	2.76533e-12	Pappa2
1.60979e-16	0.537956	0.49	0.328	2.79491e-12	Fto
1.61e-16	2.98977	0.075	0.01	2.79528e-12	1700111N16Rik
1.68995e-16	0.921109	0.262	0.134	2.93409e-12	Celf1
1.84715e-16	0.859141	0.284	0.152	3.20703e-12	Atp2c1
1.84767e-16	0.866036	0.285	0.153	3.20793e-12	Acaca
1.90576e-16	-1.85269	0.035	0.117	3.30879e-12	Bag6
1.94476e-16	0.853343	0.285	0.152	3.37649e-12	Gm21992
2.00517e-16	1.49354	0.14	0.047	3.48138e-12	Dcaf10
2.01333e-16	6.53101	0.051	0	3.49555e-12	Tacr3
2.22798e-16	1.1525	0.357	0.23	3.86822e-12	Atp1a1
2.2504e-16	1.3121	0.187	0.08	3.90715e-12	Nfyc
2.282e-16	1.8759	0.114	0.031	3.962e-12	Pld1
2.33174e-16	0.708783	0.407	0.264	4.04836e-12	Atrnl1
2.57053e-16	1.015	0.248	0.125	4.46296e-12	Reps1
2.57404e-16	1.4283	0.141	0.048	4.46904e-12	Pparg
2.82234e-16	0.668749	0.371	0.223	4.90015e-12	Gsk3b
2.83382e-16	1.20418	0.316	0.192	4.92008e-12	Pak3
2.91444e-16	-2.02504	0.028	0.104	5.06006e-12	Pcsk4
2.92772e-16	-1.08029	0.154	0.276	5.08311e-12	Slk
2.92993e-16	1.12603	0.206	0.094	5.08695e-12	Gdap2
2.96955e-16	0.732453	0.35	0.208	5.15573e-12	Snx24
3.00706e-16	0.53311	0.528	0.368	5.22086e-12	Tmem178b
3.04547e-16	2.53684	0.081	0.013	5.28754e-12	Mblac2
3.17569e-16	2.01232	0.123	0.038	5.51363e-12	Kcnn2
3.17608e-16	3.81112	0.074	0.01	5.5143e-12	Slc35f3
3.3848e-16	0.965799	0.239	0.117	5.8767e-12	Vapb
3.43793e-16	1.38396	0.151	0.055	5.96894e-12	Ildr1
3.47288e-16	1.05208	0.285	0.157	6.02961e-12	Emb
3.61407e-16	1.78801	0.111	0.03	6.27475e-12	Ola1
3.93616e-16	0.478586	0.514	0.351	6.83396e-12	Bicd1
4.05437e-16	1.00849	0.228	0.11	7.03919e-12	Nipal1
4.0934e-16	0.86992	0.276	0.147	7.10696e-12	Galk2
4.3528e-16	-1.23694	0.11	0.221	7.55734e-12	Ppip5k1
4.39334e-16	0.88454	0.286	0.156	7.62773e-12	Nsf
4.91409e-16	2.31004	0.089	0.018	8.53185e-12	Stambpl1
5.03658e-16	1.13313	0.224	0.108	8.74451e-12	Suclg2
5.23053e-16	2.21759	0.09	0.019	9.08124e-12	Rad18
5.43746e-16	1.49148	0.151	0.056	9.44052e-12	Slc25a25
5.45469e-16	2.42751	0.081	0.014	9.47043e-12	Dad1
5.46172e-16	-1.98612	0.028	0.104	9.48264e-12	Maz
5.68692e-16	1.24753	0.168	0.067	9.87363e-12	Sec23b
5.78251e-16	-1.24132	0.088	0.193	1.00396e-11	Dctn1
5.98211e-16	1.28753	0.181	0.077	1.03861e-11	Gm12524
6.03405e-16	0.862514	0.266	0.139	1.04763e-11	Tbck
6.05557e-16	0.755958	0.296	0.162	1.05137e-11	Atxn7
6.24499e-16	0.929651	0.27	0.145	1.08425e-11	Fgd4
6.79057e-16	-1.79825	0.036	0.116	1.17898e-11	Ccdc9b
7.0921e-16	2.93491	0.074	0.011	1.23133e-11	Ttc39c
7.23988e-16	1.59212	0.136	0.046	1.25699e-11	Tfdp2
7.52349e-16	0.867377	0.363	0.228	1.30623e-11	Vat1l
7.80196e-16	0.961816	0.229	0.111	1.35458e-11	Rap1gds1
7.96928e-16	0.677897	0.436	0.293	1.38363e-11	Jazf1
8.53693e-16	1.96443	0.103	0.026	1.48218e-11	Btbd1
8.58259e-16	1.26191	0.172	0.07	1.49011e-11	Ndufs4
9.37856e-16	1.44276	0.141	0.05	1.62831e-11	Atp6v1h
9.38128e-16	1.30382	0.153	0.057	1.62878e-11	Tsc22d2
9.73474e-16	-2.16943	0.021	0.091	1.69015e-11	Fkbp8
9.74513e-16	0.922423	0.299	0.17	1.69195e-11	Ankrd10
1.05114e-15	0.665384	0.365	0.222	1.825e-11	Ctif
1.056e-15	1.15003	0.181	0.077	1.83343e-11	3110082I17Rik
1.09018e-15	1.34352	0.162	0.064	1.89278e-11	Gpr45
1.11866e-15	0.543541	0.454	0.296	1.94222e-11	Zcchc7
1.27928e-15	1.03051	0.222	0.108	2.22109e-11	Pten
1.31194e-15	-0.943475	0.217	0.34	2.27778e-11	Pabpn1
1.33321e-15	0.719765	0.303	0.167	2.31471e-11	Pum1
1.34678e-15	6.11597	0.048	0	2.33828e-11	5330439B14Rik
1.35871e-15	0.58128	0.398	0.245	2.359e-11	Uvrag
1.51374e-15	0.615558	0.344	0.202	2.62815e-11	H13
1.59046e-15	-1.40075	0.076	0.174	2.76135e-11	Ubtf
1.60582e-15	0.646047	0.357	0.214	2.78802e-11	Ppp6r3
1.66823e-15	0.587821	0.429	0.28	2.89638e-11	Plxna2
1.68156e-15	1.16295	0.183	0.079	2.91952e-11	Cnot2
1.70127e-15	1.54195	0.154	0.06	2.95375e-11	Sgcd
1.70228e-15	-1.76295	0.037	0.117	2.9555e-11	Ddx18
1.71075e-15	0.765195	0.34	0.205	2.97021e-11	Pcbp3
1.80644e-15	0.800367	0.341	0.207	3.13633e-11	Limch1
1.81579e-15	2.04435	0.1	0.026	3.15257e-11	Dock4
1.89331e-15	1.21675	0.174	0.073	3.28716e-11	Naa20
1.98985e-15	1.97741	0.1	0.026	3.45477e-11	Tmem212
2.03145e-15	-2.26896	0.019	0.084	3.52701e-11	Ptms
2.09446e-15	1.67385	0.121	0.038	3.63641e-11	Lin52
2.21795e-15	1.14812	0.202	0.094	3.85081e-11	Stx16
2.27142e-15	0.524893	0.648	0.528	3.94364e-11	Gm6999
2.35787e-15	0.701624	0.311	0.176	4.09373e-11	Rabgap1
2.39894e-15	-1.24796	0.092	0.195	4.16504e-11	Rap1gap
2.43695e-15	-2.08197	0.022	0.091	4.23104e-11	Slc4a3
2.46957e-15	1.42941	0.138	0.049	4.28767e-11	Nceh1
2.56733e-15	-1.65881	0.053	0.14	4.4574e-11	Scaf1
2.59801e-15	0.793922	0.322	0.189	4.51066e-11	Tead1
2.64853e-15	1.62684	0.169	0.072	4.59838e-11	Dlgap2
2.69635e-15	0.841089	0.257	0.134	4.6814e-11	Pdss2
2.69995e-15	2.56754	0.077	0.013	4.68766e-11	Gnasas1
2.71587e-15	1.11214	0.186	0.081	4.71529e-11	Nck1
2.83477e-15	1.12393	0.213	0.103	4.92173e-11	Aox1
2.85978e-15	-1.64173	0.048	0.133	4.96515e-11	Ldb1
3.06022e-15	0.938569	0.28	0.157	5.31315e-11	Upb1
3.1564e-15	1.21658	0.285	0.168	5.48014e-11	Fam135b
3.41902e-15	1.7112	0.148	0.057	5.9361e-11	4933432K03Rik
3.50029e-15	2.84438	0.069	0.009	6.0772e-11	Impg2
3.76152e-15	-1.27999	0.069	0.164	6.53075e-11	Sspn
3.77159e-15	-1.21438	0.103	0.209	6.54823e-11	Brd2
3.82458e-15	0.758059	0.363	0.229	6.64023e-11	Mirg
4.10222e-15	0.765398	0.454	0.32	7.12227e-11	Abca1
4.13674e-15	-1.8475	0.036	0.113	7.1822e-11	Mllt6
4.2332e-15	1.36109	0.14	0.05	7.34968e-11	Mettl9
4.27202e-15	0.845903	0.28	0.155	7.41708e-11	Mbnl1
4.35338e-15	0.834596	0.23	0.113	7.55834e-11	Eif2ak3
4.41572e-15	1.17657	0.179	0.077	7.66658e-11	Tmem39a
4.45231e-15	1.1769	0.2	0.094	7.73009e-11	Rab22a
4.49519e-15	0.971545	0.215	0.103	7.80455e-11	Magt1
4.65487e-15	-1.3749	0.064	0.156	8.08178e-11	Cebpz
4.73298e-15	-3.684	0.004	0.053	8.2174e-11	Zrsr1
4.77897e-15	0.5043	0.437	0.28	8.29725e-11	Nalcn
5.50598e-15	0.878851	0.248	0.128	9.55948e-11	Vps8
5.55e-15	1.62621	0.12	0.038	9.63591e-11	Tmem167
5.59038e-15	6.0005	0.046	0	9.70602e-11	Stom
5.60652e-15	0.556649	0.407	0.259	9.73405e-11	Btrc
5.67337e-15	-2.8017	0.01	0.065	9.8501e-11	Prrt1
5.70613e-15	-1.47755	0.054	0.142	9.90698e-11	Timm44
5.96784e-15	-0.991597	0.161	0.279	1.03614e-10	Ppig
6.0152e-15	-1.63957	0.041	0.122	1.04436e-10	Naga
6.21384e-15	1.8174	0.125	0.042	1.07885e-10	Spink10
6.47227e-15	-1.67442	0.044	0.125	1.12372e-10	Rorc
6.49735e-15	-1.3733	0.075	0.17	1.12807e-10	Kdm4a
6.5522e-15	-1.20627	0.116	0.222	1.13759e-10	Rbm10
6.59572e-15	-1.09978	0.154	0.269	1.14515e-10	Nkx6-1
6.75375e-15	1.58003	0.136	0.049	1.17259e-10	Arhgap18
7.05826e-15	-1.56371	0.045	0.128	1.22546e-10	Mettl26
7.26519e-15	1.52906	0.122	0.039	1.26138e-10	Clcn5
8.14993e-15	1.08308	0.215	0.105	1.41499e-10	Jade1
8.38696e-15	1.00364	0.215	0.104	1.45614e-10	Smad1
8.74417e-15	-1.87469	0.03	0.103	1.51816e-10	Htatsf1
9.12753e-15	1.40927	0.142	0.053	1.58472e-10	E130307A14Rik
9.63921e-15	-0.939091	0.228	0.344	1.67356e-10	Ewsr1
9.75689e-15	0.882125	0.429	0.312	1.69399e-10	Macrod2
1.02125e-14	0.506973	0.466	0.315	1.77309e-10	Unc13b
1.0845e-14	3.11597	0.065	0.009	1.88292e-10	Fbp1
1.26311e-14	0.888519	0.244	0.128	2.19301e-10	Ccny
1.34266e-14	1.18726	0.191	0.089	2.33112e-10	Syn1
1.34649e-14	1.0005	0.206	0.098	2.33778e-10	Slc25a12
1.35145e-14	-2.20627	0.019	0.083	2.34638e-10	Ctbp2
1.38367e-14	-1.27377	0.078	0.173	2.40232e-10	Hnrnpul2
1.43493e-14	0.537035	0.445	0.295	2.49132e-10	Apbb2
1.45261e-14	-1.00437	0.167	0.282	2.52202e-10	Scaf11
1.58816e-14	0.895527	0.267	0.148	2.75736e-10	Rtn4
1.66556e-14	0.939213	0.233	0.12	2.89174e-10	Lrpprc
1.76852e-14	-1.88729	0.024	0.091	3.07051e-10	Gm44503
1.81403e-14	0.515369	0.471	0.322	3.14952e-10	Tbc1d5
1.91022e-14	-0.834291	0.296	0.41	3.31652e-10	Pcm1
1.956e-14	0.691486	0.456	0.323	3.39601e-10	Rasgrf1
2.07539e-14	2.26667	0.094	0.024	3.6033e-10	Odc1
2.09413e-14	1.03493	0.217	0.109	3.63584e-10	Galr1
2.10055e-14	-1.74529	0.034	0.108	3.64697e-10	Tspyl4
2.10378e-14	0.633587	0.33	0.195	3.65258e-10	Sytl5
2.25002e-14	2.11068	0.094	0.024	3.90648e-10	Itgb8
2.49794e-14	0.886425	0.316	0.193	4.33692e-10	Tmem132b
2.51309e-14	2.02522	0.107	0.033	4.36323e-10	Klhl29
2.54431e-14	-0.775585	0.278	0.399	4.41743e-10	Ttc3
2.61502e-14	-1.29983	0.073	0.166	4.5402e-10	Cic
2.68805e-14	2.59611	0.067	0.01	4.667e-10	Gm37728
2.72506e-14	0.54911	0.436	0.29	4.73125e-10	Tnpo1
2.7376e-14	-1.20318	0.111	0.214	4.75302e-10	Smc1a
2.74795e-14	-3.532	0.004	0.05	4.77098e-10	Per3
2.77665e-14	1.17958	0.16	0.067	4.82082e-10	Csnk2a2
3.07994e-14	1.4924	0.131	0.047	5.3474e-10	Npas2
3.15428e-14	0.607614	0.399	0.26	5.47645e-10	Trerf1
3.35457e-14	1.11335	0.194	0.092	5.8242e-10	Hbs1l
3.45849e-14	1.03773	0.206	0.101	6.00462e-10	Stt3a
3.52755e-14	-1.97149	0.025	0.091	6.12454e-10	Fkbp2
3.52824e-14	1.31727	0.148	0.059	6.12573e-10	Abhd18
3.68883e-14	-1.80265	0.032	0.103	6.40455e-10	Stk11
3.89848e-14	1.06005	0.2	0.097	6.76855e-10	Upp2
3.93343e-14	1.69384	0.112	0.036	6.82923e-10	Mtmr1
4.0187e-14	-2.23717	0.017	0.077	6.97727e-10	Aup1
4.03149e-14	-0.84952	0.228	0.346	6.99948e-10	Klc1
4.05245e-14	1.25197	0.297	0.183	7.03586e-10	Gria3
4.12987e-14	1.20229	0.188	0.088	7.17028e-10	Pcdha10
4.37053e-14	1.49663	0.154	0.064	7.58811e-10	Sugct
4.4408e-14	-1.4337	0.065	0.153	7.71012e-10	Hnrnpk
4.798e-14	1.46969	0.12	0.04	8.3303e-10	Gm49948
4.97661e-14	-0.778933	0.33	0.443	8.64039e-10	Rock1
5.03297e-14	1.02918	0.221	0.114	8.73824e-10	Enox2
5.18636e-14	1.20578	0.165	0.071	9.00457e-10	Eefsec
5.19468e-14	-0.861521	0.196	0.314	9.01901e-10	Sbno1
5.30172e-14	-0.678859	0.493	0.558	9.20484e-10	Kmt2c
5.46501e-14	1.30517	0.151	0.061	9.48836e-10	Retreg3
5.63448e-14	1.67385	0.116	0.039	9.78259e-10	Ndfip2
5.65744e-14	1.64213	0.113	0.036	9.82244e-10	Pbdc1
5.69418e-14	-1.23683	0.072	0.163	9.88623e-10	Nxf1
5.83924e-14	3.77309	0.054	0.005	1.01381e-09	Gna14
5.98246e-14	1.80309	0.159	0.07	1.03868e-09	Cped1
6.0493e-14	-2.77277	0.008	0.059	1.05028e-09	Ino80b
6.19734e-14	0.948359	0.286	0.169	1.07598e-09	Nckap5
6.48346e-14	-2.15694	0.019	0.08	1.12566e-09	Ypel4
6.55043e-14	1.48039	0.119	0.04	1.13729e-09	Tes
6.59681e-14	-1.32471	0.072	0.162	1.14534e-09	Usp19
6.68184e-14	1.46284	0.12	0.041	1.1601e-09	Frk
6.68585e-14	0.880267	0.263	0.147	1.1608e-09	Cnot6l
7.23342e-14	0.57822	0.327	0.194	1.25587e-09	Nckap1
7.66394e-14	1.46363	0.116	0.039	1.33061e-09	Tmc7
7.66424e-14	1.59241	0.105	0.032	1.33066e-09	Sqor
7.90184e-14	0.889124	0.225	0.115	1.37192e-09	Xpo7
7.94257e-14	-2.58976	0.011	0.064	1.37899e-09	Nrbp2
8.07234e-14	-1.24218	0.096	0.193	1.40152e-09	Hp1bp3
8.27009e-14	0.958015	0.217	0.11	1.43585e-09	Elovl5
8.2714e-14	-0.911519	0.178	0.293	1.43608e-09	Baz2a
8.87636e-14	1.04002	0.174	0.077	1.54111e-09	Atf2
8.93669e-14	1.43174	0.121	0.042	1.55159e-09	Rnf185
8.99366e-14	1.09478	0.164	0.07	1.56148e-09	Gnb1
9.30203e-14	0.825553	0.3	0.18	1.61502e-09	Srgap1
9.50812e-14	-1.88869	0.028	0.094	1.6508e-09	Lrrc45
1.0115e-13	0.921719	0.195	0.093	1.75616e-09	Nr2c2
1.07693e-13	0.637573	0.471	0.337	1.86976e-09	Adam22
1.14885e-13	1.68745	0.107	0.033	1.99463e-09	Fam189a1
1.15873e-13	0.827181	0.26	0.145	2.01178e-09	Ttc39b
1.24737e-13	-1.50775	0.046	0.124	2.16569e-09	Neurl4
1.26721e-13	2.16241	0.085	0.021	2.20013e-09	A330040F15Rik
1.26759e-13	1.00275	0.198	0.096	2.20078e-09	Fggy
1.27862e-13	1.78327	0.119	0.042	2.21994e-09	Arhgap6
1.27966e-13	1.43174	0.118	0.04	2.22175e-09	Pcsk2os2
1.29834e-13	0.451453	0.44	0.289	2.25417e-09	Rptor
1.37117e-13	-1.46641	0.039	0.112	2.38062e-09	Hsp90aa1
1.50744e-13	0.862107	0.241	0.13	2.61722e-09	Elp3
1.53833e-13	0.755609	0.284	0.165	2.67085e-09	AU040320
1.55152e-13	0.613457	0.685	0.574	2.69375e-09	Atp2a2
1.70846e-13	1.56754	0.109	0.035	2.96623e-09	Ap3s1
1.77582e-13	1.00312	0.181	0.084	3.08318e-09	Ccdc149
1.9174e-13	1.25378	0.149	0.062	3.329e-09	Gm12962
1.92147e-13	0.895789	0.224	0.116	3.33606e-09	Macroh2a2
1.94966e-13	1.13013	0.176	0.081	3.38499e-09	6030443J06Rik
1.99369e-13	-0.343251	0.637	0.752	3.46144e-09	A230057D06Rik
1.9943e-13	3.3063	0.054	0.005	3.4625e-09	Blnk
2.03017e-13	1.56754	0.125	0.046	3.52478e-09	Pard6g
2.0638e-13	0.679084	0.33	0.204	3.58317e-09	Cwc27
2.1628e-13	1.50703	0.116	0.039	3.75506e-09	Ube2g1
2.17228e-13	0.708338	0.54	0.432	3.77151e-09	Galnt14
2.17442e-13	-1.21673	0.1	0.197	3.77522e-09	Golga2
2.21063e-13	-1.19733	0.085	0.178	3.83809e-09	Ate1
2.24506e-13	1.1375	0.261	0.155	3.89788e-09	Adgrl3
2.28033e-13	0.928088	0.202	0.1	3.95911e-09	Foxj3
2.31913e-13	2.52089	0.073	0.015	4.02647e-09	Lhfpl3
2.3838e-13	1.51507	0.118	0.041	4.13875e-09	Rnf115
2.4681e-13	5.98032	0.041	0	4.28512e-09	Nptx2
2.59063e-13	1.59329	0.211	0.112	4.49784e-09	Alk
2.66283e-13	1.22289	0.16	0.07	4.6232e-09	Snx10
2.69298e-13	1.59774	0.11	0.036	4.67555e-09	Mylip
2.84093e-13	1.43978	0.121	0.043	4.93243e-09	Hace1
2.86671e-13	1.08506	0.187	0.09	4.97718e-09	Cask
2.90361e-13	0.788343	0.255	0.141	5.04125e-09	Phkb
2.91917e-13	0.489312	0.417	0.272	5.06826e-09	Uggt1
2.95636e-13	-1.98886	0.023	0.084	5.13283e-09	Lzts2
2.99153e-13	1.52689	0.115	0.039	5.1939e-09	Crppa
3.07388e-13	-2.66585	0.009	0.058	5.33687e-09	Dyrk1b
3.37604e-13	1.0182	0.217	0.113	5.86148e-09	Zfand6
3.52026e-13	1.07993	0.167	0.075	6.11188e-09	Ttc19
3.65765e-13	-1.68767	0.039	0.11	6.35042e-09	Mxd4
3.68075e-13	-0.690895	0.395	0.494	6.39051e-09	Ncor2
3.72373e-13	0.963022	0.189	0.091	6.46514e-09	Pdcd6ip
3.7516e-13	1.60668	0.092	0.026	6.51353e-09	Nme7
3.82151e-13	-1.20023	0.094	0.188	6.63491e-09	Srsf10
3.86052e-13	1.28514	0.137	0.054	6.70263e-09	Igsf11
3.99799e-13	1.06567	0.173	0.08	6.94131e-09	Arhgap32
4.61211e-13	1.09361	0.169	0.077	8.00755e-09	Vps50
4.67943e-13	0.748888	0.257	0.144	8.12443e-09	Abcg1
5.04003e-13	-2.33935	0.013	0.066	8.75051e-09	Gcgr
5.10737e-13	0.690899	0.28	0.162	8.86742e-09	Kdm4c
5.14981e-13	-1.30585	0.079	0.167	8.9411e-09	Map7d1
5.18444e-13	0.873524	0.235	0.128	9.00122e-09	Sec24b
5.3271e-13	-1.23083	0.09	0.182	9.24891e-09	Pcnt
5.47952e-13	1.57148	0.126	0.048	9.51354e-09	Nebl
5.50673e-13	-1.46488	0.052	0.129	9.56078e-09	Gabbr1
6.00054e-13	1.4379	0.12	0.043	1.04181e-08	Tnfrsf23
6.43246e-13	1.28278	0.153	0.067	1.1168e-08	Sergef
6.68407e-13	1.1585	0.157	0.069	1.16049e-08	Ankrd28
6.71222e-13	1.52114	0.133	0.053	1.16538e-08	Etv1
6.75284e-13	0.360076	0.582	0.43	1.17243e-08	Ascc3
6.76428e-13	1.79495	0.097	0.029	1.17441e-08	Sim1
6.86591e-13	-2.1272	0.017	0.072	1.19206e-08	H2-D1
6.95362e-13	-1.27377	0.081	0.17	1.20729e-08	Clasrp
6.98872e-13	-2.04812	0.02	0.078	1.21338e-08	Gnb2
6.99473e-13	0.874474	0.225	0.12	1.21442e-08	Mef2a
7.17856e-13	-2.49136	0.011	0.061	1.24634e-08	Cabp7
7.39324e-13	0.881971	0.242	0.135	1.28361e-08	Sh3gl2
7.71434e-13	-1.1299	0.118	0.216	1.33936e-08	Usp36
7.92067e-13	0.726736	0.257	0.144	1.37519e-08	Csnk1g1
8.05783e-13	0.830571	0.272	0.16	1.399e-08	Pcdhgb2
8.11599e-13	-1.05938	0.11	0.207	1.4091e-08	Dot1l
8.23569e-13	-1.19877	0.096	0.189	1.42988e-08	Mtss2
8.57323e-13	-1.47428	0.045	0.118	1.48848e-08	Abca2
9.10597e-13	-1.8674	0.03	0.095	1.58098e-08	Slc39a13
9.51334e-13	1.11206	0.17	0.079	1.65171e-08	Ldlrad3
9.51471e-13	1.04042	0.224	0.122	1.65194e-08	Npas3
9.85659e-13	1.08391	0.177	0.084	1.7113e-08	Cop1
1.00723e-12	1.72134	0.103	0.033	1.74876e-08	Mat2a
1.02108e-12	-0.998157	0.179	0.284	1.77279e-08	Prpf39
1.09404e-12	1.23032	0.144	0.06	1.89947e-08	Sec11a
1.09568e-12	1.06638	0.161	0.072	1.90231e-08	Lnx1
1.15016e-12	3.72134	0.048	0.004	1.9969e-08	Gm16223
1.18244e-12	1.17571	0.125	0.047	2.05296e-08	Znrf2
1.26207e-12	-2.11498	0.018	0.074	2.1912e-08	Tmem259
1.30235e-12	0.887527	0.206	0.106	2.26113e-08	Mnat1
1.32642e-12	0.960859	0.211	0.111	2.30293e-08	Myo1d
1.40121e-12	0.427576	0.442	0.3	2.43278e-08	Ncoa1
1.40337e-12	1.21646	0.129	0.05	2.43652e-08	Arf4
1.41557e-12	1.18242	0.163	0.075	2.45771e-08	Rps6ka3
1.41692e-12	1.53512	0.111	0.039	2.46006e-08	Etv5
1.42683e-12	1.86484	0.105	0.036	2.47726e-08	Foxp2
1.50966e-12	1.06087	0.163	0.074	2.62108e-08	Dcun1d3
1.60392e-12	1.43231	0.153	0.068	2.78472e-08	Sv2b
1.61934e-12	-1.81998	0.029	0.092	2.8115e-08	H2-K1
1.62934e-12	1.40707	0.112	0.039	2.82887e-08	Noct
1.67266e-12	1.70242	0.109	0.038	2.90408e-08	Cemip2
1.72448e-12	-1.11285	0.094	0.186	2.99405e-08	Plxnb2
1.76686e-12	-1.2189	0.087	0.175	3.06762e-08	Prpf40b
1.79248e-12	-1.43246	0.051	0.126	3.1121e-08	Sbf1
1.83424e-12	-0.86154	0.189	0.296	3.18461e-08	Fnbp4
1.84249e-12	1.89145	0.081	0.021	3.19893e-08	Acer3
2.04424e-12	1.015	0.195	0.1	3.54921e-08	Ssbp2
2.18774e-12	-1.12785	0.112	0.207	3.79835e-08	Washc2
2.20063e-12	1.16265	0.144	0.061	3.82074e-08	Acvr1
2.27488e-12	1.408	0.12	0.046	3.94965e-08	Slc7a1
2.29775e-12	1.12008	0.158	0.071	3.98935e-08	Papss1
2.41346e-12	-1.09597	0.092	0.182	4.19025e-08	Ssb
2.44705e-12	-1.07531	0.123	0.219	4.24856e-08	Itpr3
2.46794e-12	0.823376	0.247	0.141	4.28484e-08	Mcph1
2.51541e-12	3.0785	0.052	0.006	4.36725e-08	Gm34544
2.57295e-12	1.03925	0.2	0.104	4.46716e-08	Bicc1
2.58646e-12	-0.891616	0.206	0.313	4.49061e-08	Ylpm1
2.65393e-12	-2.16943	0.015	0.067	4.60776e-08	Ankzf1
2.65817e-12	1.45711	0.112	0.04	4.61512e-08	Snap91
2.66226e-12	4.22289	0.041	0.002	4.62221e-08	Cfap58
2.71118e-12	1.26136	0.187	0.096	4.70715e-08	Cntn1
2.78391e-12	2.41553	0.063	0.012	4.83342e-08	Rnf128
2.85453e-12	-3.36207	0.004	0.044	4.95603e-08	Col11a2
2.86103e-12	1.35867	0.128	0.051	4.96731e-08	Sybu
2.90328e-12	-2.01225	0.075	0.155	5.04067e-08	Gm24407
2.91295e-12	0.329153	0.604	0.454	5.05747e-08	Fam219a
3.00306e-12	0.97756	0.29	0.183	5.21391e-08	Zfp804b
3.17744e-12	-0.561355	0.546	0.601	5.51667e-08	Dnmt3a
3.27355e-12	-1.09175	0.066	0.148	5.68353e-08	Wdr49
3.32091e-12	1.07113	0.172	0.083	5.76577e-08	Adora3
3.3509e-12	0.724356	0.315	0.199	5.81784e-08	Elavl4
3.36164e-12	-0.844388	0.189	0.295	5.83648e-08	Gtf2i
3.45978e-12	1.27351	0.149	0.067	6.00688e-08	Ppm1e
3.53379e-12	1.26862	0.233	0.135	6.13536e-08	Tafa1
3.77518e-12	1.15581	0.142	0.061	6.55447e-08	Ubac2
3.79725e-12	-1.58757	0.036	0.103	6.59278e-08	Noc2l
3.8215e-12	-1.79092	0.025	0.085	6.63489e-08	Stx4a
3.84049e-12	-2.05291	0.019	0.074	6.66787e-08	Agbl5
3.86136e-12	1.21675	0.156	0.071	6.70409e-08	Nxn
3.91102e-12	1.98382	0.08	0.021	6.79031e-08	4930593A02Rik
4.01086e-12	3.0005	0.056	0.009	6.96366e-08	Chsy3
4.06796e-12	-1.49541	0.047	0.118	7.06279e-08	Tmem63b
4.11156e-12	-2.43622	0.01	0.057	7.1385e-08	Cep131
4.12951e-12	0.564106	0.387	0.262	7.16965e-08	Slc44a3
4.13761e-12	1.05469	0.172	0.083	7.18372e-08	Chchd6
4.13791e-12	0.651838	0.45	0.334	7.18423e-08	Grk5
4.20812e-12	1.40111	0.118	0.045	7.30614e-08	Klf8
4.24216e-12	-1.62142	0.035	0.101	7.36523e-08	Zfp263
4.47749e-12	1.05901	0.158	0.072	7.77382e-08	Bmpr1a
4.55458e-12	1.27903	0.147	0.065	7.90767e-08	Arhgef3
4.59513e-12	1.29354	0.131	0.053	7.97806e-08	Wdfy2
4.65189e-12	0.346478	0.73	0.596	8.07662e-08	Tjp1
4.74227e-12	1.25996	0.133	0.055	8.23353e-08	Pou2f1
4.91012e-12	-1.58155	0.042	0.111	8.52494e-08	Zfp318
4.95585e-12	0.96053	0.178	0.087	8.60435e-08	Cyrib
5.11147e-12	1.41553	0.109	0.039	8.87454e-08	Cab39
5.33477e-12	1.03393	0.162	0.075	9.26223e-08	Acsl5
5.34421e-12	-0.973983	0.145	0.243	9.27862e-08	Sf1
5.39822e-12	-1.09682	0.107	0.199	9.37239e-08	Grik5
5.45672e-12	1.09231	0.142	0.061	9.47395e-08	Fhip1a
5.56337e-12	-1.21046	0.067	0.148	9.65911e-08	Ppil4
5.5692e-12	2.84687	0.054	0.008	9.66924e-08	Atp10a
6.17478e-12	0.648195	0.321	0.204	1.07207e-07	Larp1b
6.54401e-12	2.80256	0.056	0.009	1.13617e-07	A430010J10Rik
6.71366e-12	5.98032	0.036	0	1.16563e-07	Rorb
6.98304e-12	0.9367	0.185	0.093	1.2124e-07	Cflar
7.16631e-12	-1.30693	0.056	0.132	1.24421e-07	Rec8
7.29977e-12	-1.39182	0.052	0.125	1.26739e-07	Skiv2l
7.48318e-12	-1.06382	0.112	0.204	1.29923e-07	Brf1
7.64876e-12	1.08386	0.156	0.072	1.32798e-07	Dennd11
7.82015e-12	0.866867	0.208	0.111	1.35773e-07	Cyb5b
7.84946e-12	1.04054	0.193	0.101	1.36282e-07	Tmem117
8.03735e-12	-1.07385	0.104	0.194	1.39544e-07	Kcnc3
8.08334e-12	-2.33089	0.012	0.06	1.40343e-07	Chmp2a
8.13514e-12	0.758781	0.243	0.139	1.41242e-07	Pgap1
8.15838e-12	-2.34777	0.012	0.06	1.41646e-07	Slc22a17
8.19211e-12	0.983651	0.191	0.098	1.42231e-07	Plekhm3
8.39584e-12	-0.880235	0.162	0.264	1.45768e-07	Celsr3
8.63625e-12	0.787304	0.26	0.154	1.49943e-07	Xpo6
8.72704e-12	0.683436	0.292	0.18	1.51519e-07	Sepsecs
8.79379e-12	0.751443	0.222	0.121	1.52678e-07	Rpn2
8.92259e-12	0.870835	0.204	0.108	1.54914e-07	Arntl
9.12917e-12	0.649825	0.292	0.179	1.58501e-07	Ehbp1
9.39092e-12	1.4586	0.111	0.041	1.63045e-07	Cdkl5
9.49383e-12	0.886954	0.19	0.097	1.64832e-07	Pik3ca
9.66731e-12	2.82052	0.061	0.012	1.67844e-07	Ppargc1a
1.0112e-11	0.252783	0.66	0.484	1.75564e-07	Luc7l2
1.02202e-11	1.96128	0.073	0.018	1.77443e-07	5330439M10Rik
1.04914e-11	1.18421	0.137	0.059	1.82152e-07	Uqcc1
1.05779e-11	-1.28594	0.071	0.15	1.83653e-07	Cluh
1.08384e-11	0.590161	0.322	0.204	1.88176e-07	Adk
1.09448e-11	1.57781	0.095	0.031	1.90024e-07	Podn
1.13729e-11	-1.04705	0.111	0.202	1.97457e-07	Arhgef1
1.15138e-11	-2.32323	0.013	0.061	1.99903e-07	ENSMUSG00000121378
1.22627e-11	-1.88932	0.022	0.077	2.12906e-07	Fuz
1.25187e-11	-1.16943	0.09	0.175	2.1735e-07	Cep164
1.25225e-11	1.0592	0.149	0.067	2.17415e-07	Rell1
1.33956e-11	0.58319	0.332	0.213	2.32574e-07	Bbx
1.39161e-11	0.557391	0.365	0.242	2.41612e-07	Atf6
1.41521e-11	0.301281	0.829	0.728	2.45709e-07	Auts2
1.45168e-11	-1.01233	0.122	0.215	2.5204e-07	Rbm28
1.45509e-11	1.01658	0.164	0.079	2.52632e-07	Mib1
1.47208e-11	-0.839463	0.136	0.235	2.55582e-07	Il31ra
1.53798e-11	-1.97678	0.017	0.067	2.67025e-07	Wdr81
1.54178e-11	-1.52932	0.041	0.107	2.67684e-07	Zfp598
1.6611e-11	0.673147	0.27	0.161	2.884e-07	Pan3
1.69538e-11	-2.2069	0.012	0.058	2.94353e-07	Myl6
1.70554e-11	-3.10017	0.005	0.043	2.96115e-07	Gm41206
1.77126e-11	-0.83839	0.177	0.278	3.07527e-07	Ccar1
1.78395e-11	5.0204	0.036	0.001	3.09729e-07	2610203C22Rik
1.83351e-11	1.53728	0.103	0.036	3.18333e-07	Hopx
1.83371e-11	0.939693	0.185	0.095	3.18368e-07	Sel1l3
1.9202e-11	0.50236	0.403	0.277	3.33386e-07	Dop1b
1.92734e-11	2.00642	0.076	0.02	3.34625e-07	Prickle2
1.92822e-11	0.489784	0.376	0.248	3.34777e-07	Scfd1
1.95507e-11	-1.13036	0.085	0.169	3.3944e-07	Ilf3
1.97176e-11	0.602619	0.33	0.214	3.42337e-07	AW554918
1.97317e-11	-1.73074	0.026	0.084	3.42582e-07	Cntfr
2.01896e-11	-1.78015	0.025	0.081	3.50531e-07	Ssrp1
2.10396e-11	0.821819	0.277	0.173	3.65289e-07	Srsf7
2.10588e-11	-2.34875	0.01	0.055	3.65623e-07	Fbxw5
2.1743e-11	1.21329	0.132	0.057	3.77501e-07	Gprin3
2.27688e-11	-1.29871	0.063	0.138	3.95312e-07	Abcf1
2.30881e-11	1.8196	0.083	0.025	4.00855e-07	Prim2
2.31741e-11	1.64294	0.092	0.03	4.02349e-07	Ctsb
2.42938e-11	0.79906	0.201	0.107	4.21789e-07	Rundc3b
2.43248e-11	2.47103	0.061	0.012	4.22327e-07	Luzp2
2.45104e-11	-1.60854	0.035	0.098	4.2555e-07	Cyhr1
2.51042e-11	0.398163	0.842	0.768	4.35859e-07	Hs6st3
2.63645e-11	0.654722	0.317	0.206	4.5774e-07	Mboat2
2.67301e-11	0.976002	0.182	0.094	4.64088e-07	Nrf1
2.67642e-11	0.711064	0.262	0.156	4.64681e-07	Kif16b
2.75517e-11	5.61193	0.034	0	4.78353e-07	Gm31218
2.822e-11	0.680012	0.319	0.207	4.89955e-07	Shb
2.95701e-11	-0.908285	0.2	0.298	5.13397e-07	Appl2
2.96704e-11	-0.656979	0.397	0.484	5.15138e-07	Prrc2b
2.9704e-11	0.838792	0.217	0.122	5.15721e-07	Bicdl1
3.02472e-11	1.49354	0.161	0.081	5.25152e-07	Nxph1
3.19282e-11	-1.11696	0.082	0.163	5.54337e-07	ENSMUSG00000120081
3.24867e-11	-1.61165	0.029	0.087	5.64035e-07	Gps2
3.27195e-11	0.948627	0.181	0.093	5.68076e-07	Ppp2r2d
3.29319e-11	1.51069	0.094	0.032	5.71763e-07	Mapk8
3.41776e-11	-1.30975	0.062	0.136	5.93391e-07	Srsf3
3.43478e-11	-2.20505	0.013	0.06	5.96346e-07	Bex2
3.45173e-11	-1.06899	0.114	0.203	5.99289e-07	Uimc1
3.47082e-11	-1.75439	0.028	0.086	6.02604e-07	Gprasp2
3.67909e-11	-0.766073	0.232	0.333	6.38763e-07	Supt6
3.75917e-11	0.770962	0.24	0.139	6.52667e-07	Ddx31
3.86177e-11	-1.64073	0.027	0.084	6.70481e-07	ENSMUSG00000121500
3.89149e-11	0.421426	0.533	0.405	6.75641e-07	Sobp
3.95327e-11	2.23267	0.073	0.019	6.86367e-07	Sntg2
4.10562e-11	1.71987	0.092	0.031	7.12818e-07	Gm13791
4.15045e-11	-1.01743	0.118	0.207	7.20602e-07	Gdi1
4.20769e-11	-1.69668	0.034	0.095	7.30538e-07	Scyl1
4.3015e-11	1.79932	0.08	0.023	7.46826e-07	Gtf2b
4.33026e-11	1.45277	0.103	0.038	7.5182e-07	Acsl4
4.36063e-11	0.980814	0.177	0.091	7.57093e-07	Afg1l
4.36604e-11	1.46193	0.1	0.036	7.58031e-07	Tspan13
4.41142e-11	0.477132	0.381	0.255	7.65911e-07	Iqgap1
4.59368e-11	2.09044	0.062	0.013	7.97555e-07	5330406M23Rik
4.71224e-11	3.86032	0.043	0.004	8.18139e-07	Lama3
4.74602e-11	1.15624	0.129	0.055	8.24004e-07	Tm9sf2
4.793e-11	-1.46827	0.042	0.107	8.3216e-07	Brpf3
4.83959e-11	-1.2233	0.06	0.133	8.4025e-07	Stk25
4.87291e-11	0.547073	0.372	0.255	8.46035e-07	Ube2e2
4.88074e-11	2.03817	0.065	0.015	8.47393e-07	Enpep
4.91999e-11	1.20041	0.127	0.054	8.54209e-07	Gm30173
4.93106e-11	-1.08958	0.087	0.17	8.56131e-07	Mbd6
4.97278e-11	1.37114	0.107	0.04	8.63374e-07	Rsu1
4.98479e-11	1.26894	0.12	0.05	8.65459e-07	Cdk19
5.04379e-11	-0.800195	0.22	0.321	8.75702e-07	Afdn
5.09928e-11	-1.84459	0.021	0.073	8.85337e-07	Rad51ap2
5.19602e-11	-2.05395	0.017	0.067	9.02133e-07	Gm26918
5.38867e-11	0.948891	0.17	0.085	9.35581e-07	Cog3
5.52817e-11	-1.2376	0.063	0.136	9.59801e-07	Slc39a7
5.53152e-11	0.724165	0.248	0.148	9.60382e-07	Crtc3
5.60294e-11	1.68761	0.1	0.036	9.72783e-07	Tnfaip8
5.72146e-11	-2.23982	0.013	0.059	9.9336e-07	Tchp
5.73174e-11	0.639574	0.27	0.163	9.95145e-07	Cstpp1
5.85142e-11	-1.28782	0.048	0.116	1.01592e-06	Camta2
5.87305e-11	1.3045	0.139	0.063	1.01968e-06	Stk35
5.92599e-11	0.414532	0.607	0.479	1.02887e-06	Mast4
5.96035e-11	-1.67193	0.028	0.085	1.03484e-06	Atf5
6.0074e-11	-0.681142	0.425	0.498	1.043e-06	Nsd1
6.26158e-11	1.51726	0.125	0.054	1.08714e-06	Shisal2b
6.59196e-11	0.63625	0.272	0.166	1.1445e-06	Ppp2r5c
6.64411e-11	-1.56798	0.042	0.106	1.15355e-06	Hexb
6.66482e-11	-2.43246	0.01	0.052	1.15715e-06	Med16
6.86033e-11	-2.11939	0.014	0.061	1.19109e-06	Trp53i13
7.00736e-11	0.955584	0.169	0.085	1.21662e-06	Gm28047
7.04107e-11	0.513675	0.323	0.207	1.22247e-06	Esrp1
7.27223e-11	-1.08629	0.082	0.162	1.2626e-06	Brd3
7.29046e-11	0.858052	0.175	0.089	1.26577e-06	Slx4ip
7.59386e-11	1.23145	0.114	0.046	1.31845e-06	Hacd2
7.84648e-11	-1.34823	0.049	0.116	1.36231e-06	Fxr2
8.4078e-11	-1.5458	0.034	0.094	1.45976e-06	Hdac5
8.67498e-11	2.58059	0.05	0.008	1.50615e-06	Minpp1
8.93188e-11	-3.22005	0.004	0.039	1.55075e-06	Cib3
8.96675e-11	3.8662	0.04	0.003	1.55681e-06	Morc1
8.97743e-11	0.948753	0.173	0.088	1.55866e-06	Sppl3
9.09081e-11	1.10501	0.155	0.076	1.57835e-06	St3gal5
9.13946e-11	1.08996	0.147	0.069	1.58679e-06	Ints2
9.22024e-11	0.768943	0.281	0.181	1.60082e-06	Hivep2
9.30612e-11	1.2846	0.123	0.053	1.61573e-06	Clic4
9.44368e-11	0.361422	0.509	0.373	1.63961e-06	Arhgef12
9.47815e-11	0.896661	0.172	0.087	1.6456e-06	Elf1
9.5523e-11	-1.06394	0.105	0.189	1.65847e-06	Nap1l1
9.98896e-11	-1.85015	0.023	0.075	1.73428e-06	Elmo3
1.03146e-10	0.926431	0.177	0.092	1.79083e-06	Gas2
1.04754e-10	1.61018	0.107	0.042	1.81875e-06	Rgs4
1.04923e-10	-1.56997	0.034	0.093	1.82167e-06	Fam122a
1.08165e-10	1.26433	0.118	0.049	1.87796e-06	Ap1s3
1.1052e-10	0.65343	0.26	0.157	1.91885e-06	Sik2
1.11611e-10	1.01644	0.257	0.163	1.93778e-06	Tfrc
1.12511e-10	0.725122	0.253	0.153	1.95341e-06	Desi1
1.15414e-10	-2.11939	0.014	0.06	2.00382e-06	Celsr2
1.15674e-10	-1.94472	0.014	0.06	2.00833e-06	Th
1.1731e-10	1.80256	0.069	0.018	2.03674e-06	Gm20732
1.26935e-10	-1.06167	0.089	0.17	2.20385e-06	Atp13a1
1.30153e-10	-1.05526	0.092	0.173	2.25971e-06	Dap3
1.30969e-10	0.857044	0.2	0.11	2.27388e-06	Map6
1.31286e-10	-1.0734	0.085	0.165	2.27939e-06	Zc3h18
1.32142e-10	-1.82994	0.021	0.071	2.29424e-06	Mat1a
1.3366e-10	-1.49136	0.036	0.097	2.32061e-06	Dnajc8
1.3448e-10	-1.37379	0.045	0.109	2.33484e-06	Mybbp1a
1.36525e-10	0.756571	0.211	0.118	2.37035e-06	Tbcd
1.39243e-10	1.70094	0.078	0.023	2.41753e-06	Cs
1.41003e-10	1.0509	0.147	0.07	2.44809e-06	Tango6
1.44028e-10	1.01251	0.142	0.066	2.50061e-06	Lactb2
1.46731e-10	1.25378	0.115	0.047	2.54755e-06	Prmt3
1.47843e-10	0.543289	0.323	0.211	2.56686e-06	Dgkd
1.48445e-10	0.90914	0.185	0.099	2.5773e-06	Ttc8
1.49479e-10	-1.56175	0.038	0.098	2.59525e-06	Ctdsp2
1.49942e-10	1.29	0.119	0.05	2.60329e-06	Klf9
1.52263e-10	0.807264	0.2	0.11	2.64358e-06	Dcaf5
1.52809e-10	-2.89982	0.007	0.045	2.65306e-06	Pcbp1
1.53809e-10	-1.59166	0.034	0.092	2.67043e-06	Dhx16
1.55108e-10	-0.968222	0.113	0.199	2.69298e-06	Arfgap1
1.58043e-10	1.31409	0.101	0.038	2.74394e-06	Arsg
1.59084e-10	0.459792	0.383	0.264	2.76201e-06	Arfgap3
1.63407e-10	1.42512	0.098	0.036	2.83707e-06	Laptm4b
1.65595e-10	-1.44335	0.037	0.098	2.87506e-06	Psmc3
1.7084e-10	0.616703	0.248	0.148	2.96612e-06	Pdia5
1.71237e-10	1.28178	0.112	0.046	2.97302e-06	Sqle
1.75224e-10	1.26353	0.11	0.044	3.04225e-06	Ube2d2a
1.81411e-10	1.25141	0.11	0.044	3.14965e-06	Mthfs
1.87479e-10	1.13123	0.132	0.06	3.25501e-06	Urgcp
1.92482e-10	-0.623864	0.517	0.56	3.34187e-06	Tnrc6a
1.93008e-10	1.19557	0.114	0.046	3.35101e-06	Capza1
1.98129e-10	0.619675	0.27	0.166	3.43992e-06	Esyt2
2.00122e-10	-1.61923	0.028	0.082	3.47451e-06	Ddrgk1
2.00602e-10	-1.36937	0.05	0.116	3.48285e-06	Snapc4
2.03731e-10	-1.01356	0.105	0.188	3.53719e-06	Wnt4
2.04258e-10	1.09361	0.13	0.058	3.54632e-06	Ngly1
2.11221e-10	-1.70785	0.028	0.083	3.66723e-06	Ddx41
2.12011e-10	-1.29983	0.05	0.115	3.68094e-06	Cirbp
2.12248e-10	1.34398	0.109	0.044	3.68505e-06	Rps6ka5
2.13646e-10	2.49354	0.049	0.008	3.70932e-06	Zfp185
2.14202e-10	-1.12362	0.086	0.164	3.71898e-06	Gnl2
2.3331e-10	1.0662	0.165	0.085	4.05074e-06	Trim9
2.37333e-10	-1.3691	0.043	0.106	4.12057e-06	Pcnx3
2.4158e-10	1.5984	0.082	0.026	4.19431e-06	Commd1
2.51078e-10	-1.13772	0.092	0.171	4.35922e-06	Med12
2.5435e-10	0.738453	0.23	0.135	4.41603e-06	Scmh1
2.60404e-10	1.97741	0.062	0.015	4.52114e-06	Timm23
2.65537e-10	1.53385	0.087	0.029	4.61026e-06	Ppp6c
2.659e-10	-0.844949	0.18	0.274	4.61656e-06	Kdm5a
2.69589e-10	1.02962	0.244	0.154	4.68061e-06	Pde7b
2.78811e-10	-1.39856	0.04	0.101	4.84072e-06	Trafd1
2.84313e-10	1.28709	0.136	0.063	4.93625e-06	Irs1
2.88221e-10	-0.843475	0.206	0.3	5.00409e-06	Gripap1
2.89325e-10	5.41553	0.03	0	5.02326e-06	ENSMUSG00000120530
2.9817e-10	-1.95184	0.017	0.063	5.17684e-06	Jtb
3.15363e-10	0.818362	0.207	0.118	5.47533e-06	Mitf
3.18117e-10	-2.06755	0.014	0.059	5.52314e-06	Hgfac
3.26467e-10	1.19778	0.118	0.05	5.66811e-06	Prnp
3.28786e-10	-1.65251	0.03	0.084	5.70839e-06	Tle2
3.31067e-10	-0.710191	0.277	0.374	5.74798e-06	Sptan1
3.32528e-10	0.937487	0.206	0.118	5.77336e-06	Pitpnc1
3.4307e-10	-1.79746	0.022	0.072	5.95639e-06	Marcks
3.67107e-10	0.632444	0.252	0.153	6.37371e-06	Atp9b
3.77272e-10	-1.90061	0.016	0.061	6.5502e-06	Stk16
3.85556e-10	0.74059	0.238	0.143	6.69403e-06	Uck2
3.89069e-10	2.03817	0.06	0.014	6.75501e-06	Scn2a
3.97189e-10	1.65909	0.07	0.019	6.896e-06	Sdcbp
3.98467e-10	0.837731	0.224	0.133	6.91818e-06	Dock11
4.19058e-10	1.41553	0.091	0.033	7.27568e-06	Mettl15
4.22029e-10	-1.81328	0.021	0.07	7.32727e-06	Tctn1
4.24175e-10	0.896506	0.185	0.101	7.36453e-06	Ankrd13c
4.32612e-10	-2.25189	0.011	0.052	7.51101e-06	Ltbp3
4.39686e-10	-2.21125	0.011	0.052	7.63383e-06	Shc2
4.47697e-10	-2.53866	0.008	0.045	7.77292e-06	Pear1
4.50427e-10	-2.5152	0.008	0.045	7.82031e-06	Plekha4
4.52458e-10	1.8662	0.073	0.022	7.85558e-06	Zfand2a
5.11238e-10	-1.08633	0.089	0.166	8.87611e-06	Tmc4
5.14047e-10	-1.89027	0.018	0.064	8.92488e-06	Ptov1
5.15436e-10	-1.13321	0.08	0.154	8.949e-06	Cep170b
5.26075e-10	0.356092	0.433	0.308	9.13371e-06	Ankrd17
5.41328e-10	2.1525	0.058	0.013	9.39854e-06	P2ry12
5.42489e-10	-1.21224	0.056	0.122	9.4187e-06	Tmem94
5.4492e-10	0.431175	0.458	0.338	9.4609e-06	Rbpms
5.52667e-10	0.71707	0.187	0.101	9.5954e-06	Atp6v0d1
5.9974e-10	0.722991	0.205	0.116	1.04127e-05	Edem3
6.08291e-10	1.05901	0.143	0.07	1.05611e-05	Fer1l6
6.15284e-10	0.807994	0.2	0.113	1.06826e-05	Golm2
6.36211e-10	-0.828565	0.182	0.273	1.10459e-05	Fam193b
6.38148e-10	-1.45631	0.034	0.09	1.10795e-05	Tsc2
6.47497e-10	1.05575	0.117	0.05	1.12418e-05	Gdi2
6.49388e-10	0.578263	0.35	0.241	1.12747e-05	Pdcd4
6.5252e-10	1.46581	0.087	0.031	1.1329e-05	Sik1
6.56819e-10	0.830571	0.231	0.139	1.14037e-05	Sgms2
7.06162e-10	1.58059	0.075	0.023	1.22604e-05	Bcl2l13
7.36333e-10	0.658167	0.208	0.118	1.27842e-05	Dnajc10
7.37182e-10	0.778104	0.209	0.121	1.2799e-05	Usp32
7.38336e-10	-1.30328	0.047	0.11	1.2819e-05	Man2a2
7.7022e-10	0.497844	0.342	0.231	1.33726e-05	Braf
7.78378e-10	1.56418	0.085	0.029	1.35142e-05	Gm17382
7.93542e-10	1.22746	0.106	0.043	1.37775e-05	Tfg
8.1748e-10	1.09507	0.129	0.06	1.41931e-05	Rffl
8.18034e-10	0.742575	0.204	0.116	1.42027e-05	Parn
8.35834e-10	-1.72665	0.023	0.073	1.45118e-05	Ftsj3
8.64745e-10	-0.593344	0.296	0.395	1.50137e-05	Celf3
8.75407e-10	1.08019	0.137	0.066	1.51988e-05	Atp6v1a
8.76124e-10	1.01402	0.161	0.084	1.52113e-05	Kank1
8.90769e-10	0.363132	0.454	0.328	1.54655e-05	Ncoa2
8.93662e-10	0.86949	0.171	0.091	1.55158e-05	Tmem245
9.00887e-10	0.641265	0.328	0.224	1.56412e-05	Svil
9.59417e-10	0.907193	0.154	0.078	1.66574e-05	Prrc1
9.61204e-10	0.935541	0.152	0.077	1.66884e-05	Scrn1
9.71844e-10	1.23556	0.098	0.038	1.68732e-05	Paip2b
9.80079e-10	1.2977	0.096	0.037	1.70161e-05	Eif3h
9.83345e-10	0.721914	0.379	0.282	1.70728e-05	Frmd4b
1.01753e-09	0.424665	0.362	0.246	1.76663e-05	St3gal3
1.04942e-09	-1.58865	0.029	0.081	1.822e-05	Gnptg
1.05989e-09	1.10384	0.208	0.125	1.84019e-05	Slc35f1
1.06588e-09	-1.82764	0.021	0.069	1.85058e-05	Cbx7
1.08039e-09	1.45506	0.076	0.024	1.87578e-05	Fam210a
1.09643e-09	-1.47358	0.032	0.087	1.90362e-05	Bsg
1.10228e-09	0.804002	0.175	0.094	1.91378e-05	Pdia3
1.13044e-09	1.80548	0.069	0.02	1.96267e-05	Cap2
1.13408e-09	0.573343	0.273	0.173	1.96899e-05	Usp47
1.13766e-09	-0.761425	0.173	0.267	1.97521e-05	Scg2
1.15436e-09	-1.39856	0.039	0.097	2.0042e-05	Knop1
1.18341e-09	4.02697	0.032	0.002	2.05464e-05	Il1rl2
1.18653e-09	0.750792	0.197	0.111	2.06006e-05	Mapk1
1.20428e-09	-1.93127	0.015	0.058	2.09088e-05	Mib2
1.24939e-09	-1.25005	0.057	0.122	2.16919e-05	Fam133b
1.26164e-09	-1.16943	0.074	0.144	2.19045e-05	Psip1
1.26848e-09	0.812575	0.157	0.08	2.20233e-05	Rasa2
1.33438e-09	-2.46711	0.008	0.043	2.31674e-05	Tspoap1
1.35458e-09	-1.27131	0.056	0.12	2.35183e-05	Sirt7
1.37325e-09	0.452259	0.341	0.231	2.38424e-05	Thada
1.4096e-09	0.859771	0.242	0.152	2.44735e-05	Gm28905
1.41685e-09	0.968075	0.14	0.068	2.45994e-05	Armc10
1.43179e-09	0.819516	0.173	0.093	2.48588e-05	Marchf8
1.43225e-09	-2.01378	0.014	0.057	2.48667e-05	Ring1
1.43962e-09	1.02539	0.126	0.058	2.49947e-05	Rab1a
1.44503e-09	0.575736	0.35	0.247	2.50885e-05	Deptor
1.447e-09	-2.51735	0.007	0.042	2.51227e-05	Ccdc181
1.4679e-09	-3.22832	0.003	0.034	2.54856e-05	Grin2c
1.48888e-09	0.864787	0.167	0.088	2.585e-05	Gtf2f2
1.50996e-09	-1.67639	0.025	0.075	2.62159e-05	Irf2bp2
1.51908e-09	0.730476	0.274	0.179	2.63742e-05	Rgs3
1.54465e-09	-1.06943	0.075	0.146	2.68182e-05	U2af2
1.58288e-09	1.30862	0.1	0.04	2.7482e-05	Stimate
1.59406e-09	1.62575	0.077	0.026	2.7676e-05	Mindy3
1.60078e-09	-1.16157	0.062	0.128	2.77928e-05	Prpf8
1.62268e-09	-2.30693	0.01	0.047	2.81729e-05	Npr1
1.64027e-09	-0.889116	0.161	0.248	2.84784e-05	Rnf213
1.67117e-09	-1.19542	0.072	0.142	2.90149e-05	Dnajc21
1.7096e-09	0.442501	0.418	0.303	2.9682e-05	Ttc28
1.71831e-09	-1.32989	0.046	0.106	2.98332e-05	AI480526
1.79973e-09	1.08138	0.122	0.056	3.12469e-05	Slc35f5
1.80084e-09	0.90028	0.14	0.068	3.12662e-05	Ywhaz
1.81063e-09	-0.72233	0.323	0.404	3.14361e-05	Ccdc88a
1.81849e-09	-1.1182	0.054	0.118	3.15726e-05	Pck2
1.82593e-09	0.961275	0.159	0.084	3.17018e-05	Map2k4
1.84643e-09	0.42512	0.362	0.249	3.20578e-05	Coro2b
1.84842e-09	0.427373	0.382	0.268	3.20923e-05	Tom1l2
1.8635e-09	0.891267	0.169	0.091	3.23542e-05	Ttc7b
1.87159e-09	1.94605	0.063	0.017	3.24945e-05	Dapl1
1.89477e-09	5.22289	0.028	0	3.28969e-05	Glyat
1.92233e-09	1.23609	0.102	0.042	3.33755e-05	Lmbrd2
1.92916e-09	1.38451	0.09	0.034	3.34941e-05	B3gnt2
1.93158e-09	1.26838	0.098	0.039	3.35361e-05	Cep43
1.94e-09	1.74484	0.093	0.036	3.36823e-05	Pdyn
1.95542e-09	1.77168	0.064	0.018	3.39499e-05	Slc25a13
1.97365e-09	0.830571	0.215	0.129	3.42664e-05	Ankrd33b
2.03765e-09	-0.710858	0.199	0.291	3.53777e-05	Ddx39b
2.03853e-09	1.63793	0.073	0.023	3.53929e-05	Orai2
2.08021e-09	-2.37588	0.008	0.044	3.61165e-05	Cnppd1
2.11752e-09	-1.684	0.023	0.071	3.67644e-05	Inppl1
2.14165e-09	-1.64587	0.028	0.079	3.71834e-05	Rbfox3
2.14203e-09	0.842445	0.162	0.085	3.71898e-05	Kcmf1
2.15887e-09	1.0476	0.122	0.056	3.74824e-05	Glod4
2.16309e-09	-0.770333	0.235	0.324	3.75555e-05	Rbm33
2.21121e-09	-0.663804	0.357	0.438	3.8391e-05	Trip11
2.26312e-09	0.405686	0.361	0.245	3.92923e-05	Psme4
2.27918e-09	-1.60239	0.027	0.077	3.95712e-05	Rps6kb2
2.2858e-09	-1.77209	0.018	0.062	3.96861e-05	R3hdm4
2.32677e-09	-2.39182	0.008	0.043	4.03974e-05	Pgghg
2.33731e-09	-4.37888	0.001	0.026	4.05805e-05	Agap2
2.42484e-09	-0.898357	0.143	0.227	4.21001e-05	Tcerg1
2.4301e-09	-0.722789	0.246	0.336	4.21914e-05	Sptbn1
2.49328e-09	0.904919	0.146	0.074	4.32882e-05	Tecpr2
2.5436e-09	0.555293	0.224	0.133	4.4162e-05	Lcor
2.55421e-09	-1.92432	0.016	0.058	4.43463e-05	Kifc2
2.55976e-09	0.491279	0.295	0.192	4.44426e-05	Cux1
2.59225e-09	1.07293	0.125	0.059	4.50067e-05	Sgk3
2.60689e-09	2.47443	0.056	0.014	4.52609e-05	Col25a1
2.61354e-09	-2.65486	0.006	0.039	4.53763e-05	Lmntd2
2.63941e-09	1.62412	0.067	0.02	4.58254e-05	4933440M02Rik
2.64258e-09	-1.35891	0.039	0.094	4.58805e-05	Ppp2r3d
2.66509e-09	1.74811	0.066	0.019	4.62713e-05	Ugt1a6a
2.73945e-09	-0.863974	0.187	0.272	4.75623e-05	Naa15
2.75847e-09	-0.753232	0.257	0.343	4.78925e-05	Smarca2
2.78477e-09	2.11068	0.059	0.015	4.83492e-05	Gm38413
2.82094e-09	1.941	0.061	0.016	4.89772e-05	Gm50304
2.86762e-09	-1.55052	0.028	0.077	4.97876e-05	Sh3glb2
2.8925e-09	2.52089	0.045	0.008	5.02195e-05	Gm15991
2.916e-09	0.712646	0.205	0.12	5.06277e-05	Armh3
2.95301e-09	0.816264	0.189	0.108	5.12701e-05	1600020E01Rik
2.99434e-09	0.638876	0.24	0.149	5.19876e-05	Tusc3
3.01666e-09	1.29524	0.093	0.036	5.23752e-05	Pdlim5
3.0333e-09	6.1525	0.027	0	5.26641e-05	Ccdc33
3.16644e-09	1.79581	0.055	0.013	5.49757e-05	Nek6
3.29209e-09	-1.43019	0.036	0.09	5.71573e-05	Tars
3.29433e-09	-1.31829	0.045	0.103	5.71962e-05	Wnk2
3.34016e-09	-2.09543	0.013	0.053	5.79918e-05	Zfp362
3.35799e-09	-1.34207	0.04	0.096	5.83014e-05	Tafazzin
3.36919e-09	1.62412	0.087	0.033	5.84959e-05	Niban1
3.38816e-09	1.67079	0.07	0.022	5.88252e-05	Tsc22d3
3.40737e-09	2.21759	0.046	0.009	5.91587e-05	Tmem71
3.48556e-09	-1.07551	0.079	0.149	6.05163e-05	Rtf1
3.52503e-09	0.371325	0.417	0.297	6.12015e-05	Cyth1
3.54838e-09	2.30006	0.047	0.009	6.1607e-05	Il13ra1
3.6496e-09	-1.04985	0.088	0.16	6.33643e-05	Abca7
3.71583e-09	-3.62886	0.002	0.029	6.45143e-05	Caskin1
3.72954e-09	0.804002	0.179	0.1	6.47523e-05	Rcor3
3.76577e-09	1.66707	0.085	0.032	6.53813e-05	Srrm4
3.79732e-09	1.24387	0.137	0.069	6.5929e-05	Cltrn
3.91647e-09	-1.63283	0.021	0.066	6.79978e-05	Gin1
3.9726e-09	-1.34722	0.041	0.098	6.89723e-05	Meis3
4.01572e-09	-0.806024	0.145	0.229	6.97209e-05	Itpr2
4.01836e-09	0.777401	0.19	0.109	6.97667e-05	Lonp2
4.05925e-09	1.77399	0.064	0.019	7.04767e-05	4930404H11Rik
4.15635e-09	-1.92432	0.016	0.057	7.21626e-05	Hmg20b
4.16944e-09	1.36854	0.094	0.038	7.23898e-05	Pfkp
4.20411e-09	-0.657957	0.316	0.401	7.29918e-05	Smarca4
4.21016e-09	-0.736871	0.206	0.296	7.30968e-05	Eprs
4.25571e-09	0.826084	0.188	0.108	7.38877e-05	Txnrd1
4.31735e-09	-1.15173	0.054	0.115	7.49578e-05	Nfe2l1
4.50505e-09	-1.05764	0.078	0.147	7.82166e-05	Rnpc3
4.57057e-09	-2.57542	0.006	0.039	7.93542e-05	Pomgnt2
4.57795e-09	0.674452	0.231	0.143	7.94823e-05	Ptges
4.61753e-09	0.889906	0.168	0.092	8.01696e-05	Dtd1
4.65764e-09	-1.34875	0.045	0.102	8.08659e-05	Ddx23
4.66021e-09	1.88368	0.056	0.014	8.09105e-05	Ugcg
4.68897e-09	1.05054	0.127	0.061	8.14099e-05	Ddhd1
4.70338e-09	-0.660094	0.254	0.345	8.16601e-05	Hsp90b1
5.04301e-09	0.660131	0.2	0.116	8.75567e-05	Map2k5
5.11619e-09	0.678568	0.262	0.17	8.88273e-05	Zfp568
5.1786e-09	1.09877	0.136	0.068	8.99108e-05	Glud1
5.18607e-09	0.587916	0.244	0.152	9.00405e-05	Actn1
5.28148e-09	0.616581	0.236	0.146	9.16971e-05	Uba5
5.35958e-09	-2.29281	0.009	0.044	9.3053e-05	Gm14412
5.46968e-09	0.282955	0.891	0.797	9.49646e-05	Cacna1a
5.50008e-09	1.25867	0.098	0.041	9.54923e-05	Mtmr2
5.55568e-09	-1.06936	0.066	0.132	9.64578e-05	Dync1li2
5.59759e-09	-0.682859	0.245	0.334	9.71853e-05	Bclaf1
5.65611e-09	-1.54794	0.027	0.075	9.82014e-05	Pofut2
5.81457e-09	1.7339	0.065	0.019	0.000100953	Map3k20
5.87807e-09	0.861984	0.19	0.111	0.000102055	Pawr
5.97166e-09	0.679823	0.315	0.22	0.00010368	Scn9a
5.97469e-09	-1.53758	0.029	0.078	0.000103732	Ube2q1
6.04573e-09	0.82375	0.142	0.072	0.000104966	Stk40
6.07825e-09	-2.01378	0.014	0.054	0.000105531	Inha
6.10534e-09	-1.0531	0.096	0.169	0.000106001	Cnot3
6.1683e-09	1.53752	0.072	0.024	0.000107094	Nek11
6.31651e-09	1.3298	0.09	0.036	0.000109667	Myo1e
6.58592e-09	1.12735	0.124	0.06	0.000114345	Supt3
6.83318e-09	-0.943361	0.087	0.158	0.000118638	Cc2d1b
6.8468e-09	0.413477	0.394	0.285	0.000118874	Gm3294
6.95575e-09	-1.85125	0.016	0.057	0.000120766	Tbc1d17
6.97742e-09	-1.65182	0.023	0.068	0.000121142	Dus3l
6.98741e-09	-0.865237	0.125	0.204	0.000121315	Anapc5
6.99966e-09	-1.11566	0.054	0.115	0.000121528	Ciz1
7.12357e-09	-1.3955	0.038	0.091	0.000123679	Rusf1
7.16196e-09	-1.38355	0.033	0.084	0.000124346	Dvl1
7.24351e-09	-0.85532	0.151	0.233	0.000125762	Supt5
7.26733e-09	1.79581	0.055	0.014	0.000126175	Ube2cbp
7.32074e-09	-1.66041	0.025	0.071	0.000127103	Nr1h2
7.35612e-09	0.733055	0.187	0.108	0.000127717	Sugp1
7.42151e-09	0.593871	0.243	0.152	0.000128852	Apc
7.455e-09	0.959854	0.136	0.068	0.000129434	Mpped2
7.47573e-09	0.909348	0.137	0.069	0.000129794	Atp5c1
7.49455e-09	-0.598904	0.296	0.383	0.00013012	Zfc3h1
7.62736e-09	2.97353	0.035	0.004	0.000132426	Tmem179
7.66452e-09	2.39692	0.045	0.009	0.000133071	Prelid2
7.91399e-09	1.14026	0.111	0.05	0.000137403	Mapkapk2
8.03068e-09	1.50376	0.078	0.028	0.000139429	Adam32
8.04645e-09	0.802986	0.169	0.094	0.000139702	Ppp1r21
8.20481e-09	-0.818521	0.175	0.259	0.000142452	Ggcx
8.23971e-09	-0.678555	0.219	0.309	0.000143058	Chd8
8.27974e-09	-1.44954	0.026	0.074	0.000143753	Jade2
8.45215e-09	2.66065	0.04	0.006	0.000146746	Rapgef5
8.47148e-09	-1.69489	0.022	0.067	0.000147082	Gas8
8.47353e-09	-0.805958	0.151	0.235	0.000147118	Gtf3c1
8.56783e-09	0.683979	0.222	0.136	0.000148755	Galnt10
8.70744e-09	2.13174	0.046	0.009	0.000151178	Lmo1
8.76134e-09	-0.530052	0.458	0.524	0.000152114	Inpp4a
8.79809e-09	-1.30067	0.041	0.095	0.000152752	Cpsf1
8.82008e-09	-1.25189	0.056	0.116	0.000153134	Trpm5
8.84233e-09	-1.0017	0.081	0.149	0.00015352	Cfap74
8.94005e-09	0.543541	0.331	0.233	0.000155217	Ppp2r3a
9.32931e-09	1.36662	0.078	0.028	0.000161975	Il20rb
9.45373e-09	0.55977	0.287	0.192	0.000164136	Stox2
9.65228e-09	-1.59324	0.028	0.075	0.000167583	Map4k2
9.74397e-09	-1.08284	0.065	0.128	0.000169175	Msl1
9.76243e-09	0.887652	0.221	0.139	0.000169495	Adgrb3
9.79692e-09	0.671874	0.198	0.116	0.000170094	Hnrnpc
9.81281e-09	0.854261	0.182	0.105	0.00017037	Ppp3ca
9.86612e-09	0.508158	0.332	0.233	0.000171296	Nr3c1
1.00648e-08	1.8701	0.047	0.01	0.000174746	Mirt1
1.01121e-08	1.86805	0.049	0.011	0.000175565	Bcl2
1.01359e-08	0.647525	0.232	0.145	0.00017598	Traf3
1.02264e-08	1.56288	0.069	0.022	0.000177551	Ndufaf2
1.02295e-08	0.898316	0.138	0.07	0.000177604	Zfp697
1.02532e-08	-1.84185	0.02	0.063	0.000178017	Ndst4
1.02536e-08	0.731396	0.176	0.099	0.000178024	Cabp1
1.03825e-08	0.91546	0.139	0.071	0.000180261	Xpo4
1.04848e-08	-0.890713	0.143	0.222	0.000182037	Hmgn3
1.07183e-08	-1.26459	0.045	0.101	0.000186092	Pgap6
1.07231e-08	-0.891273	0.137	0.217	0.000186175	Dync1i2
1.10312e-08	-2.07125	0.012	0.05	0.000191524	Snhg20
1.131e-08	-1.35163	0.033	0.084	0.000196364	Rsl1d1
1.14814e-08	1.17849	0.092	0.037	0.000199341	Btg3
1.15858e-08	1.08433	0.118	0.056	0.000201152	4930488L21Rik
1.16032e-08	0.870464	0.145	0.076	0.000201455	Skap2
1.16528e-08	1.42883	0.074	0.026	0.000202316	Psma2
1.17002e-08	1.19622	0.088	0.035	0.000203139	Slc38a9
1.24882e-08	-1.75439	0.022	0.066	0.000216821	Plp1
1.31398e-08	2.09647	0.056	0.015	0.000228133	Tspan8
1.31821e-08	0.602302	0.224	0.138	0.000228868	Rab3gap1
1.31902e-08	-1.20046	0.045	0.101	0.000229008	Notch1
1.33252e-08	0.936366	0.127	0.063	0.000231352	1700019D03Rik
1.37913e-08	-1.02623	0.085	0.153	0.000239444	Ddx55
1.43189e-08	0.580793	0.417	0.326	0.000248605	Tox3
1.44909e-08	-2.58447	0.006	0.036	0.000251592	Il27
1.45612e-08	1.49008	0.081	0.031	0.000252811	Nmnat2
1.46641e-08	2.08296	0.051	0.012	0.000254598	Mcub
1.47835e-08	-1.75439	0.017	0.057	0.000256671	2410002F23Rik
1.50883e-08	-1.07469	0.078	0.145	0.000261962	Ptbp1
1.52125e-08	1.52023	0.068	0.022	0.00026412	Brcc3
1.52409e-08	-0.500264	0.582	0.599	0.000264613	Zmynd8
1.56942e-08	0.950571	0.14	0.073	0.000272483	Acot11
1.57007e-08	1.39	0.074	0.026	0.000272595	Crb1
1.57479e-08	0.762482	0.169	0.094	0.000273415	A530058N18Rik
1.61724e-08	0.868046	0.131	0.066	0.000280785	Pcmtd1
1.65378e-08	-0.80566	0.163	0.245	0.00028713	Ankrd24
1.65488e-08	0.768205	0.163	0.09	0.000287321	Ptpn2
1.68209e-08	1.20497	0.093	0.039	0.000292044	Shq1
1.68662e-08	-1.13243	0.053	0.111	0.00029283	Zfp646
1.69502e-08	1.33307	0.088	0.036	0.00029429	Iqsec2
1.6972e-08	-2.37588	0.008	0.041	0.000294667	Ccdc159
1.70015e-08	1.23496	0.089	0.036	0.00029518	Rab8b
1.70531e-08	0.427145	0.31	0.21	0.000296076	Uso1
1.73042e-08	0.801889	0.162	0.09	0.000300435	Ergic2
1.73968e-08	0.434994	0.405	0.299	0.000302042	Itpkb
1.746e-08	-1.38033	0.036	0.087	0.000303141	Traf3ip1
1.75297e-08	1.41553	0.076	0.028	0.000304351	Mtmr10
1.75471e-08	1.51338	0.075	0.027	0.000304653	Nopchap1
1.76472e-08	0.493536	0.301	0.204	0.000306391	Dap
1.77363e-08	1.62313	0.064	0.02	0.000307937	Cnrip1
1.78314e-08	-1.266	0.043	0.097	0.000309588	Suds3
1.78794e-08	0.70761	0.18	0.103	0.000310422	Prkacb
1.8102e-08	0.830571	0.152	0.082	0.000314287	Tbc1d9
1.86118e-08	-1.77277	0.017	0.057	0.000323138	Adrm1
1.89465e-08	-2.12362	0.01	0.045	0.00032895	Trappc14
1.91148e-08	-0.80734	0.14	0.219	0.000331871	Mphosph8
1.9834e-08	5.04002	0.024	0	0.000344359	4933411E02Rik
1.98884e-08	0.584411	0.225	0.139	0.000345303	Med15
2.01369e-08	1.25684	0.087	0.035	0.000349617	Spcs3
2.0655e-08	0.378568	0.388	0.278	0.000358611	Rufy3
2.14839e-08	-0.856271	0.104	0.176	0.000373003	Gnai2
2.1856e-08	-1.87469	0.015	0.053	0.000379464	Dmwd
2.19528e-08	0.712646	0.198	0.119	0.000381144	Invs
2.20147e-08	-2.06559	0.012	0.047	0.000382218	Zfp513
2.24721e-08	1.29569	0.085	0.034	0.00039016	Zfp266
2.25081e-08	1.92249	0.053	0.014	0.000390785	Tmem86b
2.25967e-08	-0.44225	0.361	0.45	0.000392325	Ccdc162
2.33857e-08	1.0796	0.105	0.047	0.000406023	AY036118
2.35101e-08	2.41553	0.04	0.007	0.000408182	Dbt
2.37285e-08	-1.48394	0.025	0.07	0.000411974	Atad3a
2.40556e-08	-3.1329	0.003	0.029	0.000417654	Cited2
2.47395e-08	0.700511	0.177	0.101	0.000429527	Edrf1
2.51774e-08	1.05296	0.113	0.053	0.000437129	Cystm1
2.52794e-08	1.12865	0.1	0.044	0.000438901	Sptlc2
2.57418e-08	-1.02698	0.077	0.142	0.000446929	Brd7
2.63525e-08	0.715094	0.173	0.098	0.000457532	Rngtt
2.66097e-08	0.814331	0.166	0.094	0.000461997	Gls
2.68783e-08	-2.05925	0.011	0.046	0.000466661	Colgalt1
2.76536e-08	1.00252	0.117	0.057	0.000480122	Coro1c
2.77706e-08	2.63793	0.036	0.005	0.000482153	Gm49164
2.80056e-08	-1.02741	0.075	0.139	0.000486233	Mapk8ip2
2.80763e-08	0.887474	0.12	0.058	0.00048746	Traf3ip2
2.84011e-08	-1.90061	0.016	0.054	0.000493099	Cfap46
2.85318e-08	-0.89641	0.131	0.207	0.00049537	Slc17a9
2.90422e-08	0.930107	0.138	0.072	0.000504231	Agxt2
2.93952e-08	1.37214	0.129	0.067	0.000510359	Enpp2
2.99273e-08	0.785128	0.162	0.091	0.000519597	Arl8b
3.03657e-08	-1.09708	0.062	0.122	0.000527209	Hsp90ab1
3.09809e-08	0.555995	0.261	0.171	0.00053789	Akt3
3.13366e-08	0.382818	0.387	0.278	0.000544066	Kat6b
3.15565e-08	-2.10017	0.01	0.044	0.000547883	Gpr137
3.17299e-08	5.11597	0.023	0	0.000550895	Gm34068
3.18969e-08	-1.01618	0.087	0.154	0.000553794	Setd1a
3.19997e-08	-0.585013	0.387	0.458	0.000555578	Mapk8ip3
3.25113e-08	-0.66792	0.246	0.33	0.000564461	Cplx2
3.28351e-08	-2.39182	0.008	0.039	0.000570083	Rgs16
3.32281e-08	0.925089	0.134	0.07	0.000576906	Snx14
3.39229e-08	0.605505	0.292	0.203	0.000588969	Scml4
3.45909e-08	-0.752803	0.195	0.276	0.000600567	Ppp1r12a
3.50691e-08	0.842253	0.159	0.089	0.00060887	Entpd7
3.57837e-08	0.83624	0.162	0.091	0.000621276	Gm20696
3.59695e-08	-1.11498	0.054	0.111	0.000624502	Mta1
3.632e-08	-1.79561	0.015	0.053	0.000630587	2510002D24Rik
3.69365e-08	0.365801	0.353	0.247	0.000641292	Rgs9
3.73663e-08	-0.833032	0.153	0.231	0.000648753	Phf3
3.77353e-08	-1.55409	0.024	0.067	0.000655161	Ctsa
3.81435e-08	1.34338	0.078	0.03	0.000662248	Vcl
3.82029e-08	1.022	0.111	0.053	0.000663279	Cenpv
3.84577e-08	0.821049	0.176	0.104	0.000667702	Map4
3.86349e-08	1.05025	0.115	0.056	0.000670779	Zyg11b
3.87656e-08	0.882566	0.146	0.079	0.000673049	Ndrg3
3.91225e-08	1.65369	0.061	0.019	0.000679244	Chp1
3.96192e-08	1.04249	0.117	0.057	0.000687869	Mid2
3.96547e-08	1.33307	0.078	0.03	0.000688486	Herpud2
3.99237e-08	0.5053	0.266	0.175	0.000693155	Spop
4.0262e-08	0.759917	0.166	0.094	0.000699029	Wdr20
4.0548e-08	-2.43246	0.006	0.036	0.000703994	Klhl17
4.05994e-08	0.52194	0.269	0.18	0.000704886	Tmcc1
4.2084e-08	1.01626	0.123	0.062	0.000730662	Sema6d
4.25762e-08	-3.1329	0.003	0.028	0.000739207	Gadd45gip1
4.27769e-08	1.30071	0.098	0.044	0.000742693	Rnase4
4.27947e-08	-0.83536	0.116	0.19	0.000743002	Zswim8
4.35711e-08	0.679454	0.202	0.124	0.000756482	B4galt5
4.39724e-08	-0.575329	0.337	0.418	0.000763448	Tshz3
4.41601e-08	1.17226	0.096	0.043	0.000766707	Pip4p2
4.44982e-08	-1.0233	0.071	0.133	0.000772578	Llgl2
4.45302e-08	1.12109	0.102	0.046	0.000773133	Tor3a
4.56755e-08	-1.33935	0.034	0.083	0.000793018	2210016L21Rik
4.61269e-08	-0.881303	0.114	0.186	0.000800856	Cdc42bpb
4.64209e-08	0.701778	0.286	0.2	0.00080596	Zdhhc14
4.64386e-08	-1.08016	0.065	0.125	0.000806267	Cgn
4.65618e-08	0.410181	0.337	0.237	0.000808406	Ubr3
4.69243e-08	1.19981	0.084	0.034	0.0008147	Rragd
4.70578e-08	-1.25573	0.048	0.102	0.000817018	Cep250
4.84123e-08	0.743419	0.175	0.102	0.000840534	Atp13a3
5.01848e-08	-1.01233	0.083	0.148	0.000871308	Srpk1
5.07594e-08	0.60213	0.244	0.16	0.000881285	Lrp8
5.07788e-08	4.91803	0.023	0	0.000881622	Mfap3l
5.1253e-08	-1.1782	0.055	0.111	0.000889854	Rimoc1
5.14208e-08	0.974961	0.111	0.053	0.000892767	Dera
5.44748e-08	-1.30478	0.041	0.091	0.000945791	Mast3
5.45728e-08	0.77045	0.175	0.103	0.000947493	Kansl1l
5.62264e-08	2.36662	0.039	0.007	0.000976203	Gm49356
5.76915e-08	0.538077	0.202	0.122	0.00100164	Arfip1
5.82745e-08	-1.24624	0.043	0.095	0.00101176	Rbmx
5.90523e-08	-0.935631	0.084	0.149	0.00102527	Tbc1d9b
5.91143e-08	1.04002	0.128	0.067	0.00102634	Stpg2
5.93428e-08	0.659237	0.209	0.131	0.00103031	Xrcc4
6.00812e-08	-2.28491	0.01	0.042	0.00104313	Drap1
6.02102e-08	-1.04091	0.058	0.115	0.00104537	Bms1
6.06465e-08	-1.9995	0.012	0.046	0.00105294	Vars2
6.08123e-08	-0.980051	0.083	0.148	0.00105582	Ik
6.12036e-08	0.976792	0.112	0.054	0.00106262	Med14
6.13659e-08	0.792769	0.14	0.075	0.00106543	Exoc6
6.15707e-08	1.12125	0.094	0.041	0.00106899	Rheb
6.22172e-08	1.23429	0.083	0.034	0.00108021	Ubtd2
6.22935e-08	-0.949039	0.079	0.143	0.00108154	Cherp
6.33776e-08	-0.792526	0.147	0.224	0.00110036	Srsf4
6.36443e-08	-0.618019	0.246	0.33	0.00110499	Zfp704
6.38747e-08	0.84895	0.149	0.082	0.00110899	Spidr
6.39403e-08	-1.25963	0.041	0.092	0.00111013	Flywch1
6.41186e-08	0.938824	0.112	0.054	0.00111323	Zfp746
6.48108e-08	0.415534	0.318	0.221	0.00112525	Adgrv1
6.49581e-08	0.988113	0.115	0.057	0.0011278	Farsb
6.63598e-08	1.31081	0.191	0.122	0.00115214	Pik3c2g
6.66264e-08	1.72134	0.056	0.017	0.00115677	Baiap2l2
6.76799e-08	1.34514	0.067	0.023	0.00117506	Iqck
6.77149e-08	2.17453	0.041	0.009	0.00117567	Pdss1
6.81954e-08	1.55755	0.064	0.022	0.00118401	Tmigd3
6.91397e-08	0.885019	0.125	0.063	0.0012004	Cdin1
6.91459e-08	-1.6888	0.02	0.06	0.00120051	Polg
7.16374e-08	0.631742	0.189	0.113	0.00124377	Etnk1
7.20697e-08	-2.16943	0.009	0.04	0.00125127	Ubxn6
7.23435e-08	0.508643	0.246	0.159	0.00125603	Bbs9
7.3826e-08	0.855662	0.15	0.084	0.00128177	Stam2
7.43405e-08	0.584487	0.235	0.152	0.0012907	C2cd5
7.4586e-08	1.83057	0.052	0.015	0.00129496	ENSMUSG00000120303
7.53927e-08	-2.45894	0.006	0.033	0.00130897	1110018N20Rik
7.54026e-08	0.42573	0.558	0.463	0.00130914	Tacc2
7.54963e-08	0.960339	0.124	0.063	0.00131077	Ptpn12
7.55494e-08	1.9402	0.051	0.014	0.00131169	Macir
7.59354e-08	1.01344	0.111	0.054	0.00131839	Eif1a
7.6661e-08	0.701288	0.166	0.095	0.00133099	Mipol1
7.68787e-08	0.59532	0.234	0.152	0.00133477	Cdan1
7.68982e-08	-1.01246	0.065	0.124	0.00133511	Zgpat
7.80912e-08	0.456432	0.297	0.204	0.00135582	Atxn7l1
7.87589e-08	0.496016	0.357	0.263	0.00136741	Erich3
7.94411e-08	1.39	0.072	0.027	0.00137926	Tpd52l1
7.96962e-08	-1.28309	0.041	0.091	0.00138369	B830017H08Rik
8.02827e-08	-1.03193	0.066	0.125	0.00139387	Vil1
8.10647e-08	0.559822	0.234	0.151	0.00140745	Map4k3
8.11741e-08	4.91803	0.022	0	0.00140934	Padi1
8.16904e-08	-1.44245	0.023	0.065	0.00141831	Atxn7l3
8.19308e-08	0.907648	0.117	0.058	0.00142248	Mob2
8.24879e-08	0.550886	0.252	0.166	0.00143215	Snx30
8.32093e-08	0.639117	0.196	0.12	0.00144468	Lmbrd1
8.32215e-08	0.486007	0.262	0.175	0.00144489	Carmil1
8.44913e-08	1.04646	0.158	0.091	0.00146694	Pde4b
8.48577e-08	-1.10889	0.048	0.101	0.0014733	Wdr13
8.57046e-08	-0.849438	0.121	0.193	0.001488	Scgn
8.60238e-08	2.39129	0.038	0.007	0.00149355	Atp10d
8.65801e-08	1.60818	0.06	0.019	0.0015032	Mmd
8.71659e-08	-1.92686	0.014	0.049	0.00151337	Smarcd2
8.76929e-08	-1.42659	0.028	0.071	0.00152252	Zw10
8.79354e-08	0.899466	0.126	0.065	0.00152673	Glcci1
8.95557e-08	-1.55409	0.024	0.066	0.00155487	Syne4
9.01159e-08	0.973529	0.106	0.05	0.00156459	Tspan9
9.07458e-08	1.04715	0.107	0.051	0.00157553	Efhc2
9.29048e-08	-1.83239	0.015	0.051	0.00161301	Thra
9.40285e-08	-1.70377	0.018	0.056	0.00163252	Dock6
9.44643e-08	0.66882	0.193	0.118	0.00164009	Rprd1b
9.54955e-08	0.559386	0.224	0.142	0.00165799	Coro7
9.74092e-08	-2.07125	0.012	0.045	0.00169122	Zfp579
9.79397e-08	0.636484	0.411	0.329	0.00170043	Pex5l
9.9971e-08	1.24952	0.081	0.033	0.0017357	Rcan1
1.00705e-07	2.03221	0.052	0.015	0.00174843	Hcn1
1.01017e-07	0.69359	0.166	0.096	0.00175386	Lrp11
1.01982e-07	1.06559	0.101	0.047	0.00177061	Abi2
1.02535e-07	0.527811	0.251	0.166	0.00178021	Fgd6
1.02792e-07	-2.12052	0.01	0.041	0.00178467	Dennd6b
1.04616e-07	0.583134	0.205	0.127	0.00181635	Pias2
1.06694e-07	-0.797798	0.163	0.238	0.00185242	Smc5
1.07323e-07	2.10856	0.05	0.014	0.00186334	Cemip
1.07469e-07	0.771458	0.171	0.101	0.00186587	Kras
1.07905e-07	0.657895	0.189	0.115	0.00187345	Elf2
1.08669e-07	1.54245	0.062	0.021	0.00188672	Lrriq3
1.0988e-07	1.00891	0.107	0.052	0.00190774	Clybl
1.10537e-07	-2.16943	0.007	0.036	0.00191914	Rnf126
1.1123e-07	3.18812	0.028	0.002	0.00193118	Ugt1a8
1.11387e-07	2.04558	0.043	0.01	0.00193391	Gm49353
1.15327e-07	0.348086	0.312	0.214	0.00200231	Pcnx
1.16373e-07	-2.08197	0.011	0.043	0.00202047	Pfn1
1.17779e-07	-0.498359	0.396	0.474	0.00204489	A330076H08Rik
1.17966e-07	-2.43246	0.006	0.034	0.00204812	Gm13423
1.18356e-07	-1.25122	0.041	0.09	0.0020549	Ssbp4
1.18544e-07	-2.40209	0.006	0.034	0.00205816	Ankrd23
1.21003e-07	-1.13676	0.045	0.097	0.00210086	Whamm
1.21082e-07	-0.860478	0.111	0.18	0.00210222	Zfp612
1.21374e-07	-3.29871	0.002	0.025	0.00210729	Pagr1a
1.2149e-07	-0.71554	0.177	0.255	0.0021093	Hip1r
1.22074e-07	-2.09543	0.009	0.039	0.00211945	Arl6ip4
1.23574e-07	0.896914	0.119	0.06	0.00214549	Wsb2
1.26244e-07	-2.61421	0.006	0.033	0.00219185	Nsmf
1.26287e-07	-1.46488	0.03	0.074	0.00219259	Acaa1a
1.27122e-07	0.550207	0.215	0.136	0.00220709	Aatf
1.2852e-07	-2.49136	0.006	0.033	0.00223136	Slc35d3
1.29937e-07	4.83057	0.021	0	0.00225597	Dusp14
1.31414e-07	-1.98759	0.012	0.046	0.00228162	Armc5
1.32425e-07	0.915963	0.116	0.058	0.00229916	Heatr5a
1.34533e-07	0.262522	0.485	0.365	0.00233575	Arid1b
1.38283e-07	0.728973	0.156	0.089	0.00240087	Sap130
1.38637e-07	0.541065	0.242	0.16	0.00240702	Mapk14
1.39249e-07	-1.0439	0.071	0.13	0.00241764	Map9
1.39576e-07	1.41553	0.069	0.026	0.00242332	Msmo1
1.39602e-07	-0.817525	0.149	0.223	0.00242377	Smc3
1.40466e-07	1.86741	0.061	0.021	0.00243877	Ttc9
1.42137e-07	1.04689	0.105	0.05	0.00246779	Bmt2
1.43818e-07	0.245609	0.549	0.432	0.00249697	Fmn2
1.4464e-07	0.894702	0.134	0.072	0.00251124	Nck2
1.45133e-07	-2.0345	0.008	0.038	0.00251981	Cibar2
1.46061e-07	-0.602865	0.277	0.357	0.00253591	Crebbp
1.4667e-07	1.09361	0.097	0.045	0.00254649	Fam20b
1.47004e-07	0.830571	0.147	0.083	0.00255228	Nptn
1.48074e-07	-0.992551	0.069	0.128	0.00257087	Ift172
1.50423e-07	0.505419	0.275	0.187	0.00261165	Pi4ka
1.50821e-07	0.487684	0.245	0.161	0.00261856	5033421B08Rik
1.53068e-07	0.347571	0.446	0.338	0.00265756	Zfp608
1.5329e-07	-0.747336	0.133	0.206	0.00266142	Preb
1.55994e-07	0.279205	0.446	0.333	0.00270836	Patj
1.59975e-07	0.823267	0.133	0.071	0.00277749	Nipsnap2
1.60553e-07	2.40043	0.045	0.012	0.00278752	Sorcs1
1.60925e-07	-1.36207	0.038	0.085	0.00279397	Zkscan16
1.62487e-07	-0.869868	0.117	0.186	0.0028211	Ppp1r37
1.68141e-07	-1.44741	0.027	0.069	0.00291926	Psmd2
1.70968e-07	0.777242	0.157	0.091	0.00296835	Cdc14b
1.74217e-07	1.38779	0.07	0.026	0.00302476	Gm12905
1.7459e-07	-0.690666	0.204	0.281	0.00303123	Hnrnpm
1.75521e-07	-1.36011	0.031	0.075	0.00304739	Rbm15
1.76712e-07	-1.8475	0.013	0.046	0.00306807	Rgl2
1.77652e-07	1.05575	0.108	0.053	0.00308439	Taco1
1.78178e-07	-1.33237	0.031	0.075	0.00309353	Ino80e
1.797e-07	-1.53716	0.02	0.058	0.00311996	Hdac11
1.79712e-07	-0.895465	0.106	0.173	0.00312016	Snx4
1.81426e-07	-0.96368	0.045	0.096	0.00314992	Lrrc36
1.8211e-07	-0.798288	0.139	0.211	0.00316179	Cep70
1.82693e-07	0.645602	0.24	0.161	0.00317192	Zfp236
1.83119e-07	-2.26459	0.007	0.035	0.00317931	Gadd45g
1.8358e-07	-0.609023	0.292	0.368	0.00318732	Myt1
1.85647e-07	-3.49136	0.001	0.022	0.00322321	Lgals4
1.85738e-07	-1.75439	0.016	0.051	0.00322479	Sh2b1
1.88762e-07	-1.58447	0.019	0.056	0.00327729	Tnks1bp1
1.93349e-07	0.276298	0.401	0.296	0.00335693	Kif5b
1.93953e-07	-0.96747	0.074	0.134	0.00336741	Atp6v0b
1.94395e-07	0.837055	0.144	0.08	0.00337509	Atg7
1.96431e-07	1.37489	0.068	0.026	0.00341043	Gm19325
1.96997e-07	0.289393	0.365	0.26	0.00342027	Arfgef1
1.99025e-07	0.238984	0.545	0.428	0.00345547	Phf21a
1.99083e-07	-0.699048	0.24	0.316	0.00345649	Trp53bp1
2.00581e-07	0.876375	0.124	0.065	0.00348249	Qki
2.01586e-07	-2.40209	0.006	0.033	0.00349994	Nat9
2.02568e-07	-2.37106	0.006	0.033	0.00351698	Zscan2
2.03018e-07	-0.819767	0.099	0.165	0.00352481	Eef2
2.04942e-07	0.868791	0.169	0.101	0.0035582	Oxr1
2.08361e-07	1.211	0.093	0.043	0.00361757	2610037D02Rik
2.12651e-07	1.28037	0.075	0.03	0.00369205	Golph3l
2.12824e-07	-0.706802	0.145	0.219	0.00369504	Myo9b
2.1341e-07	1.13543	0.085	0.037	0.00370523	Psmb2
2.16786e-07	-3.21382	0.002	0.024	0.00376384	Wdr46
2.17032e-07	-1.89878	0.012	0.045	0.0037681	Pik3r2
2.17593e-07	1.60316	0.054	0.017	0.00377785	Ybx3
2.18405e-07	1.88642	0.067	0.026	0.00379196	Kcnc2
2.18685e-07	0.755164	0.136	0.074	0.00379682	Ube2d3
2.19249e-07	0.82375	0.138	0.076	0.00380661	Ppp2r2a
2.20705e-07	1.16447	0.082	0.035	0.00383189	Ube2l3
2.21997e-07	-2.42577	0.006	0.032	0.00385431	Ech1
2.23926e-07	-0.985275	0.081	0.141	0.0038878	Otud5
2.25667e-07	-1.4436	0.028	0.07	0.00391803	Cul7
2.26901e-07	-1.5577	0.023	0.062	0.00393946	Kif1c
2.27157e-07	-0.786959	0.142	0.214	0.00394391	Arid4a
2.29367e-07	0.830571	0.131	0.07	0.00398227	Gm37240
2.3292e-07	-2.22388	0.008	0.037	0.00404396	Neil1
2.33694e-07	-1.7154	0.017	0.052	0.00405739	Zbtb21
[truncated: 8,743 more rows]
